# Supplementary material for: Single cell regulatory landscape of the mouse kidney highlights cellular differentiation programs and disease targets
Source: Nat Commun. 2021 Apr 15;12:2277. doi: 10.1038/s41467-021-22266-1 (PMC8050063; doi:10.1038/s41467-021-22266-1)
Supplement: Supplementary file 4 — Supplementary Data 1 [file 41467_2021_22266_MOESM4_ESM.xlsx]

## Sheet: S Table 1
Metadata information for scRNA-seq
	cluster	UMAP_1	UMAP_2	dvlpmnt_stage	percent.mt	nCount_RNA	nFeature_RNA	barcode
Ksp_AAACCTGAGAAGGGTA	PT	0.258071	-0.67091	Adult	11.8881	1430	663	Ksp_AAACCTGAGAAGGGTA
Ksp_AAACCTGAGACTGGGT	Early PT	-2.15777	-2.27559	Adult	19.1131	4803	1696	Ksp_AAACCTGAGACTGGGT
Ksp_AAACCTGAGAGTCGGT	IC	-9.0056	-2.3485	Adult	1.1045	2354	1115	Ksp_AAACCTGAGAGTCGGT
Ksp_AAACCTGAGATAGCAT	Endo	1.26441	-13.3097	Adult	4.21257	1543	919	Ksp_AAACCTGAGATAGCAT
Ksp_AAACCTGAGCCAGGAT	PST	-2.93976	-4.72167	Adult	8.61602	4805	1888	Ksp_AAACCTGAGCCAGGAT
Ksp_AAACCTGAGCCGCCTA	PST	-2.91497	-5.67925	Adult	7.4969	3228	1394	Ksp_AAACCTGAGCCGCCTA
Ksp_AAACCTGAGTCTCAAC	PST	-1.53901	-5.5842	Adult	27.7999	5518	1765	Ksp_AAACCTGAGTCTCAAC
Ksp_AAACCTGCACAGGAGT	DCT	-4.09449	2.66618	Adult	42.1575	3226	920	Ksp_AAACCTGCACAGGAGT
Ksp_AAACCTGCACGCTTTC	PST	-3.26448	-5.77576	Adult	13.2952	5942	1969	Ksp_AAACCTGCACGCTTTC
Ksp_AAACCTGCACGTCAGC	PST	-1.97681	-6.06485	Adult	19.7017	1274	679	Ksp_AAACCTGCACGTCAGC
Ksp_AAACCTGCAGCATACT	PC	-5.6081	8.09059	Adult	16.4488	5508	1762	Ksp_AAACCTGCAGCATACT
Ksp_AAACCTGCATCGATGT	PT	1.1687	-0.313845	Adult	0.924214	1082	609	Ksp_AAACCTGCATCGATGT
Ksp_AAACCTGGTAAACCTC	IC	-9.58283	-2.98266	Adult	30.3972	2316	807	Ksp_AAACCTGGTAAACCTC
Ksp_AAACCTGGTAGTGAAT	PCT	2.14767	-3.71197	Adult	25.2881	1649	782	Ksp_AAACCTGGTAGTGAAT
Ksp_AAACCTGGTCTCCCTA	PST	3.47663	0.213278	Adult	12.8205	4641	1751	Ksp_AAACCTGGTCTCCCTA
Ksp_AAACCTGGTCTGGTCG	DCT	-5.62422	6.6203	Adult	31.9155	6818	1694	Ksp_AAACCTGGTCTGGTCG
Ksp_AAACCTGGTCTTCTCG	PST	0.77304	-4.72652	Adult	31.0176	2663	913	Ksp_AAACCTGGTCTTCTCG
Ksp_AAACCTGGTTATCCGA	Stroma 2	9.71592	2.98945	Adult	9.59752	5491	2019	Ksp_AAACCTGGTTATCCGA
Ksp_AAACCTGGTTCCGTCT	PST	-1.51669	-3.53268	Adult	7.6312	4154	1541	Ksp_AAACCTGGTTCCGTCT
Ksp_AAACCTGGTTCGTTGA	DCT	-4.55082	1.99349	Adult	13.1308	4181	1357	Ksp_AAACCTGGTTCGTTGA
Ksp_AAACCTGTCATGTGGT	DCT	-4.74624	3.22427	Adult	45.9259	3240	1002	Ksp_AAACCTGTCATGTGGT
Ksp_AAACCTGTCCCTTGTG	PT	-1.33687	-2.33562	Adult	16.6113	2107	872	Ksp_AAACCTGTCCCTTGTG
Ksp_AAACCTGTCCGTAGTA	DCT	-0.959801	2.25097	Adult	10.7103	887	508	Ksp_AAACCTGTCCGTAGTA
Ksp_AAACCTGTCGCTAGCG	PCT	2.52097	-2.68392	Adult	15.7313	1176	555	Ksp_AAACCTGTCGCTAGCG
Ksp_AAACCTGTCGGATGGA	DCT	-3.88263	4.73395	Adult	46.8394	3164	787	Ksp_AAACCTGTCGGATGGA
Ksp_AAACCTGTCTGCAGTA	PCT	2.34831	-2.98104	Adult	29.0158	2154	711	Ksp_AAACCTGTCTGCAGTA
Ksp_AAACCTGTCTTGTACT	PCT	-0.0605761	-4.1505	Adult	12.2618	5195	1596	Ksp_AAACCTGTCTTGTACT
Ksp_AAACGGGAGAAACCGC	Stroma 2	10.5677	1.39996	Adult	3.2666	2847	976	Ksp_AAACGGGAGAAACCGC
Ksp_AAACGGGAGGACTGGT	PCT	0.734505	-3.34362	Adult	23.4518	7121	2104	Ksp_AAACGGGAGGACTGGT
Ksp_AAACGGGAGGCATTGG	PST	-1.98717	-4.07946	Adult	10.0199	1507	810	Ksp_AAACGGGAGGCATTGG
Ksp_AAACGGGAGGGTGTGT	PCT	1.00227	-2.90088	Adult	36.9786	7672	1996	Ksp_AAACGGGAGGGTGTGT
Ksp_AAACGGGAGTGGGTTG	PT	0.193952	-0.361852	Adult	7.75951	1946	785	Ksp_AAACGGGAGTGGGTTG
Ksp_AAACGGGCAACTGCGC	DCT	-3.36732	2.96436	Adult	33.3162	1942	615	Ksp_AAACGGGCAACTGCGC
Ksp_AAACGGGCAATAGCAA	PCT	0.922352	-4.65291	Adult	4.03012	4516	1733	Ksp_AAACGGGCAATAGCAA
Ksp_AAACGGGCAATGGTCT	PCT	2.74291	-2.67435	Adult	46.4417	2726	683	Ksp_AAACGGGCAATGGTCT
Ksp_AAACGGGCAGCTCGAC	PCT	2.6849	-2.89256	Adult	33.0481	1519	507	Ksp_AAACGGGCAGCTCGAC
Ksp_AAACGGGCAGGTCCAC	DCT	-6.1165	3.31739	Adult	23.0646	5619	1690	Ksp_AAACGGGCAGGTCCAC
Ksp_AAACGGGCAGTCGATT	PCT	1.96554	-3.25999	Adult	46.3211	6578	1548	Ksp_AAACGGGCAGTCGATT
Ksp_AAACGGGCATCGGTTA	LOH	-1.57597	4.31837	Adult	35.5598	1572	591	Ksp_AAACGGGCATCGGTTA
Ksp_AAACGGGCATGTAAGA	PT	0.112497	-0.581018	Adult	1.98613	3172	1061	Ksp_AAACGGGCATGTAAGA
Ksp_AAACGGGCATTAGGCT	PST	-3.63458	-5.05122	Adult	13.2263	3614	1453	Ksp_AAACGGGCATTAGGCT
Ksp_AAACGGGCATTCACTT	PT	1.241	-1.4143	Adult	17.1029	1643	735	Ksp_AAACGGGCATTCACTT
Ksp_AAACGGGGTACTTAGC	PCT	-0.031744	-3.46548	Adult	7.92776	5260	1759	Ksp_AAACGGGGTACTTAGC
Ksp_AAACGGGGTATAAACG	NP	4.33131	-2.8222	Adult	30.2703	925	392	Ksp_AAACGGGGTATAAACG
Ksp_AAACGGGGTATAGGGC	DCT	-5.06223	2.81131	Adult	28.7481	1941	876	Ksp_AAACGGGGTATAGGGC
Ksp_AAACGGGGTCAACTGT	Early PT	-3.59623	-1.10438	Adult	22.3676	8481	2701	Ksp_AAACGGGGTCAACTGT
Ksp_AAACGGGGTGAGTGAC	IC	-10.1858	-2.6208	Adult	18.0573	4015	1671	Ksp_AAACGGGGTGAGTGAC
Ksp_AAACGGGGTTCGTTGA	PT	1.64138	0.158404	Adult	3.33745	809	496	Ksp_AAACGGGGTTCGTTGA
Ksp_AAACGGGGTTTCGCTC	PT	1.04588	0.200577	Adult	2.40137	583	385	Ksp_AAACGGGGTTTCGCTC
Ksp_AAACGGGTCCGAACGC	PST	-3.62504	-5.94579	Adult	12.9969	4201	1529	Ksp_AAACGGGTCCGAACGC
Ksp_AAACGGGTCCTACAGA	PC	-3.18831	9.11164	Adult	45.0113	882	371	Ksp_AAACGGGTCCTACAGA
Ksp_AAACGGGTCCTTCAAT	PST	-1.02707	-5.74565	Adult	23.147	2415	897	Ksp_AAACGGGTCCTTCAAT
Ksp_AAACGGGTCGAACGGA	PST	-1.67683	-6.24828	Adult	16.9008	2491	1086	Ksp_AAACGGGTCGAACGGA
Ksp_AAACGGGTCTAACGGT	PC	-4.5326	10.4186	Adult	18.3164	5607	2113	Ksp_AAACGGGTCTAACGGT
Ksp_AAACGGGTCTCTAGGA	DCT	-3.6322	2.96075	Adult	44.9929	2836	890	Ksp_AAACGGGTCTCTAGGA
Ksp_AAACGGGTCTGCCAGG	LOH	-1.53247	4.4522	Adult	35.122	1640	687	Ksp_AAACGGGTCTGCCAGG
Ksp_AAACGGGTCTGCCCTA	DCT	-5.65175	6.9022	Adult	49.4412	6711	1579	Ksp_AAACGGGTCTGCCCTA
Ksp_AAACGGGTCTGGCGTG	DCT	-5.42322	5.48433	Adult	19.7893	2183	830	Ksp_AAACGGGTCTGGCGTG
Ksp_AAACGGGTCTTGTTTG	PT	0.825656	0.0819012	Adult	5.25502	647	444	Ksp_AAACGGGTCTTGTTTG
Ksp_AAAGATGAGACAATAC	PST	-2.07788	-6.87487	Adult	10.847	2019	992	Ksp_AAAGATGAGACAATAC
Ksp_AAAGATGAGATCGGGT	PT	1.54329	0.2555	Adult	9.375	544	385	Ksp_AAAGATGAGATCGGGT
Ksp_AAAGATGAGCTAAGAT	LOH	-3.158	4.75267	Adult	34.9533	1070	533	Ksp_AAAGATGAGCTAAGAT
Ksp_AAAGATGAGGAATTAC	PST	-0.467322	-6.39094	Adult	27.1949	1868	868	Ksp_AAAGATGAGGAATTAC
Ksp_AAAGATGAGGAGTTGC	PST	-0.581257	-5.09101	Adult	30.0977	3276	1239	Ksp_AAAGATGAGGAGTTGC
Ksp_AAAGATGAGGATATAC	PT	0.665695	0.154499	Adult	3.68272	1059	532	Ksp_AAAGATGAGGATATAC
Ksp_AAAGATGAGGTAGCCA	Neutro	3.41999	13.0515	Adult	4.86322	658	371	Ksp_AAAGATGAGGTAGCCA
Ksp_AAAGATGAGTAATCCC	PCT	0.670493	-4.88277	Adult	11.8046	3685	1441	Ksp_AAAGATGAGTAATCCC
Ksp_AAAGATGAGTACCGGA	PST	-3.25814	-4.63013	Adult	9.1663	4582	1760	Ksp_AAAGATGAGTACCGGA
Ksp_AAAGATGAGTAGGTGC	PST	-2.52822	-4.17008	Adult	14.124	5742	1896	Ksp_AAAGATGAGTAGGTGC
Ksp_AAAGATGAGTGAACAT	PST	-0.417184	-6.20082	Adult	18.1911	984	552	Ksp_AAAGATGAGTGAACAT
Ksp_AAAGATGAGTGCGATG	DCT	-5.64172	2.87776	Adult	34.3727	5356	1691	Ksp_AAAGATGAGTGCGATG
Ksp_AAAGATGCAACACGCC	PT	0.630848	-1.07944	Adult	3.84144	2447	922	Ksp_AAAGATGCAACACGCC
Ksp_AAAGATGCACGGTAGA	PCT	0.417362	-3.24255	Adult	31.9362	7897	2382	Ksp_AAAGATGCACGGTAGA
Ksp_AAAGATGCAGATCTGT	PT	-1.3127	-2.41361	Adult	16.8653	4530	1443	Ksp_AAAGATGCAGATCTGT
Ksp_AAAGATGCAGCGTAAG	Proliferating	3.90299	0.0185564	Adult	31.8123	7736	2303	Ksp_AAAGATGCAGCGTAAG
Ksp_AAAGATGCAGCTCCGA	PST	-2.41674	-7.00851	Adult	10.3905	2945	1179	Ksp_AAAGATGCAGCTCCGA
Ksp_AAAGATGCAGCTGCTG	PT	1.29254	-0.168702	Adult	1.72533	1449	729	Ksp_AAAGATGCAGCTGCTG
Ksp_AAAGATGCATGTCGAT	DCT	-6.19918	2.34262	Adult	34.0149	5624	1786	Ksp_AAAGATGCATGTCGAT
Ksp_AAAGATGCATGTTCCC	PT	-0.0557705	-0.257083	Adult	4.20354	1356	769	Ksp_AAAGATGCATGTTCCC
Ksp_AAAGATGCATTGAGCT	LOH	-1.9385	5.00647	Adult	13.6158	2431	1108	Ksp_AAAGATGCATTGAGCT
Ksp_AAAGATGGTAAACGCG	PST	-1.29348	-5.7667	Adult	16.2587	2165	932	Ksp_AAAGATGGTAAACGCG
Ksp_AAAGATGGTACATGTC	PCT	0.898062	-5.30583	Adult	3.87175	3306	1405	Ksp_AAAGATGGTACATGTC
Ksp_AAAGATGGTAGCGCTC	PST	-3.75074	-4.65673	Adult	4.02124	2636	1162	Ksp_AAAGATGGTAGCGCTC
Ksp_AAAGATGGTCATCCCT	Proliferating	3.95546	0.463153	Adult	3.98607	2584	1368	Ksp_AAAGATGGTCATCCCT
Ksp_AAAGATGGTCCAACTA	PST	-1.60497	-5.58236	Adult	31.3922	4001	1355	Ksp_AAAGATGGTCCAACTA
Ksp_AAAGATGGTCGCGAAA	DCT	-6.73574	5.84848	Adult	43.2152	6942	1729	Ksp_AAAGATGGTCGCGAAA
Ksp_AAAGATGGTCTAAACC	PST	-2.88802	-5.71503	Adult	16.5391	3265	1351	Ksp_AAAGATGGTCTAAACC
Ksp_AAAGATGGTCTCTCGT	PST	-2.5047	-4.82301	Adult	9.15145	4655	1688	Ksp_AAAGATGGTCTCTCGT
Ksp_AAAGATGGTGATAAGT	PST	-2.06859	-7.00362	Adult	10.961	1925	933	Ksp_AAAGATGGTGATAAGT
Ksp_AAAGATGGTGCACGAA	PCT	2.14969	-2.85867	Adult	38.2251	2310	864	Ksp_AAAGATGGTGCACGAA
Ksp_AAAGATGTCAGCTCTC	PT	1.29638	-0.0840131	Adult	3.25581	1505	722	Ksp_AAAGATGTCAGCTCTC
Ksp_AAAGATGTCCGCATAA	PST	-1.39436	-3.44276	Adult	13.0679	3566	1232	Ksp_AAAGATGTCCGCATAA
Ksp_AAAGATGTCCTGCCAT	DCT	-6.69473	4.50733	Adult	37.1112	6044	1689	Ksp_AAAGATGTCCTGCCAT
Ksp_AAAGATGTCGCACTCT	PST	-1.56165	-5.8589	Adult	39.8402	7008	1981	Ksp_AAAGATGTCGCACTCT
Ksp_AAAGATGTCGGAGGTA	Early PT	-3.46474	-2.30892	Adult	31.7322	5975	1849	Ksp_AAAGATGTCGGAGGTA
Ksp_AAAGATGTCGGCTACG	PT	1.26173	-1.53157	Adult	33.8303	1744	621	Ksp_AAAGATGTCGGCTACG
Ksp_AAAGATGTCTATGTGG	PST	-2.94636	-5.89874	Adult	19.5812	2579	1162	Ksp_AAAGATGTCTATGTGG
Ksp_AAAGATGTCTCCAGGG	PST	-1.57329	-5.75753	Adult	15.6202	3265	1277	Ksp_AAAGATGTCTCCAGGG
Ksp_AAAGATGTCTGTCAAG	LOH	-3.36925	5.15688	Adult	22.7733	5041	1821	Ksp_AAAGATGTCTGTCAAG
Ksp_AAAGATGTCTTACCTA	Early PT	-4.58606	0.32609	Adult	11.4261	4586	1532	Ksp_AAAGATGTCTTACCTA
Ksp_AAAGCAAAGACATAAC	PCT	1.5928	-4.76675	Adult	19.5353	3486	1220	Ksp_AAAGCAAAGACATAAC
Ksp_AAAGCAAAGACCGGAT	PT	1.806	0.183944	Adult	2.86169	629	402	Ksp_AAAGCAAAGACCGGAT
Ksp_AAAGCAAAGAGGTAGA	DCT	-4.49849	5.74722	Adult	45.4393	4177	965	Ksp_AAAGCAAAGAGGTAGA
Ksp_AAAGCAAAGCCATCGC	PST	-2.52602	-4.80856	Adult	9.93004	4431	1659	Ksp_AAAGCAAAGCCATCGC
Ksp_AAAGCAAAGCCTATGT	PCT	2.54558	-3.27742	Adult	46.1946	1511	627	Ksp_AAAGCAAAGCCTATGT
Ksp_AAAGCAAAGCGCCTCA	PCT	-0.022529	-4.8193	Adult	17.4654	3756	1357	Ksp_AAAGCAAAGCGCCTCA
Ksp_AAAGCAAAGCTAGCCC	Stroma 2	10.1431	0.938971	Adult	29.1934	4364	909	Ksp_AAAGCAAAGCTAGCCC
Ksp_AAAGCAAAGGACATTA	DCT	-4.88671	3.24992	Adult	35.4422	9610	2581	Ksp_AAAGCAAAGGACATTA
Ksp_AAAGCAAAGTAGGCCA	PT	-0.635621	-2.40021	Adult	29.9176	2791	991	Ksp_AAAGCAAAGTAGGCCA
Ksp_AAAGCAAAGTATGACA	PT	0.962234	0.409542	Adult	6.19137	533	364	Ksp_AAAGCAAAGTATGACA
Ksp_AAAGCAAAGTCAATAG	DCT	-2.98901	3.38649	Adult	47.3741	1866	570	Ksp_AAAGCAAAGTCAATAG
Ksp_AAAGCAACAATGGTCT	Macro	6.38434	8.72212	Adult	2.67452	4412	1490	Ksp_AAAGCAACAATGGTCT
Ksp_AAAGCAACACATTCGA	PCT	2.78099	-2.78856	Adult	29.5553	1844	603	Ksp_AAAGCAACACATTCGA
Ksp_AAAGCAACACCCTATC	PCT	2.19246	-1.97009	Adult	42.6267	868	398	Ksp_AAAGCAACACCCTATC
Ksp_AAAGCAACACGAAGCA	Neutro	3.55433	12.8215	Adult	22.4764	2011	647	Ksp_AAAGCAACACGAAGCA
Ksp_AAAGCAACACGACTCG	PST	-1.65643	-5.95531	Adult	34.6831	7952	2314	Ksp_AAAGCAACACGACTCG
Ksp_AAAGCAACAGGCTGAA	PCT	1.6505	-5.17228	Adult	16.5077	1678	721	Ksp_AAAGCAACAGGCTGAA
Ksp_AAAGCAACATCCGTGG	DCT	-3.73946	3.13655	Adult	46.635	2526	837	Ksp_AAAGCAACATCCGTGG
Ksp_AAAGCAACATGGATGG	Endo	1.45152	-13.1779	Adult	7.46489	1353	817	Ksp_AAAGCAACATGGATGG
Ksp_AAAGCAAGTACCATCA	PCT	0.570024	-2.93294	Adult	20.06	3001	1253	Ksp_AAAGCAAGTACCATCA
Ksp_AAAGCAAGTAGGGACT	PST	-0.451391	-6.83407	Adult	33.3976	1557	647	Ksp_AAAGCAAGTAGGGACT
Ksp_AAAGCAAGTATGAATG	DCT	-6.75919	3.71234	Adult	31.5653	7711	2204	Ksp_AAAGCAAGTATGAATG
Ksp_AAAGCAAGTCATGCCG	PT	-0.730159	-0.403079	Adult	1.74797	2460	957	Ksp_AAAGCAAGTCATGCCG
Ksp_AAAGCAAGTCGGCTCA	Early PT	-4.99393	1.26343	Adult	49.114	3781	1213	Ksp_AAAGCAAGTCGGCTCA
Ksp_AAAGCAAGTGAGGGAG	DCT	-6.38867	5.29205	Adult	40.0026	7812	1958	Ksp_AAAGCAAGTGAGGGAG
Ksp_AAAGCAAGTTAAGATG	PT	-1.53188	-0.640812	Adult	1.79156	6419	1910	Ksp_AAAGCAAGTTAAGATG
Ksp_AAAGCAAGTTGGGACA	PT	-1.42623	-2.60404	Adult	17.1531	2227	830	Ksp_AAAGCAAGTTGGGACA
Ksp_AAAGCAAGTTGTCGCG	PST	-1.55216	-5.35103	Adult	18.1298	4545	1493	Ksp_AAAGCAAGTTGTCGCG
Ksp_AAAGCAAGTTGTTTGG	IC	-9.98729	-2.82232	Adult	17.1585	8200	2471	Ksp_AAAGCAAGTTGTTTGG
Ksp_AAAGCAATCAACCAAC	PT	0.390415	-1.43821	Adult	5.56433	2534	956	Ksp_AAAGCAATCAACCAAC
Ksp_AAAGCAATCAAGATCC	PT	-0.776941	-0.501904	Adult	2.30371	2127	951	Ksp_AAAGCAATCAAGATCC
Ksp_AAAGCAATCACATAGC	LOH	-2.07113	4.80074	Adult	32.8259	4533	1370	Ksp_AAAGCAATCACATAGC
Ksp_AAAGCAATCAGTGCAT	Early PT	-2.91412	1.94891	Adult	25.9682	2892	907	Ksp_AAAGCAATCAGTGCAT
Ksp_AAAGCAATCATAACCG	DCT	-2.37399	3.10212	Adult	16.9447	1139	591	Ksp_AAAGCAATCATAACCG
Ksp_AAAGCAATCATGCAAC	Early PT	-3.71843	-2.23042	Adult	37.7188	7654	2060	Ksp_AAAGCAATCATGCAAC
Ksp_AAAGCAATCATTCACT	PCT	0.801147	-5.18174	Adult	14.88	1875	821	Ksp_AAAGCAATCATTCACT
Ksp_AAAGCAATCCAAACTG	PCT	1.55142	-5.08246	Adult	5.084	2262	927	Ksp_AAAGCAATCCAAACTG
Ksp_AAAGCAATCCGGCACA	DCT	-1.06622	3.63557	Adult	3.09845	2001	947	Ksp_AAAGCAATCCGGCACA
Ksp_AAAGCAATCCTAGAAC	IC	-10.3869	-2.87559	Adult	20.7974	4063	1626	Ksp_AAAGCAATCCTAGAAC
Ksp_AAAGCAATCTATCGCC	PT	0.0600824	-1.33191	Adult	5.6338	3408	1093	Ksp_AAAGCAATCTATCGCC
Ksp_AAAGCAATCTGTTTGT	PST	-1.84739	-3.25381	Adult	6.82151	5468	1834	Ksp_AAAGCAATCTGTTTGT
Ksp_AAAGTAGAGAAACGAG	PCT	2.06359	-4.59837	Adult	6.88935	1437	730	Ksp_AAAGTAGAGAAACGAG
Ksp_AAAGTAGAGATGGCGT	PT	0.0879369	-1.12317	Adult	1.48668	3565	1310	Ksp_AAAGTAGAGATGGCGT
Ksp_AAAGTAGAGCGTGAGT	Early PT	-2.62899	-1.42189	Adult	36.5333	2250	834	Ksp_AAAGTAGAGCGTGAGT
Ksp_AAAGTAGAGCTCCTCT	Stroma 2	10.3193	1.65848	Adult	12.1043	2148	827	Ksp_AAAGTAGAGCTCCTCT
Ksp_AAAGTAGAGCTTCGCG	PCT	1.65111	-3.26847	Adult	42.8529	6695	1784	Ksp_AAAGTAGAGCTTCGCG
Ksp_AAAGTAGAGGACCACA	PT	-1.49179	-2.01938	Adult	11.1803	3694	1253	Ksp_AAAGTAGAGGACCACA
Ksp_AAAGTAGAGGAGTTGC	PT	0.766581	-0.615739	Adult	2.85714	1645	792	Ksp_AAAGTAGAGGAGTTGC
Ksp_AAAGTAGAGGCTATCT	Macro	8.0665	7.34437	Adult	18.5147	1939	789	Ksp_AAAGTAGAGGCTATCT
Ksp_AAAGTAGAGTAAGTAC	PT	1.33383	-1.11145	Adult	23.5054	1472	681	Ksp_AAAGTAGAGTAAGTAC
Ksp_AAAGTAGAGTGTTTGC	PT	-1.07635	-0.642126	Adult	7.14033	2829	1136	Ksp_AAAGTAGAGTGTTTGC
Ksp_AAAGTAGCAAACCTAC	Proliferating	3.68145	0.612773	Adult	18.324	8437	2636	Ksp_AAAGTAGCAAACCTAC
Ksp_AAAGTAGCACAGAGGT	Proliferating	4.46424	-1.13668	Adult	25.6262	519	324	Ksp_AAAGTAGCACAGAGGT
Ksp_AAAGTAGCACTGTTAG	DCT	-5.29788	3.42951	Adult	21.824	2204	933	Ksp_AAAGTAGCACTGTTAG
Ksp_AAAGTAGCAGATCGGA	DCT	-2.27508	1.57509	Adult	4.89185	3005	1201	Ksp_AAAGTAGCAGATCGGA
Ksp_AAAGTAGCATCCGTGG	PST	-1.66965	-6.85406	Adult	22.7873	2497	1183	Ksp_AAAGTAGCATCCGTGG
Ksp_AAAGTAGCATCGATTG	Early PT	-0.0430649	-2.93492	Adult	18.876	8381	2400	Ksp_AAAGTAGCATCGATTG
Ksp_AAAGTAGGTCAGAAGC	PCT	1.81096	-3.01789	Adult	47.2607	2884	991	Ksp_AAAGTAGGTCAGAAGC
Ksp_AAAGTAGGTCCGACGT	PT	-2.02444	-2.83313	Adult	18.8469	3868	1544	Ksp_AAAGTAGGTCCGACGT
Ksp_AAAGTAGGTCGGCACT	PST	-4.10597	-5.20357	Adult	4.07899	3089	1384	Ksp_AAAGTAGGTCGGCACT
Ksp_AAAGTAGGTCGTCTTC	PT	-0.59734	-2.08103	Adult	18.2034	4642	1621	Ksp_AAAGTAGGTCGTCTTC
Ksp_AAAGTAGGTGAAAGAG	PT	-1.53645	-2.0648	Adult	21.7291	3898	1256	Ksp_AAAGTAGGTGAAAGAG
Ksp_AAAGTAGGTGCGAAAC	PCT	1.69372	-4.23527	Adult	29.9795	3896	1235	Ksp_AAAGTAGGTGCGAAAC
Ksp_AAAGTAGGTTGATTCG	PCT	0.639646	-5.29615	Adult	20.0206	1943	979	Ksp_AAAGTAGGTTGATTCG
Ksp_AAAGTAGGTTTACTCT	PST	-3.3666	-4.64258	Adult	15.3606	4798	1853	Ksp_AAAGTAGGTTTACTCT
Ksp_AAAGTAGTCAAACCAC	PT	0.779928	-1.36855	Adult	9.09931	2165	826	Ksp_AAAGTAGTCAAACCAC
Ksp_AAAGTAGTCAACGAAA	DCT	-6.38467	6.0321	Adult	42.016	5248	1477	Ksp_AAAGTAGTCAACGAAA
Ksp_AAAGTAGTCCGCGCAA	Stroma 2	9.83515	0.711321	Adult	5.12346	1620	661	Ksp_AAAGTAGTCCGCGCAA
Ksp_AAAGTAGTCCTTCAAT	DCT	-2.55139	3.26836	Adult	26.7658	1345	567	Ksp_AAAGTAGTCCTTCAAT
Ksp_AAAGTAGTCGCCAAAT	PC	-3.17692	8.82376	Adult	44.9251	601	293	Ksp_AAAGTAGTCGCCAAAT
Ksp_AAAGTAGTCGCTTGTC	PST	-0.623501	-5.90094	Adult	20.6266	1149	579	Ksp_AAAGTAGTCGCTTGTC
Ksp_AAAGTAGTCGTTACGA	Stroma 2	10.8203	0.896567	Adult	22.7663	3492	1060	Ksp_AAAGTAGTCGTTACGA
Ksp_AAAGTAGTCGTTTATC	PST	-0.340967	-6.12388	Adult	19.3627	2040	805	Ksp_AAAGTAGTCGTTTATC
Ksp_AAAGTAGTCTGACCTC	PCT	1.31597	-4.24906	Adult	23.5491	2981	1083	Ksp_AAAGTAGTCTGACCTC
Ksp_AAAGTAGTCTGATTCT	PST	-2.32473	-5.45747	Adult	3.52423	2724	1269	Ksp_AAAGTAGTCTGATTCT
Ksp_AAAGTAGTCTGGTTCC	PST	-0.263523	-4.88072	Adult	12.3215	3782	1374	Ksp_AAAGTAGTCTGGTTCC
Ksp_AAAGTAGTCTTAGCCC	DCT	-5.36631	2.83865	Adult	42.7421	3851	1299	Ksp_AAAGTAGTCTTAGCCC
Ksp_AAATGCCAGATAGGAG	PST	-1.02062	-7.11141	Adult	16.2651	1328	649	Ksp_AAATGCCAGATAGGAG
Ksp_AAATGCCAGATCGATA	PST	-1.01262	-2.88105	Adult	2.61332	8648	2381	Ksp_AAATGCCAGATCGATA
Ksp_AAATGCCAGCGAAGGG	PST	-1.61668	-6.28427	Adult	36.2838	6146	1750	Ksp_AAATGCCAGCGAAGGG
Ksp_AAATGCCAGCGTTGCC	DCT	-5.51543	2.36503	Adult	22.8307	4967	1590	Ksp_AAATGCCAGCGTTGCC
Ksp_AAATGCCAGTACGTTC	PCT	0.257309	-4.23166	Adult	15.199	4724	1546	Ksp_AAATGCCAGTACGTTC
Ksp_AAATGCCAGTTCCACA	LOH	-3.02143	5.22583	Adult	17.1242	3971	1546	Ksp_AAATGCCAGTTCCACA
Ksp_AAATGCCCAACGATGG	PST	-1.24091	-3.68269	Adult	7.44573	3962	1412	Ksp_AAATGCCCAACGATGG
Ksp_AAATGCCCAAGTAATG	PST	-1.08124	-7.11581	Adult	8.91667	1200	638	Ksp_AAATGCCCAAGTAATG
Ksp_AAATGCCCAAGTTCTG	PT	0.729098	-0.000246158	Adult	5.24968	781	473	Ksp_AAATGCCCAAGTTCTG
Ksp_AAATGCCCAATCTGCA	Early PT	-3.36107	-1.04817	Adult	28.5449	6453	2033	Ksp_AAATGCCCAATCTGCA
Ksp_AAATGCCCACATCCGG	PST	-1.39172	-5.78233	Adult	9.71345	6177	1925	Ksp_AAATGCCCACATCCGG
Ksp_AAATGCCCACATGACT	PT	0.350565	-1.91821	Adult	1.78959	1844	966	Ksp_AAATGCCCACATGACT
Ksp_AAATGCCCACATGGGA	DCT	-3.81187	2.09762	Adult	11.9086	2494	938	Ksp_AAATGCCCACATGGGA
Ksp_AAATGCCCACATTCGA	PC	-4.57081	10.5179	Adult	12.168	4405	1746	Ksp_AAATGCCCACATTCGA
Ksp_AAATGCCCACTTCGAA	PT	1.72001	-0.386373	Adult	4.37294	1212	673	Ksp_AAATGCCCACTTCGAA
Ksp_AAATGCCCAGACGCCT	PCT	0.539041	-4.19755	Adult	8.96183	5423	1785	Ksp_AAATGCCCAGACGCCT
Ksp_AAATGCCCAGATCTGT	Early PT	-2.41226	-2.04099	Adult	30.3432	3322	1261	Ksp_AAATGCCCAGATCTGT
Ksp_AAATGCCCAGTGGGAT	PST	-3.30993	-6.0407	Adult	14.7518	5762	1986	Ksp_AAATGCCCAGTGGGAT
Ksp_AAATGCCCATAAAGGT	IC	-9.91138	-2.8989	Adult	4.80468	4787	1968	Ksp_AAATGCCCATAAAGGT
Ksp_AAATGCCCATCGGACC	PC	-5.7178	7.48197	Adult	37.4594	4928	1638	Ksp_AAATGCCCATCGGACC
Ksp_AAATGCCCATGTCGAT	PT	0.432179	-1.70514	Adult	9.84949	3787	1264	Ksp_AAATGCCCATGTCGAT
Ksp_AAATGCCGTAAGAGAG	IC	-9.37143	-2.66764	Adult	20.6683	1616	846	Ksp_AAATGCCGTAAGAGAG
Ksp_AAATGCCGTACTCAAC	NP	4.63827	-2.64396	Adult	9.03955	708	292	Ksp_AAATGCCGTACTCAAC
Ksp_AAATGCCGTATTCGTG	IC	-10.6094	-2.8219	Adult	21.0093	8144	2411	Ksp_AAATGCCGTATTCGTG
Ksp_AAATGCCGTCAAAGCG	PST	-1.16585	-5.68427	Adult	41.0816	5640	1489	Ksp_AAATGCCGTCAAAGCG
Ksp_AAATGCCGTCCGAACC	DCT	-5.80812	2.40479	Adult	20.6196	5907	1836	Ksp_AAATGCCGTCCGAACC
Ksp_AAATGCCGTCCTCCAT	DCT	-4.4832	4.55939	Adult	39.3776	2603	755	Ksp_AAATGCCGTCCTCCAT
Ksp_AAATGCCGTCGAGATG	PT	-1.3919	-0.940542	Adult	6.00994	4426	1469	Ksp_AAATGCCGTCGAGATG
Ksp_AAATGCCGTCGTCTTC	PT	0.798952	-0.702	Adult	4.92958	2272	939	Ksp_AAATGCCGTCGTCTTC
Ksp_AAATGCCGTCTCCCTA	DCT	-6.54752	4.23304	Adult	33.5409	6583	1892	Ksp_AAATGCCGTCTCCCTA
Ksp_AAATGCCGTGACTACT	PST	-1.42137	-6.69053	Adult	10.8301	1542	804	Ksp_AAATGCCGTGACTACT
Ksp_AAATGCCGTGCAGACA	DCT	-3.6488	1.58348	Adult	4.0305	2754	1216	Ksp_AAATGCCGTGCAGACA
Ksp_AAATGCCGTGGCAAAC	DCT	-6.32081	2.51874	Adult	22.6962	6446	1964	Ksp_AAATGCCGTGGCAAAC
Ksp_AAATGCCGTGTCTGAT	PST	-2.30647	-4.01026	Adult	5.9108	3722	1516	Ksp_AAATGCCGTGTCTGAT
Ksp_AAATGCCGTGTGTGCC	PCT	0.547333	-4.73148	Adult	9.45898	2791	1143	Ksp_AAATGCCGTGTGTGCC
Ksp_AAATGCCGTTAAGTAG	PCT	0.691542	-4.64417	Adult	23.7119	1999	768	Ksp_AAATGCCGTTAAGTAG
Ksp_AAATGCCGTTTCGCTC	PCT	0.403547	-5.00841	Adult	5.65563	2387	913	Ksp_AAATGCCGTTTCGCTC
Ksp_AAATGCCGTTTGTTTC	IC	-11.0979	-3.37936	Adult	33.3871	8066	2297	Ksp_AAATGCCGTTTGTTTC
Ksp_AAATGCCTCACTTATC	DCT	-3.88473	3.05793	Adult	45.4408	3970	1143	Ksp_AAATGCCTCACTTATC
Ksp_AAATGCCTCAGCTTAG	PST	-3.54939	-5.66923	Adult	11.5991	5328	1750	Ksp_AAATGCCTCAGCTTAG
Ksp_AAATGCCTCATCTGCC	DCT	-1.58643	2.3207	Adult	8.85781	858	481	Ksp_AAATGCCTCATCTGCC
Ksp_AAATGCCTCATTTGGG	Neutro	3.51257	13.0512	Adult	5.41985	1310	508	Ksp_AAATGCCTCATTTGGG
Ksp_AAATGCCTCCAGTAGT	PT	-0.0296329	-0.222014	Adult	2.44547	1513	794	Ksp_AAATGCCTCCAGTAGT
Ksp_AAATGCCTCCGCGTTT	Proliferating	4.11799	0.6728	Adult	26.2164	7522	2543	Ksp_AAATGCCTCCGCGTTT
Ksp_AAATGCCTCCTTTCTC	PST	-3.34346	-6.20412	Adult	12.2668	6432	2234	Ksp_AAATGCCTCCTTTCTC
Ksp_AAATGCCTCGGCGCTA	PT	-1.65921	-2.62494	Adult	18.4111	2895	1021	Ksp_AAATGCCTCGGCGCTA
Ksp_AAATGCCTCGTCCGTT	PT	0.7016	-1.28277	Adult	5.83971	2483	986	Ksp_AAATGCCTCGTCCGTT
Ksp_AAATGCCTCGTTACGA	PST	-0.761611	-4.69262	Adult	43.1595	4678	1286	Ksp_AAATGCCTCGTTACGA
Ksp_AAATGCCTCTAGCACA	PST	-2.764	-5.09425	Adult	10.1603	4429	1539	Ksp_AAATGCCTCTAGCACA
Ksp_AAATGCCTCTTAACCT	PT	0.904082	-1.93165	Adult	12.5973	1413	761	Ksp_AAATGCCTCTTAACCT
Ksp_AACACGTAGAAACGCC	PST	-1.90302	-6.17829	Adult	27.2277	2424	962	Ksp_AACACGTAGAAACGCC
Ksp_AACACGTAGAATCTCC	PCT	1.25436	-3.11893	Adult	32.8412	6096	1961	Ksp_AACACGTAGAATCTCC
Ksp_AACACGTAGATCCTGT	PT	-1.82131	-2.87525	Adult	13.3557	3272	1414	Ksp_AACACGTAGATCCTGT
Ksp_AACACGTAGCAGGTCA	PCT	1.69592	-3.2034	Adult	35.886	2246	895	Ksp_AACACGTAGCAGGTCA
Ksp_AACACGTAGCCAGGAT	PST	-1.23692	-5.73052	Adult	16.1043	2608	912	Ksp_AACACGTAGCCAGGAT
Ksp_AACACGTAGCCATCGC	PT	-1.74552	-2.18767	Adult	19.57	3163	1130	Ksp_AACACGTAGCCATCGC
Ksp_AACACGTAGCGAAGGG	DCT	-8.86509	-2.49024	Adult	16.2023	969	543	Ksp_AACACGTAGCGAAGGG
Ksp_AACACGTAGCTACCGC	PCT	0.852017	-5.17425	Adult	5.44776	2680	1031	Ksp_AACACGTAGCTACCGC
Ksp_AACACGTAGCTAGGCA	Neutro	3.49271	13.0188	Adult	6.19469	1017	436	Ksp_AACACGTAGCTAGGCA
Ksp_AACACGTAGCTGTCTA	LOH	-1.5148	3.6409	Adult	35.2941	2737	788	Ksp_AACACGTAGCTGTCTA
Ksp_AACACGTAGCTTATCG	PCT	1.8129	-3.08412	Adult	26.8991	1922	828	Ksp_AACACGTAGCTTATCG
Ksp_AACACGTAGGCAATTA	PST	-1.71795	-6.42343	Adult	7.57114	1968	893	Ksp_AACACGTAGGCAATTA
Ksp_AACACGTAGGCACATG	Endo	1.17394	-13.3208	Adult	6.94087	778	529	Ksp_AACACGTAGGCACATG
Ksp_AACACGTAGGGAGTAA	DCT	-5.11254	2.53928	Adult	20.0331	3020	1248	Ksp_AACACGTAGGGAGTAA
Ksp_AACACGTAGGGTTTCT	IC	-9.80616	-2.62899	Adult	13.0381	5668	2056	Ksp_AACACGTAGGGTTTCT
Ksp_AACACGTAGGTCGGAT	PC	-4.47283	10.5239	Adult	15.0261	3454	1527	Ksp_AACACGTAGGTCGGAT
Ksp_AACACGTCAAACGTGG	DCT	-4.6622	2.4378	Adult	36.5577	6182	1515	Ksp_AACACGTCAAACGTGG
Ksp_AACACGTCAAGCCATT	PST	-0.472227	-3.62824	Adult	0.585138	3418	1344	Ksp_AACACGTCAAGCCATT
Ksp_AACACGTCAATAACGA	DCT	-3.55158	3.03326	Adult	48.0665	3310	809	Ksp_AACACGTCAATAACGA
Ksp_AACACGTCACAAGTAA	PCT	2.78361	-2.8452	Adult	43.1231	967	392	Ksp_AACACGTCACAAGTAA
Ksp_AACACGTCACGAAATA	IC	-10.1614	-3.40998	Adult	20.2068	6285	2064	Ksp_AACACGTCACGAAATA
Ksp_AACACGTCACTGAAGG	DCT	-5.50291	6.1765	Adult	48.6442	6122	1337	Ksp_AACACGTCACTGAAGG
Ksp_AACACGTCAGACGCCT	PST	-3.74423	-4.20768	Adult	6.12688	6904	2147	Ksp_AACACGTCAGACGCCT
Ksp_AACACGTCAGAGTGTG	PT	-1.68826	-1.6222	Adult	9.09091	1606	824	Ksp_AACACGTCAGAGTGTG
Ksp_AACACGTCAGCTATTG	Early PT	-2.94894	2.04795	Adult	35.2849	3843	1089	Ksp_AACACGTCAGCTATTG
Ksp_AACACGTCAGCTGTGC	DCT	-2.63298	3.25396	Adult	45.0067	2253	510	Ksp_AACACGTCAGCTGTGC
Ksp_AACACGTCAGGAATGC	DCT	-2.18781	1.92246	Adult	4.37637	1371	665	Ksp_AACACGTCAGGAATGC
Ksp_AACACGTGTACCGGCT	PST	-1.38177	-6.85796	Adult	19.9398	2327	1045	Ksp_AACACGTGTACCGGCT
Ksp_AACACGTGTCCGTCAG	PST	-0.981479	-5.63319	Adult	3.50343	1313	772	Ksp_AACACGTGTCCGTCAG
Ksp_AACACGTGTCGATTGT	PCT	2.42935	-5.15489	Adult	8.5209	622	399	Ksp_AACACGTGTCGATTGT
Ksp_AACACGTGTGCGGTAA	Macro	8.08332	7.32247	Adult	4.64768	1334	556	Ksp_AACACGTGTGCGGTAA
Ksp_AACACGTGTTCCACGG	PCT	0.189876	-4.03188	Adult	3.80952	4725	1796	Ksp_AACACGTGTTCCACGG
Ksp_AACACGTGTTCGGGCT	PT	0.618518	-1.90407	Adult	3.68098	2282	991	Ksp_AACACGTGTTCGGGCT
Ksp_AACACGTTCACCCTCA	PCT	1.31288	-3.21404	Adult	38.561	4795	1425	Ksp_AACACGTTCACCCTCA
Ksp_AACACGTTCACCGTAA	Proliferating	4.11625	0.785633	Adult	14.9207	4792	1828	Ksp_AACACGTTCACCGTAA
Ksp_AACACGTTCACCTTAT	DCT	-6.08177	1.99743	Adult	27.3343	7379	2140	Ksp_AACACGTTCACCTTAT
Ksp_AACACGTTCCAAAGTC	DCT	-5.63738	5.8616	Adult	48.0697	6087	1259	Ksp_AACACGTTCCAAAGTC
Ksp_AACACGTTCCATGAAC	DCT	-6.39566	4.25504	Adult	27.4633	4770	1449	Ksp_AACACGTTCCATGAAC
Ksp_AACACGTTCCCAGGTG	PST	-2.45167	-5.21543	Adult	9.11142	3545	1426	Ksp_AACACGTTCCCAGGTG
Ksp_AACACGTTCCGAACGC	PST	-1.82775	-5.69354	Adult	15.8375	2191	1091	Ksp_AACACGTTCCGAACGC
Ksp_AACACGTTCGAGAGCA	PT	-0.00785841	-1.21579	Adult	1.45349	1032	597	Ksp_AACACGTTCGAGAGCA
Ksp_AACACGTTCGCATGAT	PST	-2.60414	-5.17989	Adult	11.3161	4012	1510	Ksp_AACACGTTCGCATGAT
Ksp_AACACGTTCGCTAGCG	PST	-0.593037	-4.28298	Adult	12.2533	4105	1548	Ksp_AACACGTTCGCTAGCG
Ksp_AACACGTTCGGGAGTA	PST	-3.07665	-4.88282	Adult	6.90582	6328	2409	Ksp_AACACGTTCGGGAGTA
Ksp_AACACGTTCGTCTGAA	PST	-2.19307	-6.90743	Adult	14.2087	2041	924	Ksp_AACACGTTCGTCTGAA
Ksp_AACACGTTCTAGCACA	DCT	-1.71336	2.72896	Adult	5.613	677	419	Ksp_AACACGTTCTAGCACA
Ksp_AACACGTTCTCCCTGA	PCT	1.92585	-2.9764	Adult	32.4169	2437	873	Ksp_AACACGTTCTCCCTGA
Ksp_AACACGTTCTCCTATA	DCT	-6.20131	2.96543	Adult	26.8869	9354	2903	Ksp_AACACGTTCTCCTATA
Ksp_AACACGTTCTGGTGTA	DCT	-6.54791	5.78469	Adult	27.8075	4862	1559	Ksp_AACACGTTCTGGTGTA
Ksp_AACCATGAGACAGAGA	PCT	0.129061	-3.94927	Adult	4.8845	4156	1662	Ksp_AACCATGAGACAGAGA
Ksp_AACCATGAGACTCGGA	DCT	-1.62716	1.94794	Adult	1.62507	1723	771	Ksp_AACCATGAGACTCGGA
Ksp_AACCATGAGCAACGGT	PT	-1.8572	-1.46748	Adult	13.522	3816	1432	Ksp_AACCATGAGCAACGGT
Ksp_AACCATGAGCCCAACC	PST	-0.391583	-4.00014	Adult	11.9396	4238	1632	Ksp_AACCATGAGCCCAACC
Ksp_AACCATGAGGAATTAC	LOH	-2.60047	8.74099	Adult	6.92395	881	607	Ksp_AACCATGAGGAATTAC
Ksp_AACCATGAGGCGACAT	IC	-9.71953	-3.12499	Adult	13.7601	3343	1257	Ksp_AACCATGAGGCGACAT
Ksp_AACCATGAGGCGTACA	DCT	-5.80232	3.03302	Adult	29.384	6980	1970	Ksp_AACCATGAGGCGTACA
Ksp_AACCATGAGGCTCTTA	PST	-2.3493	-5.52766	Adult	20.2689	7065	2229	Ksp_AACCATGAGGCTCTTA
Ksp_AACCATGAGTAGCCGA	Early PT	-3.55132	-1.09025	Adult	13.4695	8226	2597	Ksp_AACCATGAGTAGCCGA
Ksp_AACCATGAGTGGAGTC	PT	-1.95303	-1.83223	Adult	8.32458	3808	1570	Ksp_AACCATGAGTGGAGTC
Ksp_AACCATGCAACTGCGC	PST	-1.61792	-4.33824	Adult	34.6799	2624	1115	Ksp_AACCATGCAACTGCGC
Ksp_AACCATGCAATGAATG	PST	-0.182325	-4.5754	Adult	3.38782	7586	2355	Ksp_AACCATGCAATGAATG
Ksp_AACCATGCAATTCCTT	PST	-2.48786	-6.22615	Adult	21.3025	7647	2264	Ksp_AACCATGCAATTCCTT
Ksp_AACCATGCAGATCTGT	DCT	-4.45916	3.43609	Adult	42.0631	1871	687	Ksp_AACCATGCAGATCTGT
Ksp_AACCATGCAGATTGCT	Early PT	-3.66579	-2.95186	Adult	12.778	6699	2105	Ksp_AACCATGCAGATTGCT
Ksp_AACCATGCAGTATGCT	PT	-0.184804	-0.539787	Adult	2.33136	3217	1200	Ksp_AACCATGCAGTATGCT
Ksp_AACCATGCATCAGTCA	Early PT	-2.60822	-1.34922	Adult	37.9273	2779	924	Ksp_AACCATGCATCAGTCA
Ksp_AACCATGCATCGGACC	PT	0.523882	0.0583716	Adult	7.18232	543	364	Ksp_AACCATGCATCGGACC
Ksp_AACCATGGTCTAGAGG	DCT	-5.49789	2.21431	Adult	30.7632	6394	1725	Ksp_AACCATGGTCTAGAGG
Ksp_AACCATGGTCTGCCAG	Proliferating	4.06255	0.636904	Adult	13.8475	3553	1541	Ksp_AACCATGGTCTGCCAG
Ksp_AACCATGGTGCGAAAC	PT	0.309368	-1.59531	Adult	24.0132	1520	605	Ksp_AACCATGGTGCGAAAC
Ksp_AACCATGGTGCGCTTG	PCT	1.02217	-5.29009	Adult	3.71767	1856	993	Ksp_AACCATGGTGCGCTTG
Ksp_AACCATGGTGTGACCC	IC	-9.91202	-2.8447	Adult	25.5638	5277	1753	Ksp_AACCATGGTGTGACCC
Ksp_AACCATGGTTCAGGCC	PST	-4.07397	-5.28878	Adult	5.39972	5704	1967	Ksp_AACCATGGTTCAGGCC
Ksp_AACCATGGTTCGTCTC	PST	-2.71202	-6.67919	Adult	8.91405	3444	1436	Ksp_AACCATGGTTCGTCTC
Ksp_AACCATGGTTGTCTTT	DCT	-5.08805	2.50971	Adult	37.9971	6261	1589	Ksp_AACCATGGTTGTCTTT
Ksp_AACCATGTCAATCTCT	PST	-1.014	-5.89499	Adult	18.3137	2550	1098	Ksp_AACCATGTCAATCTCT
Ksp_AACCATGTCATGGTCA	PT	0.624108	-0.324879	Adult	5.68182	528	358	Ksp_AACCATGTCATGGTCA
Ksp_AACCATGTCATTATCC	PT	-0.308862	-0.893707	Adult	10.4651	688	470	Ksp_AACCATGTCATTATCC
Ksp_AACCATGTCCCAACGG	PST	-3.26538	-5.62722	Adult	14.1273	5231	1797	Ksp_AACCATGTCCCAACGG
Ksp_AACCATGTCCCATTTA	PST	-0.552876	-5.39735	Adult	45.1945	6014	1696	Ksp_AACCATGTCCCATTTA
Ksp_AACCATGTCCCTCAGT	PCT	1.8939	-2.85687	Adult	45.9726	5264	1360	Ksp_AACCATGTCCCTCAGT
Ksp_AACCATGTCGGCGCTA	PST	-0.169564	-4.79971	Adult	13.3459	4758	1631	Ksp_AACCATGTCGGCGCTA
Ksp_AACCATGTCGTCCAGG	PT	-1.46019	-0.676507	Adult	1.80401	4490	1450	Ksp_AACCATGTCGTCCAGG
Ksp_AACCATGTCTAGCACA	PST	0.238116	-6.54278	Adult	32.3988	1284	544	Ksp_AACCATGTCTAGCACA
Ksp_AACCATGTCTCCAACC	DCT	-4.40166	1.9215	Adult	11.5766	2721	1027	Ksp_AACCATGTCTCCAACC
Ksp_AACCATGTCTCCCTGA	Early PT	-3.08032	-1.20374	Adult	33.2483	5486	1745	Ksp_AACCATGTCTCCCTGA
Ksp_AACCATGTCTTCTGGC	PC	-5.69214	7.16471	Adult	27.7179	7515	1801	Ksp_AACCATGTCTTCTGGC
Ksp_AACCATGTCTTGCCGT	Stroma 2	11.3105	1.78822	Adult	3.89954	1513	797	Ksp_AACCATGTCTTGCCGT
Ksp_AACCGCGAGAAACGCC	PCT	0.924755	-3.69059	Adult	17.5051	6918	1981	Ksp_AACCGCGAGAAACGCC
Ksp_AACCGCGAGACTGTAA	PCT	2.43637	-3.59617	Adult	45.1585	2272	728	Ksp_AACCGCGAGACTGTAA
Ksp_AACCGCGAGAGGTTAT	LOH	-2.01001	4.4392	Adult	18.4304	841	476	Ksp_AACCGCGAGAGGTTAT
Ksp_AACCGCGAGATCCGAG	PT	-1.56594	-2.03921	Adult	17.2789	2668	997	Ksp_AACCGCGAGATCCGAG
Ksp_AACCGCGAGCAGATCG	PCT	0.757871	-5.39043	Adult	5.39761	2427	1053	Ksp_AACCGCGAGCAGATCG
Ksp_AACCGCGAGCTAACTC	PST	-0.344288	-5.006	Adult	13.5166	2656	1106	Ksp_AACCGCGAGCTAACTC
Ksp_AACCGCGAGGAATCGC	PST	-2.454	-6.86598	Adult	9.29872	2581	1159	Ksp_AACCGCGAGGAATCGC
Ksp_AACCGCGAGTGCCAGA	PCT	-0.298065	-3.67331	Adult	5.21239	5391	1800	Ksp_AACCGCGAGTGCCAGA
Ksp_AACCGCGCACGAAGCA	PST	-1.74146	-5.49002	Adult	13.785	3424	1224	Ksp_AACCGCGCACGAAGCA
Ksp_AACCGCGCATTCCTGC	Early PT	-5.37104	1.40892	Adult	6.28062	5716	1954	Ksp_AACCGCGCATTCCTGC
Ksp_AACCGCGGTAGAGTGC	Stroma 2	11.0073	1.29968	Adult	3.50617	2025	896	Ksp_AACCGCGGTAGAGTGC
Ksp_AACCGCGGTGAAATCA	PST	-0.982607	-4.49226	Adult	24.7748	1998	841	Ksp_AACCGCGGTGAAATCA
Ksp_AACCGCGGTGAGTATA	Macro	6.49608	8.77388	Adult	5.27826	1743	826	Ksp_AACCGCGGTGAGTATA
Ksp_AACCGCGGTGATGCCC	DCT	-2.61211	3.0165	Adult	40.6064	1847	638	Ksp_AACCGCGGTGATGCCC
Ksp_AACCGCGGTTCGTGAT	PST	-1.38107	-5.63622	Adult	9.90884	2523	1092	Ksp_AACCGCGGTTCGTGAT
Ksp_AACCGCGGTTCGTTGA	PCT	0.43379	-4.74353	Adult	4.49058	4142	1672	Ksp_AACCGCGGTTCGTTGA
Ksp_AACCGCGTCACCATAG	PCT	1.19318	-5.68176	Adult	3.64109	1538	784	Ksp_AACCGCGTCACCATAG
Ksp_AACCGCGTCGGCCGAT	PT	-0.225845	-0.688163	Adult	2.9519	2744	1063	Ksp_AACCGCGTCGGCCGAT
Ksp_AACCGCGTCGTACCGG	PT	-0.46623	-1.9279	Adult	12.5261	5277	1578	Ksp_AACCGCGTCGTACCGG
Ksp_AACCGCGTCGTTTAGG	DCT	-5.66492	2.29973	Adult	27.4034	2226	967	Ksp_AACCGCGTCGTTTAGG
Ksp_AACCGCGTCTCGAGTA	Early PT	-3.63172	-5.43684	Adult	16.2125	5872	1960	Ksp_AACCGCGTCTCGAGTA
Ksp_AACGTTGAGAACTCGG	PT	-0.376533	-2.47177	Adult	28.3648	899	452	Ksp_AACGTTGAGAACTCGG
Ksp_AACGTTGAGAGGGCTT	PST	-2.50868	-5.4383	Adult	10.3563	3621	1430	Ksp_AACGTTGAGAGGGCTT
Ksp_AACGTTGAGATGTGGC	PCT	1.89176	-4.92617	Adult	18.1818	1936	770	Ksp_AACGTTGAGATGTGGC
Ksp_AACGTTGAGCAACGGT	PT	-0.879614	-0.397167	Adult	2.68085	2350	963	Ksp_AACGTTGAGCAACGGT
Ksp_AACGTTGAGCATGGCA	Early PT	-3.38277	-0.976997	Adult	32.7567	6417	1923	Ksp_AACGTTGAGCATGGCA
Ksp_AACGTTGAGCTGAACG	PT	-1.96448	-2.60294	Adult	27.9182	1859	691	Ksp_AACGTTGAGCTGAACG
Ksp_AACGTTGAGCTTATCG	Early PT	-0.196961	-3.901	Adult	14.7436	3276	1320	Ksp_AACGTTGAGCTTATCG
Ksp_AACGTTGAGGTGCTTT	PCT	1.06477	-4.7213	Adult	13.4811	1083	593	Ksp_AACGTTGAGGTGCTTT
Ksp_AACGTTGAGTGTACTC	DCT	-5.82055	3.56703	Adult	27.3019	4051	1419	Ksp_AACGTTGAGTGTACTC
Ksp_AACGTTGCAAGCGATG	PST	-0.604027	-6.23489	Adult	11.9745	1879	920	Ksp_AACGTTGCAAGCGATG
Ksp_AACGTTGCAAGTAATG	PCT	1.84508	-3.89964	Adult	31.8987	1580	701	Ksp_AACGTTGCAAGTAATG
Ksp_AACGTTGCAATGAAAC	LOH	-1.51494	4.03554	Adult	12.2137	655	418	Ksp_AACGTTGCAATGAAAC
Ksp_AACGTTGCACACTGCG	DCT	-3.40429	3.36485	Adult	39.3139	2157	722	Ksp_AACGTTGCACACTGCG
Ksp_AACGTTGCACATCTTT	Stroma 2	10.3605	0.797091	Adult	2.52463	1624	646	Ksp_AACGTTGCACATCTTT
Ksp_AACGTTGCACCATGTA	PT	-0.965222	-2.10273	Adult	12.7692	1997	797	Ksp_AACGTTGCACCATGTA
Ksp_AACGTTGCAGACAGGT	PCT	0.806506	-4.18611	Adult	10.6471	3400	1233	Ksp_AACGTTGCAGACAGGT
Ksp_AACGTTGCAGATGGCA	DCT	-5.70346	2.00654	Adult	22.2284	5367	1750	Ksp_AACGTTGCAGATGGCA
Ksp_AACGTTGCATCCCATC	PCT	2.63528	-3.02444	Adult	7.80142	705	460	Ksp_AACGTTGCATCCCATC
Ksp_AACGTTGCATGACGGA	PT	-0.280871	-1.14492	Adult	10.2987	1272	621	Ksp_AACGTTGCATGACGGA
Ksp_AACGTTGCATGTTGAC	PCT	0.990041	-4.50421	Adult	16.5777	2998	1133	Ksp_AACGTTGCATGTTGAC
Ksp_AACGTTGGTACTTGAC	DCT	-2.2105	3.11814	Adult	48.2996	2176	559	Ksp_AACGTTGGTACTTGAC
Ksp_AACGTTGGTAGGCTGA	Proliferating	4.16533	0.70031	Adult	3.50449	6563	2359	Ksp_AACGTTGGTAGGCTGA
Ksp_AACGTTGGTAGTACCT	PCT	-0.218241	-3.41074	Adult	2.8152	6607	2107	Ksp_AACGTTGGTAGTACCT
Ksp_AACGTTGGTATAATGG	Early PT	-5.2907	1.59626	Adult	46.3893	4542	1362	Ksp_AACGTTGGTATAATGG
Ksp_AACGTTGGTCACCCAG	NP	4.41431	-2.8336	Adult	20.1993	1104	477	Ksp_AACGTTGGTCACCCAG
Ksp_AACGTTGGTCAGCTAT	PCT	-0.79536	-3.42941	Adult	6.26796	3829	1531	Ksp_AACGTTGGTCAGCTAT
Ksp_AACGTTGGTCTAGGTT	PCT	-0.221147	-3.84543	Adult	2.67649	5156	1790	Ksp_AACGTTGGTCTAGGTT
Ksp_AACGTTGGTGCAACTT	PST	-3.30238	-6.13255	Adult	12.5627	3988	1443	Ksp_AACGTTGGTGCAACTT
Ksp_AACGTTGGTGCGCTTG	Macro	8.09173	7.01798	Adult	4.17847	1412	570	Ksp_AACGTTGGTGCGCTTG
Ksp_AACGTTGGTGGTCTCG	DCT	-6.45652	2.3145	Adult	31.8497	7931	2360	Ksp_AACGTTGGTGGTCTCG
Ksp_AACGTTGGTGTGACGA	DCT	-2.71196	3.13641	Adult	37.546	1630	580	Ksp_AACGTTGGTGTGACGA
Ksp_AACGTTGGTTATGTGC	PT	0.785928	-0.624296	Adult	2.9544	1557	824	Ksp_AACGTTGGTTATGTGC
Ksp_AACGTTGTCACGAAGG	PCT	2.43243	-4.44277	Adult	8.11321	1060	578	Ksp_AACGTTGTCACGAAGG
Ksp_AACGTTGTCAGCGACC	PST	-2.71709	-6.00339	Adult	6.73555	2613	1191	Ksp_AACGTTGTCAGCGACC
Ksp_AACGTTGTCAGGCGAA	DCT	-1.61093	1.95514	Adult	1.72594	1912	904	Ksp_AACGTTGTCAGGCGAA
Ksp_AACGTTGTCATCGATG	PCT	2.8431	-2.48094	Adult	38.191	1592	421	Ksp_AACGTTGTCATCGATG
Ksp_AACGTTGTCCACTGGG	DCT	-4.55783	4.29408	Adult	28.4007	2176	759	Ksp_AACGTTGTCCACTGGG
Ksp_AACGTTGTCCTTTCGG	PCT	1.21783	-2.80594	Adult	30.7673	3884	1263	Ksp_AACGTTGTCCTTTCGG
Ksp_AACGTTGTCGGCTTGG	PT	-0.461968	-1.82176	Adult	15.2641	1723	785	Ksp_AACGTTGTCGGCTTGG
Ksp_AACGTTGTCGTTGACA	PCT	2.59076	-3.27373	Adult	7.96569	816	424	Ksp_AACGTTGTCGTTGACA
Ksp_AACGTTGTCTGAAAGA	PST	-2.78222	-4.2694	Adult	15.0365	6298	2136	Ksp_AACGTTGTCTGAAAGA
Ksp_AACGTTGTCTGTCAAG	PST	-2.06392	-6.49717	Adult	12.3499	3247	1282	Ksp_AACGTTGTCTGTCAAG
Ksp_AACGTTGTCTTGTTTG	DCT	-2.64676	2.85702	Adult	26.3521	869	403	Ksp_AACGTTGTCTTGTTTG
Ksp_AACTCAGAGACGCACA	DCT	-6.18896	2.05384	Adult	40.4984	8909	2291	Ksp_AACTCAGAGACGCACA
Ksp_AACTCAGAGAGCTATA	PST	-2.10393	-6.86347	Adult	8.03859	1866	881	Ksp_AACTCAGAGAGCTATA
Ksp_AACTCAGAGATGTTAG	PST	-1.90514	-4.66981	Adult	8.25913	3257	1223	Ksp_AACTCAGAGATGTTAG
Ksp_AACTCAGAGCGCTTAT	PCT	1.68248	-5.28355	Adult	10.646	1099	580	Ksp_AACTCAGAGCGCTTAT
Ksp_AACTCAGAGCTCCCAG	LOH	-2.14976	4.96862	Adult	30.5901	1932	881	Ksp_AACTCAGAGCTCCCAG
Ksp_AACTCAGAGGCTATCT	PCT	1.7512	-4.33485	Adult	6.29371	1573	814	Ksp_AACTCAGAGGCTATCT
Ksp_AACTCAGAGTACGTAA	Early PT	-2.68354	-3.84874	Adult	10.6534	4515	1741	Ksp_AACTCAGAGTACGTAA
Ksp_AACTCAGAGTGAATTG	PT	-0.933012	-1.64533	Adult	8.52273	1232	632	Ksp_AACTCAGAGTGAATTG
Ksp_AACTCAGCAAACCTAC	Early PT	-4.0408	-2.83884	Adult	25.0206	2422	1059	Ksp_AACTCAGCAAACCTAC
Ksp_AACTCAGCAAGACGTG	PST	-3.74731	-4.60757	Adult	5.27909	5285	1866	Ksp_AACTCAGCAAGACGTG
Ksp_AACTCAGCACCAGATT	PST	-1.54481	-6.72492	Adult	20.8281	3164	1142	Ksp_AACTCAGCACCAGATT
Ksp_AACTCAGCACCAGCAC	PST	-0.178676	-4.87732	Adult	20.134	5374	1774	Ksp_AACTCAGCACCAGCAC
Ksp_AACTCAGCACTCTGTC	DCT	-4.2813	2.96249	Adult	38.7396	4205	1248	Ksp_AACTCAGCACTCTGTC
Ksp_AACTCAGCAGCTGTGC	PCT	2.85888	-3.63334	Adult	43.2099	1620	615	Ksp_AACTCAGCAGCTGTGC
Ksp_AACTCAGCATTAACCG	PT	0.364381	-1.42378	Adult	5.86146	2252	966	Ksp_AACTCAGCATTAACCG
Ksp_AACTCAGCATTGGCGC	PST	-1.89392	-4.12562	Adult	11.9937	5061	1490	Ksp_AACTCAGCATTGGCGC
Ksp_AACTCAGCATTTCAGG	PT	0.690181	-1.32936	Adult	18.188	1479	713	Ksp_AACTCAGCATTTCAGG
Ksp_AACTCAGCATTTGCCC	DCT	-6.42237	3.16611	Adult	43.0841	7555	1980	Ksp_AACTCAGCATTTGCCC
Ksp_AACTCAGGTAAACACA	PCT	0.0241206	-4.25646	Adult	9.30391	7341	2167	Ksp_AACTCAGGTAAACACA
Ksp_AACTCAGGTAGGGACT	PT	-1.15557	-1.30522	Adult	9.49721	4296	1348	Ksp_AACTCAGGTAGGGACT
Ksp_AACTCAGGTATTAGCC	DCT	-3.24435	2.98838	Adult	32.8306	1724	684	Ksp_AACTCAGGTATTAGCC
Ksp_AACTCAGGTCATATCG	PST	-2.91741	-6.21137	Adult	15.03	4664	1760	Ksp_AACTCAGGTCATATCG
Ksp_AACTCAGGTCCAGTGC	PCT	2.00999	-5.04673	Adult	4.10831	2142	865	Ksp_AACTCAGGTCCAGTGC
Ksp_AACTCAGGTCCATCCT	DCT	-6.05874	6.7285	Adult	27.6429	4077	1361	Ksp_AACTCAGGTCCATCCT
Ksp_AACTCAGGTCCGTCAG	DCT	-5.69283	2.51006	Adult	22.2886	8031	2467	Ksp_AACTCAGGTCCGTCAG
Ksp_AACTCAGGTCGCATCG	PCT	-0.424641	-3.80313	Adult	4.83767	4651	1685	Ksp_AACTCAGGTCGCATCG
Ksp_AACTCAGGTCTCTCTG	LOH	-2.413	5.15057	Adult	39.1119	3288	1176	Ksp_AACTCAGGTCTCTCTG
Ksp_AACTCAGGTCTGGAGA	IC	-10.0695	-3.34164	Adult	27.4526	3690	1403	Ksp_AACTCAGGTCTGGAGA
Ksp_AACTCAGGTGCGGTAA	PT	0.22876	-2.14916	Adult	14.8354	1975	880	Ksp_AACTCAGGTGCGGTAA
Ksp_AACTCAGGTGCTCTTC	Early PT	-3.15147	-1.93357	Adult	6.26851	4052	1472	Ksp_AACTCAGGTGCTCTTC
Ksp_AACTCAGGTGTTAAGA	IC	-9.9389	-2.84798	Adult	38.7649	4437	1450	Ksp_AACTCAGGTGTTAAGA
Ksp_AACTCAGGTTAGTGGG	PCT	2.16282	-2.50702	Adult	42.7145	3205	852	Ksp_AACTCAGGTTAGTGGG
Ksp_AACTCAGGTTCGTCTC	PST	-3.10617	-5.77085	Adult	9.02876	4242	1574	Ksp_AACTCAGGTTCGTCTC
Ksp_AACTCAGGTTGGAGGT	DCT	-2.25927	2.55273	Adult	16.3462	1456	664	Ksp_AACTCAGGTTGGAGGT
Ksp_AACTCAGGTTGTCTTT	PT	-1.11743	-2.12228	Adult	2.03459	983	654	Ksp_AACTCAGGTTGTCTTT
Ksp_AACTCAGTCAAAGTAG	PST	-1.87044	-4.77511	Adult	15.7225	3460	1299	Ksp_AACTCAGTCAAAGTAG
Ksp_AACTCAGTCAACACAC	DCT	-6.03239	2.61426	Adult	31.1895	5582	1833	Ksp_AACTCAGTCAACACAC
Ksp_AACTCAGTCAATAAGG	PST	0.349469	-5.86872	Adult	12.2137	1310	729	Ksp_AACTCAGTCAATAAGG
Ksp_AACTCAGTCACGCGGT	PST	-1.57744	-3.78198	Adult	8.42086	5427	1764	Ksp_AACTCAGTCACGCGGT
Ksp_AACTCAGTCAGCAACT	PCT	-0.000153017	-4.19283	Adult	21.3798	5856	1847	Ksp_AACTCAGTCAGCAACT
Ksp_AACTCAGTCAGCCTAA	IC	-8.99666	-2.38356	Adult	2.17122	1612	885	Ksp_AACTCAGTCAGCCTAA
Ksp_AACTCAGTCAGCTTAG	PCT	-0.00992685	-3.87663	Adult	9.16086	2729	1140	Ksp_AACTCAGTCAGCTTAG
Ksp_AACTCAGTCCGGCACA	PT	0.846897	-0.345131	Adult	2.20281	2633	953	Ksp_AACTCAGTCCGGCACA
Ksp_AACTCAGTCCGTCAAA	PT	-0.0468579	-0.422533	Adult	4.5999	2087	919	Ksp_AACTCAGTCCGTCAAA
Ksp_AACTCAGTCCTAGTGA	PST	-0.03731	-6.96952	Adult	3.65945	1339	650	Ksp_AACTCAGTCCTAGTGA
Ksp_AACTCAGTCCTTGGTC	PT	0.141933	-0.627913	Adult	3.60531	1054	606	Ksp_AACTCAGTCCTTGGTC
Ksp_AACTCAGTCGCTTAGA	Proliferating	3.91617	0.251831	Adult	3.29124	2613	1332	Ksp_AACTCAGTCGCTTAGA
Ksp_AACTCAGTCTAAGCCA	Proliferating	3.92792	0.32469	Adult	12.3891	9242	2731	Ksp_AACTCAGTCTAAGCCA
Ksp_AACTCAGTCTATGTGG	IC	-10.9555	-3.54609	Adult	26.0982	5418	2058	Ksp_AACTCAGTCTATGTGG
Ksp_AACTCAGTCTTCTGGC	PST	-1.03658	-6.55335	Adult	24.6656	2542	913	Ksp_AACTCAGTCTTCTGGC
Ksp_AACTCAGTCTTGAGGT	DCT	-5.31836	6.22198	Adult	5.82471	5511	1551	Ksp_AACTCAGTCTTGAGGT
Ksp_AACTCCCAGAAGGTGA	PCT	1.48841	-5.32683	Adult	2.5577	1603	862	Ksp_AACTCCCAGAAGGTGA
Ksp_AACTCCCAGCCACTAT	PT	-0.351883	-0.738976	Adult	6.27138	877	512	Ksp_AACTCCCAGCCACTAT
Ksp_AACTCCCAGCGTAGTG	DCT	-5.24891	1.93442	Adult	16.2349	3320	1341	Ksp_AACTCCCAGCGTAGTG
Ksp_AACTCCCAGGACTGGT	PST	-0.913651	-6.27006	Adult	45.8662	7221	1772	Ksp_AACTCCCAGGACTGGT
Ksp_AACTCCCAGGAGCGAG	PT	-0.171348	-1.02279	Adult	2.5413	787	503	Ksp_AACTCCCAGGAGCGAG
Ksp_AACTCCCAGGTGATTA	DCT	-1.80569	2.92431	Adult	38.2029	1814	573	Ksp_AACTCCCAGGTGATTA
Ksp_AACTCCCAGTCTCAAC	DCT	-4.69493	3.26497	Adult	34.3274	1576	702	Ksp_AACTCCCAGTCTCAAC
Ksp_AACTCCCCAACACCTA	Early PT	-2.54322	-1.31762	Adult	40.6286	3500	1122	Ksp_AACTCCCCAACACCTA
Ksp_AACTCCCCAACGATGG	PST	-3.19725	-4.49881	Adult	12.1586	6810	2126	Ksp_AACTCCCCAACGATGG
Ksp_AACTCCCCAACGCACC	PT	1.09597	-0.243157	Adult	2.019	1684	846	Ksp_AACTCCCCAACGCACC
Ksp_AACTCCCCAAGCGCTC	PST	-0.361539	-6.32577	Adult	11.6071	896	546	Ksp_AACTCCCCAAGCGCTC
Ksp_AACTCCCCACAACGCC	PC	-5.62474	8.79238	Adult	14.345	2893	1266	Ksp_AACTCCCCACAACGCC
Ksp_AACTCCCCACTACAGT	PCT	1.12835	-4.97987	Adult	7.60778	3549	1405	Ksp_AACTCCCCACTACAGT
Ksp_AACTCCCCAGACAGGT	DCT	-6.6184	3.05764	Adult	30.6326	7208	2022	Ksp_AACTCCCCAGACAGGT
Ksp_AACTCCCCAGGATTGG	LOH	-3.03174	9.33292	Adult	27.958	2096	1027	Ksp_AACTCCCCAGGATTGG
Ksp_AACTCCCCAGGGTACA	PST	-3.46386	-5.85282	Adult	12.5115	9759	2532	Ksp_AACTCCCCAGGGTACA
Ksp_AACTCCCCAGTTCATG	DCT	-4.98684	3.99524	Adult	30.1891	4389	1319	Ksp_AACTCCCCAGTTCATG
Ksp_AACTCCCCATCGTCGG	IC	-10.1587	-3.17326	Adult	28.0309	2722	1195	Ksp_AACTCCCCATCGTCGG
Ksp_AACTCCCGTATTACCG	PT	1.24762	0.00326987	Adult	2.27027	925	544	Ksp_AACTCCCGTATTACCG
Ksp_AACTCCCGTCCTCTTG	DCT	-6.02835	6.72126	Adult	25.1967	10422	2253	Ksp_AACTCCCGTCCTCTTG
Ksp_AACTCCCGTCGACTGC	PCT	2.208	-2.3623	Adult	28.8856	1364	493	Ksp_AACTCCCGTCGACTGC
Ksp_AACTCCCGTCGATTGT	DCT	-2.10886	3.07443	Adult	45.5685	2313	679	Ksp_AACTCCCGTCGATTGT
Ksp_AACTCCCGTCGCCATG	PST	-0.985677	-6.06979	Adult	14.9174	1877	876	Ksp_AACTCCCGTCGCCATG
Ksp_AACTCCCGTCGCTTCT	DCT	-6.52373	2.95437	Adult	30.635	7906	2297	Ksp_AACTCCCGTCGCTTCT
Ksp_AACTCCCGTTGCCTCT	DCT	-4.6623	6.22319	Adult	13.7232	3403	912	Ksp_AACTCCCGTTGCCTCT
Ksp_AACTCCCTCAATCTCT	LOH	-2.34202	5.23873	Adult	28.159	2667	1059	Ksp_AACTCCCTCAATCTCT
Ksp_AACTCCCTCACGACTA	PST	-1.30914	-6.62271	Adult	14.478	2155	936	Ksp_AACTCCCTCACGACTA
Ksp_AACTCCCTCAGCTGGC	Stroma 2	11.351	1.36167	Adult	2.94438	1834	924	Ksp_AACTCCCTCAGCTGGC
Ksp_AACTCCCTCATGCATG	PT	-0.66908	-0.359225	Adult	0.980659	3671	1174	Ksp_AACTCCCTCATGCATG
Ksp_AACTCCCTCCCTGACT	Endo	1.35473	-13.4174	Adult	7.96101	1231	732	Ksp_AACTCCCTCCCTGACT
Ksp_AACTCCCTCCGCATCT	PT	-1.09237	-0.197349	Adult	0.999269	4103	1482	Ksp_AACTCCCTCCGCATCT
Ksp_AACTCCCTCGATAGAA	DCT	-2.21498	2.50669	Adult	15.4605	2736	902	Ksp_AACTCCCTCGATAGAA
Ksp_AACTCCCTCGCATGAT	DCT	-6.42022	3.57492	Adult	31.065	7906	2065	Ksp_AACTCCCTCGCATGAT
Ksp_AACTCCCTCGTGGGAA	PST	-0.900416	-5.07851	Adult	44.6938	2139	773	Ksp_AACTCCCTCGTGGGAA
Ksp_AACTCCCTCTGGCGAC	IC	-10.0975	-3.33431	Adult	12.6607	7077	2480	Ksp_AACTCCCTCTGGCGAC
Ksp_AACTCCCTCTGGTGTA	PT	1.81128	-0.225298	Adult	5.76923	624	406	Ksp_AACTCCCTCTGGTGTA
Ksp_AACTCCCTCTGTCTAT	DCT	-3.61095	2.71953	Adult	43.2609	2300	808	Ksp_AACTCCCTCTGTCTAT
Ksp_AACTCTTAGAATCTCC	IC	-6.80786	4.52005	Adult	28.7629	5521	1914	Ksp_AACTCTTAGAATCTCC
Ksp_AACTCTTAGCAGCCTC	PCT	-0.312071	-4.11357	Adult	8.36237	4305	1476	Ksp_AACTCTTAGCAGCCTC
Ksp_AACTCTTAGCGATAGC	Stroma 2	9.92774	0.732819	Adult	3.98406	2008	705	Ksp_AACTCTTAGCGATAGC
Ksp_AACTCTTAGCGTAATA	DCT	-5.1691	3.55116	Adult	34.271	3306	1156	Ksp_AACTCTTAGCGTAATA
Ksp_AACTCTTAGGGCATGT	PT	1.18189	-0.854389	Adult	33.0399	1477	546	Ksp_AACTCTTAGGGCATGT
Ksp_AACTCTTAGGTTCCTA	PT	2.30652	-1.9594	Adult	8.58209	536	371	Ksp_AACTCTTAGGTTCCTA
Ksp_AACTCTTAGTATCTCG	DCT	-3.3481	2.93367	Adult	43.5362	2251	698	Ksp_AACTCTTAGTATCTCG
Ksp_AACTCTTAGTCTCAAC	DCT	-5.20052	2.06349	Adult	9.5155	5160	1649	Ksp_AACTCTTAGTCTCAAC
Ksp_AACTCTTAGTTATCGC	Early PT	-3.78502	-2.20685	Adult	19.8418	7081	2236	Ksp_AACTCTTAGTTATCGC
Ksp_AACTCTTCAAGCGAGT	PT	-0.174165	-1.3954	Adult	9.15805	677	447	Ksp_AACTCTTCAAGCGAGT
Ksp_AACTCTTCACATTCGA	Stroma 2	10.9997	1.29429	Adult	2.63319	3266	1093	Ksp_AACTCTTCACATTCGA
Ksp_AACTCTTCACCGTTGG	DCT	-5.36746	2.64726	Adult	34.1742	5867	1697	Ksp_AACTCTTCACCGTTGG
Ksp_AACTCTTCACTTACGA	PCT	0.641771	-4.21069	Adult	4.7449	3920	1499	Ksp_AACTCTTCACTTACGA
Ksp_AACTCTTCAGGCTGAA	PT	1.561	0.220211	Adult	5.32544	507	345	Ksp_AACTCTTCAGGCTGAA
Ksp_AACTCTTCAGGGATTG	PST	0.723208	-5.89197	Adult	15.5747	931	527	Ksp_AACTCTTCAGGGATTG
Ksp_AACTCTTCAGTTCCCT	Macro	6.50268	8.85766	Adult	2.91993	3322	1471	Ksp_AACTCTTCAGTTCCCT
Ksp_AACTCTTCATACTCTT	PST	-2.36506	-6.37949	Adult	12.1719	3048	1355	Ksp_AACTCTTCATACTCTT
Ksp_AACTCTTCATGCCTTC	PCT	2.43037	-5.02478	Adult	8.19262	1599	661	Ksp_AACTCTTCATGCCTTC
Ksp_AACTCTTGTAATCACC	PST	-2.15436	-3.21074	Adult	5.58311	7057	2074	Ksp_AACTCTTGTAATCACC
Ksp_AACTCTTGTATAAACG	PT	-1.24855	-2.18034	Adult	19.1093	2470	940	Ksp_AACTCTTGTATAAACG
Ksp_AACTCTTGTCCAACTA	PST	-1.29403	-6.73923	Adult	21.4417	2719	1051	Ksp_AACTCTTGTCCAACTA
Ksp_AACTCTTGTCCCTTGT	PCT	1.55589	-5.11285	Adult	5.7041	2244	903	Ksp_AACTCTTGTCCCTTGT
Ksp_AACTCTTGTCGAATCT	DCT	-6.16352	3.18447	Adult	32.3425	5618	1761	Ksp_AACTCTTGTCGAATCT
Ksp_AACTCTTGTCTGATCA	Early PT	-3.15408	-1.22487	Adult	36.7216	7772	2270	Ksp_AACTCTTGTCTGATCA
Ksp_AACTCTTGTGCACGAA	PCT	1.93391	-5.4242	Adult	8.40909	2200	831	Ksp_AACTCTTGTGCACGAA
Ksp_AACTCTTGTGTCGCTG	PT	0.10473	-0.641048	Adult	2.27654	4173	1289	Ksp_AACTCTTGTGTCGCTG
Ksp_AACTCTTGTTACGACT	DCT	-5.63577	4.99008	Adult	42.942	5051	1117	Ksp_AACTCTTGTTACGACT
Ksp_AACTCTTGTTACTGAC	DCT	-6.45936	2.42075	Adult	28.0944	5930	1918	Ksp_AACTCTTGTTACTGAC
Ksp_AACTCTTGTTAGTGGG	DCT	-0.884498	2.73451	Adult	6.20491	693	294	Ksp_AACTCTTGTTAGTGGG
Ksp_AACTCTTTCAAACCAC	DCT	-5.07844	2.96623	Adult	19.3288	2473	1047	Ksp_AACTCTTTCAAACCAC
Ksp_AACTCTTTCAACACAC	PST	0.348948	-6.96604	Adult	15.9488	859	300	Ksp_AACTCTTTCAACACAC
Ksp_AACTCTTTCACGATGT	PCT	2.79835	-2.92169	Adult	45.8834	1166	404	Ksp_AACTCTTTCACGATGT
Ksp_AACTCTTTCAGGTAAA	DCT	-6.77852	3.78632	Adult	24.2445	10258	2654	Ksp_AACTCTTTCAGGTAAA
Ksp_AACTCTTTCATCGATG	PST	-0.339691	-5.76825	Adult	43.2502	2326	794	Ksp_AACTCTTTCATCGATG
Ksp_AACTCTTTCCAAATGC	PC	-5.46699	7.66133	Adult	18.283	4042	1399	Ksp_AACTCTTTCCAAATGC
Ksp_AACTCTTTCCTGCTTG	DCT	-4.57991	6.95075	Adult	19.0829	1483	570	Ksp_AACTCTTTCCTGCTTG
Ksp_AACTCTTTCGCATGGC	LOH	-2.1906	5.02126	Adult	29.7143	3325	1105	Ksp_AACTCTTTCGCATGGC
Ksp_AACTCTTTCGGATGGA	Endo	2.1092	-13.8105	Adult	32.8961	3964	1351	Ksp_AACTCTTTCGGATGGA
Ksp_AACTCTTTCGGTGTCG	PT	0.0950695	-0.187031	Adult	2.53946	1457	710	Ksp_AACTCTTTCGGTGTCG
Ksp_AACTGGTAGATCCGAG	DCT	-4.19156	6.28789	Adult	39.4992	1238	451	Ksp_AACTGGTAGATCCGAG
Ksp_AACTGGTAGCCGTCGT	PST	-0.846603	-6.39607	Adult	40.3658	3062	1056	Ksp_AACTGGTAGCCGTCGT
Ksp_AACTGGTAGCGTCTAT	PT	0.652849	-0.24954	Adult	2.36876	1562	689	Ksp_AACTGGTAGCGTCTAT
Ksp_AACTGGTAGCTAGGCA	PCT	2.32988	-3.8795	Adult	44.0427	1687	567	Ksp_AACTGGTAGCTAGGCA
Ksp_AACTGGTAGGCAGTCA	PCT	1.96159	-3.2121	Adult	45.4924	4803	1342	Ksp_AACTGGTAGGCAGTCA
Ksp_AACTGGTAGGGCTCTC	PST	-1.68794	-5.66768	Adult	19.7394	3070	1298	Ksp_AACTGGTAGGGCTCTC
Ksp_AACTGGTAGGGTTCCC	PST	-1.07095	-6.85297	Adult	45.6479	3527	1056	Ksp_AACTGGTAGGGTTCCC
Ksp_AACTGGTAGGTGTTAA	DCT	-2.90737	2.56958	Adult	25.5052	1435	693	Ksp_AACTGGTAGGTGTTAA
Ksp_AACTGGTAGTCTCGGC	Early PT	-3.33209	-1.05078	Adult	38.5766	5213	1712	Ksp_AACTGGTAGTCTCGGC
Ksp_AACTGGTAGTGAATTG	PST	-2.37585	-6.55891	Adult	4.73399	2218	1083	Ksp_AACTGGTAGTGAATTG
Ksp_AACTGGTAGTGTACCT	DCT	-1.19156	3.47814	Adult	10.2767	759	451	Ksp_AACTGGTAGTGTACCT
Ksp_AACTGGTCAAGAGTCG	PT	1.17915	-0.160179	Adult	2.56024	1328	658	Ksp_AACTGGTCAAGAGTCG
Ksp_AACTGGTCAATCCGAT	PT	-0.484435	-2.65242	Adult	4.21	6057	1773	Ksp_AACTGGTCAATCCGAT
Ksp_AACTGGTCAATGAATG	LOH	-2.13483	5.01082	Adult	40.1176	4250	1328	Ksp_AACTGGTCAATGAATG
Ksp_AACTGGTCACGTAAGG	PC	-3.63887	9.50778	Adult	15.5759	1528	791	Ksp_AACTGGTCACGTAAGG
Ksp_AACTGGTCACTTGGAT	PST	-0.941313	-3.4772	Adult	4.34643	6212	2091	Ksp_AACTGGTCACTTGGAT
Ksp_AACTGGTCAGCCAGAA	Early PT	-2.93915	-1.52874	Adult	29.0539	7610	2245	Ksp_AACTGGTCAGCCAGAA
Ksp_AACTGGTCAGGTCTCG	PT	1.7082	0.225463	Adult	6.36183	503	346	Ksp_AACTGGTCAGGTCTCG
Ksp_AACTGGTCAGTCACTA	DCT	-3.66701	3.12063	Adult	39.2952	4540	1244	Ksp_AACTGGTCAGTCACTA
Ksp_AACTGGTCATCACAAC	Stroma 2	10.5748	1.77878	Adult	29.5863	4617	1300	Ksp_AACTGGTCATCACAAC
Ksp_AACTGGTGTAAGCACG	Stroma 2	10.4485	2.84344	Adult	18.6047	3268	1190	Ksp_AACTGGTGTAAGCACG
Ksp_AACTGGTGTACCATCA	PT	-0.544507	-0.225093	Adult	1.05086	2379	964	Ksp_AACTGGTGTACCATCA
Ksp_AACTGGTGTACGCTGC	PT	-1.43047	-2.74964	Adult	3.9039	999	673	Ksp_AACTGGTGTACGCTGC
Ksp_AACTGGTGTAGCGTCC	PST	-1.15663	-4.79273	Adult	31.9129	2112	824	Ksp_AACTGGTGTAGCGTCC
Ksp_AACTGGTGTAGCTTGT	PT	-1.24088	-2.18043	Adult	21.0234	3596	1189	Ksp_AACTGGTGTAGCTTGT
Ksp_AACTGGTGTCATATCG	DCT	-5.95379	5.47283	Adult	25.6374	2863	1109	Ksp_AACTGGTGTCATATCG
Ksp_AACTGGTGTCTAGCGC	PCT	0.652102	-4.68746	Adult	10.4467	2843	1090	Ksp_AACTGGTGTCTAGCGC
Ksp_AACTGGTGTGCCTGCA	PT	1.21376	-0.627225	Adult	4.54207	1343	677	Ksp_AACTGGTGTGCCTGCA
Ksp_AACTGGTGTGTTAAGA	PT	-1.30811	-1.73439	Adult	8.4246	3561	1406	Ksp_AACTGGTGTGTTAAGA
Ksp_AACTGGTGTTCCACGG	PST	-1.24617	-5.40178	Adult	10.236	3263	1482	Ksp_AACTGGTGTTCCACGG
Ksp_AACTGGTGTTCTGGTA	PCT	1.86837	-3.28687	Adult	38.5637	3161	1110	Ksp_AACTGGTGTTCTGGTA
Ksp_AACTGGTTCAAGCCTA	PCT	-0.0163242	-4.65987	Adult	30.3924	4409	1546	Ksp_AACTGGTTCAAGCCTA
Ksp_AACTGGTTCAGCATGT	PST	-1.25783	-4.54538	Adult	28.1987	2798	935	Ksp_AACTGGTTCAGCATGT
Ksp_AACTGGTTCATGTCCC	PT	-0.854984	-2.22174	Adult	12.5879	4266	1320	Ksp_AACTGGTTCATGTCCC
Ksp_AACTGGTTCCCTAACC	NP	4.72673	-2.70973	Adult	7.93489	983	320	Ksp_AACTGGTTCCCTAACC
Ksp_AACTGGTTCCCTCTTT	PST	-1.15498	-4.72583	Adult	34.0993	2437	835	Ksp_AACTGGTTCCCTCTTT
Ksp_AACTGGTTCGCCTGAG	PST	-2.13811	-5.01025	Adult	18.9424	5522	1693	Ksp_AACTGGTTCGCCTGAG
Ksp_AACTGGTTCGGTCCGA	LOH	-1.66281	4.76104	Adult	44.4572	2616	916	Ksp_AACTGGTTCGGTCCGA
Ksp_AACTGGTTCGGTTAAC	PST	-2.20829	-6.82172	Adult	13.0454	2292	947	Ksp_AACTGGTTCGGTTAAC
Ksp_AACTGGTTCTACCAGA	IC	-9.85656	-3.24515	Adult	30.2666	4576	1601	Ksp_AACTGGTTCTACCAGA
Ksp_AACTGGTTCTACCTGC	PST	-3.04494	-5.30815	Adult	14.6725	4839	1785	Ksp_AACTGGTTCTACCTGC
Ksp_AACTGGTTCTGCAAGT	PST	-1.34893	-6.89376	Adult	46.7115	3421	1075	Ksp_AACTGGTTCTGCAAGT
Ksp_AACTGGTTCTTGAGGT	Endo	1.26962	-13.4347	Adult	7.22591	1204	780	Ksp_AACTGGTTCTTGAGGT
Ksp_AACTTTCAGACAAAGG	PST	-2.83231	-6.23376	Adult	14.5178	3816	1336	Ksp_AACTTTCAGACAAAGG
Ksp_AACTTTCAGAGGTACC	PCT	1.3217	-3.14349	Adult	37.4171	4073	1391	Ksp_AACTTTCAGAGGTACC
Ksp_AACTTTCAGAGGTTGC	DCT	-3.88233	5.90421	Adult	36.7793	1509	460	Ksp_AACTTTCAGAGGTTGC
Ksp_AACTTTCAGCAGCCTC	PST	-0.513345	-5.5164	Adult	39.8024	5972	1757	Ksp_AACTTTCAGCAGCCTC
Ksp_AACTTTCAGCCAGTAG	Proliferating	3.6265	-0.329758	Adult	1.40187	1926	1094	Ksp_AACTTTCAGCCAGTAG
Ksp_AACTTTCAGCTGCCCA	DCT	-5.78099	5.94336	Adult	42.4611	3535	967	Ksp_AACTTTCAGCTGCCCA
Ksp_AACTTTCAGGGTATCG	PST	0.0789009	-6.96134	Adult	3.8835	927	533	Ksp_AACTTTCAGGGTATCG
Ksp_AACTTTCAGGTACTCT	PST	-1.58617	-5.0085	Adult	21.5234	5422	1570	Ksp_AACTTTCAGGTACTCT
Ksp_AACTTTCAGTCACGCC	NP	4.51754	-2.39926	Adult	22.807	1140	355	Ksp_AACTTTCAGTCACGCC
Ksp_AACTTTCAGTCTCGGC	DCT	-6.05716	5.81572	Adult	43.5801	6106	1496	Ksp_AACTTTCAGTCTCGGC
Ksp_AACTTTCAGTTGAGAT	PT	0.370978	-0.866305	Adult	9.8546	619	420	Ksp_AACTTTCAGTTGAGAT
Ksp_AACTTTCCAAGTCTGT	PC	-4.18783	7.98765	Adult	47.7273	1188	444	Ksp_AACTTTCCAAGTCTGT
Ksp_AACTTTCCAATCCAAC	PT	-1.5566	-2.21954	Adult	13.9712	4724	1490	Ksp_AACTTTCCAATCCAAC
Ksp_AACTTTCCAATGAATG	DCT	-5.55541	6.14301	Adult	18.4153	1830	703	Ksp_AACTTTCCAATGAATG
Ksp_AACTTTCCACACCGAC	Neutro	3.60118	13.0258	Adult	3.68574	3093	1001	Ksp_AACTTTCCACACCGAC
Ksp_AACTTTCCACCCAGTG	PT	0.799323	-0.813695	Adult	12.0219	549	369	Ksp_AACTTTCCACCCAGTG
Ksp_AACTTTCCACGCATCG	PST	-2.83634	-3.97406	Adult	10.883	5017	1742	Ksp_AACTTTCCACGCATCG
Ksp_AACTTTCCAGCCAGAA	PST	-3.90285	-5.44695	Adult	11.0901	6862	2134	Ksp_AACTTTCCAGCCAGAA
Ksp_AACTTTCCAGCCTTGG	PST	-0.52437	-5.5091	Adult	12.8861	3205	1189	Ksp_AACTTTCCAGCCTTGG
Ksp_AACTTTCCAGGGTACA	PCT	2.45426	-2.60088	Adult	40.1405	1993	693	Ksp_AACTTTCCAGGGTACA
Ksp_AACTTTCCAGTTAACC	LOH	-2.6141	5.48326	Adult	14.5948	4344	1652	Ksp_AACTTTCCAGTTAACC
Ksp_AACTTTCGTAGCGTGA	PC	-5.46289	7.72664	Adult	28.5357	3599	1216	Ksp_AACTTTCGTAGCGTGA
Ksp_AACTTTCGTATAGGGC	DCT	-2.10482	2.00911	Adult	16.2318	2606	859	Ksp_AACTTTCGTATAGGGC
Ksp_AACTTTCGTCCAACTA	PCT	2.81562	-4.14148	Adult	18.6341	1025	435	Ksp_AACTTTCGTCCAACTA
Ksp_AACTTTCGTCCGACGT	Early PT	-3.83376	-2.0075	Adult	13.2078	7594	2546	Ksp_AACTTTCGTCCGACGT
Ksp_AACTTTCGTGAGCGAT	NP	4.29017	-2.03514	Adult	24.6528	576	347	Ksp_AACTTTCGTGAGCGAT
Ksp_AACTTTCGTGATAAAC	DCT	-3.68248	2.01805	Adult	12.5327	2673	1035	Ksp_AACTTTCGTGATAAAC
Ksp_AACTTTCGTGCCTGGT	PCT	0.151595	-3.26944	Adult	24.297	7824	2340	Ksp_AACTTTCGTGCCTGGT
Ksp_AACTTTCGTTTCGCTC	PST	-3.33063	-5.19033	Adult	14.4332	3970	1545	Ksp_AACTTTCGTTTCGCTC
Ksp_AACTTTCGTTTGTTGG	DCT	-2.81966	3.33658	Adult	24.4341	1723	693	Ksp_AACTTTCGTTTGTTGG
Ksp_AACTTTCTCCAGGGCT	PT	1.16001	0.555412	Adult	4.93631	628	373	Ksp_AACTTTCTCCAGGGCT
Ksp_AACTTTCTCCGCAAGC	PCT	1.84457	-2.8069	Adult	26.4722	1783	793	Ksp_AACTTTCTCCGCAAGC
Ksp_AACTTTCTCCTTGCCA	PST	-4.05106	-5.39139	Adult	5.49261	6973	2253	Ksp_AACTTTCTCCTTGCCA
Ksp_AACTTTCTCGAATGCT	DCT	-2.88427	2.76514	Adult	26.0981	1958	709	Ksp_AACTTTCTCGAATGCT
Ksp_AACTTTCTCTTTAGGG	PST	-2.51166	-5.65595	Adult	16.4893	5167	1871	Ksp_AACTTTCTCTTTAGGG
Ksp_AAGACCTAGACCTAGG	PST	-1.41959	-3.64406	Adult	22.5968	2195	997	Ksp_AAGACCTAGACCTAGG
Ksp_AAGACCTAGAGGTAGA	PT	-1.89781	-1.24561	Adult	3.03517	6853	1945	Ksp_AAGACCTAGAGGTAGA
Ksp_AAGACCTAGCGCTCCA	DCT	-1.25019	3.79744	Adult	2.0202	594	410	Ksp_AAGACCTAGCGCTCCA
Ksp_AAGACCTAGCGTTTAC	DCT	-6.24031	6.13292	Adult	22.7341	7966	2040	Ksp_AAGACCTAGCGTTTAC
Ksp_AAGACCTAGCTATGCT	PST	-1.07729	-4.32691	Adult	7.00769	4809	1806	Ksp_AAGACCTAGCTATGCT
Ksp_AAGACCTAGGATGGAA	DCT	-6.45966	2.50072	Adult	28.3031	9211	2576	Ksp_AAGACCTAGGATGGAA
Ksp_AAGACCTAGGATGTAT	PST	-1.75164	-3.59156	Adult	7.76969	4672	1612	Ksp_AAGACCTAGGATGTAT
Ksp_AAGACCTAGGGATCTG	PST	-2.26383	-4.81005	Adult	9.04775	3581	1559	Ksp_AAGACCTAGGGATCTG
Ksp_AAGACCTAGGGTATCG	DCT	-6.33876	2.48445	Adult	35.2415	7931	2240	Ksp_AAGACCTAGGGTATCG
Ksp_AAGACCTAGTCGTACT	PST	-2.15453	-5.45547	Adult	19.5481	6108	2073	Ksp_AAGACCTAGTCGTACT
Ksp_AAGACCTAGTGTTAGA	PST	-3.7559	-4.68732	Adult	4.69322	9290	2674	Ksp_AAGACCTAGTGTTAGA
Ksp_AAGACCTCAAACGTGG	PST	-1.48616	-5.64162	Adult	5.58948	6387	2166	Ksp_AAGACCTCAAACGTGG
Ksp_AAGACCTCAACGCACC	PST	0.333058	-5.82573	Adult	6.60573	2407	982	Ksp_AAGACCTCAACGCACC
Ksp_AAGACCTCACATCTTT	DCT	-6.04703	5.41879	Adult	23.1562	5044	1547	Ksp_AAGACCTCACATCTTT
Ksp_AAGACCTCACCCTATC	PCT	2.53774	-4.9892	Adult	1.05093	1237	556	Ksp_AAGACCTCACCCTATC
Ksp_AAGACCTCAGACGCTC	Endo	1.69833	-13.1796	Adult	2.13716	3135	1708	Ksp_AAGACCTCAGACGCTC
Ksp_AAGACCTCAGATCTGT	PST	-3.55036	-4.34827	Adult	3.63235	4983	1791	Ksp_AAGACCTCAGATCTGT
Ksp_AAGACCTCAGCTTAAC	PT	-1.45156	-0.574046	Adult	0.667594	3595	1394	Ksp_AAGACCTCAGCTTAAC
Ksp_AAGACCTCATACTCTT	PT	-1.26936	-1.39464	Adult	4.87625	2707	1053	Ksp_AAGACCTCATACTCTT
Ksp_AAGACCTCATGCCCGA	DCT	-2.24971	3.15967	Adult	17.9454	769	415	Ksp_AAGACCTCATGCCCGA
Ksp_AAGACCTGTACCATCA	PT	-0.453404	-1.2848	Adult	5.35948	3060	1140	Ksp_AAGACCTGTACCATCA
Ksp_AAGACCTGTACCGCTG	PT	0.432092	-0.199246	Adult	1.87654	2025	832	Ksp_AAGACCTGTACCGCTG
Ksp_AAGACCTGTAGCCTAT	Proliferating	3.42118	-0.453277	Adult	8.69344	1967	841	Ksp_AAGACCTGTAGCCTAT
Ksp_AAGACCTGTCCAGTGC	IC	-8.89111	-2.35899	Adult	5.4409	533	374	Ksp_AAGACCTGTCCAGTGC
Ksp_AAGACCTGTCTGCAAT	Early PT	-3.59083	-1.54632	Adult	19.6533	6691	2141	Ksp_AAGACCTGTCTGCAAT
Ksp_AAGACCTGTTTGTTTC	DCT	-2.99367	3.27024	Adult	33.4302	1720	644	Ksp_AAGACCTGTTTGTTTC
Ksp_AAGACCTTCAGTCAGT	Macro	7.76851	8.29577	Adult	2.21555	6996	2268	Ksp_AAGACCTTCAGTCAGT
Ksp_AAGACCTTCAGTGTTG	DCT	-1.09875	2.74013	Adult	9.62644	696	422	Ksp_AAGACCTTCAGTGTTG
Ksp_AAGACCTTCCCTTGTG	NP	4.43196	-1.95895	Adult	42.7046	1686	414	Ksp_AAGACCTTCCCTTGTG
Ksp_AAGACCTTCGGATGTT	PST	-2.93951	-5.77069	Adult	20.552	7065	2183	Ksp_AAGACCTTCGGATGTT
Ksp_AAGACCTTCTCGTATT	PCT	1.65692	-4.67144	Adult	11.0657	2449	953	Ksp_AAGACCTTCTCGTATT
Ksp_AAGACCTTCTCTTGAT	DCT	-5.36242	2.57853	Adult	33.093	2913	1164	Ksp_AAGACCTTCTCTTGAT
Ksp_AAGCCGCAGATCTGCT	Proliferating	3.67789	0.241647	Adult	14.448	8098	2808	Ksp_AAGCCGCAGATCTGCT
Ksp_AAGCCGCAGCACCGCT	PCT	0.501891	-4.27433	Adult	5.14762	3963	1542	Ksp_AAGCCGCAGCACCGCT
Ksp_AAGCCGCAGCCACGTC	PST	-3.86725	-5.37507	Adult	6.66218	4458	1673	Ksp_AAGCCGCAGCCACGTC
Ksp_AAGCCGCAGCTAACTC	PT	0.766282	0.282172	Adult	3.37349	830	455	Ksp_AAGCCGCAGCTAACTC
Ksp_AAGCCGCAGTATCGAA	Proliferating	3.52667	-0.192472	Adult	20.2813	2204	932	Ksp_AAGCCGCAGTATCGAA
Ksp_AAGCCGCCAATCACAC	Early PT	-4.16927	-3.03191	Adult	19.0211	6456	2213	Ksp_AAGCCGCCAATCACAC
Ksp_AAGCCGCCAATCAGAA	PST	-1.73263	-5.60708	Adult	30.8446	4286	1485	Ksp_AAGCCGCCAATCAGAA
Ksp_AAGCCGCCAATGACCT	Stroma 2	10.1984	2.39764	Adult	9.78179	2658	1133	Ksp_AAGCCGCCAATGACCT
Ksp_AAGCCGCCAATGGAGC	PC	-4.56487	8.74395	Adult	19.4498	9414	2862	Ksp_AAGCCGCCAATGGAGC
Ksp_AAGCCGCCACAGATTC	PST	-1.37989	-3.63768	Adult	8.58079	4580	1613	Ksp_AAGCCGCCACAGATTC
Ksp_AAGCCGCCACAGGAGT	DCT	-4.5708	2.42823	Adult	11.1881	2020	860	Ksp_AAGCCGCCACAGGAGT
Ksp_AAGCCGCCACATCCGG	LOH	-1.52206	4.26109	Adult	49.9632	1357	453	Ksp_AAGCCGCCACATCCGG
Ksp_AAGCCGCCACATTCGA	DCT	-3.70113	2.63742	Adult	15.4661	2360	907	Ksp_AAGCCGCCACATTCGA
Ksp_AAGCCGCCACTTCTGC	DCT	-6.41065	4.31687	Adult	40.0441	5444	1494	Ksp_AAGCCGCCACTTCTGC
Ksp_AAGCCGCCAGACGCAA	DCT	-1.2031	3.03829	Adult	3.31126	906	493	Ksp_AAGCCGCCAGACGCAA
Ksp_AAGCCGCCAGGACGTA	PST	-2.7042	-3.59438	Adult	6.32594	5185	1824	Ksp_AAGCCGCCAGGACGTA
Ksp_AAGCCGCCAGTGGAGT	PST	-1.41044	-6.0097	Adult	10.2141	2242	1077	Ksp_AAGCCGCCAGTGGAGT
Ksp_AAGCCGCCATCATCCC	Early PT	-3.586	-0.941075	Adult	21.2916	3964	1497	Ksp_AAGCCGCCATCATCCC
Ksp_AAGCCGCCATGGATGG	PST	-3.69673	-4.60823	Adult	6.93243	6823	2080	Ksp_AAGCCGCCATGGATGG
Ksp_AAGCCGCGTACATGTC	Stroma 2	10.3117	0.964578	Adult	3.04709	722	413	Ksp_AAGCCGCGTACATGTC
Ksp_AAGCCGCGTCATGCCG	PST	-0.88529	-4.30645	Adult	17.3826	3003	1116	Ksp_AAGCCGCGTCATGCCG
Ksp_AAGCCGCGTCCTGCTT	PST	-3.221	-5.789	Adult	11.8085	2820	1208	Ksp_AAGCCGCGTCCTGCTT
Ksp_AAGCCGCGTCGAACAG	DCT	-4.37471	6.67525	Adult	33.2087	1605	685	Ksp_AAGCCGCGTCGAACAG
Ksp_AAGCCGCGTCGCATAT	Early PT	-5.45751	1.19173	Adult	26.7819	6945	2155	Ksp_AAGCCGCGTCGCATAT
Ksp_AAGCCGCGTGTCGCTG	PCT	0.138839	-3.45962	Adult	26.2232	5743	1781	Ksp_AAGCCGCGTGTCGCTG
Ksp_AAGCCGCGTTGTCTTT	PST	-0.711941	-4.64058	Adult	30.6907	1274	588	Ksp_AAGCCGCGTTGTCTTT
Ksp_AAGCCGCGTTTGACTG	PCT	0.940378	-5.71397	Adult	10.395	1924	848	Ksp_AAGCCGCGTTTGACTG
Ksp_AAGCCGCTCATGCTCC	PST	-4.00138	-4.64725	Adult	6.10794	9283	2550	Ksp_AAGCCGCTCATGCTCC
Ksp_AAGCCGCTCGAGAACG	PT	0.359475	-2.10447	Adult	28.1448	3951	1060	Ksp_AAGCCGCTCGAGAACG
Ksp_AAGCCGCTCGCCCTTA	Early PT	-3.6728	-3.55056	Adult	8.4174	6344	2219	Ksp_AAGCCGCTCGCCCTTA
Ksp_AAGCCGCTCGCTGATA	PC	-3.30669	10.1514	Adult	12.5405	4011	1706	Ksp_AAGCCGCTCGCTGATA
Ksp_AAGCCGCTCGTCTGCT	PT	0.0591279	-0.613246	Adult	2.12465	2824	1064	Ksp_AAGCCGCTCGTCTGCT
Ksp_AAGCCGCTCTAACTTC	PT	0.624642	-0.370016	Adult	5.40541	1443	715	Ksp_AAGCCGCTCTAACTTC
Ksp_AAGCCGCTCTATGTGG	DCT	-4.31027	3.27349	Adult	21.44	3736	1205	Ksp_AAGCCGCTCTATGTGG
Ksp_AAGCCGCTCTGGTATG	PST	0.328759	-6.90848	Adult	40.6172	1199	471	Ksp_AAGCCGCTCTGGTATG
Ksp_AAGGAGCAGACAATAC	Macro	6.37204	8.85223	Adult	11.4806	2195	986	Ksp_AAGGAGCAGACAATAC
Ksp_AAGGAGCAGACGACGT	PT	-0.985713	-2.36177	Adult	20.6095	1936	832	Ksp_AAGGAGCAGACGACGT
Ksp_AAGGAGCAGAGCTGCA	DCT	-4.7518	3.7693	Adult	35.858	2733	897	Ksp_AAGGAGCAGAGCTGCA
Ksp_AAGGAGCAGCAATCTC	DCT	-3.34683	3.34976	Adult	35.136	3051	957	Ksp_AAGGAGCAGCAATCTC
Ksp_AAGGAGCAGCCGCCTA	PCT	1.50774	-3.05087	Adult	31.8098	5448	1626	Ksp_AAGGAGCAGCCGCCTA
Ksp_AAGGAGCAGCTGATAA	PST	-2.48191	-5.8722	Adult	8.80196	2454	1191	Ksp_AAGGAGCAGCTGATAA
Ksp_AAGGAGCAGGTGCTTT	DCT	-6.1257	4.10496	Adult	14.3171	6838	1925	Ksp_AAGGAGCAGGTGCTTT
Ksp_AAGGAGCAGTATTGGA	PST	-1.3099	-4.15469	Adult	6.85358	2568	1135	Ksp_AAGGAGCAGTATTGGA
Ksp_AAGGAGCAGTGGGTTG	PCT	-0.167015	-4.28985	Adult	38.3445	6246	2007	Ksp_AAGGAGCAGTGGGTTG
Ksp_AAGGAGCCACGAAGCA	PT	0.549259	-0.0133134	Adult	3.24561	1140	591	Ksp_AAGGAGCCACGAAGCA
Ksp_AAGGAGCCACTGTCGG	Early PT	-5.56769	1.46871	Adult	18.2457	6829	2093	Ksp_AAGGAGCCACTGTCGG
Ksp_AAGGAGCCAGATAATG	Early PT	-2.79791	-1.04541	Adult	48.937	2681	817	Ksp_AAGGAGCCAGATAATG
Ksp_AAGGAGCCAGCTGCTG	PCT	2.45924	-4.81354	Adult	5.43689	1030	507	Ksp_AAGGAGCCAGCTGCTG
Ksp_AAGGAGCCAGGTGGAT	LOH	-1.97428	4.68086	Adult	42.2241	2392	863	Ksp_AAGGAGCCAGGTGGAT
Ksp_AAGGAGCCATGCAATC	PCT	1.57574	-5.15154	Adult	8.16647	2547	1009	Ksp_AAGGAGCCATGCAATC
Ksp_AAGGAGCCATTAACCG	LOH	-2.53741	9.1302	Adult	4.84098	3553	1216	Ksp_AAGGAGCCATTAACCG
Ksp_AAGGAGCGTACCTACA	IC	-8.87839	-2.40935	Adult	6.8477	847	424	Ksp_AAGGAGCGTACCTACA
Ksp_AAGGAGCGTCAATACC	Stroma 2	10.4181	1.83211	Adult	4.27966	2360	1110	Ksp_AAGGAGCGTCAATACC
Ksp_AAGGAGCGTCCAGTTA	PST	-2.60395	-5.83709	Adult	30.9742	7545	2177	Ksp_AAGGAGCGTCCAGTTA
Ksp_AAGGAGCGTCCGAATT	PCT	1.15801	-3.23801	Adult	33.3781	6699	2078	Ksp_AAGGAGCGTCCGAATT
Ksp_AAGGAGCGTCTTCGTC	PCT	0.332467	-4.45373	Adult	14.9425	2088	991	Ksp_AAGGAGCGTCTTCGTC
Ksp_AAGGAGCGTGCACGAA	PT	-2.13801	-2.44504	Adult	23.9349	5774	1884	Ksp_AAGGAGCGTGCACGAA
Ksp_AAGGAGCGTGCACTTA	PST	-0.760792	-5.96603	Adult	41.751	2273	873	Ksp_AAGGAGCGTGCACTTA
Ksp_AAGGAGCGTGTGACGA	Proliferating	4.59762	-0.900231	Adult	17.801	1719	753	Ksp_AAGGAGCGTGTGACGA
Ksp_AAGGAGCGTTAGGGTG	PC	-3.31505	8.91178	Adult	39.6016	1255	515	Ksp_AAGGAGCGTTAGGGTG
Ksp_AAGGAGCGTTCAACCA	DCT	-6.70443	5.21817	Adult	29.2423	9859	2846	Ksp_AAGGAGCGTTCAACCA
Ksp_AAGGAGCGTTCCATGA	PCT	2.47331	-3.75062	Adult	27.1277	1504	624	Ksp_AAGGAGCGTTCCATGA
Ksp_AAGGAGCGTTGCTCCT	PCT	1.57328	-3.09416	Adult	41.3337	7258	1807	Ksp_AAGGAGCGTTGCTCCT
Ksp_AAGGAGCGTTGTACAC	PST	-1.8773	-3.53185	Adult	19.5205	5548	1576	Ksp_AAGGAGCGTTGTACAC
Ksp_AAGGAGCTCCAGTATG	PT	0.272847	-1.02694	Adult	0.735469	4215	1498	Ksp_AAGGAGCTCCAGTATG
Ksp_AAGGAGCTCTAACGGT	PCT	1.13971	-3.49547	Adult	45.8443	7953	1901	Ksp_AAGGAGCTCTAACGGT
Ksp_AAGGAGCTCTATCCTA	PST	-3.25527	-5.0053	Adult	15.4186	4527	1665	Ksp_AAGGAGCTCTATCCTA
Ksp_AAGGAGCTCTCGATGA	PT	-0.946298	-1.41458	Adult	7.63139	4167	1359	Ksp_AAGGAGCTCTCGATGA
Ksp_AAGGAGCTCTGATTCT	Stroma 2	9.48705	0.660653	Adult	5.59633	1090	474	Ksp_AAGGAGCTCTGATTCT
Ksp_AAGGAGCTCTGCGTAA	PCT	1.31897	-5.33733	Adult	7.26257	2506	1049	Ksp_AAGGAGCTCTGCGTAA
Ksp_AAGGAGCTCTGCTGCT	PT	-0.783253	-2.55789	Adult	18.4524	1848	874	Ksp_AAGGAGCTCTGCTGCT
Ksp_AAGGAGCTCTGTCAAG	PST	-0.171991	-5.82834	Adult	17.1566	1667	795	Ksp_AAGGAGCTCTGTCAAG
Ksp_AAGGAGCTCTTGCAAG	PT	-0.0858676	-0.245447	Adult	2.99878	1634	755	Ksp_AAGGAGCTCTTGCAAG
Ksp_AAGGCAGAGACTGGGT	PST	-3.29658	-5.70463	Adult	8.04505	3729	1526	Ksp_AAGGCAGAGACTGGGT
Ksp_AAGGCAGAGAGTTGGC	DCT	-1.11021	2.02273	Adult	4.09357	684	368	Ksp_AAGGCAGAGAGTTGGC
Ksp_AAGGCAGAGATGGCGT	LOH	-2.91104	4.67054	Adult	40.233	2232	846	Ksp_AAGGCAGAGATGGCGT
Ksp_AAGGCAGAGCCCGAAA	PST	-2.60593	-6.7427	Adult	11.7227	2943	1343	Ksp_AAGGCAGAGCCCGAAA
Ksp_AAGGCAGAGCGATATA	PST	-2.82914	-4.16789	Adult	12.9532	5103	1779	Ksp_AAGGCAGAGCGATATA
Ksp_AAGGCAGAGCTCTCGG	PCT	1.31551	-3.1993	Adult	35.3732	5507	1728	Ksp_AAGGCAGAGCTCTCGG
Ksp_AAGGCAGAGCTGCGAA	PT	-0.374033	-1.86485	Adult	13.6526	1399	704	Ksp_AAGGCAGAGCTGCGAA
Ksp_AAGGCAGAGGACAGCT	DCT	-6.06615	5.68954	Adult	16.8586	5297	1519	Ksp_AAGGCAGAGGACAGCT
Ksp_AAGGCAGAGGATGGTC	PT	-1.5113	-1.08648	Adult	2.6208	6105	1813	Ksp_AAGGCAGAGGATGGTC
Ksp_AAGGCAGAGGCATGGT	DCT	-3.13091	2.87494	Adult	33.5207	1957	683	Ksp_AAGGCAGAGGCATGGT
Ksp_AAGGCAGAGGGAAACA	PCT	0.934177	-3.35006	Adult	19.5225	3770	1337	Ksp_AAGGCAGAGGGAAACA
Ksp_AAGGCAGCAAGTTCTG	PST	-3.25867	-4.15654	Adult	8.78089	6070	2014	Ksp_AAGGCAGCAAGTTCTG
Ksp_AAGGCAGCAATAACGA	PST	-0.440747	-5.64535	Adult	48.416	4798	1198	Ksp_AAGGCAGCAATAACGA
Ksp_AAGGCAGCAATCGGTT	Stroma 2	10.5133	1.9108	Adult	2.12709	3714	1192	Ksp_AAGGCAGCAATCGGTT
Ksp_AAGGCAGCACTGAAGG	Proliferating	3.35831	2.06215	Adult	28.2611	9483	2829	Ksp_AAGGCAGCACTGAAGG
Ksp_AAGGCAGCAGACAGGT	DCT	-3.26712	2.1536	Adult	17.3015	1549	706	Ksp_AAGGCAGCAGACAGGT
Ksp_AAGGCAGCAGCTGTAT	Neutro	3.46554	13.0096	Adult	36.1192	2417	704	Ksp_AAGGCAGCAGCTGTAT
Ksp_AAGGCAGCAGTCGATT	Podo	-6.83537	-12.0438	Adult	10.3694	1543	916	Ksp_AAGGCAGCAGTCGATT
Ksp_AAGGCAGCATCGGGTC	DCT	-4.78924	2.03121	Adult	12.2235	4205	1510	Ksp_AAGGCAGCATCGGGTC
Ksp_AAGGCAGCATGTCCTC	DCT	-3.84034	1.66891	Adult	3.6316	2671	1111	Ksp_AAGGCAGCATGTCCTC
Ksp_AAGGCAGGTCAGTGGA	PT	0.628415	-1.45259	Adult	4.46678	5373	1939	Ksp_AAGGCAGGTCAGTGGA
Ksp_AAGGCAGGTCGCGTGT	DCT	-1.13509	2.04541	Adult	9.81405	968	451	Ksp_AAGGCAGGTCGCGTGT
Ksp_AAGGCAGGTCTCTTTA	PT	0.754931	-1.57795	Adult	17.975	879	498	Ksp_AAGGCAGGTCTCTTTA
Ksp_AAGGCAGGTGAGTGAC	PCT	-0.449552	-3.62781	Adult	3.40754	2201	1006	Ksp_AAGGCAGGTGAGTGAC
Ksp_AAGGCAGGTGATAAGT	DCT	-2.78259	3.12575	Adult	45.0539	2042	657	Ksp_AAGGCAGGTGATAAGT
Ksp_AAGGCAGGTGCCTTGG	DCT	-5.04324	4.82688	Adult	29.5848	2481	843	Ksp_AAGGCAGGTGCCTTGG
Ksp_AAGGCAGGTGTGGCTC	PT	0.383762	-1.59732	Adult	7.25191	2358	934	Ksp_AAGGCAGGTGTGGCTC
Ksp_AAGGCAGGTTATCCGA	DCT	-4.97663	3.05348	Adult	45.6937	6119	1548	Ksp_AAGGCAGGTTATCCGA
Ksp_AAGGCAGGTTATGTGC	PST	-2.86125	-6.00102	Adult	22.3225	2549	1106	Ksp_AAGGCAGGTTATGTGC
Ksp_AAGGCAGGTTGAGGTG	PST	-1.63554	-5.5651	Adult	16.6742	2213	903	Ksp_AAGGCAGGTTGAGGTG
Ksp_AAGGCAGGTTTGGGCC	PT	-0.873079	-1.62714	Adult	11.8992	2143	881	Ksp_AAGGCAGGTTTGGGCC
Ksp_AAGGCAGTCAAGATCC	IC	-9.65656	-3.0952	Adult	35.3487	3771	1270	Ksp_AAGGCAGTCAAGATCC
Ksp_AAGGCAGTCAGTTTGG	DCT	-6.37832	3.0674	Adult	27.9065	4576	1493	Ksp_AAGGCAGTCAGTTTGG
Ksp_AAGGCAGTCATGTGGT	PCT	0.665142	-3.95653	Adult	15.5084	5094	1583	Ksp_AAGGCAGTCATGTGGT
Ksp_AAGGCAGTCCAAACAC	IC	-9.49101	-2.96322	Adult	18.4094	2037	926	Ksp_AAGGCAGTCCAAACAC
Ksp_AAGGCAGTCCAAATGC	PT	-1.72582	-2.56879	Adult	19.9671	3646	1384	Ksp_AAGGCAGTCCAAATGC
Ksp_AAGGCAGTCCACGACG	DCT	-6.10758	5.576	Adult	37.2389	4788	1441	Ksp_AAGGCAGTCCACGACG
Ksp_AAGGCAGTCGCGTTTC	DCT	-5.81939	2.96211	Adult	36.5825	5981	1661	Ksp_AAGGCAGTCGCGTTTC
Ksp_AAGGCAGTCGGCGCAT	PT	-0.357448	-0.699492	Adult	3.15497	3962	1303	Ksp_AAGGCAGTCGGCGCAT
Ksp_AAGGTTCAGAAGGTTT	DCT	-5.35944	6.33151	Adult	49.2667	3000	744	Ksp_AAGGTTCAGAAGGTTT
Ksp_AAGGTTCAGAATCTCC	PT	1.40595	-0.164827	Adult	7.10195	873	490	Ksp_AAGGTTCAGAATCTCC
Ksp_AAGGTTCAGACAGAGA	Macro	8.07277	8.04688	Adult	3.67468	3701	1344	Ksp_AAGGTTCAGACAGAGA
Ksp_AAGGTTCAGACTGTAA	PCT	-0.183114	-3.63717	Adult	12.9089	6298	2084	Ksp_AAGGTTCAGACTGTAA
Ksp_AAGGTTCAGAGTAATC	DCT	-5.39491	3.95052	Adult	33.5882	3662	1182	Ksp_AAGGTTCAGAGTAATC
Ksp_AAGGTTCAGATGCCAG	DCT	-5.73274	6.95232	Adult	19.0326	4135	1310	Ksp_AAGGTTCAGATGCCAG
Ksp_AAGGTTCAGCAATATG	PT	1.46486	0.399202	Adult	12.478	569	349	Ksp_AAGGTTCAGCAATATG
Ksp_AAGGTTCAGCAGCCTC	DCT	-5.68836	2.74627	Adult	38.5634	3397	1240	Ksp_AAGGTTCAGCAGCCTC
Ksp_AAGGTTCAGGTGCTTT	PC	-4.34457	10.5816	Adult	12.0686	4839	1908	Ksp_AAGGTTCAGGTGCTTT
Ksp_AAGGTTCAGTGATCGG	DCT	-6.36752	2.89866	Adult	40.2975	5916	1703	Ksp_AAGGTTCAGTGATCGG
Ksp_AAGGTTCAGTGCAAGC	PT	-1.64703	-3.2142	Adult	15.4339	4367	1437	Ksp_AAGGTTCAGTGCAAGC
Ksp_AAGGTTCAGTGTACGG	LOH	-2.19025	8.10586	Adult	5.57601	1901	1053	Ksp_AAGGTTCAGTGTACGG
Ksp_AAGGTTCAGTTAACGA	PT	-1.36035	-2.33357	Adult	14.2103	2463	962	Ksp_AAGGTTCAGTTAACGA
Ksp_AAGGTTCAGTTGTAGA	DCT	-6.77636	4.51608	Adult	32.9008	8477	2203	Ksp_AAGGTTCAGTTGTAGA
Ksp_AAGGTTCCAATAGCAA	PST	-1.61362	-3.48908	Adult	3.67139	6074	2038	Ksp_AAGGTTCCAATAGCAA
Ksp_AAGGTTCCACATCTTT	PST	-0.176658	-6.21382	Adult	45.0474	1161	470	Ksp_AAGGTTCCACATCTTT
Ksp_AAGGTTCCAGACGCAA	DCT	-6.59495	2.83351	Adult	34.234	7624	2161	Ksp_AAGGTTCCAGACGCAA
Ksp_AAGGTTCCAGCCTATA	IC	-9.97121	-2.85909	Adult	12.8549	9405	2785	Ksp_AAGGTTCCAGCCTATA
Ksp_AAGGTTCCAGGAATGC	PT	0.468177	-1.01029	Adult	3.28656	2708	1089	Ksp_AAGGTTCCAGGAATGC
Ksp_AAGGTTCCATAGACTC	DCT	-5.6748	2.67777	Adult	39.4296	3401	1171	Ksp_AAGGTTCCATAGACTC
Ksp_AAGGTTCCATCCTTGC	PT	0.481755	-0.811054	Adult	1.34639	1634	811	Ksp_AAGGTTCCATCCTTGC
Ksp_AAGGTTCCATGTTCCC	Early PT	-3.17865	-2.26152	Adult	20.3714	5331	1671	Ksp_AAGGTTCCATGTTCCC
Ksp_AAGGTTCCATTCCTCG	PT	0.0539942	-0.192232	Adult	1.7823	1571	749	Ksp_AAGGTTCCATTCCTCG
Ksp_AAGGTTCGTCAACTGT	PCT	0.0619218	-4.67559	Adult	28.1065	4056	1449	Ksp_AAGGTTCGTCAACTGT
Ksp_AAGGTTCGTCGCTTCT	PT	-0.670783	-2.1423	Adult	12.2503	3404	1195	Ksp_AAGGTTCGTCGCTTCT
Ksp_AAGGTTCGTGTCCTCT	PST	-2.60972	-3.66512	Adult	6.13775	5735	1924	Ksp_AAGGTTCGTGTCCTCT
Ksp_AAGGTTCGTTAGATGA	PST	-3.91646	-4.68722	Adult	4.59121	6556	2008	Ksp_AAGGTTCGTTAGATGA
Ksp_AAGGTTCGTTCAGCGC	PST	-0.966621	-5.12141	Adult	27.6088	5788	1922	Ksp_AAGGTTCGTTCAGCGC
Ksp_AAGGTTCGTTTAGGAA	DCT	-2.01779	3.3803	Adult	22.9862	509	310	Ksp_AAGGTTCGTTTAGGAA
Ksp_AAGGTTCTCAAACGGG	DCT	-5.03661	2.38199	Adult	15.2265	4282	1380	Ksp_AAGGTTCTCAAACGGG
Ksp_AAGGTTCTCACGCGGT	PST	-1.02681	-5.09071	Adult	35.7898	3501	1234	Ksp_AAGGTTCTCACGCGGT
Ksp_AAGGTTCTCACTTACT	PCT	0.733938	-4.55056	Adult	5.1042	3311	1423	Ksp_AAGGTTCTCACTTACT
Ksp_AAGGTTCTCAGGCCCA	PCT	1.20865	-6.09873	Adult	4.84973	1464	717	Ksp_AAGGTTCTCAGGCCCA
Ksp_AAGGTTCTCAGGCGAA	PC	-4.05585	10.4996	Adult	12.6981	4418	1814	Ksp_AAGGTTCTCAGGCGAA
Ksp_AAGGTTCTCAGTGCAT	LOH	-2.74717	4.84318	Adult	34.1559	3809	1279	Ksp_AAGGTTCTCAGTGCAT
Ksp_AAGGTTCTCATCATTC	DCT	-1.76324	2.46813	Adult	10.8527	774	458	Ksp_AAGGTTCTCATCATTC
Ksp_AAGGTTCTCATGTGGT	LOH	-1.806	4.49834	Adult	41.3669	2224	812	Ksp_AAGGTTCTCATGTGGT
Ksp_AAGGTTCTCCCTTGTG	PCT	1.55396	-4.78602	Adult	11.7574	3215	1199	Ksp_AAGGTTCTCCCTTGTG
Ksp_AAGGTTCTCCGAATGT	PST	-1.84299	-5.76453	Adult	9.61234	2528	1257	Ksp_AAGGTTCTCCGAATGT
Ksp_AAGGTTCTCCGCGCAA	Stroma 2	10.9076	1.29028	Adult	4.0146	1096	628	Ksp_AAGGTTCTCCGCGCAA
Ksp_AAGGTTCTCCGGCACA	PST	-2.27346	-6.20542	Adult	14.1864	5752	2029	Ksp_AAGGTTCTCCGGCACA
Ksp_AAGGTTCTCGCAAACT	Proliferating	3.90417	-0.447411	Adult	4.66989	1242	694	Ksp_AAGGTTCTCGCAAACT
Ksp_AAGGTTCTCGTTTATC	PT	1.85654	-0.0582166	Adult	7.82443	524	355	Ksp_AAGGTTCTCGTTTATC
Ksp_AAGGTTCTCTCTGCTG	NP	4.66253	-2.38769	Adult	18.5556	900	460	Ksp_AAGGTTCTCTCTGCTG
Ksp_AAGGTTCTCTGCTGTC	PCT	0.532294	-3.04411	Adult	21.9653	5017	1778	Ksp_AAGGTTCTCTGCTGTC
Ksp_AAGTCTGAGATCCCAT	PT	0.484889	-1.11172	Adult	5.19533	2483	904	Ksp_AAGTCTGAGATCCCAT
Ksp_AAGTCTGAGCCAGTTT	Endo	0.629995	-12.8752	Adult	10.2696	779	564	Ksp_AAGTCTGAGCCAGTTT
Ksp_AAGTCTGAGCTAACAA	PT	-0.973596	-2.23029	Adult	19.7652	2641	991	Ksp_AAGTCTGAGCTAACAA
Ksp_AAGTCTGAGGAACTGC	PST	0.612443	-5.86761	Adult	5.62414	1458	688	Ksp_AAGTCTGAGGAACTGC
Ksp_AAGTCTGAGGAGTACC	Early PT	-3.76256	-2.00696	Adult	14.5062	7128	2419	Ksp_AAGTCTGAGGAGTACC
Ksp_AAGTCTGAGGGTGTTG	PT	-1.0385	-1.56153	Adult	4.56731	3744	1286	Ksp_AAGTCTGAGGGTGTTG
Ksp_AAGTCTGAGTACGACG	PST	-2.41458	-6.84845	Adult	13.4573	3173	1363	Ksp_AAGTCTGAGTACGACG
Ksp_AAGTCTGAGTACGTAA	DCT	-3.09228	3.8298	Adult	34.5985	2055	696	Ksp_AAGTCTGAGTACGTAA
Ksp_AAGTCTGAGTCACGCC	PST	-3.66118	-4.96128	Adult	5.93261	6203	2079	Ksp_AAGTCTGAGTCACGCC
Ksp_AAGTCTGAGTCGATAA	DCT	-4.09359	2.46177	Adult	14.9973	1867	843	Ksp_AAGTCTGAGTCGATAA
Ksp_AAGTCTGAGTGAATTG	DCT	-6.21828	1.96812	Adult	26.1311	10344	2844	Ksp_AAGTCTGAGTGAATTG
Ksp_AAGTCTGCACAACGCC	PCT	0.950114	-4.63333	Adult	21.9519	3371	1186	Ksp_AAGTCTGCACAACGCC
Ksp_AAGTCTGCACAAGACG	PST	-0.621091	-4.73638	Adult	21.135	1533	631	Ksp_AAGTCTGCACAAGACG
Ksp_AAGTCTGCACTTCGAA	PST	-2.51726	-3.78666	Adult	3.11125	3182	1202	Ksp_AAGTCTGCACTTCGAA
Ksp_AAGTCTGCAGATCTGT	Endo	1.61118	-13.319	Adult	3.20073	2187	1183	Ksp_AAGTCTGCAGATCTGT
Ksp_AAGTCTGCAGTACACT	DCT	-5.03641	2.69313	Adult	38.058	5757	1658	Ksp_AAGTCTGCAGTACACT
Ksp_AAGTCTGCATACTCTT	PST	-3.52951	-5.83467	Adult	7.62537	4367	1609	Ksp_AAGTCTGCATACTCTT
Ksp_AAGTCTGCATAGGATA	Early PT	-3.029	-1.47754	Adult	15.3543	4318	1546	Ksp_AAGTCTGCATAGGATA
Ksp_AAGTCTGGTACAGCAG	Early PT	-2.8496	1.29918	Adult	22.9831	1066	461	Ksp_AAGTCTGGTACAGCAG
Ksp_AAGTCTGGTACTTCTT	PCT	0.707554	-3.0103	Adult	32.6492	10135	2605	Ksp_AAGTCTGGTACTTCTT
Ksp_AAGTCTGGTCGGGTCT	PST	3.6184	-0.0753467	Adult	5.61385	1906	1056	Ksp_AAGTCTGGTCGGGTCT
Ksp_AAGTCTGGTCTAGTCA	PST	-2.24592	-6.99603	Adult	9.43108	2619	1158	Ksp_AAGTCTGGTCTAGTCA
Ksp_AAGTCTGGTGCACTTA	IC	-10.1834	-2.99778	Adult	27.7152	3020	1315	Ksp_AAGTCTGGTGCACTTA
Ksp_AAGTCTGGTGCAGACA	PCT	0.425485	-5.27368	Adult	22.2777	2204	951	Ksp_AAGTCTGGTGCAGACA
Ksp_AAGTCTGGTGCCTGTG	PCT	1.44265	-5.21424	Adult	8.2551	3089	1093	Ksp_AAGTCTGGTGCCTGTG
Ksp_AAGTCTGGTGCTGTAT	DCT	-6.3915	6.05034	Adult	31.2823	6956	1718	Ksp_AAGTCTGGTGCTGTAT
Ksp_AAGTCTGGTGGCGAAT	PT	0.640628	-0.940273	Adult	4.33333	1800	871	Ksp_AAGTCTGGTGGCGAAT
Ksp_AAGTCTGGTTGACGTT	PCT	1.73646	-3.19243	Adult	38.4535	3841	1234	Ksp_AAGTCTGGTTGACGTT
Ksp_AAGTCTGTCACGATGT	PST	-2.5235	-3.85165	Adult	6.28407	3119	1346	Ksp_AAGTCTGTCACGATGT
Ksp_AAGTCTGTCACTTCAT	PT	0.920618	-0.626242	Adult	4.48663	1159	619	Ksp_AAGTCTGTCACTTCAT
Ksp_AAGTCTGTCCTCAATT	PST	-2.86705	-5.5643	Adult	6.43551	3807	1502	Ksp_AAGTCTGTCCTCAATT
Ksp_AAGTCTGTCGGAGCAA	PT	-1.1982	-1.94889	Adult	16.8213	862	457	Ksp_AAGTCTGTCGGAGCAA
Ksp_AAGTCTGTCGTGACAT	PST	-1.29443	-3.62492	Adult	4.20358	5305	1783	Ksp_AAGTCTGTCGTGACAT
Ksp_AAGTCTGTCTAACTTC	Proliferating	4.63229	-0.809908	Adult	6.14035	798	509	Ksp_AAGTCTGTCTAACTTC
Ksp_AAGTCTGTCTGATACG	PST	-0.926616	-7.06469	Adult	31.6239	1989	798	Ksp_AAGTCTGTCTGATACG
Ksp_AATCCAGAGACCACGA	Stroma 2	10.305	1.14921	Adult	26.9989	2689	960	Ksp_AATCCAGAGACCACGA
Ksp_AATCCAGAGAGGTTGC	Early PT	-3.83456	-2.02327	Adult	23.0016	8582	2786	Ksp_AATCCAGAGAGGTTGC
Ksp_AATCCAGAGCCCAATT	PST	-2.54163	-4.84388	Adult	19.3432	5542	1932	Ksp_AATCCAGAGCCCAATT
Ksp_AATCCAGAGCTCTCGG	PST	-2.34853	-6.94548	Adult	5.4991	1673	854	Ksp_AATCCAGAGCTCTCGG
Ksp_AATCCAGAGGACGAAA	DCT	-4.57437	5.59732	Adult	27.4483	2226	736	Ksp_AATCCAGAGGACGAAA
Ksp_AATCCAGAGGAGTTGC	PST	-1.81155	-5.7327	Adult	14.3707	4370	1683	Ksp_AATCCAGAGGAGTTGC
Ksp_AATCCAGAGGCAGGTT	PC	-3.7474	9.68928	Adult	35.146	993	508	Ksp_AATCCAGAGGCAGGTT
Ksp_AATCCAGAGTCAATAG	PCT	2.34076	-5.21093	Adult	6.68177	883	509	Ksp_AATCCAGAGTCAATAG
Ksp_AATCCAGAGTCGTTTG	PT	-0.581492	-0.459272	Adult	5.29248	2154	952	Ksp_AATCCAGAGTCGTTTG
Ksp_AATCCAGAGTGTCCAT	PCT	2.22551	-5.05146	Adult	11.4848	1576	582	Ksp_AATCCAGAGTGTCCAT
Ksp_AATCCAGCAAGCCGTC	PT	1.38463	-0.25306	Adult	4.2953	1490	715	Ksp_AATCCAGCAAGCCGTC
Ksp_AATCCAGCAAGTTAAG	DCT	-5.27816	6.21955	Adult	23.3214	1951	767	Ksp_AATCCAGCAAGTTAAG
Ksp_AATCCAGCACAGCCCA	PCT	1.85566	-4.04027	Adult	18.125	1920	721	Ksp_AATCCAGCACAGCCCA
Ksp_AATCCAGCACCGCTAG	PCT	0.670641	-3.52346	Adult	2.30769	1690	951	Ksp_AATCCAGCACCGCTAG
Ksp_AATCCAGCACTTAACG	PST	0.281951	-6.42729	Adult	26.0212	661	394	Ksp_AATCCAGCACTTAACG
Ksp_AATCCAGCAGGTGGAT	DCT	-6.29702	2.05872	Adult	33.7709	6171	1913	Ksp_AATCCAGCAGGTGGAT
Ksp_AATCCAGCAGTAAGCG	IC	-10.0764	-3.75044	Adult	35.6024	5553	1699	Ksp_AATCCAGCAGTAAGCG
Ksp_AATCCAGCAGTGACAG	PCT	1.31253	-3.39123	Adult	44.3927	6661	1726	Ksp_AATCCAGCAGTGACAG
Ksp_AATCCAGCATGAACCT	PCT	1.36091	-4.556	Adult	2.45659	2361	943	Ksp_AATCCAGCATGAACCT
Ksp_AATCCAGGTATCGCAT	DCT	-3.82105	2.84209	Adult	42.2358	3265	935	Ksp_AATCCAGGTATCGCAT
Ksp_AATCCAGGTATCTGCA	DCT	-5.84007	2.27153	Adult	23.6214	4733	1581	Ksp_AATCCAGGTATCTGCA
Ksp_AATCCAGGTCAGCTAT	PST	-1.47804	-5.7832	Adult	10.8254	2956	1114	Ksp_AATCCAGGTCAGCTAT
Ksp_AATCCAGGTCCTAGCG	PC	-4.61928	9.63453	Adult	21.2149	2173	1123	Ksp_AATCCAGGTCCTAGCG
Ksp_AATCCAGGTCGGCATC	PT	-0.401225	-1.34964	Adult	9.50802	1809	782	Ksp_AATCCAGGTCGGCATC
Ksp_AATCCAGGTCTCTTAT	Stroma 2	11.8039	1.2908	Adult	3.99393	1978	733	Ksp_AATCCAGGTCTCTTAT
Ksp_AATCCAGGTGCTTCTC	DCT	-6.51109	3.07913	Adult	32.9892	7748	2115	Ksp_AATCCAGGTGCTTCTC
Ksp_AATCCAGGTGTAACGG	PT	-0.612954	-0.25776	Adult	2.02532	1185	642	Ksp_AATCCAGGTGTAACGG
Ksp_AATCCAGGTTCAACCA	PT	-0.360571	-0.626302	Adult	1.38793	1441	841	Ksp_AATCCAGGTTCAACCA
Ksp_AATCCAGGTTCACCTC	PCT	0.723542	-2.99501	Adult	29.1707	8272	2362	Ksp_AATCCAGGTTCACCTC
Ksp_AATCCAGGTTGCCTCT	PC	-5.56001	7.08855	Adult	30.1046	5069	1464	Ksp_AATCCAGGTTGCCTCT
Ksp_AATCCAGGTTGGTTTG	DCT	-4.18124	2.95092	Adult	33.0407	1253	626	Ksp_AATCCAGGTTGGTTTG
Ksp_AATCCAGTCACCAGGC	PST	-2.40633	-5.87758	Adult	9.75945	4365	1597	Ksp_AATCCAGTCACCAGGC
Ksp_AATCCAGTCACCGTAA	PT	0.378211	-0.874967	Adult	8.17186	1187	611	Ksp_AATCCAGTCACCGTAA
Ksp_AATCCAGTCATCATTC	PT	-1.12679	-0.281436	Adult	0.734671	3539	1167	Ksp_AATCCAGTCATCATTC
Ksp_AATCCAGTCATGTGGT	PST	-3.37503	-4.28812	Adult	10.0543	6992	2176	Ksp_AATCCAGTCATGTGGT
Ksp_AATCCAGTCGCCAAAT	DCT	-3.52763	2.32054	Adult	13.3623	2073	851	Ksp_AATCCAGTCGCCAAAT
Ksp_AATCCAGTCGTGACAT	DCT	-5.92365	2.6782	Adult	29.0112	6887	1848	Ksp_AATCCAGTCGTGACAT
Ksp_AATCCAGTCGTTACGA	DCT	-6.26164	2.47317	Adult	25.4724	6827	2030	Ksp_AATCCAGTCGTTACGA
Ksp_AATCCAGTCTAACTTC	PST	-1.83872	-6.4195	Adult	6.47687	1405	700	Ksp_AATCCAGTCTAACTTC
Ksp_AATCCAGTCTAGCACA	PCT	1.31564	-5.224	Adult	2.34375	2560	1023	Ksp_AATCCAGTCTAGCACA
Ksp_AATCGGTAGAGACTAT	Endo	1.69377	-13.5493	Adult	5.1087	1840	1123	Ksp_AATCGGTAGAGACTAT
Ksp_AATCGGTAGAGCAATT	PT	-1.40184	-1.21849	Adult	6.34238	3721	1172	Ksp_AATCGGTAGAGCAATT
Ksp_AATCGGTAGAGTTGGC	PT	-0.502008	-1.93362	Adult	7.75946	4124	1376	Ksp_AATCGGTAGAGTTGGC
Ksp_AATCGGTAGGCCCTTG	DCT	-5.74888	6.6168	Adult	27.5911	3512	1130	Ksp_AATCGGTAGGCCCTTG
Ksp_AATCGGTAGGCGATAC	Macro	7.92063	9.03993	Adult	3.03618	3096	1120	Ksp_AATCGGTAGGCGATAC
Ksp_AATCGGTAGGGTCGAT	DCT	-4.58113	2.08819	Adult	9.26126	2775	1146	Ksp_AATCGGTAGGGTCGAT
Ksp_AATCGGTAGTCGATAA	PT	1.77231	-1.36051	Adult	11.165	618	393	Ksp_AATCGGTAGTCGATAA
Ksp_AATCGGTAGTGGTAAT	PST	-1.69535	-5.52655	Adult	15.5195	3080	1199	Ksp_AATCGGTAGTGGTAAT
Ksp_AATCGGTAGTTCCACA	PST	-4.02462	-5.10334	Adult	7.4883	5128	1886	Ksp_AATCGGTAGTTCCACA
Ksp_AATCGGTCAAACTGTC	Endo	1.66803	-14.0482	Adult	13.0794	2179	1075	Ksp_AATCGGTCAAACTGTC
Ksp_AATCGGTCAAGACACG	PT	-1.06928	-0.747821	Adult	4.02878	3475	1308	Ksp_AATCGGTCAAGACACG
Ksp_AATCGGTCAATCAGAA	PT	-1.60138	-3.48823	Adult	37.3452	3714	1258	Ksp_AATCGGTCAATCAGAA
Ksp_AATCGGTCACAGCGTC	PT	-0.82962	-1.82798	Adult	11.4369	4127	1360	Ksp_AATCGGTCACAGCGTC
Ksp_AATCGGTCACAGGCCT	PST	-3.56779	-5.18025	Adult	4.89362	4230	1661	Ksp_AATCGGTCACAGGCCT
Ksp_AATCGGTCACCAGATT	LOH	-1.69638	4.56442	Adult	19.8541	1919	827	Ksp_AATCGGTCACCAGATT
Ksp_AATCGGTCACGAAACG	Endo	1.05421	-13.2445	Adult	8.66035	739	510	Ksp_AATCGGTCACGAAACG
Ksp_AATCGGTCACGAAATA	PCT	0.2129	-3.09824	Adult	36.4335	8849	2378	Ksp_AATCGGTCACGAAATA
Ksp_AATCGGTCACGTCAGC	Stroma 2	10.5264	1.33916	Adult	2.45043	6203	1691	Ksp_AATCGGTCACGTCAGC
Ksp_AATCGGTCAGGGTACA	PST	-0.477182	-6.45261	Adult	14.8905	1370	700	Ksp_AATCGGTCAGGGTACA
Ksp_AATCGGTCAGGTCTCG	PT	1.86374	-1.43021	Adult	6.33357	1421	679	Ksp_AATCGGTCAGGTCTCG
Ksp_AATCGGTCATGGGACA	PST	-2.92785	-5.73599	Adult	16.1979	4871	1630	Ksp_AATCGGTCATGGGACA
Ksp_AATCGGTCATTAACCG	DCT	-5.36922	2.45144	Adult	28.0433	4896	1649	Ksp_AATCGGTCATTAACCG
Ksp_AATCGGTCATTACGAC	PCT	0.109366	-3.51797	Adult	4.96845	5072	1732	Ksp_AATCGGTCATTACGAC
Ksp_AATCGGTGTAAACACA	PCT	2.40531	-2.51204	Adult	34.3394	1491	546	Ksp_AATCGGTGTAAACACA
Ksp_AATCGGTGTAACGCGA	PST	-3.84362	-4.30838	Adult	1.95969	5358	1904	Ksp_AATCGGTGTAACGCGA
Ksp_AATCGGTGTAAGTGTA	PCT	1.33184	-3.22381	Adult	35.5571	5726	1668	Ksp_AATCGGTGTAAGTGTA
Ksp_AATCGGTGTAATCACC	PT	-1.76924	-1.64499	Adult	4.01159	4487	1510	Ksp_AATCGGTGTAATCACC
Ksp_AATCGGTGTAATCGTC	DCT	-0.975939	3.13279	Adult	3.78182	1375	634	Ksp_AATCGGTGTAATCGTC
Ksp_AATCGGTGTCCAGTGC	Proliferating	3.76953	1.26321	Adult	11.9711	6641	2484	Ksp_AATCGGTGTCCAGTGC
Ksp_AATCGGTGTCCAGTTA	Early PT	-3.20054	-1.08931	Adult	44.2659	5912	1684	Ksp_AATCGGTGTCCAGTTA
Ksp_AATCGGTGTCCATGAT	Proliferating	4.13671	-0.757019	Adult	35.0398	1758	720	Ksp_AATCGGTGTCCATGAT
Ksp_AATCGGTGTCTAGAGG	DCT	-4.26383	2.72409	Adult	48.4141	3941	1043	Ksp_AATCGGTGTCTAGAGG
Ksp_AATCGGTGTCTCTCTG	PCT	1.8014	-5.05496	Adult	7.59434	2120	982	Ksp_AATCGGTGTCTCTCTG
Ksp_AATCGGTGTCTGCCAG	PCT	1.33347	-4.14364	Adult	4.55501	1427	752	Ksp_AATCGGTGTCTGCCAG
Ksp_AATCGGTGTTGTACAC	PT	0.646949	-0.649668	Adult	11.9816	1085	598	Ksp_AATCGGTGTTGTACAC
Ksp_AATCGGTTCAACGAAA	DCT	-3.61399	2.60496	Adult	36.2208	2228	780	Ksp_AATCGGTTCAACGAAA
Ksp_AATCGGTTCAAGCCTA	PST	-2.15724	-6.68347	Adult	6.62862	2278	1032	Ksp_AATCGGTTCAAGCCTA
Ksp_AATCGGTTCGCAAACT	Early PT	-3.36846	-1.04099	Adult	39.2709	6501	1939	Ksp_AATCGGTTCGCAAACT
Ksp_AATCGGTTCGTGACAT	PT	-0.272946	-1.17494	Adult	4.92747	4343	1460	Ksp_AATCGGTTCGTGACAT
Ksp_AATCGGTTCGTTTATC	PST	-2.38853	-4.19415	Adult	9.54069	6771	2381	Ksp_AATCGGTTCGTTTATC
Ksp_AATCGGTTCTCATTCA	PT	-1.81446	-2.05924	Adult	12.4635	4453	1448	Ksp_AATCGGTTCTCATTCA
Ksp_AATCGGTTCTTTCCTC	Proliferating	4.32825	-0.754093	Adult	28.3302	1599	789	Ksp_AATCGGTTCTTTCCTC
Ksp_ACACCAAAGAAGATTC	PST	-2.07008	-4.98742	Adult	16.5165	2997	1293	Ksp_ACACCAAAGAAGATTC
Ksp_ACACCAAAGATCCCGC	DCT	-5.68921	2.62925	Adult	29.7549	5468	1643	Ksp_ACACCAAAGATCCCGC
Ksp_ACACCAAAGATGTTAG	PST	-1.67097	-6.94938	Adult	15.0585	2052	921	Ksp_ACACCAAAGATGTTAG
Ksp_ACACCAAAGCGATTCT	DCT	-1.63779	2.03284	Adult	4.22993	922	538	Ksp_ACACCAAAGCGATTCT
Ksp_ACACCAAAGGAGTAGA	IC	-10.144	-3.43833	Adult	37.7229	7009	1936	Ksp_ACACCAAAGGAGTAGA
Ksp_ACACCAAAGGCTAGCA	DCT	-3.10524	2.88886	Adult	37.5627	1994	621	Ksp_ACACCAAAGGCTAGCA
Ksp_ACACCAAAGGGCATGT	PCT	0.51853	-3.24031	Adult	38.981	8440	2246	Ksp_ACACCAAAGGGCATGT
Ksp_ACACCAAAGTACGCGA	PST	-1.05181	-6.4152	Adult	19.353	1762	782	Ksp_ACACCAAAGTACGCGA
Ksp_ACACCAAAGTTAAGTG	PT	1.48329	-1.19398	Adult	18.0651	1168	602	Ksp_ACACCAAAGTTAAGTG
Ksp_ACACCAACAACACGCC	NP	4.54863	-2.83228	Adult	20.4322	509	339	Ksp_ACACCAACAACACGCC
Ksp_ACACCAACAATCTGCA	PST	-1.64424	-5.75895	Adult	28.8517	5504	1725	Ksp_ACACCAACAATCTGCA
Ksp_ACACCAACACAGCGTC	Stroma 2	10.6015	1.26875	Adult	18.7097	620	382	Ksp_ACACCAACACAGCGTC
Ksp_ACACCAACACAGGTTT	PT	-0.80763	-1.91589	Adult	18.138	3319	1063	Ksp_ACACCAACACAGGTTT
Ksp_ACACCAACAGTACACT	DCT	-3.77581	1.90182	Adult	1.41381	1839	959	Ksp_ACACCAACAGTACACT
Ksp_ACACCAAGTAAATGTG	DCT	-4.91778	7.69313	Adult	33.0152	2305	832	Ksp_ACACCAAGTAAATGTG
Ksp_ACACCAAGTAAGAGGA	PCT	0.277092	-3.12407	Adult	21.1227	7357	2176	Ksp_ACACCAAGTAAGAGGA
Ksp_ACACCAAGTACCAGTT	PCT	2.23613	-3.35097	Adult	49.519	6133	1410	Ksp_ACACCAAGTACCAGTT
Ksp_ACACCAAGTCTAAACC	PST	-3.40184	-6.13153	Adult	11.9318	5280	1730	Ksp_ACACCAAGTCTAAACC
Ksp_ACACCAAGTCTGGAGA	DCT	-5.334	2.59206	Adult	33.7652	5248	1586	Ksp_ACACCAAGTCTGGAGA
Ksp_ACACCAAGTGCAGGTA	PCT	2.35927	-2.13533	Adult	4.58554	567	362	Ksp_ACACCAAGTGCAGGTA
Ksp_ACACCAAGTTATCCGA	DCT	-6.51368	3.27427	Adult	23.0984	6442	1888	Ksp_ACACCAAGTTATCCGA
Ksp_ACACCAAGTTCCATGA	LOH	-3.02102	5.36609	Adult	20.1383	3759	1419	Ksp_ACACCAAGTTCCATGA
Ksp_ACACCAATCAAACCGT	PT	0.0292834	-1.01701	Adult	1.32414	3625	1267	Ksp_ACACCAATCAAACCGT
Ksp_ACACCAATCACGATGT	PT	-1.70463	-2.6337	Adult	21.0802	3814	1345	Ksp_ACACCAATCACGATGT
Ksp_ACACCAATCAGCTCGG	DCT	-5.82821	4.65172	Adult	37.5756	5956	1547	Ksp_ACACCAATCAGCTCGG
Ksp_ACACCAATCATAAAGG	PST	-2.65349	-5.97326	Adult	4.05708	3574	1498	Ksp_ACACCAATCATAAAGG
Ksp_ACACCAATCATGTCCC	PCT	1.06274	-4.06939	Adult	1.97006	1269	688	Ksp_ACACCAATCATGTCCC
Ksp_ACACCAATCATTTGGG	Endo	1.75202	-13.0457	Adult	5.82765	1613	937	Ksp_ACACCAATCATTTGGG
Ksp_ACACCAATCCAAGCCG	PT	0.013429	-0.241424	Adult	3.88585	1647	755	Ksp_ACACCAATCCAAGCCG
Ksp_ACACCAATCCCAAGAT	PCT	2.50644	-3.22825	Adult	31.3272	1296	520	Ksp_ACACCAATCCCAAGAT
Ksp_ACACCAATCCTCTAGC	PT	0.252701	-0.576558	Adult	2.60606	1650	819	Ksp_ACACCAATCCTCTAGC
Ksp_ACACCAATCGCAAACT	PST	-3.53314	-4.83498	Adult	5.86314	5816	1989	Ksp_ACACCAATCGCAAACT
Ksp_ACACCAATCGCCCTTA	PT	-0.265038	-2.01399	Adult	22.0747	5572	1508	Ksp_ACACCAATCGCCCTTA
Ksp_ACACCAATCGCTTAGA	PST	-0.316429	-3.54399	Adult	21.659	1736	726	Ksp_ACACCAATCGCTTAGA
Ksp_ACACCAATCGTAGATC	PST	-1.2111	-3.41751	Adult	3.73737	3960	1485	Ksp_ACACCAATCGTAGATC
Ksp_ACACCAATCGTAGGTT	PCT	0.734494	-5.56661	Adult	12.2411	1593	815	Ksp_ACACCAATCGTAGGTT
Ksp_ACACCAATCGTATCAG	IC	-10.0366	-3.69219	Adult	35.7157	5219	1857	Ksp_ACACCAATCGTATCAG
Ksp_ACACCAATCTAACTCT	PST	-3.38756	-5.1188	Adult	13.4776	6099	2047	Ksp_ACACCAATCTAACTCT
Ksp_ACACCAATCTCGCTTG	PST	-1.42069	-3.22616	Adult	3.96979	5164	1723	Ksp_ACACCAATCTCGCTTG
Ksp_ACACCAATCTTTAGGG	PST	-0.936639	-6.1031	Adult	24.5338	1716	665	Ksp_ACACCAATCTTTAGGG
Ksp_ACACCCTAGAATTCCC	DCT	-5.8272	4.65146	Adult	24.654	1951	895	Ksp_ACACCCTAGAATTCCC
Ksp_ACACCCTAGATACACA	Proliferating	3.74014	-0.315999	Adult	40.4959	3025	995	Ksp_ACACCCTAGATACACA
Ksp_ACACCCTAGATCGGGT	DCT	-5.85903	1.96654	Adult	34.6004	6682	1911	Ksp_ACACCCTAGATCGGGT
Ksp_ACACCCTAGATCTGAA	PST	-2.85109	-6.38714	Adult	20.074	3512	1337	Ksp_ACACCCTAGATCTGAA
Ksp_ACACCCTAGCATGGCA	IC	-10.2346	-3.77037	Adult	25.5313	10352	2976	Ksp_ACACCCTAGCATGGCA
Ksp_ACACCCTAGCGTCTAT	NP	4.37357	-1.6813	Adult	23.7467	758	444	Ksp_ACACCCTAGCGTCTAT
Ksp_ACACCCTAGGAACTGC	PCT	0.71557	-4.06311	Adult	13.6858	3310	1264	Ksp_ACACCCTAGGAACTGC
Ksp_ACACCCTAGGCGACAT	DCT	-1.78836	1.77973	Adult	3.2175	1554	743	Ksp_ACACCCTAGGCGACAT
Ksp_ACACCCTAGGGCACTA	DCT	-4.32266	2.89873	Adult	23.3256	866	452	Ksp_ACACCCTAGGGCACTA
Ksp_ACACCCTAGGGTTTCT	PCT	1.37662	-3.15935	Adult	38.6632	5072	1447	Ksp_ACACCCTAGGGTTTCT
Ksp_ACACCCTAGTGTGGCA	PST	-1.44542	-6.86595	Adult	22.7053	2070	823	Ksp_ACACCCTAGTGTGGCA
Ksp_ACACCCTCACCGCTAG	Stroma 2	10.8551	1.78748	Adult	5.86061	1894	798	Ksp_ACACCCTCACCGCTAG
Ksp_ACACCCTCACGGCGTT	Proliferating	4.23149	-0.532092	Adult	9.28433	517	295	Ksp_ACACCCTCACGGCGTT
Ksp_ACACCCTCAGCTATTG	PST	-2.94832	-4.88028	Adult	7.30685	5009	1814	Ksp_ACACCCTCAGCTATTG
Ksp_ACACCCTCAGTTCCCT	PCT	3.36381	-1.21157	Adult	44.0696	2757	961	Ksp_ACACCCTCAGTTCCCT
Ksp_ACACCCTCATACAGCT	Endo	1.81105	-13.0913	Adult	5.28613	2062	1194	Ksp_ACACCCTCATACAGCT
Ksp_ACACCCTCATACGCCG	DCT	-4.83707	3.95483	Adult	41.2008	2898	1005	Ksp_ACACCCTCATACGCCG
Ksp_ACACCCTCATTGGCGC	PST	-0.476648	-5.17636	Adult	36.9988	5611	1561	Ksp_ACACCCTCATTGGCGC
Ksp_ACACCCTGTAAGCACG	PCT	0.365666	-3.07804	Adult	24.3975	6681	2065	Ksp_ACACCCTGTAAGCACG
Ksp_ACACCCTGTACAAGTA	PST	-2.20059	-5.34138	Adult	15.9415	5401	1768	Ksp_ACACCCTGTACAAGTA
Ksp_ACACCCTGTAGCTCCG	PT	1.61778	-1.63238	Adult	13.9257	754	464	Ksp_ACACCCTGTAGCTCCG
Ksp_ACACCCTGTAGGGACT	PCT	2.38555	-2.58375	Adult	17.9752	968	491	Ksp_ACACCCTGTAGGGACT
Ksp_ACACCCTGTATCAGTC	DCT	-5.87255	2.84095	Adult	17.594	5769	1791	Ksp_ACACCCTGTATCAGTC
Ksp_ACACCCTGTATTCGTG	Proliferating	3.40589	-0.174303	Adult	9.10613	2987	1198	Ksp_ACACCCTGTATTCGTG
Ksp_ACACCCTGTCAACTGT	PST	-0.627593	-4.63483	Adult	13.9547	3798	1263	Ksp_ACACCCTGTCAACTGT
Ksp_ACACCCTGTCAAGCGA	PCT	0.0506351	-3.4801	Adult	6.30146	8744	2364	Ksp_ACACCCTGTCAAGCGA
Ksp_ACACCCTGTCACACGC	PST	-1.67571	-3.73674	Adult	4.13888	5098	1637	Ksp_ACACCCTGTCACACGC
Ksp_ACACCCTGTGAGGGTT	PST	-1.11324	-3.80885	Adult	6.67622	3490	1319	Ksp_ACACCCTGTGAGGGTT
Ksp_ACACCCTGTTCGAATC	DCT	-5.96205	3.25603	Adult	9.32813	3334	1284	Ksp_ACACCCTGTTCGAATC
Ksp_ACACCCTTCACCCGAG	DCT	-1.932	2.23279	Adult	7.68126	1393	643	Ksp_ACACCCTTCACCCGAG
Ksp_ACACCCTTCACTTCAT	DCT	-6.21795	3.21194	Adult	25.5698	7196	2075	Ksp_ACACCCTTCACTTCAT
Ksp_ACACCCTTCAGCGACC	DCT	-6.18561	2.31854	Adult	20.8562	2733	1187	Ksp_ACACCCTTCAGCGACC
Ksp_ACACCCTTCCCAGGTG	PT	0.741961	-0.0343021	Adult	3.39674	736	457	Ksp_ACACCCTTCCCAGGTG
Ksp_ACACCCTTCCCTAACC	DCT	-1.95561	2.94497	Adult	42.6028	2359	730	Ksp_ACACCCTTCCCTAACC
Ksp_ACACCCTTCCCTAATT	DCT	-6.36791	2.42788	Adult	34.6293	5813	1810	Ksp_ACACCCTTCCCTAATT
Ksp_ACACCCTTCCCTTGTG	DCT	-6.02343	5.94293	Adult	46.2832	6067	1459	Ksp_ACACCCTTCCCTTGTG
Ksp_ACACCCTTCCGAACGC	PST	-3.11999	-5.7573	Adult	28.4829	7099	1970	Ksp_ACACCCTTCCGAACGC
Ksp_ACACCCTTCGAATCCA	IC	-10.5291	-2.99454	Adult	23.8363	7820	2448	Ksp_ACACCCTTCGAATCCA
Ksp_ACACCCTTCGAGAACG	PCT	1.25307	-3.3656	Adult	32.8694	4670	1467	Ksp_ACACCCTTCGAGAACG
Ksp_ACACCCTTCGCCGTGA	Early PT	-3.65967	-2.03757	Adult	19.1956	4376	1596	Ksp_ACACCCTTCGCCGTGA
Ksp_ACACCCTTCGCGGATC	DCT	-6.3498	2.90321	Adult	24.819	5939	1869	Ksp_ACACCCTTCGCGGATC
Ksp_ACACCCTTCGGAATCT	PCT	2.82825	-2.74554	Adult	30.2098	715	356	Ksp_ACACCCTTCGGAATCT
Ksp_ACACCCTTCGGCGCAT	PT	0.919837	-0.647791	Adult	5.10441	862	532	Ksp_ACACCCTTCGGCGCAT
Ksp_ACACCCTTCTAACCGA	Endo	0.427739	-13.0266	Adult	32.2642	530	285	Ksp_ACACCCTTCTAACCGA
Ksp_ACACCCTTCTAAGCCA	PST	-1.24011	-6.2991	Adult	13.2075	1537	825	Ksp_ACACCCTTCTAAGCCA
Ksp_ACACCGGAGACTAGAT	PST	-2.57814	-5.77027	Adult	16.5032	3569	1218	Ksp_ACACCGGAGACTAGAT
Ksp_ACACCGGAGACTTTCG	DCT	-5.57834	6.90385	Adult	7.83521	7913	1911	Ksp_ACACCGGAGACTTTCG
Ksp_ACACCGGAGATTACCC	NP	4.4189	-2.6097	Adult	27.6667	600	228	Ksp_ACACCGGAGATTACCC
Ksp_ACACCGGAGCCCGAAA	DCT	-1.92278	1.90806	Adult	3.09506	1357	686	Ksp_ACACCGGAGCCCGAAA
Ksp_ACACCGGAGCCGGTAA	Proliferating	3.317	-0.891688	Adult	36.7255	7311	2208	Ksp_ACACCGGAGCCGGTAA
Ksp_ACACCGGAGGAGCGAG	DCT	-3.8879	4.01839	Adult	23.1678	1692	654	Ksp_ACACCGGAGGAGCGAG
Ksp_ACACCGGAGGCCCTTG	PST	-1.09282	-4.80877	Adult	16.5282	4332	1528	Ksp_ACACCGGAGGCCCTTG
Ksp_ACACCGGAGGGTGTGT	PST	-0.626338	-5.77466	Adult	35.9639	1774	677	Ksp_ACACCGGAGGGTGTGT
Ksp_ACACCGGAGGTGCTAG	DCT	-3.91635	2.6504	Adult	32.7923	2711	967	Ksp_ACACCGGAGGTGCTAG
Ksp_ACACCGGAGGTGTTAA	PST	0.381198	-6.03756	Adult	20.3833	1148	532	Ksp_ACACCGGAGGTGTTAA
Ksp_ACACCGGAGTGAATTG	Proliferating	3.75807	-0.196619	Adult	4.21858	4575	1890	Ksp_ACACCGGAGTGAATTG
Ksp_ACACCGGAGTTACGGG	DCT	-5.37965	2.90233	Adult	48.3692	5396	1474	Ksp_ACACCGGAGTTACGGG
Ksp_ACACCGGCAAAGTGCG	PC	-5.95979	7.32812	Adult	29.442	3889	1424	Ksp_ACACCGGCAAAGTGCG
Ksp_ACACCGGCAAGCCCAC	PST	0.0488018	-6.28	Adult	27.1157	1737	635	Ksp_ACACCGGCAAGCCCAC
Ksp_ACACCGGCACATGACT	PCT	2.69903	-2.77078	Adult	39.5102	3675	971	Ksp_ACACCGGCACATGACT
Ksp_ACACCGGCACCAGATT	Early PT	-2.52238	-1.80895	Adult	15.9263	9883	2235	Ksp_ACACCGGCACCAGATT
Ksp_ACACCGGCACCTGGTG	DCT	-5.40602	3.40375	Adult	24.6456	4021	1344	Ksp_ACACCGGCACCTGGTG
Ksp_ACACCGGCACTGTCGG	DCT	-4.13722	4.53311	Adult	47.9629	4958	1214	Ksp_ACACCGGCACTGTCGG
Ksp_ACACCGGCAGTGGGAT	PT	-0.885201	-0.630684	Adult	3.75449	3063	1066	Ksp_ACACCGGCAGTGGGAT
Ksp_ACACCGGCATACAGCT	Early PT	-5.29031	1.08443	Adult	34.5741	6340	1949	Ksp_ACACCGGCATACAGCT
Ksp_ACACCGGCATGTAGTC	PT	1.13132	-2.08141	Adult	15.3648	2330	811	Ksp_ACACCGGCATGTAGTC
Ksp_ACACCGGGTAGCGTAG	PT	1.02226	-1.11294	Adult	43.7264	1857	591	Ksp_ACACCGGGTAGCGTAG
Ksp_ACACCGGGTATATCCG	PST	-0.701043	-5.99339	Adult	29.2191	3816	1287	Ksp_ACACCGGGTATATCCG
Ksp_ACACCGGGTCATCCCT	PT	0.842209	-0.509107	Adult	2.92751	2152	975	Ksp_ACACCGGGTCATCCCT
Ksp_ACACCGGGTCCGCTGA	PCT	2.62179	-3.39645	Adult	3.13725	510	370	Ksp_ACACCGGGTCCGCTGA
Ksp_ACACCGGGTCTAGTGT	LOH	-1.47074	4.65135	Adult	7.21412	3909	1350	Ksp_ACACCGGGTCTAGTGT
Ksp_ACACCGGGTGAGTATA	PST	-0.803365	-6.81254	Adult	19.9635	1643	735	Ksp_ACACCGGGTGAGTATA
Ksp_ACACCGGGTGTGAATA	PCT	1.05368	-4.99164	Adult	11.9773	4926	1568	Ksp_ACACCGGGTGTGAATA
Ksp_ACACCGGGTTAAAGAC	PCT	1.31393	-4.8857	Adult	9.25756	2182	882	Ksp_ACACCGGGTTAAAGAC
Ksp_ACACCGGGTTCCACGG	DCT	-5.26881	2.23321	Adult	36.1322	6717	1881	Ksp_ACACCGGGTTCCACGG
Ksp_ACACCGGGTTCTGAAC	DCT	-4.38855	5.82246	Adult	31.5854	2460	648	Ksp_ACACCGGGTTCTGAAC
Ksp_ACACCGGTCACTCTTA	NP	4.16051	-3.1066	Adult	5.55556	990	399	Ksp_ACACCGGTCACTCTTA
Ksp_ACACCGGTCCGTCATC	PT	1.90264	-1.1964	Adult	30.0561	2319	760	Ksp_ACACCGGTCCGTCATC
Ksp_ACACCGGTCCTCGCAT	DCT	-1.32859	2.3417	Adult	6.06061	1551	647	Ksp_ACACCGGTCCTCGCAT
Ksp_ACACCGGTCGGCGCTA	PCT	0.0919554	-3.64774	Adult	2.58387	4799	1726	Ksp_ACACCGGTCGGCGCTA
Ksp_ACACCGGTCGGCTTGG	DCT	-4.43095	5.61804	Adult	36.7461	713	361	Ksp_ACACCGGTCGGCTTGG
Ksp_ACACCGGTCTCCCTGA	PCT	1.33793	-4.43799	Adult	23.8914	2210	888	Ksp_ACACCGGTCTCCCTGA
Ksp_ACACCGGTCTGGGCCA	LOH	-2.30596	5.10401	Adult	19.7857	2613	896	Ksp_ACACCGGTCTGGGCCA
Ksp_ACACCGGTCTTGAGGT	PCT	0.813243	-5.10098	Adult	10.1589	2894	1090	Ksp_ACACCGGTCTTGAGGT
Ksp_ACACCGGTCTTGTATC	PCT	1.93257	-5.29151	Adult	4.95652	2300	977	Ksp_ACACCGGTCTTGTATC
Ksp_ACACTGAAGAGTACAT	DCT	-6.06229	3.139	Adult	16.197	4791	1662	Ksp_ACACTGAAGAGTACAT
Ksp_ACACTGAAGATGCCAG	PT	1.81266	-1.06661	Adult	10.8467	1429	551	Ksp_ACACTGAAGATGCCAG
Ksp_ACACTGAAGCAATCTC	DCT	-2.70215	2.7579	Adult	11.8715	716	401	Ksp_ACACTGAAGCAATCTC
Ksp_ACACTGAAGCCAACAG	PT	1.77242	-0.425212	Adult	8.6351	718	438	Ksp_ACACTGAAGCCAACAG
Ksp_ACACTGAAGCGATATA	DCT	-1.20669	1.92582	Adult	5.42299	922	506	Ksp_ACACTGAAGCGATATA
Ksp_ACACTGAAGCTAGGCA	DCT	-3.60012	2.7517	Adult	48.1396	3467	961	Ksp_ACACTGAAGCTAGGCA
Ksp_ACACTGAAGGCTCTTA	PCT	1.73804	-4.27843	Adult	6.271	2679	1087	Ksp_ACACTGAAGGCTCTTA
Ksp_ACACTGAAGGTGTGGT	DCT	-4.61311	2.66271	Adult	35.1033	2806	1076	Ksp_ACACTGAAGGTGTGGT
Ksp_ACACTGAAGTAAGTAC	DCT	-6.64475	4.36247	Adult	38.713	5843	1687	Ksp_ACACTGAAGTAAGTAC
Ksp_ACACTGAAGTACGACG	PST	-1.18218	-3.49904	Adult	8.94478	3857	1467	Ksp_ACACTGAAGTACGACG
Ksp_ACACTGAAGTCTCAAC	LOH	-1.58683	4.3926	Adult	28.0088	1371	562	Ksp_ACACTGAAGTCTCAAC
Ksp_ACACTGACAATCGAAA	DCT	-3.25073	2.73811	Adult	24.7657	2027	695	Ksp_ACACTGACAATCGAAA
Ksp_ACACTGACAATGAAAC	DCT	-2.81401	-1.39104	Adult	9.84763	3544	1287	Ksp_ACACTGACAATGAAAC
Ksp_ACACTGACACAAGACG	DCT	-3.34705	3.5611	Adult	20.4668	2956	1215	Ksp_ACACTGACACAAGACG
Ksp_ACACTGACACACATGT	PST	-2.29801	-3.84604	Adult	9.34836	6568	2157	Ksp_ACACTGACACACATGT
Ksp_ACACTGACACGCCAGT	DCT	-4.07572	6.1711	Adult	43.1679	1471	515	Ksp_ACACTGACACGCCAGT
Ksp_ACACTGACACGGTAAG	PT	-1.05317	-0.660971	Adult	4.50022	2311	950	Ksp_ACACTGACACGGTAAG
Ksp_ACACTGACACGGTTTA	PST	-3.61368	-4.23947	Adult	3.73832	9309	2572	Ksp_ACACTGACACGGTTTA
Ksp_ACACTGACAGCCAGAA	PT	-0.854355	-0.604434	Adult	3.15242	3077	1155	Ksp_ACACTGACAGCCAGAA
Ksp_ACACTGACAGGGTATG	Early PT	-4.29212	-0.977287	Adult	28.1103	8086	2521	Ksp_ACACTGACAGGGTATG
Ksp_ACACTGACAGTTTACG	PT	-1.56452	-1.75191	Adult	4.22105	5899	1697	Ksp_ACACTGACAGTTTACG
Ksp_ACACTGACATGAAGTA	PT	0.215695	-1.33175	Adult	6.59929	1682	803	Ksp_ACACTGACATGAAGTA
Ksp_ACACTGAGTACAGCAG	PT	-0.587776	-0.614427	Adult	0.109577	9126	2033	Ksp_ACACTGAGTACAGCAG
Ksp_ACACTGAGTATGAATG	DCT	-5.5618	2.32026	Adult	20.242	4629	1635	Ksp_ACACTGAGTATGAATG
Ksp_ACACTGAGTCCAGTGC	DCT	-5.29598	3.01645	Adult	39.269	4487	1397	Ksp_ACACTGAGTCCAGTGC
Ksp_ACACTGAGTCGGCATC	PST	-3.3482	-4.27092	Adult	3.16311	7461	2227	Ksp_ACACTGAGTCGGCATC
Ksp_ACACTGAGTCTCTTTA	DCT	-1.43602	1.96043	Adult	1.93929	1186	568	Ksp_ACACTGAGTCTCTTTA
Ksp_ACACTGAGTGCACTTA	PCT	1.70478	-5.42349	Adult	6.60767	1695	722	Ksp_ACACTGAGTGCACTTA
Ksp_ACACTGAGTGCAGGTA	PST	-3.7715	-4.36221	Adult	4.85893	10846	2580	Ksp_ACACTGAGTGCAGGTA
Ksp_ACACTGATCATGTAGC	PCT	2.84791	-2.67899	Adult	46.8186	4872	1051	Ksp_ACACTGATCATGTAGC
Ksp_ACACTGATCCGAATGT	PC	-4.60619	10.3488	Adult	16.4925	2201	1177	Ksp_ACACTGATCCGAATGT
Ksp_ACACTGATCCGTCAAA	DCT	-5.89808	3.27821	Adult	45.8572	3838	1145	Ksp_ACACTGATCCGTCAAA
Ksp_ACAGCCGAGACTAGGC	IC	-10.2317	-2.93772	Adult	24.3298	10818	2915	Ksp_ACAGCCGAGACTAGGC
Ksp_ACAGCCGAGAGGTTGC	PST	-0.3944	-5.16618	Adult	4.64886	3033	1250	Ksp_ACAGCCGAGAGGTTGC
Ksp_ACAGCCGAGAGTCGGT	PST	-1.47209	-6.10117	Adult	14.2925	2099	1006	Ksp_ACAGCCGAGAGTCGGT
Ksp_ACAGCCGAGCGACGTA	PCT	1.95484	-2.79977	Adult	30.9637	2096	821	Ksp_ACAGCCGAGCGACGTA
Ksp_ACAGCCGAGCTCCCAG	PT	1.64924	0.0613359	Adult	8.72483	745	436	Ksp_ACAGCCGAGCTCCCAG
Ksp_ACAGCCGAGGCCATAG	PST	-2.64231	-5.7094	Adult	9.49074	3888	1478	Ksp_ACAGCCGAGGCCATAG
Ksp_ACAGCCGAGTAGCCGA	PCT	0.98885	-5.08331	Adult	8.38687	2802	1249	Ksp_ACAGCCGAGTAGCCGA
Ksp_ACAGCCGAGTCCAGGA	PC	-3.59046	8.69423	Adult	10.9399	649	375	Ksp_ACAGCCGAGTCCAGGA
Ksp_ACAGCCGAGTGGGATC	IC	-9.13307	-2.43999	Adult	2.48933	2812	1312	Ksp_ACAGCCGAGTGGGATC
Ksp_ACAGCCGCAAACGCGA	Endo	1.52005	-13.3569	Adult	10.3581	2346	1189	Ksp_ACAGCCGCAAACGCGA
Ksp_ACAGCCGCAACCGCCA	PST	-1.46357	-5.37737	Adult	36.4745	3279	1215	Ksp_ACAGCCGCAACCGCCA
Ksp_ACAGCCGCAACTGCGC	PC	-3.75514	10.2489	Adult	18.9781	1370	670	Ksp_ACAGCCGCAACTGCGC
Ksp_ACAGCCGCACAGCCCA	DCT	-1.6042	2.30403	Adult	6.7325	1114	571	Ksp_ACAGCCGCACAGCCCA
Ksp_ACAGCCGCACCCTATC	NP	4.51163	-2.32281	Adult	19.5973	745	290	Ksp_ACAGCCGCACCCTATC
Ksp_ACAGCCGCACGAAGCA	DCT	-4.3745	4.61896	Adult	25.2954	2708	844	Ksp_ACAGCCGCACGAAGCA
Ksp_ACAGCCGCACGAGGTA	PST	-1.35544	-5.50865	Adult	6.07698	1481	739	Ksp_ACAGCCGCACGAGGTA
Ksp_ACAGCCGCACGTCTCT	DCT	-4.49861	2.80198	Adult	30.2398	4170	1313	Ksp_ACAGCCGCACGTCTCT
Ksp_ACAGCCGCACTAAGTC	PT	-0.0047275	-0.610116	Adult	0.788118	3299	1196	Ksp_ACAGCCGCACTAAGTC
Ksp_ACAGCCGCAGCGTAAG	PCT	1.99951	-2.53965	Adult	8.14751	1166	628	Ksp_ACAGCCGCAGCGTAAG
Ksp_ACAGCCGCAGCTGCTG	PT	-1.63272	-2.40977	Adult	15.0139	3943	1386	Ksp_ACAGCCGCAGCTGCTG
Ksp_ACAGCCGCAGCTTAAC	PST	-0.296611	-4.49976	Adult	8.51412	4886	1751	Ksp_ACAGCCGCAGCTTAAC
Ksp_ACAGCCGCAGGTGGAT	PCT	0.94781	-5.14271	Adult	13.2807	1521	825	Ksp_ACAGCCGCAGGTGGAT
Ksp_ACAGCCGCATACTACG	DCT	-1.80955	2.06839	Adult	4.58136	633	397	Ksp_ACAGCCGCATACTACG
Ksp_ACAGCCGCATGGAATA	PST	-0.835467	-7.05067	Adult	18.0667	1738	766	Ksp_ACAGCCGCATGGAATA
Ksp_ACAGCCGGTATATGGA	PST	-0.392205	-4.9382	Adult	24.8649	925	480	Ksp_ACAGCCGGTATATGGA
Ksp_ACAGCCGGTCAACTGT	Proliferating	4.00476	-0.45422	Adult	14.7907	3847	1268	Ksp_ACAGCCGGTCAACTGT
Ksp_ACAGCCGGTCATACTG	PST	-0.560677	-5.63728	Adult	40.2874	5220	1474	Ksp_ACAGCCGGTCATACTG
Ksp_ACAGCCGGTCTCCACT	PST	-2.59451	-4.63131	Adult	9.82596	5516	1975	Ksp_ACAGCCGGTCTCCACT
Ksp_ACAGCCGGTGACTCAT	PT	-0.233353	-1.94877	Adult	12.575	3332	1219	Ksp_ACAGCCGGTGACTCAT
Ksp_ACAGCCGGTGATGCCC	PST	-2.09848	-3.63131	Adult	12.6564	5436	1943	Ksp_ACAGCCGGTGATGCCC
Ksp_ACAGCCGGTGTATGGG	Early PT	-4.94328	1.84349	Adult	35.9987	3164	990	Ksp_ACAGCCGGTGTATGGG
Ksp_ACAGCCGGTGTTGAGG	PC	-3.86315	8.37357	Adult	24.2004	938	463	Ksp_ACAGCCGGTGTTGAGG
Ksp_ACAGCCGGTTCGTGAT	DCT	-3.98922	3.28084	Adult	44.8443	3501	1059	Ksp_ACAGCCGGTTCGTGAT
Ksp_ACAGCCGTCACCACCT	PST	-0.856828	-6.93296	Adult	13.2658	1877	652	Ksp_ACAGCCGTCACCACCT
Ksp_ACAGCCGTCCAGATCA	PT	0.2626	-1.82404	Adult	6.86079	5014	1620	Ksp_ACAGCCGTCCAGATCA
Ksp_ACAGCCGTCCCTTGTG	PT	0.195215	-1.37602	Adult	3.4188	2691	1151	Ksp_ACAGCCGTCCCTTGTG
Ksp_ACAGCCGTCGCCAAAT	DCT	-5.54369	2.38857	Adult	19.0285	3994	1500	Ksp_ACAGCCGTCGCCAAAT
Ksp_ACAGCCGTCTCAAACG	Early PT	-3.74045	-2.01517	Adult	9.8763	5012	1983	Ksp_ACAGCCGTCTCAAACG
Ksp_ACAGCCGTCTCAACTT	DCT	-4.02233	5.78802	Adult	34.2474	1568	488	Ksp_ACAGCCGTCTCAACTT
Ksp_ACAGCCGTCTCATTCA	PST	-3.02015	-5.40739	Adult	10.6968	4908	1749	Ksp_ACAGCCGTCTCATTCA
Ksp_ACAGCTAAGCGGATCA	LOH	-2.03459	4.56821	Adult	43.5913	1693	577	Ksp_ACAGCTAAGCGGATCA
Ksp_ACAGCTAAGGCGACAT	DCT	-1.81276	2.07556	Adult	9.64912	1482	693	Ksp_ACAGCTAAGGCGACAT
Ksp_ACAGCTAAGGCTAGCA	PCT	1.32566	-4.81965	Adult	6.61976	3127	1295	Ksp_ACAGCTAAGGCTAGCA
Ksp_ACAGCTAAGGCTCTTA	PST	-0.619577	-5.2622	Adult	36.3025	1785	792	Ksp_ACAGCTAAGGCTCTTA
Ksp_ACAGCTAAGGGTTCCC	DCT	-5.95682	2.40134	Adult	34.9596	6682	1938	Ksp_ACAGCTAAGGGTTCCC
Ksp_ACAGCTAAGTAGATGT	PC	-4.59078	-2.89431	Adult	24.0692	5318	2028	Ksp_ACAGCTAAGTAGATGT
Ksp_ACAGCTAAGTTGCAGG	Early PT	-3.15155	-2.04973	Adult	13.3109	3561	1505	Ksp_ACAGCTAAGTTGCAGG
Ksp_ACAGCTACAAGACACG	PCT	1.21293	-3.17998	Adult	41.3112	7947	1946	Ksp_ACAGCTACAAGACACG
Ksp_ACAGCTACAAGCCTAT	PST	-1.0979	-6.81426	Adult	10.3118	1668	923	Ksp_ACAGCTACAAGCCTAT
Ksp_ACAGCTACAAGGCTCC	PC	-5.50809	9.16227	Adult	11.0569	2867	1358	Ksp_ACAGCTACAAGGCTCC
Ksp_ACAGCTACAATGGATA	PT	-1.27229	-0.590209	Adult	0.536006	4291	1595	Ksp_ACAGCTACAATGGATA
Ksp_ACAGCTACACCAGGCT	Early PT	-3.62189	-0.973458	Adult	23.7368	9163	2597	Ksp_ACAGCTACACCAGGCT
Ksp_ACAGCTACACTAAGTC	PT	-1.43702	-1.61059	Adult	7.41279	3440	1124	Ksp_ACAGCTACACTAAGTC
Ksp_ACAGCTACAGACAAGC	PT	1.48558	0.014127	Adult	4.07407	810	494	Ksp_ACAGCTACAGACAAGC
Ksp_ACAGCTACAGACAGGT	PST	-0.666338	-3.49315	Adult	2.58951	4441	1511	Ksp_ACAGCTACAGACAGGT
Ksp_ACAGCTACATAAAGGT	PCT	2.45191	-2.90883	Adult	37.4777	1681	623	Ksp_ACAGCTACATAAAGGT
Ksp_ACAGCTAGTACGCACC	PCT	2.11612	-4.28903	Adult	20.3883	1957	827	Ksp_ACAGCTAGTACGCACC
Ksp_ACAGCTAGTAGCCTAT	PST	-3.06077	-4.32082	Adult	6.34415	10356	2954	Ksp_ACAGCTAGTAGCCTAT
Ksp_ACAGCTAGTATAAACG	PCT	0.924743	-3.01896	Adult	30.9543	6361	2044	Ksp_ACAGCTAGTATAAACG
Ksp_ACAGCTAGTCAAACTC	PT	-1.90382	-1.64432	Adult	4.25181	4845	1772	Ksp_ACAGCTAGTCAAACTC
Ksp_ACAGCTAGTCAGAATA	PST	-2.5114	-5.07147	Adult	10.8604	7090	2301	Ksp_ACAGCTAGTCAGAATA
Ksp_ACAGCTAGTCCGTGAC	DCT	-6.34491	2.09626	Adult	30.0903	5982	1976	Ksp_ACAGCTAGTCCGTGAC
Ksp_ACAGCTAGTCTCTTAT	Endo	0.444678	-13.095	Adult	47.411	1854	648	Ksp_ACAGCTAGTCTCTTAT
Ksp_ACAGCTAGTGGCTCCA	PCT	2.18133	-3.43873	Adult	39.9827	4637	1340	Ksp_ACAGCTAGTGGCTCCA
Ksp_ACAGCTAGTGTTGAGG	PCT	1.09664	-4.50016	Adult	9.51041	1777	855	Ksp_ACAGCTAGTGTTGAGG
Ksp_ACAGCTAGTTCGCTAA	IC	-10.1086	-3.43017	Adult	17.3489	7989	2426	Ksp_ACAGCTAGTTCGCTAA
Ksp_ACAGCTATCACGCGGT	Macro	7.83893	8.71719	Adult	10.7252	2620	1003	Ksp_ACAGCTATCACGCGGT
Ksp_ACAGCTATCCAGAAGG	PST	-1.63858	-4.74155	Adult	13.1628	2697	1013	Ksp_ACAGCTATCCAGAAGG
Ksp_ACAGCTATCCTAGTGA	PST	0.445	-6.14904	Adult	29.5678	2036	678	Ksp_ACAGCTATCCTAGTGA
Ksp_ACAGCTATCCTCATTA	PCT	-0.253648	-3.59784	Adult	17.8141	9543	2794	Ksp_ACAGCTATCCTCATTA
Ksp_ACAGCTATCGGTTCGG	PST	-3.66784	-5.13147	Adult	8.92278	5245	1926	Ksp_ACAGCTATCGGTTCGG
Ksp_ACAGCTATCTGCCAGG	PST	-2.04552	-5.93925	Adult	12.7676	2569	1162	Ksp_ACAGCTATCTGCCAGG
Ksp_ACAGCTATCTGCTTGC	DCT	-5.12944	2.0731	Adult	27.132	3424	1194	Ksp_ACAGCTATCTGCTTGC
Ksp_ACATACGAGAAGGTTT	DCT	-4.0516	4.1213	Adult	39.6898	1096	478	Ksp_ACATACGAGAAGGTTT
Ksp_ACATACGAGAATGTGT	PST	-2.74523	-4.35918	Adult	14.0893	5529	1734	Ksp_ACATACGAGAATGTGT
Ksp_ACATACGAGACAGGCT	PT	0.432259	-0.983478	Adult	7.57979	752	481	Ksp_ACATACGAGACAGGCT
Ksp_ACATACGAGAGATGAG	PST	-2.76887	-4.47692	Adult	14.0982	8455	2407	Ksp_ACATACGAGAGATGAG
Ksp_ACATACGAGAGGGATA	LOH	-2.80297	4.26616	Adult	33.1945	4802	1391	Ksp_ACATACGAGAGGGATA
Ksp_ACATACGAGATCGGGT	Proliferating	3.82481	-0.0468127	Adult	0.908558	3412	1465	Ksp_ACATACGAGATCGGGT
Ksp_ACATACGAGATGTCGG	PT	0.475023	-0.589046	Adult	1.46566	2388	978	Ksp_ACATACGAGATGTCGG
Ksp_ACATACGAGCAGGCTA	PCT	-0.137797	-4.2793	Adult	11.4052	3174	1202	Ksp_ACATACGAGCAGGCTA
Ksp_ACATACGAGCTACCTA	PST	-3.77182	-5.73294	Adult	10.5084	6452	2068	Ksp_ACATACGAGCTACCTA
Ksp_ACATACGAGGGTGTTG	DCT	-4.14743	2.52726	Adult	45.0742	4852	1334	Ksp_ACATACGAGGGTGTTG
Ksp_ACATACGAGTGAACAT	PST	-2.27131	-3.63036	Adult	5.59094	7065	2160	Ksp_ACATACGAGTGAACAT
Ksp_ACATACGCAAACCCAT	Proliferating	4.50897	-1.70118	Adult	14.2056	535	346	Ksp_ACATACGCAAACCCAT
Ksp_ACATACGCAAAGTCAA	DCT	-5.17764	3.30834	Adult	39.8995	2985	963	Ksp_ACATACGCAAAGTCAA
Ksp_ACATACGCAACCGCCA	PST	-1.09183	-3.39261	Adult	4.83701	6657	2084	Ksp_ACATACGCAACCGCCA
Ksp_ACATACGCAATGGTCT	PST	0.328305	-6.58569	Adult	14.3965	903	532	Ksp_ACATACGCAATGGTCT
Ksp_ACATACGCACAGAGGT	PT	-0.101724	-2.15836	Adult	14.0452	2613	1013	Ksp_ACATACGCACAGAGGT
Ksp_ACATACGCACCAACCG	PCT	1.61244	-2.79894	Adult	25.1064	2585	1022	Ksp_ACATACGCACCAACCG
Ksp_ACATACGCAGTGACAG	PCT	0.0196158	-3.7442	Adult	8.04124	5335	1836	Ksp_ACATACGCAGTGACAG
Ksp_ACATACGCATACCATG	DCT	-6.27385	5.79527	Adult	42.9388	9977	2110	Ksp_ACATACGCATACCATG
Ksp_ACATACGCATCGGGTC	PCT	1.25396	-5.6117	Adult	8.39002	882	470	Ksp_ACATACGCATCGGGTC
Ksp_ACATACGCATCGGTTA	PT	1.19907	-0.274156	Adult	0.76087	920	518	Ksp_ACATACGCATCGGTTA
Ksp_ACATACGCATGCTGGC	DCT	-3.30287	2.03987	Adult	10.3906	2637	903	Ksp_ACATACGCATGCTGGC
Ksp_ACATACGCATGTTGAC	Stroma 2	10.0306	2.84098	Adult	37.7735	4159	1268	Ksp_ACATACGCATGTTGAC
Ksp_ACATACGGTAGAGCTG	DCT	-5.75076	6.46073	Adult	13.1719	3014	1064	Ksp_ACATACGGTAGAGCTG
Ksp_ACATACGGTCATCCCT	PCT	2.41432	-2.65953	Adult	28.2178	1212	577	Ksp_ACATACGGTCATCCCT
Ksp_ACATACGGTCGCGAAA	PC	-5.67668	8.42259	Adult	12.1225	4735	1798	Ksp_ACATACGGTCGCGAAA
Ksp_ACATACGGTCTCTCTG	DCT	-6.57166	4.36399	Adult	34.217	6111	1696	Ksp_ACATACGGTCTCTCTG
Ksp_ACATACGGTCTGCCAG	PCT	2.34271	-3.78978	Adult	15.5311	1365	635	Ksp_ACATACGGTCTGCCAG
Ksp_ACATACGGTGACGCCT	Endo	1.28385	-13.45	Adult	7.64505	1465	889	Ksp_ACATACGGTGACGCCT
Ksp_ACATACGGTGTGGTTT	PCT	0.555836	-3.22783	Adult	27.4521	8768	2505	Ksp_ACATACGGTGTGGTTT
Ksp_ACATACGGTTAAGGGC	DCT	-2.80069	2.93188	Adult	25.5639	1596	633	Ksp_ACATACGGTTAAGGGC
Ksp_ACATACGGTTGGAGGT	DCT	-5.67917	2.10724	Adult	42.0339	5900	1710	Ksp_ACATACGGTTGGAGGT
Ksp_ACATACGGTTGTACAC	PST	-1.72224	-4.00066	Adult	7.17846	8024	2408	Ksp_ACATACGGTTGTACAC
Ksp_ACATACGGTTGTTTGG	PCT	-0.210561	-3.19728	Adult	3.3965	8391	2377	Ksp_ACATACGGTTGTTTGG
Ksp_ACATACGGTTTGCATG	Early PT	-2.94897	-1.294	Adult	26.1671	4884	1766	Ksp_ACATACGGTTTGCATG
Ksp_ACATACGTCATGTAGC	Proliferating	3.81029	0.851144	Adult	3.88707	4888	2096	Ksp_ACATACGTCATGTAGC
Ksp_ACATACGTCATGTCCC	DCT	-4.69092	5.57675	Adult	35.995	1603	587	Ksp_ACATACGTCATGTCCC
Ksp_ACATACGTCCAAAGTC	PST	-1.75449	-5.97547	Adult	16.1757	2003	808	Ksp_ACATACGTCCAAAGTC
Ksp_ACATACGTCCAACCAA	Endo	1.26893	-12.9829	Adult	5.80848	1274	734	Ksp_ACATACGTCCAACCAA
Ksp_ACATACGTCCGTACAA	PT	0.00544706	-1.87334	Adult	10.682	3988	1455	Ksp_ACATACGTCCGTACAA
Ksp_ACATACGTCGCATGGC	DCT	-4.3908	3.17567	Adult	36.8608	2816	1004	Ksp_ACATACGTCGCATGGC
Ksp_ACATACGTCGGTCCGA	PST	-2.29881	-4.30557	Adult	7.69726	4664	1623	Ksp_ACATACGTCGGTCCGA
Ksp_ACATCAGAGAACTCGG	PCT	0.444127	-5.4092	Adult	8.49637	1789	880	Ksp_ACATCAGAGAACTCGG
Ksp_ACATCAGAGAGGGATA	PST	-0.487405	-6.07715	Adult	47.3425	2032	664	Ksp_ACATCAGAGAGGGATA
Ksp_ACATCAGAGATATGGT	PST	-0.846309	-5.00013	Adult	26.4869	2892	1004	Ksp_ACATCAGAGATATGGT
Ksp_ACATCAGAGATCGATA	PCT	0.976251	-3.44856	Adult	12.7602	4804	1837	Ksp_ACATCAGAGATCGATA
Ksp_ACATCAGAGCGCCTTG	PCT	1.45483	-4.70607	Adult	3.72605	2818	1231	Ksp_ACATCAGAGCGCCTTG
Ksp_ACATCAGAGCGGCTTC	PST	-3.22208	-6.21411	Adult	11.8984	3387	1362	Ksp_ACATCAGAGCGGCTTC
Ksp_ACATCAGAGCTCCTCT	PST	-1.14705	-3.61896	Adult	2.15839	6301	2068	Ksp_ACATCAGAGCTCCTCT
Ksp_ACATCAGAGGCATTGG	PC	-6.78865	6.50321	Adult	25.0676	7025	2162	Ksp_ACATCAGAGGCATTGG
Ksp_ACATCAGAGGTCGGAT	PST	-2.7524	-6.6774	Adult	12.6568	2710	1192	Ksp_ACATCAGAGGTCGGAT
Ksp_ACATCAGAGTCCAGGA	NP	4.58584	-2.35035	Adult	26.9821	782	333	Ksp_ACATCAGAGTCCAGGA
Ksp_ACATCAGCAAACGCGA	PST	3.41882	0.0820915	Adult	16.4994	4485	1748	Ksp_ACATCAGCAAACGCGA
Ksp_ACATCAGCACCAGCAC	PCT	1.57359	-4.20606	Adult	18.1894	2408	1014	Ksp_ACATCAGCACCAGCAC
Ksp_ACATCAGCACTGAAGG	PST	-3.35587	-5.13214	Adult	16.695	7050	2120	Ksp_ACATCAGCACTGAAGG
Ksp_ACATCAGCAGCCAATT	Early PT	-3.80499	-1.5569	Adult	25.5559	3193	1275	Ksp_ACATCAGCAGCCAATT
Ksp_ACATCAGCAGGATTGG	DCT	-4.36356	3.76548	Adult	28.3416	2424	917	Ksp_ACATCAGCAGGATTGG
Ksp_ACATCAGCATCGGGTC	Endo	0.886683	-13.1997	Adult	6.75287	1392	838	Ksp_ACATCAGCATCGGGTC
Ksp_ACATCAGCATGCCTTC	DCT	-5.25241	2.28429	Adult	27.3279	3297	1173	Ksp_ACATCAGCATGCCTTC
Ksp_ACATCAGCATGCGCAC	PST	-1.03013	-3.16766	Adult	5.02849	5966	1820	Ksp_ACATCAGCATGCGCAC
Ksp_ACATCAGCATTACGAC	PST	-0.467172	-5.51358	Adult	46.31	4336	1284	Ksp_ACATCAGCATTACGAC
Ksp_ACATCAGCATTCGACA	NP	4.08416	-3.26391	Adult	6.75676	814	385	Ksp_ACATCAGCATTCGACA
Ksp_ACATCAGGTACACCGC	PT	0.422201	-0.700423	Adult	4.26357	1032	605	Ksp_ACATCAGGTACACCGC
Ksp_ACATCAGGTAGCACGA	PCT	1.71874	-4.80783	Adult	5.43552	2962	1232	Ksp_ACATCAGGTAGCACGA
Ksp_ACATCAGGTCTCTCGT	PST	-1.13931	-6.78236	Adult	9.36306	1570	837	Ksp_ACATCAGGTCTCTCGT
Ksp_ACATCAGGTTAAGATG	PCT	1.40321	-5.45335	Adult	18.0167	2037	828	Ksp_ACATCAGGTTAAGATG
Ksp_ACATCAGGTTACAGAA	Proliferating	4.13899	0.818103	Adult	14.7777	4791	2148	Ksp_ACATCAGGTTACAGAA
Ksp_ACATCAGGTTTAAGCC	PT	-1.40941	-1.57884	Adult	5.10544	2703	1094	Ksp_ACATCAGGTTTAAGCC
Ksp_ACATCAGTCATGTGGT	PST	-2.11534	-5.29547	Adult	12.9314	5390	1839	Ksp_ACATCAGTCATGTGGT
Ksp_ACATCAGTCCCTGACT	PST	-0.3998	-5.80342	Adult	19.3664	2241	1043	Ksp_ACATCAGTCCCTGACT
Ksp_ACATCAGTCCGAAGAG	Stroma 2	10.4967	1.50496	Adult	3.0988	2743	1126	Ksp_ACATCAGTCCGAAGAG
Ksp_ACATCAGTCCGCGGTA	PT	-1.17764	-1.66561	Adult	14.0322	1803	882	Ksp_ACATCAGTCCGCGGTA
Ksp_ACATCAGTCGGCCGAT	DCT	-6.60637	5.66177	Adult	23.276	6685	1774	Ksp_ACATCAGTCGGCCGAT
Ksp_ACATCAGTCGGGAGTA	DCT	-2.21484	3.12577	Adult	25.1326	943	471	Ksp_ACATCAGTCGGGAGTA
Ksp_ACATCAGTCTGTGCAA	PCT	0.893261	-3.64864	Adult	34.7315	4935	1468	Ksp_ACATCAGTCTGTGCAA
Ksp_ACATCAGTCTTGTACT	Stroma 2	10.3766	1.78304	Adult	4.42329	1786	860	Ksp_ACATCAGTCTTGTACT
Ksp_ACATCAGTCTTTACAC	PT	1.4895	-0.34987	Adult	14.5594	522	357	Ksp_ACATCAGTCTTTACAC
Ksp_ACATGGTAGAAGGTGA	PCT	0.638014	-4.61323	Adult	13.1862	1858	866	Ksp_ACATGGTAGAAGGTGA
Ksp_ACATGGTAGACTCGGA	PT	-0.318876	-2.1842	Adult	26.712	2351	846	Ksp_ACATGGTAGACTCGGA
Ksp_ACATGGTAGAGGGCTT	DCT	-4.96289	2.10073	Adult	14.5631	3193	1186	Ksp_ACATGGTAGAGGGCTT
Ksp_ACATGGTAGAGTAATC	PST	-2.15872	-5.68641	Adult	7.95652	2300	1037	Ksp_ACATGGTAGAGTAATC
Ksp_ACATGGTAGATACACA	Early PT	-3.73716	-2.0641	Adult	22.9669	8177	2289	Ksp_ACATGGTAGATACACA
Ksp_ACATGGTAGATATACG	PT	-0.31107	-1.64995	Adult	15.9334	1682	744	Ksp_ACATGGTAGATATACG
Ksp_ACATGGTAGCAGCGTA	Early PT	-2.65708	-2.26178	Adult	38.5263	4872	1454	Ksp_ACATGGTAGCAGCGTA
Ksp_ACATGGTAGGCGATAC	DCT	-3.9695	3.0651	Adult	27.8393	2888	972	Ksp_ACATGGTAGGCGATAC
Ksp_ACATGGTAGTCTCAAC	DCT	-3.88451	3.57794	Adult	42.5275	1907	642	Ksp_ACATGGTAGTCTCAAC
Ksp_ACATGGTCAAGCGCTC	PST	-1.20599	-6.18891	Adult	19.6442	2754	1034	Ksp_ACATGGTCAAGCGCTC
Ksp_ACATGGTCACATAACC	PC	-3.47907	9.37434	Adult	34.5805	882	453	Ksp_ACATGGTCACATAACC
Ksp_ACATGGTCACCTCGGA	PC	-4.11339	10.4872	Adult	16.5254	2360	1177	Ksp_ACATGGTCACCTCGGA
Ksp_ACATGGTCAGGTCGTC	PST	-2.34111	-3.47757	Adult	2.60396	4954	1832	Ksp_ACATGGTCAGGTCGTC
Ksp_ACATGGTCAGTGAGTG	DCT	-3.32557	3.22055	Adult	49.8244	2563	773	Ksp_ACATGGTCAGTGAGTG
Ksp_ACATGGTCATCACCCT	PST	-2.45222	-6.17114	Adult	6.68896	2392	1011	Ksp_ACATGGTCATCACCCT
Ksp_ACATGGTGTAAATACG	DCT	-4.71357	2.97092	Adult	21.4309	3005	1197	Ksp_ACATGGTGTAAATACG
Ksp_ACATGGTGTACCGCTG	PT	-1.28663	-1.17397	Adult	6.49592	2694	972	Ksp_ACATGGTGTACCGCTG
Ksp_ACATGGTGTAGTGAAT	PST	0.127682	-6.87639	Adult	25.4942	1467	632	Ksp_ACATGGTGTAGTGAAT
Ksp_ACATGGTGTATTCTCT	PT	-0.188326	-0.451186	Adult	3.30477	2451	983	Ksp_ACATGGTGTATTCTCT
Ksp_ACATGGTGTCCTAGCG	PT	0.793419	-0.143003	Adult	0.961538	1144	555	Ksp_ACATGGTGTCCTAGCG
Ksp_ACATGGTGTCTCCACT	PT	-0.0462391	-0.895674	Adult	6.68213	2155	940	Ksp_ACATGGTGTCTCCACT
Ksp_ACATGGTGTCTCGTTC	PT	1.21467	-0.809374	Adult	4.85782	844	569	Ksp_ACATGGTGTCTCGTTC
Ksp_ACATGGTGTGACGGTA	IC	-10.4636	-3.0535	Adult	16.6476	6986	2231	Ksp_ACATGGTGTGACGGTA
Ksp_ACATGGTGTTATCGGT	DCT	-3.83703	3.14879	Adult	37.2939	2365	772	Ksp_ACATGGTGTTATCGGT
Ksp_ACATGGTGTTCAGACT	PST	-3.16969	-4.1985	Adult	8.44112	4407	1570	Ksp_ACATGGTGTTCAGACT
Ksp_ACATGGTGTTCCCTTG	PCT	0.70542	-4.2983	Adult	10.3883	4996	1758	Ksp_ACATGGTGTTCCCTTG
Ksp_ACATGGTGTTCCGTCT	Stroma 2	10.5796	1.30048	Adult	5.93156	1315	707	Ksp_ACATGGTGTTCCGTCT
Ksp_ACATGGTGTTGATTGC	PCT	2.3566	-3.62769	Adult	46.8777	3475	960	Ksp_ACATGGTGTTGATTGC
Ksp_ACATGGTTCACTCCTG	DCT	-5.42556	2.88167	Adult	49.2176	3387	1087	Ksp_ACATGGTTCACTCCTG
Ksp_ACATGGTTCAGGTAAA	PST	-3.67766	-4.30291	Adult	2.99376	9453	2633	Ksp_ACATGGTTCAGGTAAA
Ksp_ACATGGTTCAGTTTGG	DCT	-4.42772	7.17402	Adult	48.2143	3304	950	Ksp_ACATGGTTCAGTTTGG
Ksp_ACATGGTTCCCGACTT	DCT	-6.35371	5.47168	Adult	20.4434	4691	1438	Ksp_ACATGGTTCCCGACTT
Ksp_ACATGGTTCCTTGGTC	PT	-0.850775	-2.62075	Adult	28.6831	5247	1561	Ksp_ACATGGTTCCTTGGTC
Ksp_ACATGGTTCGAATCCA	PST	-0.630125	-5.64339	Adult	8.66766	2019	955	Ksp_ACATGGTTCGAATCCA
Ksp_ACATGGTTCGCCTGAG	PT	0.759593	-2.17763	Adult	7.19424	973	617	Ksp_ACATGGTTCGCCTGAG
Ksp_ACATGGTTCGTTACAG	Proliferating	3.60006	0.558823	Adult	11.3237	5175	2091	Ksp_ACATGGTTCGTTACAG
Ksp_ACATGGTTCTGCTGTC	PCT	0.803909	-4.12294	Adult	3.15709	2629	1039	Ksp_ACATGGTTCTGCTGTC
Ksp_ACATGGTTCTGGCGAC	Early PT	0.601661	-5.36203	Adult	26.1643	2641	998	Ksp_ACATGGTTCTGGCGAC
Ksp_ACATGGTTCTGTCTCG	PCT	1.00585	-4.52374	Adult	2.4043	3161	1267	Ksp_ACATGGTTCTGTCTCG
Ksp_ACATGGTTCTTACCTA	PCT	1.1612	-2.48662	Adult	34.9552	2569	827	Ksp_ACATGGTTCTTACCTA
Ksp_ACCAGTAAGAAACCAT	PST	-0.600594	-7.04235	Adult	16.2817	1775	711	Ksp_ACCAGTAAGAAACCAT
Ksp_ACCAGTAAGACTGTAA	PCT	0.794035	-5.31998	Adult	5.6701	2328	962	Ksp_ACCAGTAAGACTGTAA
Ksp_ACCAGTAAGAGCTTCT	DCT	-2.92543	3.55234	Adult	47.3008	2334	660	Ksp_ACCAGTAAGAGCTTCT
Ksp_ACCAGTAAGATGGGTC	PST	-1.9668	-3.61674	Adult	18.9678	3701	1662	Ksp_ACCAGTAAGATGGGTC
Ksp_ACCAGTAAGCAGCCTC	PST	0.201114	-6.74303	Adult	27.8603	1145	462	Ksp_ACCAGTAAGCAGCCTC
Ksp_ACCAGTAAGGGCTCTC	PST	-1.33232	-5.73961	Adult	36.5504	5937	1803	Ksp_ACCAGTAAGGGCTCTC
Ksp_ACCAGTAAGGGTGTTG	PT	-1.36742	-3.91291	Adult	19.545	2154	893	Ksp_ACCAGTAAGGGTGTTG
Ksp_ACCAGTAAGGTGTTAA	Endo	0.914315	-12.9107	Adult	11.6838	582	391	Ksp_ACCAGTAAGGTGTTAA
Ksp_ACCAGTAAGTCTCCTC	PST	-0.553807	-3.63873	Adult	2.50972	5658	1973	Ksp_ACCAGTAAGTCTCCTC
Ksp_ACCAGTAAGTGACTCT	PST	-0.533466	-5.90853	Adult	49.9423	3468	993	Ksp_ACCAGTAAGTGACTCT
Ksp_ACCAGTAAGTGCCAGA	PCT	1.0499	-4.80951	Adult	15.8199	2598	992	Ksp_ACCAGTAAGTGCCAGA
Ksp_ACCAGTAAGTGGCACA	PST	-1.1781	-5.42126	Adult	21.5371	3422	1332	Ksp_ACCAGTAAGTGGCACA
Ksp_ACCAGTAAGTGTCCCG	DCT	-2.33735	2.79094	Adult	32.7757	1913	695	Ksp_ACCAGTAAGTGTCCCG
Ksp_ACCAGTACAACACCCG	PST	-2.3955	-5.17725	Adult	23.1614	3644	1231	Ksp_ACCAGTACAACACCCG
Ksp_ACCAGTACAAGCTGAG	PST	-1.04783	-5.70835	Adult	44.2466	4493	1424	Ksp_ACCAGTACAAGCTGAG
Ksp_ACCAGTACAAGCTGGA	PST	-2.68783	-5.27208	Adult	21.3982	6594	2006	Ksp_ACCAGTACAAGCTGGA
Ksp_ACCAGTACAAGTCTAC	NP	4.53543	-2.78742	Adult	30.5958	621	298	Ksp_ACCAGTACAAGTCTAC
Ksp_ACCAGTACAATAACGA	DCT	-3.91659	2.47684	Adult	24.5526	3800	1212	Ksp_ACCAGTACAATAACGA
Ksp_ACCAGTACAATAGCAA	PCT	0.311093	-4.45369	Adult	9.27655	3428	1277	Ksp_ACCAGTACAATAGCAA
Ksp_ACCAGTACACCTCGTT	PT	-0.529432	-2.65505	Adult	47.6471	2380	737	Ksp_ACCAGTACACCTCGTT
Ksp_ACCAGTACACGAGAGT	PST	-0.370565	-6.61265	Adult	40.9758	2521	831	Ksp_ACCAGTACACGAGAGT
Ksp_ACCAGTACACTCAGGC	Stroma 2	10.3762	1.49804	Adult	3.57359	1651	805	Ksp_ACCAGTACACTCAGGC
Ksp_ACCAGTAGTAATCACC	NP	4.26408	-3.06127	Adult	8.6165	824	314	Ksp_ACCAGTAGTAATCACC
Ksp_ACCAGTAGTACATGTC	PCT	0.71503	-4.58682	Adult	5.68295	2006	914	Ksp_ACCAGTAGTACATGTC
Ksp_ACCAGTAGTACCGAGA	PCT	2.58439	-3.28528	Adult	28.6078	1573	693	Ksp_ACCAGTAGTACCGAGA
Ksp_ACCAGTAGTACTTCTT	PCT	0.941489	-4.62496	Adult	1.16251	4129	1601	Ksp_ACCAGTAGTACTTCTT
Ksp_ACCAGTAGTCATCGGC	DCT	-5.2695	2.57823	Adult	27.6221	1535	704	Ksp_ACCAGTAGTCATCGGC
Ksp_ACCAGTAGTCATTAGC	DCT	-4.25479	6.2287	Adult	34.3616	1167	470	Ksp_ACCAGTAGTCATTAGC
Ksp_ACCAGTAGTCCTCCAT	Endo	1.80903	-13.3947	Adult	2.81474	1954	1154	Ksp_ACCAGTAGTCCTCCAT
Ksp_ACCAGTAGTCTAGTCA	DCT	-2.9245	2.83598	Adult	31.5192	2113	800	Ksp_ACCAGTAGTCTAGTCA
Ksp_ACCAGTAGTCTCCATC	PCT	1.17847	-4.61133	Adult	17.6028	3721	1407	Ksp_ACCAGTAGTCTCCATC
Ksp_ACCAGTAGTGAAATCA	PCT	1.89695	-4.689	Adult	13.6395	1437	626	Ksp_ACCAGTAGTGAAATCA
Ksp_ACCAGTAGTGACCAAG	PST	-1.76346	-5.09214	Adult	21.159	2623	1063	Ksp_ACCAGTAGTGACCAAG
Ksp_ACCAGTAGTGCAGGTA	PCT	2.67678	-4.06723	Adult	4.36893	1030	536	Ksp_ACCAGTAGTGCAGGTA
Ksp_ACCAGTAGTTAAGAAC	PCT	1.51447	-4.87116	Adult	16.3579	2213	917	Ksp_ACCAGTAGTTAAGAAC
Ksp_ACCAGTAGTTCTCATT	DCT	-5.66397	2.82818	Adult	40.9487	4596	1404	Ksp_ACCAGTAGTTCTCATT
Ksp_ACCAGTAGTTTACTCT	Proliferating	3.64202	0.139495	Adult	19.8488	9124	2775	Ksp_ACCAGTAGTTTACTCT
Ksp_ACCAGTATCACAATGC	PT	-1.02866	-1.55597	Adult	8.68393	5562	1607	Ksp_ACCAGTATCACAATGC
Ksp_ACCAGTATCACATACG	DCT	-1.84854	2.35236	Adult	14.8752	1042	572	Ksp_ACCAGTATCACATACG
Ksp_ACCAGTATCAGCGATT	Early PT	-0.199005	-3.59093	Adult	31.9346	3670	1239	Ksp_ACCAGTATCAGCGATT
Ksp_ACCAGTATCATAAAGG	DCT	-4.01824	2.53639	Adult	35.5088	1425	646	Ksp_ACCAGTATCATAAAGG
Ksp_ACCAGTATCATGCAAC	PST	-2.84961	-4.49173	Adult	8.72293	4941	1797	Ksp_ACCAGTATCATGCAAC
Ksp_ACCAGTATCCCAACGG	DCT	-1.46267	2.41084	Adult	6.61345	877	498	Ksp_ACCAGTATCCCAACGG
Ksp_ACCAGTATCCCTGACT	DCT	-4.26508	6.3313	Adult	28.6495	1829	589	Ksp_ACCAGTATCCCTGACT
Ksp_ACCAGTATCCGCATAA	Proliferating	3.62237	2.27243	Adult	18.3035	5081	1947	Ksp_ACCAGTATCCGCATAA
Ksp_ACCAGTATCCTGTACC	DCT	-4.08147	5.96666	Adult	27.318	1607	541	Ksp_ACCAGTATCCTGTACC
Ksp_ACCAGTATCGAATCCA	PST	-0.752871	-3.14788	Adult	1.5758	6346	2086	Ksp_ACCAGTATCGAATCCA
Ksp_ACCAGTATCTGGTTCC	DCT	-1.41128	2.28676	Adult	8.8565	892	494	Ksp_ACCAGTATCTGGTTCC
Ksp_ACCCACTAGACAGAGA	Endo	1.71982	-13.3824	Adult	6.5486	2428	1256	Ksp_ACCCACTAGACAGAGA
Ksp_ACCCACTAGATCGATA	PT	-1.28932	-0.612041	Adult	2.10497	3563	1340	Ksp_ACCCACTAGATCGATA
Ksp_ACCCACTAGCCACCTG	DCT	-5.41343	2.92387	Adult	43.6548	5910	1526	Ksp_ACCCACTAGCCACCTG
Ksp_ACCCACTAGCGTTGCC	DCT	-3.28524	2.78738	Adult	37.6911	2486	888	Ksp_ACCCACTAGCGTTGCC
Ksp_ACCCACTAGCTAGCCC	PST	-0.4825	-3.82507	Adult	11.9554	5027	1887	Ksp_ACCCACTAGCTAGCCC
Ksp_ACCCACTAGCTTCGCG	PT	-0.0893607	-0.917143	Adult	2.01573	2034	937	Ksp_ACCCACTAGCTTCGCG
Ksp_ACCCACTAGGCCCGTT	Stroma 2	11.4483	1.78408	Adult	4.17684	3687	931	Ksp_ACCCACTAGGCCCGTT
Ksp_ACCCACTAGGGAAACA	Stroma 2	10.5837	1.69407	Adult	3.12017	3237	1258	Ksp_ACCCACTAGGGAAACA
Ksp_ACCCACTAGGTGCTAG	PT	-2.73284	-3.06279	Adult	9.85075	10720	2893	Ksp_ACCCACTAGGTGCTAG
Ksp_ACCCACTAGTATGACA	PCT	0.62852	-3.29824	Adult	35.3638	6501	1835	Ksp_ACCCACTAGTATGACA
Ksp_ACCCACTAGTCCATAC	PCT	1.74041	-3.11751	Adult	39.339	4629	1260	Ksp_ACCCACTAGTCCATAC
Ksp_ACCCACTCAAACCTAC	DCT	-3.57784	1.69685	Adult	3.28162	3352	1251	Ksp_ACCCACTCAAACCTAC
Ksp_ACCCACTCAACACGCC	PCT	2.10158	-4.14838	Adult	37.6868	5957	1520	Ksp_ACCCACTCAACACGCC
Ksp_ACCCACTCAAGGTTCT	PCT	0.799846	-3.93554	Adult	20.6029	6237	1806	Ksp_ACCCACTCAAGGTTCT
Ksp_ACCCACTCACCAGGTC	DCT	-5.9543	3.52363	Adult	37.2546	5653	1565	Ksp_ACCCACTCACCAGGTC
Ksp_ACCCACTCACGAAATA	Stroma 2	9.88519	2.79242	Adult	7.53516	2986	1248	Ksp_ACCCACTCACGAAATA
Ksp_ACCCACTCACTGAAGG	PST	-1.13729	-6.7813	Adult	18.3045	2371	910	Ksp_ACCCACTCACTGAAGG
Ksp_ACCCACTCAGCCTGTG	PST	-1.68685	-3.8128	Adult	12.7854	3504	1280	Ksp_ACCCACTCAGCCTGTG
Ksp_ACCCACTCAGTATGCT	PCT	0.65126	-4.42972	Adult	20.7632	1782	817	Ksp_ACCCACTCAGTATGCT
Ksp_ACCCACTGTAGTAGTA	Macro	7.84814	8.53391	Adult	1.94581	4060	1364	Ksp_ACCCACTGTAGTAGTA
Ksp_ACCCACTGTCAGGACA	PCT	0.970475	-4.8673	Adult	8.90093	2584	998	Ksp_ACCCACTGTCAGGACA
Ksp_ACCCACTGTGAGGGAG	PT	1.8513	-0.704394	Adult	4.36893	618	428	Ksp_ACCCACTGTGAGGGAG
Ksp_ACCCACTGTGGTACAG	DCT	-5.64784	2.32708	Adult	18.1058	5026	1641	Ksp_ACCCACTGTGGTACAG
Ksp_ACCCACTGTGTATGGG	PST	-1.87181	-4.74227	Adult	3.84717	3795	1574	Ksp_ACCCACTGTGTATGGG
Ksp_ACCCACTGTTAAAGTG	PCT	0.433713	-3.32451	Adult	31.2741	6216	1909	Ksp_ACCCACTGTTAAAGTG
Ksp_ACCCACTGTTACTGAC	LOH	-1.41833	3.60967	Adult	14.3133	517	333	Ksp_ACCCACTGTTACTGAC
Ksp_ACCCACTGTTCAGCGC	PCT	1.38309	-3.08737	Adult	44.7641	3858	1162	Ksp_ACCCACTGTTCAGCGC
Ksp_ACCCACTGTTTGGCGC	DCT	-5.7046	2.19623	Adult	21.2912	5406	1744	Ksp_ACCCACTGTTTGGCGC
Ksp_ACCCACTTCACTTATC	DCT	-3.20257	2.55992	Adult	11.2332	2457	896	Ksp_ACCCACTTCACTTATC
Ksp_ACCCACTTCCACGTGG	Endo	1.17894	-13.3422	Adult	5.28169	852	556	Ksp_ACCCACTTCCACGTGG
Ksp_ACCCACTTCCGAGCCA	DCT	-1.47082	2.33457	Adult	5.33618	937	558	Ksp_ACCCACTTCCGAGCCA
Ksp_ACCCACTTCCTTGCCA	Endo	1.38856	-13.111	Adult	4.08618	1346	810	Ksp_ACCCACTTCCTTGCCA
Ksp_ACCCACTTCGTACCGG	LOH	-2.03041	4.7579	Adult	15.969	2580	1009	Ksp_ACCCACTTCGTACCGG
Ksp_ACCCACTTCGTTGACA	PCT	1.26665	-4.82303	Adult	6.45245	3859	1419	Ksp_ACCCACTTCGTTGACA
Ksp_ACCCACTTCTGCTGTC	PST	-1.04668	-6.13778	Adult	6.29105	2893	1066	Ksp_ACCCACTTCTGCTGTC
Ksp_ACCCACTTCTGTCAAG	DCT	-3.24237	2.41226	Adult	22.0727	2229	746	Ksp_ACCCACTTCTGTCAAG
Ksp_ACCGTAAAGAACAATC	PCT	1.77676	-3.06889	Adult	48.4803	5363	1329	Ksp_ACCGTAAAGAACAATC
Ksp_ACCGTAAAGAACTGTA	Endo	1.27597	-13.2616	Adult	22.2537	1411	763	Ksp_ACCGTAAAGAACTGTA
Ksp_ACCGTAAAGAGCAATT	PT	-1.86402	-2.6279	Adult	17.3159	5417	1654	Ksp_ACCGTAAAGAGCAATT
Ksp_ACCGTAAAGATAGCAT	DCT	-5.92805	4.98645	Adult	26.5957	4042	1362	Ksp_ACCGTAAAGATAGCAT
Ksp_ACCGTAAAGCAATCTC	PST	-0.505868	-5.56772	Adult	35.0123	4487	1241	Ksp_ACCGTAAAGCAATCTC
Ksp_ACCGTAAAGCGTGAAC	PCT	2.0222	-4.29563	Adult	30.5665	1518	578	Ksp_ACCGTAAAGCGTGAAC
Ksp_ACCGTAAAGCTCCCAG	DCT	-4.41323	2.71595	Adult	20.7673	1199	667	Ksp_ACCGTAAAGCTCCCAG
Ksp_ACCGTAAAGGCTCAGA	PST	-1.83503	-6.34583	Adult	17.9514	2919	1213	Ksp_ACCGTAAAGGCTCAGA
Ksp_ACCGTAAAGTAGTGCG	PST	-3.87673	-5.66634	Adult	10.2827	5164	1690	Ksp_ACCGTAAAGTAGTGCG
Ksp_ACCGTAAAGTCGAGTG	DCT	-3.71588	1.58727	Adult	2.60492	1382	768	Ksp_ACCGTAAAGTCGAGTG
Ksp_ACCGTAAAGTGCAAGC	DCT	-4.00138	2.64503	Adult	24.8021	3032	1086	Ksp_ACCGTAAAGTGCAAGC
Ksp_ACCGTAACAAACCTAC	PST	-0.284038	-5.86169	Adult	25.3006	1913	783	Ksp_ACCGTAACAAACCTAC
Ksp_ACCGTAACACCATCCT	PCT	0.454305	-3.40753	Adult	25.7278	3607	1449	Ksp_ACCGTAACACCATCCT
Ksp_ACCGTAACACTGTGTA	PST	-0.82599	-6.48409	Adult	19.7851	2047	767	Ksp_ACCGTAACACTGTGTA
Ksp_ACCGTAACAGCGAACA	LOH	-2.45733	5.02244	Adult	41.0984	4971	1452	Ksp_ACCGTAACAGCGAACA
Ksp_ACCGTAACAGGAATGC	DCT	-3.89506	3.15709	Adult	41.5806	3872	1086	Ksp_ACCGTAACAGGAATGC
Ksp_ACCGTAACATAGAAAC	DCT	-5.73389	3.11925	Adult	44.6613	5994	1688	Ksp_ACCGTAACATAGAAAC
Ksp_ACCGTAACATCACAAC	PST	-1.64631	-4.31939	Adult	8.43711	3212	1407	Ksp_ACCGTAACATCACAAC
Ksp_ACCGTAACATCACCCT	DCT	-4.92406	5.6466	Adult	27.1405	1787	765	Ksp_ACCGTAACATCACCCT
Ksp_ACCGTAACATGCAACT	DCT	-4.10166	2.5935	Adult	41.6847	3704	1150	Ksp_ACCGTAACATGCAACT
Ksp_ACCGTAACATTGAGCT	PCT	-0.0887659	-3.91105	Adult	9.41137	3007	1233	Ksp_ACCGTAACATTGAGCT
Ksp_ACCGTAAGTAAGAGAG	LOH	-2.35787	5.14355	Adult	10.4753	2062	961	Ksp_ACCGTAAGTAAGAGAG
Ksp_ACCGTAAGTAGCGCAA	PST	-0.606326	-5.41212	Adult	35.5038	3563	1171	Ksp_ACCGTAAGTAGCGCAA
Ksp_ACCGTAAGTCTACCTC	PST	-1.37393	-3.66144	Adult	6.00916	5242	1730	Ksp_ACCGTAAGTCTACCTC
Ksp_ACCGTAAGTCTGGAGA	DCT	-3.95483	1.92893	Adult	10.937	3127	1250	Ksp_ACCGTAAGTCTGGAGA
Ksp_ACCGTAAGTGATGATA	PT	0.928424	-0.473376	Adult	3.52381	2100	809	Ksp_ACCGTAAGTGATGATA
Ksp_ACCGTAAGTTGAGGTG	PCT	1.34593	-4.92082	Adult	3.625	2400	1218	Ksp_ACCGTAAGTTGAGGTG
Ksp_ACCGTAAGTTTGGGCC	PT	-0.756835	-0.825622	Adult	4.82042	3174	1116	Ksp_ACCGTAAGTTTGGGCC
Ksp_ACCGTAATCAAACCAC	Early PT	-3.15431	-1.05641	Adult	43.4802	4540	1321	Ksp_ACCGTAATCAAACCAC
Ksp_ACCGTAATCAACCATG	PT	1.18535	-0.260016	Adult	1.8419	2606	1002	Ksp_ACCGTAATCAACCATG
Ksp_ACCGTAATCAAGATCC	Early PT	-4.47222	-0.272347	Adult	17.0738	8229	2477	Ksp_ACCGTAATCAAGATCC
Ksp_ACCGTAATCACGGTTA	PCT	1.33896	-2.90693	Adult	39.055	8127	1905	Ksp_ACCGTAATCACGGTTA
Ksp_ACCGTAATCACTATTC	Endo	1.03165	-13.6691	Adult	23.5694	1031	568	Ksp_ACCGTAATCACTATTC
Ksp_ACCGTAATCCACGTTC	PCT	1.73329	-4.53282	Adult	8.55693	2758	1004	Ksp_ACCGTAATCCACGTTC
Ksp_ACCGTAATCCGAACGC	PT	1.12085	-1.35649	Adult	7.01906	1154	623	Ksp_ACCGTAATCCGAACGC
Ksp_ACCGTAATCCTTGACC	DCT	-4.3933	6.34052	Adult	42.4357	1593	471	Ksp_ACCGTAATCCTTGACC
Ksp_ACCGTAATCGACCAGC	PT	0.113864	-1.79027	Adult	24.1712	3529	1087	Ksp_ACCGTAATCGACCAGC
Ksp_ACCGTAATCGGTCCGA	DCT	-4.7907	2.77513	Adult	39.3825	5312	1534	Ksp_ACCGTAATCGGTCCGA
Ksp_ACCGTAATCGTTACGA	DCT	-4.75548	2.18813	Adult	15.6218	2951	1163	Ksp_ACCGTAATCGTTACGA
Ksp_ACCGTAATCTGTGCAA	Stroma 2	10.5569	1.29325	Adult	3.9153	2503	873	Ksp_ACCGTAATCTGTGCAA
Ksp_ACCTTTAAGAGACTTA	PC	-3.36609	10.0491	Adult	8.58586	2376	1181	Ksp_ACCTTTAAGAGACTTA
Ksp_ACCTTTAAGATCCGAG	DCT	-5.45031	6.17594	Adult	27.6053	5057	1326	Ksp_ACCTTTAAGATCCGAG
Ksp_ACCTTTAAGCATGGCA	DCT	-1.11562	3.44177	Adult	9.39922	1032	553	Ksp_ACCTTTAAGCATGGCA
Ksp_ACCTTTAAGCCGGTAA	Podo	-6.76325	-11.993	Adult	6.27063	1818	1002	Ksp_ACCTTTAAGCCGGTAA
Ksp_ACCTTTAAGGACAGCT	PST	-1.00228	-4.6647	Adult	15.9402	3143	1233	Ksp_ACCTTTAAGGACAGCT
Ksp_ACCTTTAAGGCTACGA	PCT	-0.056518	-4.56045	Adult	9.07534	1752	886	Ksp_ACCTTTAAGGCTACGA
Ksp_ACCTTTAAGTGGAGTC	PST	-2.89642	-6.42814	Adult	8.05765	3053	1286	Ksp_ACCTTTAAGTGGAGTC
Ksp_ACCTTTACAAACCCAT	PT	1.75065	0.180373	Adult	6.04491	579	332	Ksp_ACCTTTACAAACCCAT
Ksp_ACCTTTACACACGCTG	Endo	1.73634	-13.3758	Adult	5.33932	4008	1810	Ksp_ACCTTTACACACGCTG
Ksp_ACCTTTACACGAAAGC	PST	-0.788839	-5.22613	Adult	9.49329	4993	1754	Ksp_ACCTTTACACGAAAGC
Ksp_ACCTTTACACGCATCG	PT	-1.67847	-1.25372	Adult	7.86484	3433	1278	Ksp_ACCTTTACACGCATCG
Ksp_ACCTTTACAGACGTAG	Proliferating	3.13467	-0.435781	Adult	7.27554	3876	1429	Ksp_ACCTTTACAGACGTAG
Ksp_ACCTTTACAGCCAATT	PST	-2.32678	-6.97352	Adult	8.46614	3012	1243	Ksp_ACCTTTACAGCCAATT
Ksp_ACCTTTACAGCCACCA	PST	-1.16202	-5.26143	Adult	10.8377	4226	1574	Ksp_ACCTTTACAGCCACCA
Ksp_ACCTTTACAGCGAACA	PCT	1.27742	-3.82843	Adult	20.4348	2300	932	Ksp_ACCTTTACAGCGAACA
Ksp_ACCTTTACAGCTTCGG	PST	-3.19402	-4.03357	Adult	1.47866	7101	2233	Ksp_ACCTTTACAGCTTCGG
Ksp_ACCTTTACAGGAATCG	PC	-4.47676	7.85412	Adult	2.71565	1252	655	Ksp_ACCTTTACAGGAATCG
Ksp_ACCTTTACAGTGGAGT	PT	-1.35946	-0.417805	Adult	1.00131	4594	1579	Ksp_ACCTTTACAGTGGAGT
Ksp_ACCTTTACATATGAGA	PST	-2.82916	-5.67004	Adult	15.073	3012	1254	Ksp_ACCTTTACATATGAGA
Ksp_ACCTTTACATGCGCAC	PST	-3.05618	-4.0087	Adult	3.4816	6520	1968	Ksp_ACCTTTACATGCGCAC
Ksp_ACCTTTAGTAATCGTC	PST	0.0922483	-6.37301	Adult	27.6458	926	473	Ksp_ACCTTTAGTAATCGTC
Ksp_ACCTTTAGTACCGTTA	IC	-10.3963	-2.84552	Adult	17.8409	5067	1951	Ksp_ACCTTTAGTACCGTTA
Ksp_ACCTTTAGTACTTGAC	PT	-0.00339701	-0.516816	Adult	5.26676	1462	686	Ksp_ACCTTTAGTACTTGAC
Ksp_ACCTTTAGTAGAGGAA	DCT	-5.8284	6.08514	Adult	45.3807	6527	1522	Ksp_ACCTTTAGTAGAGGAA
Ksp_ACCTTTAGTAGCTGCC	PST	-0.720362	-6.13009	Adult	15.6527	1693	849	Ksp_ACCTTTAGTAGCTGCC
Ksp_ACCTTTAGTCAAGCGA	PST	-3.05987	-5.20789	Adult	14.4884	5639	2007	Ksp_ACCTTTAGTCAAGCGA
Ksp_ACCTTTAGTCGACTGC	PST	-0.9264	-5.62675	Adult	41.3622	5829	1716	Ksp_ACCTTTAGTCGACTGC
Ksp_ACCTTTAGTCTAAACC	DCT	-5.28897	6.00566	Adult	10.6404	2030	851	Ksp_ACCTTTAGTCTAAACC
Ksp_ACCTTTAGTGCAACTT	PCT	-0.27012	-4.6401	Adult	38.1705	4810	1557	Ksp_ACCTTTAGTGCAACTT
Ksp_ACCTTTAGTGGACGAT	DCT	-3.11396	2.8604	Adult	49.7008	2841	828	Ksp_ACCTTTAGTGGACGAT
Ksp_ACCTTTATCAGGTTCA	PCT	0.488776	-3.73279	Adult	39.9287	5049	1564	Ksp_ACCTTTATCAGGTTCA
Ksp_ACCTTTATCATAAAGG	DCT	-5.89995	5.60354	Adult	33.2886	3725	1194	Ksp_ACCTTTATCATAAAGG
Ksp_ACCTTTATCCCTTGTG	DCT	-5.43069	2.52092	Adult	38.0936	5980	1658	Ksp_ACCTTTATCCCTTGTG
Ksp_ACCTTTATCCGGGTGT	NP	4.45287	-1.98914	Adult	11.3752	589	395	Ksp_ACCTTTATCCGGGTGT
Ksp_ACCTTTATCCTGCAGG	DCT	-6.07301	2.09075	Adult	26.0426	6666	1905	Ksp_ACCTTTATCCTGCAGG
Ksp_ACCTTTATCCTTTACA	PT	1.51806	-0.250445	Adult	1.71891	989	585	Ksp_ACCTTTATCCTTTACA
Ksp_ACCTTTATCGCCAGCA	Proliferating	4.37249	0.83838	Adult	23.246	3777	1542	Ksp_ACCTTTATCGCCAGCA
Ksp_ACCTTTATCTGCGACG	PCT	0.946481	-3.33082	Adult	32.7347	4399	1412	Ksp_ACCTTTATCTGCGACG
Ksp_ACCTTTATCTGGAGCC	PCT	1.40488	-5.09952	Adult	2.34223	3074	1208	Ksp_ACCTTTATCTGGAGCC
Ksp_ACCTTTATCTTGAGAC	PST	-1.80928	-6.45255	Adult	10.1924	3846	1516	Ksp_ACCTTTATCTTGAGAC
Ksp_ACCTTTATCTTGCAAG	PCT	1.78326	-2.42824	Adult	21.4397	639	379	Ksp_ACCTTTATCTTGCAAG
Ksp_ACGAGCCAGAGCCTAG	IC	-9.16382	-2.49708	Adult	2.00913	1095	677	Ksp_ACGAGCCAGAGCCTAG
Ksp_ACGAGCCAGCGTGTCC	PT	0.331649	-0.886968	Adult	17.4573	1054	554	Ksp_ACGAGCCAGCGTGTCC
Ksp_ACGAGCCAGCTCAACT	PT	-0.584171	-2.06275	Adult	10.8506	2516	1037	Ksp_ACGAGCCAGCTCAACT
Ksp_ACGAGCCAGCTGCCCA	DCT	-2.53415	2.09444	Adult	8.88575	709	427	Ksp_ACGAGCCAGCTGCCCA
Ksp_ACGAGCCAGGAGTACC	DCT	-6.58278	6.00252	Adult	46.7612	6700	1761	Ksp_ACGAGCCAGGAGTACC
Ksp_ACGAGCCAGGCCCGTT	PST	-1.36551	-4.98237	Adult	16.5293	2305	1023	Ksp_ACGAGCCAGGCCCGTT
Ksp_ACGAGCCAGGGATACC	DCT	-4.81955	3.45424	Adult	49.4239	5034	1281	Ksp_ACGAGCCAGGGATACC
Ksp_ACGAGCCAGTATGACA	PST	-1.10127	-5.89425	Adult	40.2624	2973	971	Ksp_ACGAGCCAGTATGACA
Ksp_ACGAGCCAGTCCGTAT	PT	-1.24339	-0.607549	Adult	1.81818	6270	1699	Ksp_ACGAGCCAGTCCGTAT
Ksp_ACGAGCCCAAAGTGCG	PST	-0.574773	-5.17453	Adult	21.0708	3194	1218	Ksp_ACGAGCCCAAAGTGCG
Ksp_ACGAGCCCAACGCACC	Macro	7.71837	7.82885	Adult	4.62102	6557	2258	Ksp_ACGAGCCCAACGCACC
Ksp_ACGAGCCCAAGAAGAG	PT	-1.2135	-2.3659	Adult	19.2735	2973	1052	Ksp_ACGAGCCCAAGAAGAG
Ksp_ACGAGCCCAAGACACG	PST	0.944562	-6.09917	Adult	18.5656	1966	692	Ksp_ACGAGCCCAAGACACG
Ksp_ACGAGCCCAGACTCGC	DCT	-4.43242	4.00314	Adult	28.1579	1900	807	Ksp_ACGAGCCCAGACTCGC
Ksp_ACGAGCCCAGTACACT	DCT	-5.80529	4.44854	Adult	7.32347	4192	1575	Ksp_ACGAGCCCAGTACACT
Ksp_ACGAGCCCATATGGTC	PT	0.0028101	-1.53011	Adult	11.6005	1612	709	Ksp_ACGAGCCCATATGGTC
Ksp_ACGAGCCCATGGGACA	PST	-1.39388	-4.20938	Adult	9.6013	3687	1394	Ksp_ACGAGCCCATGGGACA
Ksp_ACGAGCCCATTTGCTT	LOH	-1.70849	4.33596	Adult	11.685	1181	491	Ksp_ACGAGCCCATTTGCTT
Ksp_ACGAGCCGTACCAGTT	PCT	-0.325796	-3.63835	Adult	2.20764	3352	1396	Ksp_ACGAGCCGTACCAGTT
Ksp_ACGAGCCGTAGCTTGT	LOH	-2.29654	4.18667	Adult	19.9769	1732	604	Ksp_ACGAGCCGTAGCTTGT
Ksp_ACGAGCCGTCCTCTTG	PST	-3.93847	-4.40308	Adult	8.2854	6433	2160	Ksp_ACGAGCCGTCCTCTTG
Ksp_ACGAGCCGTCTAAACC	PCT	1.1042	-2.89129	Adult	26.8529	6908	1918	Ksp_ACGAGCCGTCTAAACC
Ksp_ACGAGCCGTCTTCTCG	PT	-0.764796	-2.87041	Adult	27.182	2005	903	Ksp_ACGAGCCGTCTTCTCG
Ksp_ACGAGCCTCAACGGGA	Proliferating	3.74944	-0.615605	Adult	48.389	1738	675	Ksp_ACGAGCCTCAACGGGA
Ksp_ACGAGCCTCACAGGCC	DCT	-6.6074	5.27438	Adult	28.3621	6551	2051	Ksp_ACGAGCCTCACAGGCC
Ksp_ACGAGCCTCCTCATTA	PST	-2.16336	-5.67888	Adult	7.3006	3849	1469	Ksp_ACGAGCCTCCTCATTA
Ksp_ACGAGCCTCGCGGATC	DCT	-5.03993	4.16879	Adult	32.6981	3673	1135	Ksp_ACGAGCCTCGCGGATC
Ksp_ACGAGGAAGAGAGCTC	PST	-0.743599	-3.07029	Adult	5.01226	7342	2161	Ksp_ACGAGGAAGAGAGCTC
Ksp_ACGAGGAAGATACACA	DCT	-5.89977	5.39801	Adult	27.9654	4738	1365	Ksp_ACGAGGAAGATACACA
Ksp_ACGAGGAAGATCTGCT	PCT	-8.83896	-2.449	Adult	11.327	2728	1189	Ksp_ACGAGGAAGATCTGCT
Ksp_ACGAGGAAGCCGCCTA	PCT	1.95452	-4.82314	Adult	22.0404	2078	900	Ksp_ACGAGGAAGCCGCCTA
Ksp_ACGAGGAAGCGTTTAC	PCT	1.65866	-4.93996	Adult	3.49551	2117	910	Ksp_ACGAGGAAGCGTTTAC
Ksp_ACGAGGAAGCTAGTCT	PST	-1.80155	-5.78587	Adult	11.7681	1742	760	Ksp_ACGAGGAAGCTAGTCT
Ksp_ACGAGGAAGCTGAACG	Proliferating	4.19039	-1.11972	Adult	48.3829	2288	831	Ksp_ACGAGGAAGCTGAACG
Ksp_ACGAGGAAGCTGTCTA	Proliferating	3.90135	0.783945	Adult	2.30023	7521	2635	Ksp_ACGAGGAAGCTGTCTA
Ksp_ACGAGGAAGGGCATGT	PT	-0.0472838	-0.980169	Adult	8.40497	1047	601	Ksp_ACGAGGAAGGGCATGT
Ksp_ACGAGGAAGGTCATCT	PST	-3.81012	-5.33769	Adult	8.63938	5718	1952	Ksp_ACGAGGAAGGTCATCT
Ksp_ACGAGGAAGTACTTGC	PT	-1.12377	-0.359324	Adult	1.95627	4345	1495	Ksp_ACGAGGAAGTACTTGC
Ksp_ACGAGGAAGTCATGCT	DCT	-2.47607	3.29493	Adult	34.9515	927	446	Ksp_ACGAGGAAGTCATGCT
Ksp_ACGAGGAAGTCTCCTC	PST	-1.78372	-5.45894	Adult	33.9921	6325	1720	Ksp_ACGAGGAAGTCTCCTC
Ksp_ACGAGGAAGTGCGTGA	Stroma 2	10.3946	1.24568	Adult	23.8676	2870	923	Ksp_ACGAGGAAGTGCGTGA
Ksp_ACGAGGACAAACAACA	DCT	-1.35263	2.21171	Adult	18.4327	906	411	Ksp_ACGAGGACAAACAACA
Ksp_ACGAGGACAAACGTGG	LOH	-1.8339	5.23278	Adult	3.41287	3604	1566	Ksp_ACGAGGACAAACGTGG
Ksp_ACGAGGACAAAGTGCG	PT	1.23359	-1.22432	Adult	8.38495	2099	861	Ksp_ACGAGGACAAAGTGCG
Ksp_ACGAGGACAAGGTTCT	Proliferating	3.70906	1.25463	Adult	21.7737	8175	2725	Ksp_ACGAGGACAAGGTTCT
Ksp_ACGAGGACACAAGTAA	PCT	2.36952	-2.32058	Adult	26.4739	1764	659	Ksp_ACGAGGACACAAGTAA
Ksp_ACGAGGACACAGACTT	IC	-8.88279	-2.36366	Adult	1.06762	1405	704	Ksp_ACGAGGACACAGACTT
Ksp_ACGAGGACACCTTGTC	DCT	-4.57473	6.15602	Adult	30.308	2435	629	Ksp_ACGAGGACACCTTGTC
Ksp_ACGAGGACACGCATCG	PT	-0.92783	-2.11695	Adult	16.4003	1439	685	Ksp_ACGAGGACACGCATCG
Ksp_ACGAGGACACGGTTTA	DCT	-1.1148	2.91064	Adult	4.15879	529	359	Ksp_ACGAGGACACGGTTTA
Ksp_ACGAGGACATCGGAAG	Early PT	-3.09484	-2.00983	Adult	16.4312	3822	1474	Ksp_ACGAGGACATCGGAAG
Ksp_ACGAGGACATGAAGTA	PST	-0.0382579	-6.78288	Adult	33.1865	1362	627	Ksp_ACGAGGACATGAAGTA
Ksp_ACGAGGAGTACAGACG	PT	-0.713881	-2.20203	Adult	37.8307	4158	1184	Ksp_ACGAGGAGTACAGACG
Ksp_ACGAGGAGTACCCAAT	DCT	-5.1552	2.37231	Adult	47.1519	6443	1609	Ksp_ACGAGGAGTACCCAAT
Ksp_ACGAGGAGTCAACTGT	PST	-0.368713	-5.9193	Adult	20.2723	1322	733	Ksp_ACGAGGAGTCAACTGT
Ksp_ACGAGGAGTCTCACCT	PST	0.0936428	-5.37063	Adult	33.371	1768	693	Ksp_ACGAGGAGTCTCACCT
Ksp_ACGAGGAGTCTCTCTG	PCT	2.32533	-4.94524	Adult	14.5051	1172	560	Ksp_ACGAGGAGTCTCTCTG
Ksp_ACGAGGAGTGACAAAT	Early PT	-3.23146	-1.04581	Adult	28.6733	4206	1340	Ksp_ACGAGGAGTGACAAAT
Ksp_ACGAGGAGTGATAAGT	PCT	0.837247	-5.08688	Adult	18.4805	1948	865	Ksp_ACGAGGAGTGATAAGT
Ksp_ACGAGGAGTGCAACGA	PST	-1.01564	-3.70452	Adult	13.7704	3798	1383	Ksp_ACGAGGAGTGCAACGA
Ksp_ACGAGGAGTTAAGGGC	Early PT	-5.15549	0.957054	Adult	31.676	6074	1947	Ksp_ACGAGGAGTTAAGGGC
Ksp_ACGAGGAGTTCCATGA	PST	-0.710007	-5.76865	Adult	7.00229	2185	963	Ksp_ACGAGGAGTTCCATGA
Ksp_ACGAGGAGTTCCCTTG	Early PT	-3.87335	-1.74428	Adult	17.9275	3860	1521	Ksp_ACGAGGAGTTCCCTTG
Ksp_ACGAGGAGTTTGGGCC	PT	1.40038	-1.3972	Adult	40.8374	1839	650	Ksp_ACGAGGAGTTTGGGCC
Ksp_ACGAGGATCAAGGTAA	PST	-0.434177	-6.41399	Adult	33.7021	1356	647	Ksp_ACGAGGATCAAGGTAA
Ksp_ACGAGGATCACGGTTA	LOH	-2.10262	4.72852	Adult	42.4131	2992	1006	Ksp_ACGAGGATCACGGTTA
Ksp_ACGAGGATCCACGAAT	Endo	1.80922	-13.3306	Adult	5.73506	2476	1292	Ksp_ACGAGGATCCACGAAT
Ksp_ACGAGGATCCGAACGC	IC	-11.0436	-3.41461	Adult	34.1296	10466	2792	Ksp_ACGAGGATCCGAACGC
Ksp_ACGAGGATCCGTTGCT	Proliferating	4.0577	0.668988	Adult	3.71901	4598	1875	Ksp_ACGAGGATCCGTTGCT
Ksp_ACGAGGATCGGATGTT	PCT	0.71329	-3.0047	Adult	27.4165	7966	2275	Ksp_ACGAGGATCGGATGTT
Ksp_ACGAGGATCGTAGGTT	Endo	1.55707	-13.4195	Adult	6.48824	1233	775	Ksp_ACGAGGATCGTAGGTT
Ksp_ACGAGGATCGTTGACA	Early PT	-3.68281	-4.73134	Adult	21.8978	7261	2065	Ksp_ACGAGGATCGTTGACA
Ksp_ACGAGGATCTCCAGGG	PCT	0.298749	-3.85031	Adult	9.8351	5094	1679	Ksp_ACGAGGATCTCCAGGG
Ksp_ACGAGGATCTGAGGGA	PST	-1.73097	-5.90384	Adult	4.77541	2115	1094	Ksp_ACGAGGATCTGAGGGA
Ksp_ACGAGGATCTGATACG	PST	-3.91127	-5.21082	Adult	3.35293	4593	1664	Ksp_ACGAGGATCTGATACG
Ksp_ACGAGGATCTGGCGAC	PT	0.769028	-2.13513	Adult	28.0893	1926	808	Ksp_ACGAGGATCTGGCGAC
Ksp_ACGAGGATCTTCAACT	Early PT	-2.59689	-2.27359	Adult	38.9616	2215	896	Ksp_ACGAGGATCTTCAACT
Ksp_ACGATACAGACGCACA	PCT	2.36633	-3.8988	Adult	42.3124	4065	1107	Ksp_ACGATACAGACGCACA
Ksp_ACGATACAGACTAGGC	DCT	-6.10753	2.25036	Adult	34.6576	6293	1919	Ksp_ACGATACAGACTAGGC
Ksp_ACGATACAGATGTCGG	PST	-3.56386	-4.40684	Adult	8.94428	6138	1879	Ksp_ACGATACAGATGTCGG
Ksp_ACGATACAGCCCGAAA	DCT	-1.45871	2.52608	Adult	12.938	742	353	Ksp_ACGATACAGCCCGAAA
Ksp_ACGATACAGCGTGAGT	PST	-2.96271	-6.08603	Adult	14.5546	2391	1140	Ksp_ACGATACAGCGTGAGT
Ksp_ACGATACAGGCTAGGT	Macro	6.19857	8.7705	Adult	1.81925	1704	936	Ksp_ACGATACAGGCTAGGT
Ksp_ACGATACAGTCGCCGT	PCT	0.661442	-3.72274	Adult	49.4921	6694	1705	Ksp_ACGATACAGTCGCCGT
Ksp_ACGATACAGTGTCTCA	PCT	0.990339	-4.57733	Adult	9.95826	3354	1402	Ksp_ACGATACAGTGTCTCA
Ksp_ACGATACAGTTCCACA	DCT	-6.16942	4.1345	Adult	25.9486	4401	1407	Ksp_ACGATACAGTTCCACA
Ksp_ACGATACCAAACAACA	PT	-1.83478	-1.84317	Adult	8.0531	3390	1248	Ksp_ACGATACCAAACAACA
Ksp_ACGATACCAAAGTGCG	DCT	-5.01607	3.14664	Adult	30.8761	2591	901	Ksp_ACGATACCAAAGTGCG
Ksp_ACGATACCAAATACAG	DCT	-3.96678	6.35433	Adult	45.0641	1560	458	Ksp_ACGATACCAAATACAG
Ksp_ACGATACCAACCGCCA	PT	-0.739775	-2.22188	Adult	7.54478	4745	1627	Ksp_ACGATACCAACCGCCA
Ksp_ACGATACCAATAGCAA	PT	1.20184	-1.24536	Adult	39.101	3248	860	Ksp_ACGATACCAATAGCAA
Ksp_ACGATACCAATGTTGC	Early PT	-3.60532	-0.979305	Adult	16.4459	5813	2018	Ksp_ACGATACCAATGTTGC
Ksp_ACGATACCACCATCCT	DCT	-1.02051	2.12588	Adult	4.74517	569	348	Ksp_ACGATACCACCATCCT
Ksp_ACGATACCACGGCCAT	PST	-3.3295	-6.15871	Adult	11.2656	4172	1652	Ksp_ACGATACCACGGCCAT
Ksp_ACGATACCAGCGATCC	DCT	-4.36116	3.62796	Adult	13.5492	1668	795	Ksp_ACGATACCAGCGATCC
Ksp_ACGATACCATTTCACT	Proliferating	2.91949	-1.14419	Adult	38.9078	6153	1774	Ksp_ACGATACCATTTCACT
Ksp_ACGATACGTAAGTTCC	PST	-1.42939	-3.37897	Adult	9.92583	8090	2302	Ksp_ACGATACGTAAGTTCC
Ksp_ACGATACGTACAAGTA	DCT	-4.82358	3.10461	Adult	49.6646	4174	1164	Ksp_ACGATACGTACAAGTA
Ksp_ACGATACGTACCGCTG	PCT	1.17496	-3.58676	Adult	48.2247	4450	1314	Ksp_ACGATACGTACCGCTG
Ksp_ACGATACGTAGGGTAC	NP	4.19599	-3.11731	Adult	18.2891	678	418	Ksp_ACGATACGTAGGGTAC
Ksp_ACGATACGTCCGAGTC	DCT	-2.81495	2.01017	Adult	2.81008	1032	568	Ksp_ACGATACGTCCGAGTC
Ksp_ACGATACGTCTAGCCG	PT	-0.892467	-0.558327	Adult	2.58423	3057	1062	Ksp_ACGATACGTCTAGCCG
Ksp_ACGATACGTGTATGGG	Proliferating	3.59589	-0.123048	Adult	13.6364	4576	1725	Ksp_ACGATACGTGTATGGG
Ksp_ACGATACGTGTGTGCC	DCT	-3.41426	2.5803	Adult	11.9236	1518	762	Ksp_ACGATACGTGTGTGCC
Ksp_ACGATACGTTATCGGT	PCT	2.18596	-3.34262	Adult	37.718	2007	774	Ksp_ACGATACGTTATCGGT
Ksp_ACGATACGTTCCGTCT	PCT	-0.00313738	-3.39272	Adult	2.20228	3678	1477	Ksp_ACGATACGTTCCGTCT
Ksp_ACGATACTCAACACCA	PST	-1.0643	-6.30897	Adult	43.2407	6295	1756	Ksp_ACGATACTCAACACCA
Ksp_ACGATACTCACCCGAG	Endo	1.23603	-13.3497	Adult	7.48698	1536	889	Ksp_ACGATACTCACCCGAG
Ksp_ACGATACTCAGTTTGG	PT	1.70859	-0.0285811	Adult	5.43071	534	343	Ksp_ACGATACTCAGTTTGG
Ksp_ACGATACTCATCGCTC	Early PT	-3.05293	-1.90897	Adult	9.62373	6910	2225	Ksp_ACGATACTCATCGCTC
Ksp_ACGATACTCATGCAAC	DCT	-4.31831	5.97583	Adult	42.3966	1861	549	Ksp_ACGATACTCATGCAAC
Ksp_ACGATACTCATGCATG	DCT	-6.06508	2.51427	Adult	15.1586	4730	1752	Ksp_ACGATACTCATGCATG
Ksp_ACGATACTCCACTCCA	PCT	0.592615	-5.15793	Adult	8.46457	3048	1274	Ksp_ACGATACTCCACTCCA
Ksp_ACGATACTCCCAGGTG	PCT	0.740555	-3.67671	Adult	18.8584	5939	1882	Ksp_ACGATACTCCCAGGTG
Ksp_ACGATACTCCGTAGGC	PST	-0.461424	-5.2294	Adult	9.24536	2531	1186	Ksp_ACGATACTCCGTAGGC
Ksp_ACGATACTCCTGTAGA	PT	-0.201481	-1.43117	Adult	23.9178	1363	671	Ksp_ACGATACTCCTGTAGA
Ksp_ACGATACTCGCTAGCG	PT	-1.62223	-1.35452	Adult	11.1022	2504	947	Ksp_ACGATACTCGCTAGCG
Ksp_ACGATACTCGGATGTT	Proliferating	4.17275	0.81275	Adult	10.6255	2654	1330	Ksp_ACGATACTCGGATGTT
Ksp_ACGATACTCGGTCCGA	DCT	-5.84146	2.13024	Adult	28.7022	4916	1625	Ksp_ACGATACTCGGTCCGA
Ksp_ACGATACTCTATGTGG	PST	0.154021	-6.82856	Adult	39.6169	2610	777	Ksp_ACGATACTCTATGTGG
Ksp_ACGATACTCTCGGACG	PST	-2.3345	-6.04011	Adult	16.5146	3179	1154	Ksp_ACGATACTCTCGGACG
Ksp_ACGATACTCTGCGGCA	PST	-2.50168	-6.50764	Adult	10.8604	2127	930	Ksp_ACGATACTCTGCGGCA
Ksp_ACGATGTAGAAACCAT	IC	-0.98668	2.27274	Adult	14.8084	574	366	Ksp_ACGATGTAGAAACCAT
Ksp_ACGATGTAGACGACGT	LOH	-1.86582	5.08425	Adult	24.3441	3697	1287	Ksp_ACGATGTAGACGACGT
Ksp_ACGATGTAGACTCGGA	Early PT	-4.00577	-2.39289	Adult	11.0044	8333	2613	Ksp_ACGATGTAGACTCGGA
Ksp_ACGATGTAGCAGATCG	DCT	-5.34081	6.27635	Adult	3.535	7157	2122	Ksp_ACGATGTAGCAGATCG
Ksp_ACGATGTAGGACTGGT	DCT	-4.24303	2.81469	Adult	31.0547	2560	941	Ksp_ACGATGTAGGACTGGT
Ksp_ACGATGTAGGGATGGG	Early PT	-3.552	-0.722442	Adult	44.275	4131	1316	Ksp_ACGATGTAGGGATGGG
Ksp_ACGATGTAGTGGACGT	IC	-10.419	-3.46778	Adult	37.8885	4054	1275	Ksp_ACGATGTAGTGGACGT
Ksp_ACGATGTCAATGGTCT	DCT	-5.12439	2.45529	Adult	30.0828	5312	1677	Ksp_ACGATGTCAATGGTCT
Ksp_ACGATGTCACTTAAGC	Stroma 2	10.3446	0.884971	Adult	2.70492	1220	667	Ksp_ACGATGTCACTTAAGC
Ksp_ACGATGTCAGCTGTAT	Proliferating	3.79273	-0.490763	Adult	34.7653	3771	1421	Ksp_ACGATGTCAGCTGTAT
Ksp_ACGATGTCATGCATGT	DCT	-4.14326	2.82545	Adult	37.1316	3563	1134	Ksp_ACGATGTCATGCATGT
Ksp_ACGATGTCATGCCTTC	Proliferating	3.72434	-0.739954	Adult	32.3694	3942	1419	Ksp_ACGATGTCATGCCTTC
Ksp_ACGATGTGTAAACCTC	Stroma 2	9.95408	0.900423	Adult	35.55	2391	619	Ksp_ACGATGTGTAAACCTC
Ksp_ACGATGTGTAAGGGAA	Proliferating	3.76543	1.4179	Adult	26.6624	3113	1457	Ksp_ACGATGTGTAAGGGAA
Ksp_ACGATGTGTACAGCAG	PST	-0.997608	-5.49061	Adult	31.5337	2908	1157	Ksp_ACGATGTGTACAGCAG
Ksp_ACGATGTGTATAGGGC	PST	-2.03895	-3.5538	Adult	7.06605	1953	970	Ksp_ACGATGTGTATAGGGC
Ksp_ACGATGTGTATTAGCC	DCT	-3.98439	2.52752	Adult	18.6441	1711	710	Ksp_ACGATGTGTATTAGCC
Ksp_ACGATGTGTCAGAATA	PST	-1.98418	-6.98386	Adult	9.16242	2161	1083	Ksp_ACGATGTGTCAGAATA
Ksp_ACGATGTGTCAGCTAT	PCT	0.515083	-2.69	Adult	5.60538	1784	870	Ksp_ACGATGTGTCAGCTAT
Ksp_ACGATGTGTCTCATCC	PCT	1.91169	-3.07282	Adult	25.9225	4309	1319	Ksp_ACGATGTGTCTCATCC
Ksp_ACGATGTGTGAGGGAG	Stroma 2	10.1033	2.09982	Adult	10.5196	2348	1146	Ksp_ACGATGTGTGAGGGAG
Ksp_ACGATGTGTGGCGAAT	Proliferating	4.89582	1.17968	Adult	22.3659	2629	1214	Ksp_ACGATGTGTGGCGAAT
Ksp_ACGATGTGTGTTTGGT	PST	-1.07273	-2.81939	Adult	6.08267	4258	1560	Ksp_ACGATGTGTGTTTGGT
Ksp_ACGATGTGTTACTGAC	PST	-1.45519	-7.04135	Adult	19.6911	2331	958	Ksp_ACGATGTGTTACTGAC
Ksp_ACGATGTTCAAACAAG	PT	1.80356	-0.531097	Adult	3.90625	768	443	Ksp_ACGATGTTCAAACAAG
Ksp_ACGATGTTCACTCTTA	DCT	-6.49619	6.54794	Adult	22.7707	7435	2309	Ksp_ACGATGTTCACTCTTA
Ksp_ACGATGTTCAGATAAG	PT	1.30683	-0.284567	Adult	2.84605	773	488	Ksp_ACGATGTTCAGATAAG
Ksp_ACGATGTTCCACGACG	Macro	7.97923	7.87917	Adult	13.8522	758	468	Ksp_ACGATGTTCCACGACG
Ksp_ACGATGTTCCCAAGAT	PT	1.43734	-0.263363	Adult	2.17746	1837	775	Ksp_ACGATGTTCCCAAGAT
Ksp_ACGATGTTCCCGACTT	PST	-2.53659	-6.41744	Adult	7.07934	2924	1174	Ksp_ACGATGTTCCCGACTT
Ksp_ACGATGTTCCGGGTGT	DCT	-6.67545	6.11584	Adult	41.3457	6985	1854	Ksp_ACGATGTTCCGGGTGT
Ksp_ACGATGTTCGAATGCT	Proliferating	3.81906	0.804757	Adult	25.5716	5248	1939	Ksp_ACGATGTTCGAATGCT
Ksp_ACGATGTTCGAATGGG	PT	1.47922	-2.48335	Adult	42.1946	1531	645	Ksp_ACGATGTTCGAATGGG
Ksp_ACGATGTTCGCCAGCA	PCT	1.88004	-3.8412	Adult	35.1885	2785	843	Ksp_ACGATGTTCGCCAGCA
Ksp_ACGATGTTCGCGGATC	Stroma 2	9.67798	3.02505	Adult	4.85203	8718	2952	Ksp_ACGATGTTCGCGGATC
Ksp_ACGATGTTCGGTCTAA	PST	-2.18951	-4.24852	Adult	8.66409	4132	1543	Ksp_ACGATGTTCGGTCTAA
Ksp_ACGATGTTCTATCGCC	DCT	-5.5832	3.10963	Adult	29.0112	5360	1690	Ksp_ACGATGTTCTATCGCC
Ksp_ACGATGTTCTTCGAGA	PST	-1.50912	-6.49751	Adult	16.156	3590	1280	Ksp_ACGATGTTCTTCGAGA
Ksp_ACGCAGCAGAACTGTA	PT	1.08469	-1.30577	Adult	13.2921	1294	613	Ksp_ACGCAGCAGAACTGTA
Ksp_ACGCAGCAGATGCCAG	Early PT	-4.52569	0.453387	Adult	24.2095	2024	922	Ksp_ACGCAGCAGATGCCAG
Ksp_ACGCAGCAGCACCGTC	PST	0.2082	-5.19252	Adult	9.15332	4807	1728	Ksp_ACGCAGCAGCACCGTC
Ksp_ACGCAGCAGCCCAATT	PT	0.743095	-1.9668	Adult	7.73759	2378	951	Ksp_ACGCAGCAGCCCAATT
Ksp_ACGCAGCAGCTGATAA	PST	-0.521081	-5.55964	Adult	34.6134	1979	756	Ksp_ACGCAGCAGCTGATAA
Ksp_ACGCAGCAGGACACCA	DCT	-2.02916	3.18856	Adult	48.3233	1163	419	Ksp_ACGCAGCAGGACACCA
Ksp_ACGCAGCAGGCAGGTT	DCT	-2.02398	3.01247	Adult	47.8963	1735	532	Ksp_ACGCAGCAGGCAGGTT
Ksp_ACGCAGCAGTCATCCA	DCT	-5.12341	4.96252	Adult	13.4583	1761	762	Ksp_ACGCAGCAGTCATCCA
Ksp_ACGCAGCCAAAGGAAG	Proliferating	3.66901	-0.0903201	Adult	1.41026	2340	1255	Ksp_ACGCAGCCAAAGGAAG
Ksp_ACGCAGCCAACCGCCA	PST	-0.740835	-5.26534	Adult	49.7291	4060	1100	Ksp_ACGCAGCCAACCGCCA
Ksp_ACGCAGCCAAGTCTAC	PT	1.30987	-0.919338	Adult	15.8596	826	482	Ksp_ACGCAGCCAAGTCTAC
Ksp_ACGCAGCCACATCTTT	PT	-1.24637	-1.07371	Adult	4.54225	2840	1198	Ksp_ACGCAGCCACATCTTT
Ksp_ACGCAGCCACGCTTTC	PCT	0.467027	-3.86515	Adult	2.2792	3510	1313	Ksp_ACGCAGCCACGCTTTC
Ksp_ACGCAGCCACTAAGTC	PST	-3.01565	-6.06146	Adult	7.58706	4020	1605	Ksp_ACGCAGCCACTAAGTC
Ksp_ACGCAGCCAGCCTATA	DCT	-4.95349	2.78598	Adult	36.552	4826	1374	Ksp_ACGCAGCCAGCCTATA
Ksp_ACGCAGCCAGCTCGCA	DCT	-5.83793	6.11282	Adult	45.4279	9569	1862	Ksp_ACGCAGCCAGCTCGCA
Ksp_ACGCAGCCAGTCAGCC	PST	-1.93484	-3.6971	Adult	10.2511	5775	1876	Ksp_ACGCAGCCAGTCAGCC
Ksp_ACGCAGCCAGTCCTTC	Early PT	-4.00735	-1.37045	Adult	19.292	6215	2078	Ksp_ACGCAGCCAGTCCTTC
Ksp_ACGCAGCCATCACGTA	DCT	-4.54583	2.82406	Adult	45.1418	3633	1022	Ksp_ACGCAGCCATCACGTA
Ksp_ACGCAGCGTATTCTCT	PT	-0.488058	-1.62862	Adult	3.2602	4877	1453	Ksp_ACGCAGCGTATTCTCT
Ksp_ACGCAGCGTCCAGTGC	PST	-0.883444	-5.634	Adult	15.4229	1809	801	Ksp_ACGCAGCGTCCAGTGC
Ksp_ACGCAGCGTCTAGAGG	PT	0.178571	-1.1069	Adult	1.88216	4888	1526	Ksp_ACGCAGCGTCTAGAGG
Ksp_ACGCAGCGTCTTGCGG	PCT	1.52645	-3.09195	Adult	46.8771	8742	1872	Ksp_ACGCAGCGTCTTGCGG
Ksp_ACGCAGCGTGCGAAAC	Early PT	-5.45038	1.37421	Adult	43.7787	5007	1543	Ksp_ACGCAGCGTGCGAAAC
Ksp_ACGCAGCGTGTTAAGA	PCT	2.35657	-4.92087	Adult	8.64078	1030	566	Ksp_ACGCAGCGTGTTAAGA
Ksp_ACGCAGCGTTAAAGTG	PST	-2.56942	-6.63114	Adult	7.55064	2172	1067	Ksp_ACGCAGCGTTAAAGTG
Ksp_ACGCAGCGTTAGTGGG	PCT	2.54422	-3.68134	Adult	18.5443	1580	506	Ksp_ACGCAGCGTTAGTGGG
Ksp_ACGCAGCGTTGGTGGA	DCT	-6.71968	5.23241	Adult	26.2258	11523	2864	Ksp_ACGCAGCGTTGGTGGA
Ksp_ACGCAGCGTTTCGCTC	DCT	-5.88156	2.25605	Adult	19.1268	6619	1903	Ksp_ACGCAGCGTTTCGCTC
Ksp_ACGCAGCTCAGCCTAA	PST	-1.95475	-3.74543	Adult	24.7566	8422	2303	Ksp_ACGCAGCTCAGCCTAA
Ksp_ACGCAGCTCAGCTCGG	Early PT	-3.23176	-1.08696	Adult	23.9696	3688	1409	Ksp_ACGCAGCTCAGCTCGG
Ksp_ACGCAGCTCAGTCAGT	DCT	-4.9764	6.39369	Adult	12.3452	2584	838	Ksp_ACGCAGCTCAGTCAGT
Ksp_ACGCAGCTCATAACCG	DCT	-4.6442	2.52651	Adult	32.615	4826	1409	Ksp_ACGCAGCTCATAACCG
Ksp_ACGCAGCTCATCTGCC	DCT	-6.33844	3.09479	Adult	24.6476	2625	1058	Ksp_ACGCAGCTCATCTGCC
Ksp_ACGCAGCTCATGTAGC	PT	-0.94291	-0.488984	Adult	0.841258	2734	1099	Ksp_ACGCAGCTCATGTAGC
Ksp_ACGCAGCTCCATTCTA	Stroma 2	10.024	0.736106	Adult	4.31755	1436	654	Ksp_ACGCAGCTCCATTCTA
Ksp_ACGCAGCTCCCTTGCA	PT	-1.38262	-2.7112	Adult	8.33493	5219	1827	Ksp_ACGCAGCTCCCTTGCA
Ksp_ACGCAGCTCTCCTATA	PST	-0.853418	-5.93994	Adult	17.5	2960	1164	Ksp_ACGCAGCTCTCCTATA
Ksp_ACGCAGCTCTTAGCCC	PCT	0.552567	-4.24617	Adult	4.84067	10701	2807	Ksp_ACGCAGCTCTTAGCCC
Ksp_ACGCCAGAGAAGGTGA	PST	-2.18124	-3.45112	Adult	5.33123	8891	2359	Ksp_ACGCCAGAGAAGGTGA
Ksp_ACGCCAGAGAGCCTAG	PT	-1.36595	-0.625647	Adult	1.15764	4060	1333	Ksp_ACGCCAGAGAGCCTAG
Ksp_ACGCCAGAGATCGATA	Stroma 2	10.3385	1.20572	Adult	36.5311	1303	516	Ksp_ACGCCAGAGATCGATA
Ksp_ACGCCAGAGCCACCTG	DCT	-5.842	2.88164	Adult	29.2647	3359	1240	Ksp_ACGCCAGAGCCACCTG
Ksp_ACGCCAGAGCCACTAT	DCT	-3.60552	1.72352	Adult	4.19517	2193	889	Ksp_ACGCCAGAGCCACTAT
Ksp_ACGCCAGAGCCAGTAG	PCT	2.37381	-2.18391	Adult	19.1715	1038	533	Ksp_ACGCCAGAGCCAGTAG
Ksp_ACGCCAGAGCGAAGGG	PT	-1.83353	-1.82515	Adult	9.23717	3605	1329	Ksp_ACGCCAGAGCGAAGGG
Ksp_ACGCCAGAGCGCCTCA	DCT	-3.45153	2.11193	Adult	9.9359	2184	875	Ksp_ACGCCAGAGCGCCTCA
Ksp_ACGCCAGAGCGTGAAC	PCT	2.211	-3.25133	Adult	14.0532	2519	839	Ksp_ACGCCAGAGCGTGAAC
Ksp_ACGCCAGAGGACTGGT	PST	-1.58604	-4.6624	Adult	19.5322	4275	1503	Ksp_ACGCCAGAGGACTGGT
Ksp_ACGCCAGAGGCATGGT	PST	-1.95904	-3.35564	Adult	6.52351	3679	1477	Ksp_ACGCCAGAGGCATGGT
Ksp_ACGCCAGAGGTCATCT	DCT	-6.61727	5.09501	Adult	21.8633	8018	2180	Ksp_ACGCCAGAGGTCATCT
Ksp_ACGCCAGAGTTATCGC	Early PT	-4.47085	-2.76727	Adult	13.3049	3991	1485	Ksp_ACGCCAGAGTTATCGC
Ksp_ACGCCAGAGTTGCAGG	PST	-0.572981	-6.13806	Adult	39.0526	1900	691	Ksp_ACGCCAGAGTTGCAGG
Ksp_ACGCCAGCACACATGT	PCT	2.72632	-4.6255	Adult	11.6816	1558	637	Ksp_ACGCCAGCACACATGT
Ksp_ACGCCAGCACGAGGTA	Macro	6.57466	8.77018	Adult	6.19694	2356	935	Ksp_ACGCCAGCACGAGGTA
Ksp_ACGCCAGCAGCCAATT	IC	-9.78372	-3.22198	Adult	22.4802	4177	1538	Ksp_ACGCCAGCAGCCAATT
Ksp_ACGCCAGCAGGGTTAG	PCT	0.100763	-3.93696	Adult	13.6163	6125	1912	Ksp_ACGCCAGCAGGGTTAG
Ksp_ACGCCAGCAGTAGAGC	PCT	2.07842	-5.1648	Adult	4.65561	1568	727	Ksp_ACGCCAGCAGTAGAGC
Ksp_ACGCCAGCATACAGCT	PST	-0.358135	-4.35293	Adult	13.7152	4382	1599	Ksp_ACGCCAGCATACAGCT
Ksp_ACGCCAGCATGTAAGA	PST	-0.237654	-5.42737	Adult	40.817	3011	983	Ksp_ACGCCAGCATGTAAGA
Ksp_ACGCCAGCATTCGACA	PST	-3.38237	-5.27921	Adult	12.9234	6082	1876	Ksp_ACGCCAGCATTCGACA
Ksp_ACGCCAGGTAAAGTCA	DCT	-2.19634	3.50091	Adult	32.3803	1504	617	Ksp_ACGCCAGGTAAAGTCA
Ksp_ACGCCAGGTACATCCA	PT	-1.45574	-3.74873	Adult	23.4296	1592	721	Ksp_ACGCCAGGTACATCCA
Ksp_ACGCCAGGTATTCTCT	PST	-2.83615	-4.20845	Adult	6.16347	4478	1738	Ksp_ACGCCAGGTATTCTCT
Ksp_ACGCCAGGTCAATACC	PST	-0.902086	-4.05968	Adult	13.3379	4401	1487	Ksp_ACGCCAGGTCAATACC
Ksp_ACGCCAGGTCAGAATA	DCT	-6.3614	2.26775	Adult	30.2896	6111	1971	Ksp_ACGCCAGGTCAGAATA
Ksp_ACGCCAGGTGCCTGTG	DCT	-1.5606	1.98876	Adult	2.06649	1113	546	Ksp_ACGCCAGGTGCCTGTG
Ksp_ACGCCAGGTTACAGAA	PST	-0.512207	-4.81392	Adult	16.9492	2537	1021	Ksp_ACGCCAGGTTACAGAA
Ksp_ACGCCAGGTTATCACG	DCT	-1.43336	2.2762	Adult	3.4398	814	468	Ksp_ACGCCAGGTTATCACG
Ksp_ACGCCAGTCAAAGTAG	Macro	7.66554	9.02226	Adult	4.10229	1877	924	Ksp_ACGCCAGTCAAAGTAG
Ksp_ACGCCAGTCAACCATG	PCT	0.478834	-4.14424	Adult	6.80165	5087	1603	Ksp_ACGCCAGTCAACCATG
Ksp_ACGCCAGTCAACGAAA	PCT	0.404133	-3.83854	Adult	14.093	2150	996	Ksp_ACGCCAGTCAACGAAA
Ksp_ACGCCAGTCAAGCCTA	PCT	2.29881	-2.83452	Adult	36.043	1673	665	Ksp_ACGCCAGTCAAGCCTA
Ksp_ACGCCAGTCCACTCCA	PST	-0.979464	-6.75315	Adult	32.3335	3334	1077	Ksp_ACGCCAGTCCACTCCA
Ksp_ACGCCAGTCCATTCTA	PCT	1.51623	-3.20626	Adult	47.3234	5492	1289	Ksp_ACGCCAGTCCATTCTA
Ksp_ACGCCAGTCCTCATTA	PST	-0.698938	-6.17378	Adult	26.9986	2189	841	Ksp_ACGCCAGTCCTCATTA
Ksp_ACGCCAGTCGCTTAGA	DCT	-3.96465	2.73409	Adult	32.7801	3374	1055	Ksp_ACGCCAGTCGCTTAGA
Ksp_ACGCCAGTCGTTGCCT	PT	0.481895	0.0866859	Adult	4.22386	947	535	Ksp_ACGCCAGTCGTTGCCT
Ksp_ACGCCAGTCTGTTGAG	DCT	-1.12345	3.15505	Adult	11.8812	1010	529	Ksp_ACGCCAGTCTGTTGAG
Ksp_ACGCCAGTCTTCGAGA	DCT	-5.59127	2.09861	Adult	18.7641	7088	2045	Ksp_ACGCCAGTCTTCGAGA
Ksp_ACGCCGAAGAATGTGT	PT	0.36598	-0.675563	Adult	17.3594	818	456	Ksp_ACGCCGAAGAATGTGT
Ksp_ACGCCGAAGACAAAGG	PST	-1.64233	-5.95013	Adult	9.22419	1637	815	Ksp_ACGCCGAAGACAAAGG
Ksp_ACGCCGAAGACAGGCT	IC	-9.98264	-2.72444	Adult	10.3944	2713	1303	Ksp_ACGCCGAAGACAGGCT
Ksp_ACGCCGAAGATATACG	LOH	-1.58092	4.23745	Adult	32.5463	2160	720	Ksp_ACGCCGAAGATATACG
Ksp_ACGCCGAAGATATGGT	DCT	-5.88305	3.22547	Adult	32.1839	3654	1316	Ksp_ACGCCGAAGATATGGT
Ksp_ACGCCGAAGATCTGCT	DCT	-5.93386	1.97039	Adult	40.1531	6139	1882	Ksp_ACGCCGAAGATCTGCT
Ksp_ACGCCGAAGATGCCTT	PST	-1.01867	-5.32819	Adult	35.0851	5290	1648	Ksp_ACGCCGAAGATGCCTT
Ksp_ACGCCGAAGATGTGTA	PST	-1.80776	-6.3777	Adult	6.00298	2682	1221	Ksp_ACGCCGAAGATGTGTA
Ksp_ACGCCGAAGTGGGCTA	DCT	-4.41862	3.72026	Adult	35.9429	2593	856	Ksp_ACGCCGAAGTGGGCTA
Ksp_ACGCCGACAATCTACG	IC	-9.09503	-2.54109	Adult	6.67362	959	530	Ksp_ACGCCGACAATCTACG
Ksp_ACGCCGACACGTAAGG	PST	-0.0566317	-6.26877	Adult	28.28	2157	789	Ksp_ACGCCGACACGTAAGG
Ksp_ACGCCGACAGCCTTTC	DCT	-6.31072	3.61963	Adult	9.0387	7313	2164	Ksp_ACGCCGACAGCCTTTC
Ksp_ACGCCGACAGGTCTCG	DCT	-6.27519	2.15333	Adult	28.6803	7350	2079	Ksp_ACGCCGACAGGTCTCG
Ksp_ACGCCGACAGTTCATG	PST	-3.76589	-5.23992	Adult	11.4	5307	1950	Ksp_ACGCCGACAGTTCATG
Ksp_ACGCCGACATACAGCT	Endo	1.30575	-13.1002	Adult	3.36134	1309	780	Ksp_ACGCCGACATACAGCT
Ksp_ACGCCGAGTACAGACG	PT	1.41541	-0.993022	Adult	25.2226	674	407	Ksp_ACGCCGAGTACAGACG
Ksp_ACGCCGAGTATAGGGC	DCT	-5.90574	5.24621	Adult	33.2815	8362	1864	Ksp_ACGCCGAGTATAGGGC
Ksp_ACGCCGAGTCTGATCA	DCT	-5.15261	2.78885	Adult	39.4172	6657	1788	Ksp_ACGCCGAGTCTGATCA
Ksp_ACGCCGAGTGTATGGG	Early PT	-5.02563	1.30439	Adult	49.5291	4672	1403	Ksp_ACGCCGAGTGTATGGG
Ksp_ACGCCGAGTTCACCTC	DCT	-6.64366	5.00699	Adult	25.8377	8685	2169	Ksp_ACGCCGAGTTCACCTC
Ksp_ACGCCGAGTTCGGCAC	NP	4.53483	-2.22055	Adult	18.2948	563	345	Ksp_ACGCCGAGTTCGGCAC
Ksp_ACGCCGAGTTCGTCTC	PST	-2.91075	-5.25115	Adult	12.0482	3403	1384	Ksp_ACGCCGAGTTCGTCTC
Ksp_ACGCCGAGTTCTGAAC	PC	-6.23715	6.86628	Adult	31.4767	6643	1985	Ksp_ACGCCGAGTTCTGAAC
Ksp_ACGCCGATCAAACAAG	DCT	-5.71681	3.16757	Adult	41.6034	7771	1952	Ksp_ACGCCGATCAAACAAG
Ksp_ACGCCGATCAGCTTAG	DCT	-5.21105	2.31534	Adult	42.8197	5341	1455	Ksp_ACGCCGATCAGCTTAG
Ksp_ACGCCGATCAGTCCCT	DCT	-3.69932	2.53203	Adult	46.9833	2337	786	Ksp_ACGCCGATCAGTCCCT
Ksp_ACGCCGATCCCAAGTA	PT	-1.41322	-0.540091	Adult	1.02885	4471	1532	Ksp_ACGCCGATCCCAAGTA
Ksp_ACGCCGATCCGTCAAA	Stroma 2	10.5508	1.61532	Adult	42.2732	3572	970	Ksp_ACGCCGATCCGTCAAA
Ksp_ACGCCGATCGGAAATA	PCT	1.78914	-4.62683	Adult	3.85396	2958	1215	Ksp_ACGCCGATCGGAAATA
Ksp_ACGCCGATCGGAATCT	PT	-1.58835	-1.65568	Adult	9.44034	3252	1206	Ksp_ACGCCGATCGGAATCT
Ksp_ACGCCGATCGGATGTT	DCT	-3.91744	3.3833	Adult	45.7586	4574	1176	Ksp_ACGCCGATCGGATGTT
Ksp_ACGCCGATCGTAGGAG	Early PT	2.24895	-14.2706	Adult	31.5523	5128	1796	Ksp_ACGCCGATCGTAGGAG
Ksp_ACGCCGATCTAGAGTC	PCT	1.52073	-4.08173	Adult	18.8227	2752	1085	Ksp_ACGCCGATCTAGAGTC
Ksp_ACGCCGATCTAGCACA	PCT	-0.360253	-4.0321	Adult	11.2614	4067	1410	Ksp_ACGCCGATCTAGCACA
Ksp_ACGCCGATCTGCGACG	PST	-0.904619	-2.86563	Adult	1.43737	3896	1401	Ksp_ACGCCGATCTGCGACG
Ksp_ACGCCGATCTGCTGCT	PST	-3.93606	-5.28878	Adult	7.41351	3035	1241	Ksp_ACGCCGATCTGCTGCT
Ksp_ACGCCGATCTTAACCT	PST	-1.68163	-5.20399	Adult	9.9134	4388	1586	Ksp_ACGCCGATCTTAACCT
Ksp_ACGCCGATCTTTACAC	Stroma 2	10.2191	1.63356	Adult	7.82198	1483	733	Ksp_ACGCCGATCTTTACAC
Ksp_ACGGAGAAGACGCACA	PCT	2.06473	-2.65094	Adult	15.7035	2388	925	Ksp_ACGGAGAAGACGCACA
Ksp_ACGGAGAAGACGCTTT	PST	-0.388599	-4.49256	Adult	11.74	2862	1153	Ksp_ACGGAGAAGACGCTTT
Ksp_ACGGAGAAGATCACGG	PST	-3.61755	-5.09577	Adult	6.80702	4275	1576	Ksp_ACGGAGAAGATCACGG
Ksp_ACGGAGAAGCCACGTC	IC	-10.1085	-3.1982	Adult	42.4949	6349	1669	Ksp_ACGGAGAAGCCACGTC
Ksp_ACGGAGAAGCGATTCT	IC	-8.87749	-2.40721	Adult	5.41562	794	496	Ksp_ACGGAGAAGCGATTCT
Ksp_ACGGAGAAGCTATGCT	PCT	0.293707	-4.03966	Adult	5.92715	4859	1928	Ksp_ACGGAGAAGCTATGCT
Ksp_ACGGAGAAGGGCTTGA	PCT	2.04073	-3.10105	Adult	32.2717	2606	1072	Ksp_ACGGAGAAGGGCTTGA
Ksp_ACGGAGAAGTAGGCCA	PST	-1.68802	-4.53947	Adult	11.4408	3269	1341	Ksp_ACGGAGAAGTAGGCCA
Ksp_ACGGAGAAGTCCATAC	IC	-9.22512	-2.76594	Adult	39.7634	3043	978	Ksp_ACGGAGAAGTCCATAC
Ksp_ACGGAGACAAGCCATT	Macro	7.09928	8.01493	Adult	12.0824	7813	2434	Ksp_ACGGAGACAAGCCATT
Ksp_ACGGAGACACAACGCC	PT	0.83335	-0.986178	Adult	19.7009	1538	697	Ksp_ACGGAGACACAACGCC
Ksp_ACGGAGACAGCCAGAA	PST	0.412636	-6.16166	Adult	18.6284	2056	852	Ksp_ACGGAGACAGCCAGAA
Ksp_ACGGAGACAGCTGTGC	IC	-10.4865	-2.67435	Adult	30.8476	3634	1560	Ksp_ACGGAGACAGCTGTGC
Ksp_ACGGAGACATACTCTT	Early PT	-3.43617	-3.49109	Adult	20.8939	7160	2389	Ksp_ACGGAGACATACTCTT
Ksp_ACGGAGAGTAAACACA	IC	-10.1078	-3.70243	Adult	40.0334	4786	1441	Ksp_ACGGAGAGTAAACACA
Ksp_ACGGAGAGTACATGTC	PT	1.27777	-0.397204	Adult	2.76982	1047	548	Ksp_ACGGAGAGTACATGTC
Ksp_ACGGAGAGTAGCGATG	PT	-1.08996	-2.14149	Adult	18.0663	2596	954	Ksp_ACGGAGAGTAGCGATG
Ksp_ACGGAGAGTAGCGTCC	DCT	-1.29798	2.26151	Adult	8.73239	710	450	Ksp_ACGGAGAGTAGCGTCC
Ksp_ACGGAGAGTAGTAGTA	PT	-0.138322	-0.0781699	Adult	1.88273	1859	760	Ksp_ACGGAGAGTAGTAGTA
Ksp_ACGGAGAGTATTAGCC	DCT	-6.10484	1.72779	Adult	31.7378	5035	1609	Ksp_ACGGAGAGTATTAGCC
Ksp_ACGGAGAGTCGCCATG	PCT	0.319112	-3.66692	Adult	7.80093	4320	1556	Ksp_ACGGAGAGTCGCCATG
Ksp_ACGGAGAGTCGCTTTC	IC	-10.6393	-3.52601	Adult	26.1134	8398	2555	Ksp_ACGGAGAGTCGCTTTC
Ksp_ACGGAGAGTGCAGGTA	PCT	0.191489	-3.85156	Adult	1.1943	6531	1994	Ksp_ACGGAGAGTGCAGGTA
Ksp_ACGGAGAGTGCATCTA	Stroma 2	9.89228	2.87844	Adult	12.9603	6273	1832	Ksp_ACGGAGAGTGCATCTA
Ksp_ACGGAGAGTTACCGAT	Early PT	-3.04123	-1.30719	Adult	33.6976	7229	2177	Ksp_ACGGAGAGTTACCGAT
Ksp_ACGGAGAGTTACGCGC	DCT	-1.45847	4.0449	Adult	12.1383	1417	699	Ksp_ACGGAGAGTTACGCGC
Ksp_ACGGAGAGTTTACTCT	PST	-0.586432	-5.53852	Adult	36.4956	4754	1611	Ksp_ACGGAGAGTTTACTCT
Ksp_ACGGAGATCAGTTTGG	Stroma 2	10.1463	0.859508	Adult	11.4388	1119	605	Ksp_ACGGAGATCAGTTTGG
Ksp_ACGGAGATCCACGAAT	Early PT	-3.80044	-1.95059	Adult	16.3252	9176	2934	Ksp_ACGGAGATCCACGAAT
Ksp_ACGGAGATCCTATTCA	DCT	-2.26003	2.34133	Adult	10.7731	2794	944	Ksp_ACGGAGATCCTATTCA
Ksp_ACGGAGATCGTTTGCC	PST	-2.03046	-3.32068	Adult	18.6393	4292	1417	Ksp_ACGGAGATCGTTTGCC
Ksp_ACGGAGATCTCAAGTG	PST	-1.67353	-5.36632	Adult	26.2937	1430	725	Ksp_ACGGAGATCTCAAGTG
Ksp_ACGGAGATCTCTGAGA	Proliferating	3.70862	0.652521	Adult	2.68075	6155	2407	Ksp_ACGGAGATCTCTGAGA
Ksp_ACGGAGATCTGCTGCT	IC	-10.3205	-2.90317	Adult	12.7366	4860	1902	Ksp_ACGGAGATCTGCTGCT
Ksp_ACGGAGATCTGCTTGC	PCT	1.27605	-2.91453	Adult	24.3022	4156	1651	Ksp_ACGGAGATCTGCTTGC
Ksp_ACGGAGATCTTGAGAC	PT	1.05229	-0.012762	Adult	5.75595	1303	615	Ksp_ACGGAGATCTTGAGAC
Ksp_ACGGCCAAGAGGGCTT	PC	-3.87023	8.21085	Adult	43.6805	989	405	Ksp_ACGGCCAAGAGGGCTT
Ksp_ACGGCCAAGCCGCCTA	DCT	-6.84387	5.71579	Adult	35.1829	5767	1613	Ksp_ACGGCCAAGCCGCCTA
Ksp_ACGGCCAAGGACATTA	Stroma 2	10.3053	1.38663	Adult	14.3541	1881	874	Ksp_ACGGCCAAGGACATTA
Ksp_ACGGCCAAGTTCGATC	DCT	-5.67477	2.21996	Adult	14.7408	5054	1762	Ksp_ACGGCCAAGTTCGATC
Ksp_ACGGCCACAATAGAGT	PT	0.542937	-0.085675	Adult	9.43912	731	469	Ksp_ACGGCCACAATAGAGT
Ksp_ACGGCCACACAGGCCT	PST	-2.10655	-6.59311	Adult	11.8609	2875	1265	Ksp_ACGGCCACACAGGCCT
Ksp_ACGGCCACACATCCAA	PST	-1.61419	-3.98868	Adult	6.81253	6033	1809	Ksp_ACGGCCACACATCCAA
Ksp_ACGGCCACACCGATAT	PST	0.000663517	-7.06087	Adult	9.46262	856	456	Ksp_ACGGCCACACCGATAT
Ksp_ACGGCCACACGCATCG	DCT	-6.31485	2.68798	Adult	27.1034	8914	2292	Ksp_ACGGCCACACGCATCG
Ksp_ACGGCCACACGCGAAA	DCT	-4.42014	2.60433	Adult	39.7353	2645	904	Ksp_ACGGCCACACGCGAAA
Ksp_ACGGCCACAGCCTGTG	PCT	0.394097	-3.59384	Adult	42.8628	7559	2077	Ksp_ACGGCCACAGCCTGTG
Ksp_ACGGCCACAGCTGCTG	Macro	8.1184	7.19437	Adult	7.39372	1082	552	Ksp_ACGGCCACAGCTGCTG
Ksp_ACGGCCACAGGTGCCT	DCT	-3.98799	5.68936	Adult	25.9615	1040	525	Ksp_ACGGCCACAGGTGCCT
Ksp_ACGGCCACAGTAAGCG	PC	-4.75912	8.98626	Adult	8.22123	2007	940	Ksp_ACGGCCACAGTAAGCG
Ksp_ACGGCCACATATACGC	PST	-3.46226	-4.88688	Adult	9.97113	5195	1718	Ksp_ACGGCCACATATACGC
Ksp_ACGGCCACATCACCCT	PST	-0.937427	-6.11717	Adult	48.8263	5325	1421	Ksp_ACGGCCACATCACCCT
Ksp_ACGGCCACATCACGAT	PT	-0.522057	-1.6406	Adult	6.29588	3542	1276	Ksp_ACGGCCACATCACGAT
Ksp_ACGGCCACATCAGTCA	PCT	0.662441	-3.0098	Adult	21.216	8602	2463	Ksp_ACGGCCACATCAGTCA
Ksp_ACGGCCACATGTAGTC	PT	-0.139209	-0.701185	Adult	1.02302	2737	1106	Ksp_ACGGCCACATGTAGTC
Ksp_ACGGCCAGTAAAGTCA	PCT	1.57396	-3.43743	Adult	28.3615	4492	1497	Ksp_ACGGCCAGTAAAGTCA
Ksp_ACGGCCAGTAAGGGAA	DCT	-2.08009	3.3681	Adult	46.1007	1013	375	Ksp_ACGGCCAGTAAGGGAA
Ksp_ACGGCCAGTAAGTTCC	Stroma 2	11.0429	1.23274	Adult	3.83181	2949	952	Ksp_ACGGCCAGTAAGTTCC
Ksp_ACGGCCAGTACGAAAT	PST	-0.247717	-4.27654	Adult	14.0731	3830	1574	Ksp_ACGGCCAGTACGAAAT
Ksp_ACGGCCAGTACTCTCC	PCT	1.23371	-4.9422	Adult	15.7249	4318	1435	Ksp_ACGGCCAGTACTCTCC
Ksp_ACGGCCAGTAGCAAAT	DCT	-4.48338	2.94405	Adult	34.7898	4234	1184	Ksp_ACGGCCAGTAGCAAAT
Ksp_ACGGCCAGTAGCCTAT	DCT	-3.50877	3.38098	Adult	17.2598	2248	795	Ksp_ACGGCCAGTAGCCTAT
Ksp_ACGGCCAGTCCAACTA	DCT	-1.81349	2.95114	Adult	15.7853	1267	497	Ksp_ACGGCCAGTCCAACTA
Ksp_ACGGCCAGTCCGAAGA	PST	-0.782095	-3.47549	Adult	5.11734	6605	2283	Ksp_ACGGCCAGTCCGAAGA
Ksp_ACGGCCAGTCTCTTAT	PT	1.64978	0.156915	Adult	3.0303	594	406	Ksp_ACGGCCAGTCTCTTAT
Ksp_ACGGCCAGTGTAACGG	DCT	-5.6941	6.44925	Adult	43.9837	6632	1399	Ksp_ACGGCCAGTGTAACGG
Ksp_ACGGCCATCATGTCTT	PCT	1.14132	-5.25092	Adult	1.97833	4246	1462	Ksp_ACGGCCATCATGTCTT
Ksp_ACGGCCATCCTCAATT	PST	-2.64208	-4.86192	Adult	18.404	4950	1614	Ksp_ACGGCCATCCTCAATT
Ksp_ACGGCCATCGCGCCAA	PST	0.185446	-6.90343	Adult	26.6833	802	458	Ksp_ACGGCCATCGCGCCAA
Ksp_ACGGCCATCTACCTGC	Stroma 2	10.5292	2.14283	Adult	6.04713	2249	932	Ksp_ACGGCCATCTACCTGC
Ksp_ACGGCCATCTAGAGTC	PST	-1.90658	-4.03689	Adult	4.30548	1951	1014	Ksp_ACGGCCATCTAGAGTC
Ksp_ACGGGCTAGAAGGCCT	PCT	1.93334	-1.6977	Adult	17.5092	811	486	Ksp_ACGGGCTAGAAGGCCT
Ksp_ACGGGCTAGAAGGGTA	PT	-0.476346	-2.5124	Adult	47.287	3815	922	Ksp_ACGGGCTAGAAGGGTA
Ksp_ACGGGCTAGAGGTTAT	Stroma 2	9.78439	2.94221	Adult	11.0781	4035	1659	Ksp_ACGGGCTAGAGGTTAT
Ksp_ACGGGCTAGAGTCGGT	PT	0.118578	-0.858377	Adult	22.7101	3439	1136	Ksp_ACGGGCTAGAGTCGGT
Ksp_ACGGGCTAGCCCGAAA	PC	-5.82756	7.77669	Adult	21.6557	5786	1780	Ksp_ACGGGCTAGCCCGAAA
Ksp_ACGGGCTAGCTCCCAG	Stroma 2	10.772	1.21596	Adult	5.08423	3265	844	Ksp_ACGGGCTAGCTCCCAG
Ksp_ACGGGCTAGGATGCGT	PT	0.138708	-0.470405	Adult	1.37639	1889	840	Ksp_ACGGGCTAGGATGCGT
Ksp_ACGGGCTAGGCACATG	PT	-0.167914	-0.239017	Adult	2.37712	2482	916	Ksp_ACGGGCTAGGCACATG
Ksp_ACGGGCTAGGCCCTTG	IC	-10.2713	-3.43641	Adult	20.9623	9789	2977	Ksp_ACGGGCTAGGCCCTTG
Ksp_ACGGGCTAGGGTTCCC	PCT	1.49587	-3.04051	Adult	27.4034	2923	1174	Ksp_ACGGGCTAGGGTTCCC
Ksp_ACGGGCTAGTCTTGCA	Proliferating	3.79525	-0.61817	Adult	35.9598	1891	848	Ksp_ACGGGCTAGTCTTGCA
Ksp_ACGGGCTAGTGCAAGC	PCT	2.08303	-5.07781	Adult	12.0879	1274	592	Ksp_ACGGGCTAGTGCAAGC
Ksp_ACGGGCTCAAACCCAT	DCT	-5.21608	6.22913	Adult	28.6285	3004	864	Ksp_ACGGGCTCAAACCCAT
Ksp_ACGGGCTCAAACGTGG	PST	-1.36399	-6.15681	Adult	9.20192	2293	1101	Ksp_ACGGGCTCAAACGTGG
Ksp_ACGGGCTCAAGTCATC	PST	-0.789906	-4.96971	Adult	18.2379	3893	1485	Ksp_ACGGGCTCAAGTCATC
Ksp_ACGGGCTCAATGACCT	Stroma 2	9.77682	2.96182	Adult	5.71056	3835	1506	Ksp_ACGGGCTCAATGACCT
Ksp_ACGGGCTCACATGTGT	PT	-1.37041	-0.694573	Adult	3.91285	2249	962	Ksp_ACGGGCTCACATGTGT
Ksp_ACGGGCTCAGTACACT	PST	-2.09758	-6.00501	Adult	17.8714	4012	1458	Ksp_ACGGGCTCAGTACACT
Ksp_ACGGGCTCATTGAGCT	PT	-1.81013	-1.3934	Adult	8.62475	5090	1707	Ksp_ACGGGCTCATTGAGCT
Ksp_ACGGGCTGTACACCGC	LOH	-2.50906	5.00672	Adult	30.1743	3155	1176	Ksp_ACGGGCTGTACACCGC
Ksp_ACGGGCTGTATGAATG	PCT	1.07868	-4.91673	Adult	8.73746	2392	1104	Ksp_ACGGGCTGTATGAATG
Ksp_ACGGGCTGTCACACGC	DCT	-4.9447	5.00193	Adult	6.2596	2604	932	Ksp_ACGGGCTGTCACACGC
Ksp_ACGGGCTGTCCGAATT	PT	-0.979074	-0.455235	Adult	1.33975	2911	1093	Ksp_ACGGGCTGTCCGAATT
Ksp_ACGGGCTGTCTAACGT	PCT	2.25229	-3.57126	Adult	41.3802	4014	1276	Ksp_ACGGGCTGTCTAACGT
Ksp_ACGGGCTGTGATGTCT	PT	1.21646	-1.15006	Adult	6.98577	773	526	Ksp_ACGGGCTGTGATGTCT
Ksp_ACGGGCTGTTATCGGT	Endo	0.868488	-13.2604	Adult	5.28026	1231	759	Ksp_ACGGGCTGTTATCGGT
Ksp_ACGGGCTGTTGTGGCC	PCT	1.53169	-4.66241	Adult	14.717	2650	1055	Ksp_ACGGGCTGTTGTGGCC
Ksp_ACGGGCTTCAATCACG	DCT	-2.02697	3.14671	Adult	49.1409	1455	433	Ksp_ACGGGCTTCAATCACG
Ksp_ACGGGCTTCCAAACAC	PCT	0.0275752	-4.22813	Adult	11.9436	7167	2151	Ksp_ACGGGCTTCCAAACAC
Ksp_ACGGGCTTCGTATCAG	Early PT	-3.66855	-2.6795	Adult	18.9285	8437	2640	Ksp_ACGGGCTTCGTATCAG
Ksp_ACGGGCTTCTCTGAGA	PT	-1.77945	-1.58183	Adult	6.14955	4293	1525	Ksp_ACGGGCTTCTCTGAGA
Ksp_ACGGGCTTCTGCAGTA	PST	-2.45262	-3.53099	Adult	5.77595	6579	1992	Ksp_ACGGGCTTCTGCAGTA
Ksp_ACGGGTCAGACAAGCC	PST	-1.86479	-5.56656	Adult	16.9276	2363	971	Ksp_ACGGGTCAGACAAGCC
Ksp_ACGGGTCAGACTTTCG	PT	0.78935	-0.508791	Adult	12.1255	1402	687	Ksp_ACGGGTCAGACTTTCG
Ksp_ACGGGTCAGCCCAATT	DCT	-3.87041	5.27685	Adult	49.7224	1621	547	Ksp_ACGGGTCAGCCCAATT
Ksp_ACGGGTCAGCGCCTTG	DCT	-0.99967	2.55699	Adult	9.27724	927	556	Ksp_ACGGGTCAGCGCCTTG
Ksp_ACGGGTCAGCGTGAGT	DCT	-4.61014	2.99515	Adult	40.6858	3908	1338	Ksp_ACGGGTCAGCGTGAGT
Ksp_ACGGGTCAGCTGCAAG	DCT	-6.52274	3.56856	Adult	34.1266	6933	2012	Ksp_ACGGGTCAGCTGCAAG
Ksp_ACGGGTCAGGGTATCG	Macro	6.79599	8.95387	Adult	15.7284	2842	1123	Ksp_ACGGGTCAGGGTATCG
Ksp_ACGGGTCAGTGCAAGC	PCT	4.31351	-2.65793	Adult	33.7808	894	407	Ksp_ACGGGTCAGTGCAAGC
Ksp_ACGGGTCCAAACCCAT	DCT	-5.98858	5.86363	Adult	32.3519	5468	1354	Ksp_ACGGGTCCAAACCCAT
Ksp_ACGGGTCCAAGTAATG	PST	-3.3083	-6.12524	Adult	11.4748	5255	1836	Ksp_ACGGGTCCAAGTAATG
Ksp_ACGGGTCCAATGCCAT	DCT	-6.48734	2.41079	Adult	31.2287	6763	1976	Ksp_ACGGGTCCAATGCCAT
Ksp_ACGGGTCCACAACGCC	PCT	1.12206	-3.48422	Adult	19.6636	1724	867	Ksp_ACGGGTCCACAACGCC
Ksp_ACGGGTCCACCGATAT	PT	-1.51945	-0.966566	Adult	2.73118	4650	1473	Ksp_ACGGGTCCACCGATAT
Ksp_ACGGGTCCAGACTCGC	LOH	-2.61319	5.55389	Adult	13.2957	6017	2295	Ksp_ACGGGTCCAGACTCGC
Ksp_ACGGGTCCAGCTGGCT	DCT	-2.09371	2.79795	Adult	11.0947	676	404	Ksp_ACGGGTCCAGCTGGCT
Ksp_ACGGGTCCAGGAATGC	Early PT	-5.50514	1.25875	Adult	17.4533	5466	1789	Ksp_ACGGGTCCAGGAATGC
Ksp_ACGGGTCCATCAGTCA	PT	1.62186	0.123537	Adult	8.43195	676	424	Ksp_ACGGGTCCATCAGTCA
Ksp_ACGGGTCCATTATCTC	PST	-2.45823	-6.37515	Adult	22.1624	2229	1048	Ksp_ACGGGTCCATTATCTC
Ksp_ACGGGTCGTAAATGTG	PST	-2.01634	-6.10938	Adult	35.6545	9205	2504	Ksp_ACGGGTCGTAAATGTG
Ksp_ACGGGTCGTAATTGGA	PST	-0.844701	-3.68826	Adult	8.48595	5515	1885	Ksp_ACGGGTCGTAATTGGA
Ksp_ACGGGTCGTACTTCTT	PST	-3.32844	-4.36973	Adult	11.612	4392	1528	Ksp_ACGGGTCGTACTTCTT
Ksp_ACGGGTCGTATCTGCA	PCT	0.608217	-4.6893	Adult	15.8355	3429	1335	Ksp_ACGGGTCGTATCTGCA
Ksp_ACGGGTCGTCACTTCC	PT	-0.727343	-1.42774	Adult	13.6525	2256	861	Ksp_ACGGGTCGTCACTTCC
Ksp_ACGGGTCGTCAGAGGT	PCT	0.632294	-3.60113	Adult	11.0896	5167	1685	Ksp_ACGGGTCGTCAGAGGT
Ksp_ACGGGTCGTCCATCCT	PCT	1.59313	-3.24558	Adult	37.9958	3832	1158	Ksp_ACGGGTCGTCCATCCT
Ksp_ACGGGTCGTCGATTGT	LOH	-1.48707	3.56046	Adult	17.3367	1194	551	Ksp_ACGGGTCGTCGATTGT
Ksp_ACGGGTCGTCGCGAAA	DCT	-2.78611	3.41235	Adult	45.5674	564	266	Ksp_ACGGGTCGTCGCGAAA
Ksp_ACGGGTCGTCGTCTTC	Proliferating	3.97446	0.748927	Adult	8.2094	3362	1615	Ksp_ACGGGTCGTCGTCTTC
Ksp_ACGGGTCGTCTGGAGA	Stroma 2	10.7194	1.37066	Adult	14.4944	1780	818	Ksp_ACGGGTCGTCTGGAGA
Ksp_ACGGGTCGTCTTCGTC	Neutro	3.26038	13.0834	Adult	8.2768	737	417	Ksp_ACGGGTCGTCTTCGTC
Ksp_ACGGGTCGTGATGTGG	DCT	-4.12386	3.6733	Adult	39.9441	6797	1831	Ksp_ACGGGTCGTGATGTGG
Ksp_ACGGGTCGTGTGGCTC	PST	-2.43931	-5.60135	Adult	19.7725	4395	1624	Ksp_ACGGGTCGTGTGGCTC
Ksp_ACGGGTCGTGTGTGCC	Early PT	-2.47188	-2.39554	Adult	18.1612	4416	1508	Ksp_ACGGGTCGTGTGTGCC
Ksp_ACGGGTCGTTAGTGGG	PC	-4.5225	10.4813	Adult	17.5233	3755	1675	Ksp_ACGGGTCGTTAGTGGG
Ksp_ACGGGTCTCAGAGCTT	IC	-9.07505	-2.50093	Adult	10.929	1464	716	Ksp_ACGGGTCTCAGAGCTT
Ksp_ACGGGTCTCCGATATG	DCT	-5.4337	5.66149	Adult	31.8274	1970	727	Ksp_ACGGGTCTCCGATATG
Ksp_ACGGGTCTCCTGCTTG	PCT	1.38867	-5.30327	Adult	6.40264	1515	595	Ksp_ACGGGTCTCCTGCTTG
Ksp_ACGGGTCTCGAATGCT	PCT	1.39505	-4.95967	Adult	3.80368	3260	1322	Ksp_ACGGGTCTCGAATGCT
Ksp_ACGGGTCTCGTGGACC	DCT	-5.48135	2.42993	Adult	25.0379	3954	1423	Ksp_ACGGGTCTCGTGGACC
Ksp_ACGGGTCTCTCCAGGG	PCT	0.722251	-3.08507	Adult	27.0086	6746	2107	Ksp_ACGGGTCTCTCCAGGG
Ksp_ACGGGTCTCTCTAGGA	PST	-1.72825	-6.71616	Adult	14.7358	3142	1241	Ksp_ACGGGTCTCTCTAGGA
Ksp_ACGTCAAAGAATAGGG	Stroma 2	10.3035	0.947394	Adult	49.9537	1081	409	Ksp_ACGTCAAAGAATAGGG
Ksp_ACGTCAAAGATGGCGT	IC	-9.84917	-2.89915	Adult	31.8153	3118	1265	Ksp_ACGTCAAAGATGGCGT
Ksp_ACGTCAAAGCAAATCA	DCT	-6.25763	6.06248	Adult	23.6862	6641	1739	Ksp_ACGTCAAAGCAAATCA
Ksp_ACGTCAAAGCCTTGAT	PT	-0.290789	-2.24438	Adult	17.7356	1528	753	Ksp_ACGTCAAAGCCTTGAT
Ksp_ACGTCAAAGCGATATA	DCT	-2.1152	3.04194	Adult	26.2241	1205	473	Ksp_ACGTCAAAGCGATATA
Ksp_ACGTCAAAGCTTTGGT	DCT	-5.88937	6.11939	Adult	35.0591	6432	1554	Ksp_ACGTCAAAGCTTTGGT
Ksp_ACGTCAAAGGAATCGC	PST	-0.998819	-6.55985	Adult	36.1894	2661	985	Ksp_ACGTCAAAGGAATCGC
Ksp_ACGTCAAAGGCTCATT	DCT	-2.49177	3.33837	Adult	47.651	1639	501	Ksp_ACGTCAAAGGCTCATT
Ksp_ACGTCAAAGGGCACTA	DCT	-6.38731	3.37728	Adult	41.2176	7014	1926	Ksp_ACGTCAAAGGGCACTA
Ksp_ACGTCAAAGTAGGCCA	PST	-1.65655	-3.48258	Adult	8.11446	4683	1733	Ksp_ACGTCAAAGTAGGCCA
Ksp_ACGTCAAAGTGATCGG	IC	-10.0728	-2.81992	Adult	15.8261	8625	2599	Ksp_ACGTCAAAGTGATCGG
Ksp_ACGTCAAAGTGTACGG	PST	0.125956	-3.96935	Adult	33.9035	4209	1439	Ksp_ACGTCAAAGTGTACGG
Ksp_ACGTCAAAGTGTGGCA	Stroma 2	11.042	1.98072	Adult	4.08255	2229	860	Ksp_ACGTCAAAGTGTGGCA
Ksp_ACGTCAAAGTTAACGA	PT	-0.447332	-0.619603	Adult	2.79883	1715	831	Ksp_ACGTCAAAGTTAACGA
Ksp_ACGTCAACAACACCCG	PST	-0.721979	-4.02701	Adult	10.1539	4353	1487	Ksp_ACGTCAACAACACCCG
Ksp_ACGTCAACAAGGTGTG	DCT	-6.4695	3.18584	Adult	27.1405	6529	1946	Ksp_ACGTCAACAAGGTGTG
Ksp_ACGTCAACAAGGTTTC	PT	2.00603	-1.48744	Adult	25.6782	1585	615	Ksp_ACGTCAACAAGGTTTC
Ksp_ACGTCAACAATGGTCT	DCT	-4.8819	2.07401	Adult	14.3051	4425	1492	Ksp_ACGTCAACAATGGTCT
Ksp_ACGTCAACACAGATTC	PST	-1.52085	-5.95086	Adult	33.3333	6132	1916	Ksp_ACGTCAACACAGATTC
Ksp_ACGTCAACACCACGTG	PST	-1.03289	-4.96517	Adult	23.1987	5371	1662	Ksp_ACGTCAACACCACGTG
Ksp_ACGTCAACACCCTATC	PCT	2.34982	-2.11678	Adult	19.3811	1228	473	Ksp_ACGTCAACACCCTATC
Ksp_ACGTCAACATACGCCG	DCT	-1.34206	3.09431	Adult	12.6822	686	425	Ksp_ACGTCAACATACGCCG
Ksp_ACGTCAACATGCGCAC	PST	-0.84757	-6.57111	Adult	20.7271	2118	907	Ksp_ACGTCAACATGCGCAC
Ksp_ACGTCAAGTAAACACA	PST	-2.51749	-3.67091	Adult	7.32335	6609	2028	Ksp_ACGTCAAGTAAACACA
Ksp_ACGTCAAGTACTCGCG	DCT	-5.34815	3.12677	Adult	36.4613	6234	1798	Ksp_ACGTCAAGTACTCGCG
Ksp_ACGTCAAGTAGAAAGG	PST	-1.66418	-6.448	Adult	18.4722	1440	679	Ksp_ACGTCAAGTAGAAAGG
Ksp_ACGTCAAGTATCAGTC	PST	-2.94021	-6.32003	Adult	17.4178	4105	1551	Ksp_ACGTCAAGTATCAGTC
Ksp_ACGTCAAGTCATATGC	PST	-1.85709	-5.73521	Adult	10.2132	2017	929	Ksp_ACGTCAAGTCATATGC
Ksp_ACGTCAAGTCTGCAAT	DCT	-5.50886	2.66203	Adult	29.5439	7389	2102	Ksp_ACGTCAAGTCTGCAAT
Ksp_ACGTCAAGTGGCGAAT	Unnamed	3.69772	6.16703	Adult	42.8454	3641	1117	Ksp_ACGTCAAGTGGCGAAT
Ksp_ACGTCAATCAGCAACT	DCT	-4.11404	3.09465	Adult	38.1447	3180	968	Ksp_ACGTCAATCAGCAACT
Ksp_ACGTCAATCCAAGCCG	PT	0.48776	-0.653254	Adult	2.08432	2111	973	Ksp_ACGTCAATCCAAGCCG
Ksp_ACGTCAATCCATTCTA	DCT	-5.64696	3.20373	Adult	35.4188	4859	1514	Ksp_ACGTCAATCCATTCTA
Ksp_ACGTCAATCCTCAATT	PT	0.328124	-0.414726	Adult	0.770308	1428	780	Ksp_ACGTCAATCCTCAATT
Ksp_ACGTCAATCCTGTACC	DCT	-4.26365	2.43492	Adult	46.8543	4832	1289	Ksp_ACGTCAATCCTGTACC
Ksp_ACGTCAATCCTTGGTC	DCT	-5.93117	3.16903	Adult	35.2815	5133	1557	Ksp_ACGTCAATCCTTGGTC
Ksp_ACGTCAATCCTTTACA	PCT	1.54707	-4.80166	Adult	12.4906	3979	1242	Ksp_ACGTCAATCCTTTACA
Ksp_ACGTCAATCGCTGATA	PST	-2.41273	-3.79432	Adult	6.09137	5122	1636	Ksp_ACGTCAATCGCTGATA
Ksp_ACGTCAATCGGATGTT	PC	-5.6859	7.54186	Adult	25.438	5594	1734	Ksp_ACGTCAATCGGATGTT
Ksp_ACGTCAATCGTCTGCT	Endo	0.538613	-13.4998	Adult	8.25566	751	501	Ksp_ACGTCAATCGTCTGCT
Ksp_ACGTCAATCTGTCCGT	Early PT	-2.85967	-1.575	Adult	26.6293	9467	2699	Ksp_ACGTCAATCTGTCCGT
Ksp_ACGTCAATCTTGGGTA	Stroma 2	9.92656	2.06233	Adult	3.64384	3650	1494	Ksp_ACGTCAATCTTGGGTA
Ksp_ACTATCTAGAAACCTA	DCT	-6.14492	2.22041	Adult	29.8391	6773	1980	Ksp_ACTATCTAGAAACCTA
Ksp_ACTATCTAGACTGGGT	PT	-1.65264	-1.92406	Adult	10.425	4000	1371	Ksp_ACTATCTAGACTGGGT
Ksp_ACTATCTAGAGACTTA	PT	0.221365	-0.553406	Adult	1.36253	2055	880	Ksp_ACTATCTAGAGACTTA
Ksp_ACTATCTAGCGTTTAC	PT	1.87204	-0.0561458	Adult	12.6786	560	378	Ksp_ACTATCTAGCGTTTAC
Ksp_ACTATCTAGCTAGTTC	PCT	1.11157	-4.38611	Adult	9.96967	2638	1144	Ksp_ACTATCTAGCTAGTTC
Ksp_ACTATCTAGGATCGCA	DCT	-4.25826	3.54202	Adult	28.6815	3504	1045	Ksp_ACTATCTAGGATCGCA
Ksp_ACTATCTAGGCCCTCA	Early PT	-3.67513	-2.02932	Adult	14.5824	2311	1048	Ksp_ACTATCTAGGCCCTCA
Ksp_ACTATCTAGTCATGCT	PST	-2.24348	-5.68395	Adult	6.94796	3555	1620	Ksp_ACTATCTAGTCATGCT
Ksp_ACTATCTAGTTGTAGA	NP	4.7276	-2.64093	Adult	6.41447	608	365	Ksp_ACTATCTAGTTGTAGA
Ksp_ACTATCTCAATAGCGG	DCT	-4.85238	4.45279	Adult	41.1416	4047	1176	Ksp_ACTATCTCAATAGCGG
Ksp_ACTATCTCAATGGAAT	PT	0.294574	-1.2824	Adult	3.38432	3073	1330	Ksp_ACTATCTCAATGGAAT
Ksp_ACTATCTCACAACTGT	PT	0.567003	-0.381122	Adult	1.31234	3048	1093	Ksp_ACTATCTCACAACTGT
Ksp_ACTATCTCACAAGCCC	DCT	-3.77521	2.64747	Adult	36.4631	3749	1054	Ksp_ACTATCTCACAAGCCC
Ksp_ACTATCTCACAGACTT	PST	-1.14462	-6.11487	Adult	41.2267	6326	1823	Ksp_ACTATCTCACAGACTT
Ksp_ACTATCTCAGATGGCA	PST	-2.37167	-4.81882	Adult	13.4248	5393	1723	Ksp_ACTATCTCAGATGGCA
Ksp_ACTATCTCAGCCACCA	PCT	-0.179622	-4.01402	Adult	7.47706	4360	1781	Ksp_ACTATCTCAGCCACCA
Ksp_ACTATCTCAGTATGCT	Early PT	-3.61315	-0.931073	Adult	29.7634	7227	2212	Ksp_ACTATCTCAGTATGCT
Ksp_ACTATCTCAGTCACTA	Neutro	3.34154	13.0428	Adult	21.4286	1050	406	Ksp_ACTATCTCAGTCACTA
Ksp_ACTATCTGTACATCCA	PCT	1.07175	-4.08817	Adult	4.94447	6573	2356	Ksp_ACTATCTGTACATCCA
Ksp_ACTATCTGTAGTAGTA	DCT	-6.75825	3.81924	Adult	31.6115	5498	1794	Ksp_ACTATCTGTAGTAGTA
Ksp_ACTATCTGTATTCGTG	IC	-10.689	-3.58983	Adult	24.8474	6717	2152	Ksp_ACTATCTGTATTCGTG
Ksp_ACTATCTGTCACACGC	PST	-1.18211	-3.58492	Adult	6.80607	4878	1586	Ksp_ACTATCTGTCACACGC
Ksp_ACTATCTGTCATTAGC	DCT	-2.63861	2.1028	Adult	3.76203	1143	450	Ksp_ACTATCTGTCATTAGC
Ksp_ACTATCTGTCGGGTCT	Early PT	-3.27744	-1.23591	Adult	35.8192	8099	2307	Ksp_ACTATCTGTCGGGTCT
Ksp_ACTATCTGTCGTGGCT	Early PT	-3.53024	-1.9714	Adult	23.0769	9243	2306	Ksp_ACTATCTGTCGTGGCT
Ksp_ACTATCTGTCTCAACA	PCT	-0.251841	-3.77744	Adult	4.96316	5158	1774	Ksp_ACTATCTGTCTCAACA
Ksp_ACTATCTGTCTTGTCC	PST	-3.80463	-4.98572	Adult	6.26927	4865	1906	Ksp_ACTATCTGTCTTGTCC
Ksp_ACTATCTGTGAGCGAT	DCT	-6.13871	3.36348	Adult	31.5194	6101	1766	Ksp_ACTATCTGTGAGCGAT
Ksp_ACTATCTGTGGGTATG	PCT	1.02951	-3.19474	Adult	44.1255	6375	1765	Ksp_ACTATCTGTGGGTATG
Ksp_ACTATCTGTGTATGGG	PT	-1.41341	-1.83376	Adult	10.3143	3500	1209	Ksp_ACTATCTGTGTATGGG
Ksp_ACTATCTGTTCACGGC	PT	-0.0195734	-1.60715	Adult	21.759	1535	659	Ksp_ACTATCTGTTCACGGC
Ksp_ACTATCTGTTGAGTTC	PCT	1.7623	-3.26851	Adult	34.7021	1729	650	Ksp_ACTATCTGTTGAGTTC
Ksp_ACTATCTGTTGGTTTG	PST	-1.61346	-4.01208	Adult	5.56986	3106	1276	Ksp_ACTATCTGTTGGTTTG
Ksp_ACTATCTTCAAACCAC	PST	-0.5154	-4.9363	Adult	16.7098	3860	1280	Ksp_ACTATCTTCAAACCAC
Ksp_ACTATCTTCAAGCCTA	PT	-0.0403893	-2.15737	Adult	15.4306	1672	754	Ksp_ACTATCTTCAAGCCTA
Ksp_ACTATCTTCAGCCTAA	Early PT	-3.73116	-1.75665	Adult	1.68379	3504	1571	Ksp_ACTATCTTCAGCCTAA
Ksp_ACTATCTTCAGTTGAC	PST	-0.165884	-5.34173	Adult	41.345	1710	694	Ksp_ACTATCTTCAGTTGAC
Ksp_ACTATCTTCCGCATCT	DCT	-3.68494	5.22223	Adult	38.8889	1080	404	Ksp_ACTATCTTCCGCATCT
Ksp_ACTATCTTCGGTCTAA	Proliferating	3.74052	-0.288308	Adult	2.5188	2660	1120	Ksp_ACTATCTTCGGTCTAA
Ksp_ACTATCTTCTATCCCG	PT	-2.02918	-2.51369	Adult	13.361	1205	684	Ksp_ACTATCTTCTATCCCG
Ksp_ACTATCTTCTCACATT	DCT	-5.76967	5.69418	Adult	41.0057	4753	1221	Ksp_ACTATCTTCTCACATT
Ksp_ACTATCTTCTCGATGA	NP	4.29788	-1.91731	Adult	11.5489	736	419	Ksp_ACTATCTTCTCGATGA
Ksp_ACTATCTTCTGCAGTA	Proliferating	3.8398	0.220707	Adult	4.33437	1615	927	Ksp_ACTATCTTCTGCAGTA
Ksp_ACTATCTTCTGCGTAA	PST	0.463626	-6.67719	Adult	44.3455	1123	451	Ksp_ACTATCTTCTGCGTAA
Ksp_ACTATCTTCTGGAGCC	DCT	-1.92303	2.96918	Adult	26.1926	1111	425	Ksp_ACTATCTTCTGGAGCC
Ksp_ACTATCTTCTGTTGAG	Early PT	-5.50206	1.61665	Adult	13.0577	3676	1425	Ksp_ACTATCTTCTGTTGAG
Ksp_ACTATCTTCTTAGAGC	DCT	-5.12818	6.63343	Adult	40.8242	3640	962	Ksp_ACTATCTTCTTAGAGC
Ksp_ACTGAACAGACTAAGT	PST	-0.958508	-4.97424	Adult	13.089	3247	1162	Ksp_ACTGAACAGACTAAGT
Ksp_ACTGAACAGAGAACAG	Early PT	-5.71068	1.79625	Adult	21.0546	2674	1238	Ksp_ACTGAACAGAGAACAG
Ksp_ACTGAACAGAGCTGGT	PST	-3.63577	-5.48709	Adult	5.77462	4641	1746	Ksp_ACTGAACAGAGCTGGT
Ksp_ACTGAACAGCAACGGT	DCT	-5.64475	2.82723	Adult	19.1367	4865	1654	Ksp_ACTGAACAGCAACGGT
Ksp_ACTGAACAGCACGCCT	DCT	-5.84391	6.17927	Adult	32.3595	5853	1466	Ksp_ACTGAACAGCACGCCT
Ksp_ACTGAACAGCTGCGAA	PST	-0.986187	-5.9626	Adult	28.9756	3358	1280	Ksp_ACTGAACAGCTGCGAA
Ksp_ACTGAACAGGATCGCA	DCT	-5.61448	2.59505	Adult	27.7768	5753	1670	Ksp_ACTGAACAGGATCGCA
Ksp_ACTGAACAGGCAGGTT	DCT	-1.71572	2.04512	Adult	3.53288	1019	589	Ksp_ACTGAACAGGCAGGTT
Ksp_ACTGAACAGGCCCGTT	PT	-1.22457	-0.626203	Adult	3.00668	2694	1048	Ksp_ACTGAACAGGCCCGTT
Ksp_ACTGAACAGGCCCTCA	IC	-10.5188	-2.95784	Adult	21.433	4829	1851	Ksp_ACTGAACAGGCCCTCA
Ksp_ACTGAACAGGCCCTTG	DCT	-2.56446	3.02156	Adult	41.8435	1508	523	Ksp_ACTGAACAGGCCCTTG
Ksp_ACTGAACAGTATGACA	DCT	-2.43538	3.25407	Adult	38.9954	2190	726	Ksp_ACTGAACAGTATGACA
Ksp_ACTGAACAGTGGGTTG	PST	-1.01875	-4.33459	Adult	29.9262	1761	796	Ksp_ACTGAACAGTGGGTTG
Ksp_ACTGAACCAATCGGTT	Early PT	-1.75997	-5.27883	Adult	24.2806	2224	963	Ksp_ACTGAACCAATCGGTT
Ksp_ACTGAACCAATGAATG	DCT	-5.19396	2.57779	Adult	40.3072	4101	1234	Ksp_ACTGAACCAATGAATG
Ksp_ACTGAACCAATTCCTT	PST	-2.13236	-3.49696	Adult	2.83019	6890	2156	Ksp_ACTGAACCAATTCCTT
Ksp_ACTGAACCACGCCAGT	DCT	-6.5159	3.34882	Adult	31.1551	6259	1795	Ksp_ACTGAACCACGCCAGT
Ksp_ACTGAACCACTTCTGC	DCT	-4.94194	3.07986	Adult	29.669	2538	995	Ksp_ACTGAACCACTTCTGC
Ksp_ACTGAACCAGACAAAT	DCT	-6.1885	1.98976	Adult	30.4432	7243	2058	Ksp_ACTGAACCAGACAAAT
Ksp_ACTGAACCAGCCTTTC	Proliferating	3.92092	-0.880738	Adult	22.2179	2561	885	Ksp_ACTGAACCAGCCTTTC
Ksp_ACTGAACCAGGGAGAG	PST	-0.747998	-3.95414	Adult	7.79293	5428	1878	Ksp_ACTGAACCAGGGAGAG
Ksp_ACTGAACCATGTTCCC	Endo	1.17894	-13.4188	Adult	34.4292	2190	945	Ksp_ACTGAACCATGTTCCC
Ksp_ACTGAACCATTCGACA	DCT	-5.07239	5.62568	Adult	15.9574	3290	1020	Ksp_ACTGAACCATTCGACA
Ksp_ACTGAACGTACCGTAT	PST	-0.361506	-4.16072	Adult	18.7777	4287	1581	Ksp_ACTGAACGTACCGTAT
Ksp_ACTGAACGTAGGGTAC	PCT	0.358891	-3.81332	Adult	4.15382	6163	2032	Ksp_ACTGAACGTAGGGTAC
Ksp_ACTGAACGTCCCTACT	DCT	-4.02711	4.37599	Adult	45.0175	2288	702	Ksp_ACTGAACGTCCCTACT
Ksp_ACTGAACGTTAGGGTG	PCT	0.682514	-5.47425	Adult	37.0744	3172	1105	Ksp_ACTGAACGTTAGGGTG
Ksp_ACTGAACGTTCCGTCT	IC	-9.79741	-2.65243	Adult	5.95763	4767	1913	Ksp_ACTGAACGTTCCGTCT
Ksp_ACTGAACTCACTGGGC	PT	1.59122	-1.02507	Adult	7.10723	802	525	Ksp_ACTGAACTCACTGGGC
Ksp_ACTGAACTCAGTTCGA	DCT	-6.69466	3.56752	Adult	31.316	8047	2263	Ksp_ACTGAACTCAGTTCGA
Ksp_ACTGAACTCATAGCAC	PCT	1.73466	-5.45018	Adult	3.46908	1989	942	Ksp_ACTGAACTCATAGCAC
Ksp_ACTGAACTCGTTTATC	PST	-1.34365	-6.81647	Adult	34.4393	3014	1094	Ksp_ACTGAACTCGTTTATC
Ksp_ACTGAACTCTACCTGC	Proliferating	3.99723	0.837257	Adult	2.89419	5321	2477	Ksp_ACTGAACTCTACCTGC
Ksp_ACTGAACTCTCGCTTG	DCT	-6.16649	3.90568	Adult	28.7298	4330	1509	Ksp_ACTGAACTCTCGCTTG
Ksp_ACTGAACTCTTGGGTA	DCT	-5.29656	2.33048	Adult	35.5868	5769	1613	Ksp_ACTGAACTCTTGGGTA
Ksp_ACTGAACTCTTTACAC	PT	-1.4038	-1.68119	Adult	7.42034	2291	985	Ksp_ACTGAACTCTTTACAC
Ksp_ACTGAGTAGACTCGGA	Early PT	-3.19913	-1.1421	Adult	36.2611	10281	2363	Ksp_ACTGAGTAGACTCGGA
Ksp_ACTGAGTAGCACCGCT	PCT	2.11398	-3.7662	Adult	8.58685	2038	790	Ksp_ACTGAGTAGCACCGCT
Ksp_ACTGAGTAGCTAGTTC	Early PT	-4.33769	-0.799714	Adult	30.137	8687	2490	Ksp_ACTGAGTAGCTAGTTC
Ksp_ACTGAGTAGGAATCGC	DCT	-4.18077	6.36397	Adult	48.4566	2041	461	Ksp_ACTGAGTAGGAATCGC
Ksp_ACTGAGTAGGACCACA	PCT	0.0715935	-4.3258	Adult	12.7736	4478	1589	Ksp_ACTGAGTAGGACCACA
Ksp_ACTGAGTAGGAGCGTT	PST	-1.78653	-5.47981	Adult	18.067	3642	1457	Ksp_ACTGAGTAGGAGCGTT
Ksp_ACTGAGTAGGGATCTG	PC	-3.20782	9.69255	Adult	27.7574	1088	530	Ksp_ACTGAGTAGGGATCTG
Ksp_ACTGAGTAGGGCTTGA	PT	0.867432	0.0318044	Adult	5.5336	1265	663	Ksp_ACTGAGTAGGGCTTGA
Ksp_ACTGAGTAGGGTCTCC	PCT	1.26163	-2.86887	Adult	29.9128	5847	1739	Ksp_ACTGAGTAGGGTCTCC
Ksp_ACTGAGTAGTACGTAA	PST	-0.783643	-5.8925	Adult	35.7691	2217	912	Ksp_ACTGAGTAGTACGTAA
Ksp_ACTGAGTAGTATTGGA	PCT	0.544263	-3.77628	Adult	13.3847	5454	1796	Ksp_ACTGAGTAGTATTGGA
Ksp_ACTGAGTAGTCCAGGA	DCT	-5.78707	2.20416	Adult	21.6025	5217	1825	Ksp_ACTGAGTAGTCCAGGA
Ksp_ACTGAGTAGTGTTTGC	PT	-1.88369	-1.68424	Adult	3.45964	6070	1925	Ksp_ACTGAGTAGTGTTTGC
Ksp_ACTGAGTCAAACAACA	DCT	-4.40364	2.98709	Adult	35.5692	2609	893	Ksp_ACTGAGTCAAACAACA
Ksp_ACTGAGTCAAAGTGCG	DCT	-2.56057	3.16259	Adult	48.4685	2220	593	Ksp_ACTGAGTCAAAGTGCG
Ksp_ACTGAGTCAAGAGGCT	IC	-9.87827	-3.23966	Adult	13.7047	5188	1869	Ksp_ACTGAGTCAAGAGGCT
Ksp_ACTGAGTCAATAGAGT	Endo	0.447826	-13.1813	Adult	9.51456	515	381	Ksp_ACTGAGTCAATAGAGT
Ksp_ACTGAGTCACACAGAG	PST	-1.86602	-3.29985	Adult	2.92898	3858	1495	Ksp_ACTGAGTCACACAGAG
Ksp_ACTGAGTCACATAACC	PST	-2.24798	-4.311	Adult	3.24165	6108	1966	Ksp_ACTGAGTCACATAACC
Ksp_ACTGAGTCACGGATAG	DCT	-5.218	2.92302	Adult	27.5024	2098	924	Ksp_ACTGAGTCACGGATAG
Ksp_ACTGAGTCAGGACCCT	DCT	-4.24743	2.44348	Adult	23.5049	2642	1019	Ksp_ACTGAGTCAGGACCCT
Ksp_ACTGAGTCAGGTCCAC	PST	-3.93962	-5.16386	Adult	5.05375	6233	2057	Ksp_ACTGAGTCAGGTCCAC
Ksp_ACTGAGTCATCCCATC	PT	0.00713438	-0.898085	Adult	0.881057	2951	1150	Ksp_ACTGAGTCATCCCATC
Ksp_ACTGAGTCATGCAACT	DCT	-5.32473	6.17915	Adult	8.70619	4537	1252	Ksp_ACTGAGTCATGCAACT
Ksp_ACTGAGTCATGGTTGT	DCT	-5.73889	2.42374	Adult	39.3289	5543	1627	Ksp_ACTGAGTCATGGTTGT
Ksp_ACTGAGTCATTCTTAC	PT	-1.33989	-2.33759	Adult	32.0736	4022	1230	Ksp_ACTGAGTCATTCTTAC
Ksp_ACTGAGTGTAGTAGTA	PST	-3.82313	-5.06762	Adult	9.15387	5342	1984	Ksp_ACTGAGTGTAGTAGTA
Ksp_ACTGAGTGTAGTGAAT	PCT	0.913214	-3.51788	Adult	47.0302	6162	1694	Ksp_ACTGAGTGTAGTGAAT
Ksp_ACTGAGTGTGAAGGCT	NP	4.36343	-1.94697	Adult	13.8564	599	362	Ksp_ACTGAGTGTGAAGGCT
Ksp_ACTGAGTGTGCGCTTG	PST	-2.10756	-6.77738	Adult	11.2504	3271	1394	Ksp_ACTGAGTGTGCGCTTG
Ksp_ACTGAGTGTTCACGGC	PCT	1.03025	-5.52649	Adult	1.64474	1824	937	Ksp_ACTGAGTGTTCACGGC
Ksp_ACTGAGTGTTCCGGCA	PT	-1.0675	-0.24821	Adult	1.97592	3239	1151	Ksp_ACTGAGTGTTCCGGCA
Ksp_ACTGAGTTCAAACGGG	Stroma 2	9.85438	2.89877	Adult	16.919	6803	2168	Ksp_ACTGAGTTCAAACGGG
Ksp_ACTGAGTTCACTTATC	LOH	-2.06358	4.50787	Adult	5.46908	2377	1068	Ksp_ACTGAGTTCACTTATC
Ksp_ACTGAGTTCAGGCCCA	Early PT	-3.98688	0.954549	Adult	41.2995	3586	1027	Ksp_ACTGAGTTCAGGCCCA
Ksp_ACTGAGTTCATATCGG	Early PT	2.13405	-3.4554	Adult	41.1681	2825	851	Ksp_ACTGAGTTCATATCGG
Ksp_ACTGAGTTCATCTGTT	PT	-0.657609	-0.955254	Adult	10.3806	2890	1065	Ksp_ACTGAGTTCATCTGTT
Ksp_ACTGAGTTCCATGCTC	PT	1.27043	-1.14	Adult	6.93374	649	445	Ksp_ACTGAGTTCCATGCTC
Ksp_ACTGAGTTCCTACAGA	PST	-1.14203	-7.07093	Adult	11.1659	1621	659	Ksp_ACTGAGTTCCTACAGA
Ksp_ACTGAGTTCCTGCCAT	PST	-0.913177	-5.89315	Adult	9.52677	1606	755	Ksp_ACTGAGTTCCTGCCAT
Ksp_ACTGAGTTCCTTGCCA	LOH	-1.4327	3.87244	Adult	20.2936	1158	547	Ksp_ACTGAGTTCCTTGCCA
Ksp_ACTGAGTTCGACCAGC	Early PT	-3.09025	-2.2426	Adult	40.0431	3716	1262	Ksp_ACTGAGTTCGACCAGC
Ksp_ACTGAGTTCGTAGATC	Early PT	-3.6277	-3.20842	Adult	10.3659	4756	1615	Ksp_ACTGAGTTCGTAGATC
Ksp_ACTGAGTTCTGTCCGT	Stroma 2	10.4011	1.84284	Adult	3.06947	1857	964	Ksp_ACTGAGTTCTGTCCGT
Ksp_ACTGAGTTCTGTCTCG	PT	0.198897	-0.167169	Adult	4.22849	1348	716	Ksp_ACTGAGTTCTGTCTCG
Ksp_ACTGATGAGACGCACA	Stroma 2	9.92799	0.708709	Adult	3.4279	1692	635	Ksp_ACTGATGAGACGCACA
Ksp_ACTGATGAGAGGGCTT	DCT	-6.29132	4.30418	Adult	24.9065	2140	1004	Ksp_ACTGATGAGAGGGCTT
Ksp_ACTGATGAGAGGTTGC	PT	-1.13057	-1.96313	Adult	10.4289	2215	907	Ksp_ACTGATGAGAGGTTGC
Ksp_ACTGATGAGATCGATA	PST	-1.69229	-6.1669	Adult	24.0099	3232	1165	Ksp_ACTGATGAGATCGATA
[truncated: 41,638 more rows]
