# Supplementary material for: Single cell regulatory landscape of the mouse kidney highlights cellular differentiation programs and disease targets
Source: Nat Commun. 2021 Apr 15;12:2277. doi: 10.1038/s41467-021-22266-1 (PMC8050063; doi:10.1038/s41467-021-22266-1)
Supplement: Supplementary file 5 — Supplementary Data 2 [file 41467_2021_22266_MOESM5_ESM.xlsx]

## Sheet: Cell type markers scRNA-seq
The list of marker genes used to identify cell types in scRNA-seq data
NP	Proliferating	Podo	Early PT	PT S1	PT S2/3	PT	LOH	DCT_1	DCT_2	PC	IC	Endo	Macro	Neutro	Stroma	Stroma-like	Unknown
AC160336.1	1110004F10Rik	1110004F10Rik	4931406C07Rik	0610005C13Rik	0610005C13Rik	0610005C13Rik	Acadl	2010107E04Rik	2410015M20Rik	9230102O04Rik	9130008F23Rik	2010111I01Rik	Actb	Actb	1110038F14Rik	Actb	1810058I24Rik
Anp32b	AC160336.1	1110008P14Rik	Abca13	4833439L19Rik	2300009A05Rik	0610012G03Rik	Acadvl	Abca13	Abca13	Actb	Aamdc	Abhd17a	Actg1	Actg1	1810058I24Rik	Aimp1	2200002D01Rik
Apex1	Acp1	1110065P20Rik	Anpep	4931406C07Rik	2310039H08Rik	1500011K16Rik	Adgra3	Acadsb	Abhd17c	Adgrg1	Aco2	Acta2	Actr3	Alyref	Acin1	Alcam	Abcc2
Auts2	Alcam	1810037I17Rik	Apom	Aadac	4833439L19Rik	1700011H14Rik	Adgrg1	Acadvl	Ablim1	Adh1	Acsl4	Actb	Ahnak	Anp32b	Acta2	Alyref	Abhd2
Bptf	Alyref	2010111I01Rik	Atp1a1	Aatf	4931406C07Rik	1810022K09Rik	Afp	Acat1	Acaa2	Ahnak	Acsl5	Actg1	Akap13	Anxa2	Actg1	Ankrd11	Acaa2
Capn6	Ankrd11	Abracl	Atp1b1	Abca3	Aamdc	1810058I24Rik	Aldoa	Aco2	Acadvl	Aif1l	Acss1	Adam10	Alox5ap	Arglu1	Actn1	Anp32b	Acadl
Cdh11	Anp32a	Acot2	Atp6v1a	Abcc2	Aass	2010107E04Rik	Apoe	Acss1	Acat1	Akr1b3	Actg1	Adgrf5	Anp32b	Arhgdib	Aebp1	Anxa2	Ace2
Chd4	Anp32b	Actb	Calml4	Abcd4	Aatf	2300009A05Rik	Atp1a1	Aebp1	Aco2	Anxa11	Adgrf5	Adgrl2	Anxa2	Arpc1b	Ahnak	Arglu1	Acsl5
Cited1	Anp32e	Actg1	Cdh1	Abcg2	Abat	2310039H08Rik	Atp1b1	Aif1l	Acsl3	Anxa4	Adgrg1	Ahnak	Apoe	Arpc2	Aimp1	Atrx	Actb
Clk1	Apex1	Actn4	Defb1	AC135964.2	Abca3	4833439L19Rik	Atp5a1	Aldh1l1	Acsl4	Apela	Aif1l	Akap13	Aprt	Arpc3	Akap12	B2m	Actn4
Clmp	Arglu1	Agrn	Egf	AC149090.1	Abcc2	4931406C07Rik	Atp5b	Aldoa	Acsl5	Aplp2	Alcam	Alyref	Arhgdib	BC100530	Alcam	Banf1	Afp
Cped1	Arl6ip1	Akap12	Fbp1	Acox1	Abcd3	Aamdc	Atp5g3	Atp1a1	Acss1	Aqp2	Aldh1l1	Amotl1	Arpc1b	Btg1	Alyref	Bex3	Akr1c19
Cpsf6	Atad2	Alcam	Fut9	Acsm2	Abcg2	Abhd14b	Atp5h	Atp1b1	Actr3	Aqp3	Aldoa	Ankrd11	Arpc2	Cald1	Ankrd11	Btf3	Alpi
Eef1a1	Atrx	Ankrd11	Gabarapl1	Acss1	Abhd14b	AC135964.2	Atp5o.1	Atp5a1	Aif1l	Aqp4	Anxa11	Anp32b	Arpc3	Calm1	Anp32b	Btg1	Amn
Eef1b2	Auts2	Anp32b	Ggt1	AI314278	AC135964.2	Acaa1b	Bcam	Atp5b	Akr1c19	Arglu1	Anxa4	Anxa2	Arpc4	Calm2	Anxa2	Cald1	Anxa4
Egr1	B230219D22Rik	Anxa2	Hdc	Akr1a1	AC160336.1	Acadm	Bicc1	Atp5d	Aldoa	Arhgdib	Anxa5	Anxa5	Arpc5	Cbx3	Anxa5	Calm1	Apoa1
Epb41l4aos	Banf1	Aplp2	Hmgcs1	Akr7a5	Acaa1b	Acot13	Bpnt1	Atp5e	Aplp2	Atp6v0e	Ap1ar	Apbb2	B2m	Ccdc34	Anxa6	Cbx1	Apoa4
Eprs	Basp1	Arf4	Idh1	Alas1	Acadm	Acox1	Camk2d	Atp5f1	Arf3	Bcam	Aplp2	App	Bst2	Cd52	Arf4	Cbx3	Apob
Esf1	Baz1b	Arf5	Kap	Aldh4a1	Acnat2	Acsm2	Cd24a	Atp5g1	Atp12a	Bex1	Apoo	Arf5	Btg1	Cd9	Arf5	Ccdc34	Apoc3
Fam213a	Bclaf1	Arglu1	Kcnj1	Aldh6a1	Aco1	Acy3	Cd59a	Atp5g3	Atp1a1	Bex3	App	Arglu1	C1qa	Cdkn1c	Arid5b	Ccnd2	Apoe
Fbn2	Bex2	Arhgap24	Kcnj16	Aldh7a1	Acot13	Adhfe1	Cdh1	Atp5h	Atp1b1	Bex4	Aqp3	Arhgdia	C1qb	Clic1	Arl1	Cct5	Aprt
Fgfr1	Bex3	Arhgef12	Kl	Aldh8a1	Acox1	Adk	Cdh16	Atp5j	Atp2b4	Bicc1	Aqp6	Arid5b	C1qc	Col1a1	Arpc1b	Cdk4	Arpc1b
Foxp1	Birc5	Arpc2	Kng2	Aldob	Acox3	AI314278	Cdkl1	Atp5j2	Atp5a1	Btg2	Arf6	Arpc1b	Calm1	Col1a2	Atp2b1	Cdkn1c	B2m
Fubp1	Brd3	Atxn10	Lpl	Alpl	Acsm2	Ak4	Cgnl1	Atp5k	Atp5b	Cd24a	Arhgap18	Arpc2	Capza2	Col4a2	Atrx	Cfdp1	Bex3
Fus	Brd8	Atxn7l3b	Lrp2	Amn	Acy3	Akr1a1	Chka	Atp5l	Atp5c1	Cd2ap	Arpc1b	Arpc3	Capzb	Dek	Atxn7l3b	Cfl1	Bex4
Fxyd6	Bub3	Auts2	Mep1a	Angptl4	Adhfe1	Akr1c21	Ckb	Atp5o.1	Atp5d	Cd9	Atp5e	Arpc4	Ccl6	Dusp1	Auts2	Cirbp	Calm1
Gas1	Bzw2	Bbx	mt-Co1	Ank3	Adk	Akr7a5	Clcnka	Atp6v0e	Atp5f1	Cdh1	Atp5f1	Atp1b3	Cd47	Eef1b2	B230219D22Rik	Cks1b	Calr
Gm26917	Cacybp	Bcam	mt-Co2	Ankrd13c	Agxt2	Aldh2	Clcnkb	Atp6v1f	Atp5g1	Cdh16	Atp5g1	Atrx	Cd52	Egr1	Banf1	Clic1	Cdh17
Gm47283	Cald1	Bnip3l	mt-Cytb	Ap2a2	Ahcyl2	Aldh4a1	Cldn10	Bag1	Atp5g3	Cdkl1	Atp5h	B2m	Cdc42	Eif3m	Basp1	Col1a1	Cdhr2
Gpc6	Calm2	Bptf	mt-Nd1	Arhgef28	AI314278	Aldh6a1	Cldn16	Calb1	Atp5h	Chka	Atp5j	Bax	Cebpb	Eif4a1	Bcl7c	Col1a2	Cdhr5
Grb10	Cbx1	Btf3	mt-Nd2	Arl6ip1	Ak2	Aldh9a1	Cldn19	Cd9	Atp5o.1	Cirbp	Atp5j2	Bst2	Cfl1	Epcam	Bex3	Col3a1	Cdkn1c
Hmga2	Cbx3	Btg2	mt-Nd3	Asl	Ak4	Aldob	Cnot6l	Cdh1	Atp6v0e	Cldn3	Atp5k	Btf3	Clic1	Fabp4	Bgn	Col4a1	Chka
Hnrnpa1	Cbx5	Cald1	mt-Nd4	Aspa	Akr1a1	Anapc13	Col4a4	Cdh16	Atp6v1a	Cldn7	Atp5l	Btg1	Clta	Fabp5	Bnip3l	Col4a2	Cib1
Hnrnpab	Ccdc34	Calm2	mt-Nd4l	Ass1	Akr1c21	Ankrd13c	Cox4i1	Chchd10	Atp6v1b1	Cldn8	Atp6ap1	Cald1	Col1a1	Fau	Bptf	Crip1	Ckmt1
Hnrnpr	Ccna2	Calr	mt-Nd5	Atp2a2	Akr7a5	Ap2a2	Cox5b	Chka	Atp6v1e1	Clint1	Atp6ap2	Calm1	Coro1a	Fos	Brd1	Dad1	Clca4b
Hoxa10	Ccnb1	Casz1	Mt1	Atp6v0a4	Alas1	Arpp19	Cxcl12	Ckb	Atp6v1f	Col18a1	Atp6v0a4	Calm2	Cotl1	Fosb	Brd3	Ddx24	Cldn7
Hoxc10	Ccnb2	Cbx1	Napsa	Atp6v1b2	Aldh4a1	Ascc1	Cyc1	Clcnkb	Bcat2	Cst3	Atp6v0b	Capzb	Crip1	Fstl1	Btf3	Ddx39b	Clec2h
Hoxc8	Ccnd1	Ccdc34	Npnt	Atp6v1g1	Aldh6a1	Asl	Cyfip2	Cldn8	Bdh1	Ctsd	Atp6v0d2	Cavin3	Cst3	Gm1673	Cald1	Ddx46	Clint1
Hoxc9	Ccnd2	Ccdc59	Oxct1	Atxn1	Aldh8a1	Ass1	Dag1	Clu	Bsnd	Dock7	Atp6v0e	Cbx3	Ctsa	Gm42418	Calu	Dek	Cndp2
Hoxd11	Cct2	Cct2	Pck1	Bdh2	Aldh9a1	Atox1	Dapk1	Col4a4	C1qtnf4	Eef1b2	Atp6v1a	Ccdc12	Ctsb	Gm5483	Camk2n1	Dnajc8	Crip1
Hsp90ab1	Cct3	Cd164	Pdzk1	Calml4	Aldob	Atp5d	Dcdc2a	Cox4i1	Cadps2	Egr1	Atp6v1b1	Ccnd2	Ctsc	Gnai2	Capns1	Dut	Cst6
Igfbp5	Cct5	Cd2ap	Ppargc1a	Car12	Alpl	Atp5e	Dst	Cox5a	Calb1	Eif3f	Atp6v1c2	Cd200	Ctsd	Gpc3	Cbx1	Dynll1	Cstb
Impdh2	Cdc20	Cd59a	Ppp1r1a	Car14	Amacr	Atp5g1	Efhd1	Cox5b	Canx	Epcam	Atp6v1d	Cd24a	Ctsh	H19	Ccdc34	Eef1a1	Ctsa
Kcnq1ot1	Cdca3	Cd81	Rbm47	Car2	Amn	Atp5j	Egfl6	Cox6a1	Casz1	Ergic2	Atp6v1e1	Cd34	Ctss	H2afz	Ccdc59	Eef1b2	Ctsb
Kdm5b	Cdca8	Cdk2ap1	Sfrp1	Cat	Anapc13	Atp5j2	Emb	Cox6b1	Cavin2	F11r	Atp6v1f	Cd38	Ctsz	H3f3a	Ccdc80	Eef1d	Ctsl
Ktn1	Cdk1	Cdkn1c	Sgms2	Ccdc107	Angptl4	Atp5k	Epcam	Cox6c	Cbx5	Fam149a	Atp6v1g3	Cd47	Cyba	H3f3b	Ccnd2	Eef1g	Ctsz
Lsm7	Cdk2ap1	Cetn3	Slc12a3	Ccser2	Ank3	Atp5l	Eprn	Cox7a2	Ccdc28b	Fam162a	Atp6v1h	Cd81	Dusp1	Hmgb1	Cct2	Eif2s2	Dgat2
Lsp1	Cdk4	Chd4	Slc16a7	Cd63	Ankrd13c	Atp6v0d1	Erbb4	Cox7b	Cd9	Fam3c	Avpr1a	Cd93	Eef1b2	Hmgb2	Cct3	Eif3a	Dut
Lyar	Cdv3	Cirbp	Slc27a2	Cdc37l1	Ap2a2	Atp6v1b2	Etnk1	Cox7c	Cdh1	Fau	Bag4	Cdc37	Egr1	Hmgn2	Cct5	Eif3c	Eef1b2
Marcksl1	Cenpa	Cited2	Slc4a4	Cdhr5	Apom	Atp6v1e1	Fabp3	Cox8a	Cdh16	Fgfr2	BC031181	Cdc42	Eif3f	Hnrnpa0	Cct8	Eif3e	Egr1
Mdk	Cenpe	Cldn5	Slc5a8	Cela1	Aqp1	Atp6v1g1	Fam81a	Cpt1a	Cdo1	Fos	Bsg	Cdh5	Eif4a1	Hnrnpa1	Cd81	Eif3f	Epcam
Meis2	Cenpf	Clic1	Spp2	Cflar	Ar	Atpif1	Fgf9	Ctsd	Chchd10	Fosb	Bsnd	Cdk2ap1	Emp3	Hnrnpd	Cdc26	Eif3h	Ezr
Mest	Cenpw	Clic5	Sult1d1	Chpt1	Arpp19	Bag1	Frmd4a	Cyc1	Chka	Fras1	Btg1	Cdkn1c	Erp29	Hsp90ab1	Cdh11	Eif3m	Fabp1
Ncam1	Chd4	Clk1	Tcn2	Cideb	Ascc1	Bdh2	Fstl1	Cycs	Ckmt1	Fstl1	Btg2	Cfl1	Fabp5	Id1	Cdk2ap1	Eif4a1	Fabp2
Ncl	Cks1b	Cmtm7	Tmem174	Cldn2	Asl	Bola2	Fxyd2	Cyfip2	Clcnka	Fxyd4	Cab39	Cirbp	Fau	Id3	Cdk4	Emp3	Fabp6
Nedd4	Cks2	Col18a1	Tmem27	Clec2h	Aspa	Bola3	Gga2	Defb1	Clcnkb	Gata3	Cacfd1	Cks1b	Fcer1g	Ier2	Cdkn1c	Erh	Fbp2
Npm1	Cox6b2	Col1a2	Tmem52b	Cmbl	Aspdh	Bphl	Gls	Echs1	Cldn8	Gclc	Camk2n1	Cldn5	Fcgr3	Ifitm2	Cetn3	Eva1b	Fcgrt
Npm3	Ctcf	Col4a1	Tmem72	Col27a1	Ass1	Bpnt1	Gm17750	Efhd1	Clint1	Gls	Car12	Clic1	Flna	Ifitm3	Cfdp1	Fabp4	Folr1
Nr2f2	Dctpp1	Col4a2	Ttc36	Comt	Atp11a	Bri3	Gm47708	Egf	Clu	Gstm2	Car2	Clic4	Fn1	Iqgap1	Cfh	Fabp5	Fuca1
Nsa2	Ddah2	Col4a4	Umod	Cotl1	Atp6v0a4	C1d	Got2	Emx1	Cluh	H3f3a	Ccng1	Cmtm8	Fos	Jag1	Cfl1	Fau	Fuca2
Nt5dc2	Ddx39b	Creb3l2	Wfdc15b	Cpeb3	Atp6v1b2	Calm3	Gpi1	Fabp3	Cnot6l	H3f3b	Ccs	Cnn3	Fosb	Jun	Chd3	Fkbp3	Galk1
Pax2	Dek	Crebbp	Wnk1	Cpeb4	Atp6v1g1	Calml4	Gpx6	Fmc1	Col4a4	Hacd4	Cd2ap	Col4a1	Fxyd5	Junb	Cirbp	Fosb	Glb1
Peg3	Dnajc8	Crip2	Wnk4	Cpn1	Atpif1	Car2	Hadha	Fxyd2	Copa	Hes1	Cd82	Col4a2	Gm2a	Kcnq1ot1	Ckap4	Fubp1	Glrx
Phgdh	Dnajc9	Cryab		Creg1	BC005561	Cat	Hcfc1r1	Fzd4	Cox4i1	Hif1a	Cd9	Cpd	Gm42418	Kdm6b	Cks1b	Gm42418	Gm42418
Pnn	Dnmt1	Csnk1a1		Cryl1	Bdh2	Ccser2	Hk1	Gabarapl1	Cox5a	Hnrnpa1	Cdh1	Crip1	Gnai2	Krt18	Cnn2	Gm47283	Grn
Ppp1r14b	Dtymk	Csnk2b		Ctsa	Blvra	Cda	Hoxd8	Gas6	Cox5b	Hoxb3	Cds1	Crip2	Gnb2	Lsp1	Cnpy2	Gnai2	Gsto1
Prmt1	Dut	Ctdspl		Ctsb	Bola3	Cebpzos	Idh2	Gm44386	Cox7a2	Hoxb4	Cebpd	Csnk1a1	Gpc3	Lyz2	Col12a1	Gpc3	Guca2a
Ptov1	Dynll1	Ctsl		Ctsl	Bphl	Cela1	Ier3	Gm47708	Cox7b	Hoxb8	Chchd10	Ctla2a	Grn	Magoh	Col14a1	H19	Guca2b
Ptprs	Dynlt1f	Cxcl12		Cubn	C130074G19Rik	Cenpx	Irf2bpl	Got1	Cpt1a	Hoxb9	Ckmt1	Ctnnb1	H2-D1	Marcks	Col1a1	H2afv	H19
Pum1	Eef1b2	Cyb5r3		Cyba	Calml4	Chchd10	Irx1	Got2	Cs	Hoxd9	Clcn3	Cyb5r3	H2-K1	Marcksl1	Col1a2	H2afz	H2-D1
Qk	Eef1d	Dach1		Cyp24a1	Car12	Chchd2	Irx2	Gpx6	Ctnna1	Hsd11b2	Clcn5	Ddah2	H2afy	Mcl1	Col3a1	H3f3a	H2-K1
Rack1	Eef1g	Dad1		Cyp2d26	Car14	Chchd3	Itga1	Hadhb	Ctsd	Hsp90ab1	Clcnkb	Ddx39b	H2afz	Mdk	Col4a1	H3f3b	Hadh
Ramp2	Egr1	Dag1		Cyp2j5	Car4	Chpt1	Itga6	Higd1a	Cxadr	Hspg2	Cldn7	Dkk2	H3f3a	Meis2	Col4a2	Hmgb1	Hexa
Rbp1	Eif2s2	Ddx39b		Cyp4a31	Cat	Cib1	Itgav	Hoxb5os	Cyb5rl	Id1	Cldn8	Dlc1	H3f3b	Mest	Col5a2	Hmgb2	Ifi27l2b
Rnps1	Eif3a	Ddx5		Dab2	Cbr1	Cisd1	Kcnj1	Hoxd8	Cyc1	Id2	Clstn1	Dnaja1	Hmgb1	Mgp	Col6a1	Hmgb3	Jun
Robo2	Eif4a1	Ddx50		Dao	Ccdc107	Cisd3	Kng2	Hoxd9	Cycs	Id3	Coa3	Dnajc8	Hmgb2	Msrb1	Col6a2	Hmgn2	Krt18
Rpl10a	Eif5a	Dnaja1		Dcxr	Ccnl2	Cltb	Lamb1	Idh2	Cyfip2	Ier2	Col18a1	Dusp1	Hnrnpa1	Myh9	Col6a3	Hnrnpa0	Krt8
Rpl11	Emp3	Dnajc8		Defb29	Ccser2	Cmbl	Ldhb	Ier3	Cyp2j6	Iqgap1	Cops9	Dusp3	Hsp90b1	Myl12b	Copb2	Hnrnpa1	Lamp1
Rpl12	Erh	Dock4		Degs1	Cd63	Cmpk1	Lgals3	Igfbp7	Dag1	Irf2bp2	Cox17	Dynll1	Ier2	Ncam1	Crebbp	Hnrnpa3	Ldha
Rpl13	Ezh2	Dpp4		Dhcr24	Cda	Cndp2	Lmo7	Itm2b	Dapk1	Irf2bpl	Cox5a	Ebf1	Ier3	Ncl	Csnk1a1	Hnrnpab	Lgals4
Rpl14	Fabp5	Dynll1		Dnajc13	Cdc37l1	Coa3	Lpl	Kcnj1	Dapl1	Itm2b	Cox6a1	Ecscr	Ifi27l2a	Nedd4	Csrp1	Hnrnpc	Lgmn
Rpl15	Fbl	Eci2		Dnase1	Cela1	Coa6	Ly6a	Kcnj16	Ddr1	Ivns1abp	Cox6b1	Ednrb	Ifitm2	Notch2	Ctdsp2	Hnrnpd	Mamdc4
Rpl17	Fbn2	Eef1a1		Dpep1	Ces1d	Commd6	Mal	Kl	Ddt	Jun	Cox6c	Eef1b2	Ifitm3	Npm1	Cygb	Hnrnpf	Marcksl1
Rpl18	Fgfr1	Efnb1		Echdc2	Cflar	Comt	Mdh1	Klhl3	Defb1	Junb	Cox7a1	Efnb2	Iqgap1	Nr2f2	Cyth3	Hnrnpk	Mdk
Rpl18a	Fubp1	Efnb2		Enpp2	Cgref1	Cops9	Mdh2	Klk1	Dlat	Jund	Cox7a2	Egfl7	Jpt1	Pdcd4	Dad1	Hnrnpm	Meltf
Rpl19	Fus	Egr1		Epn1	Chd3	Cotl1	Mecom	Kng2	Dst	Kdm6b	Cox7b	Ehd3	Jun	Peg3	Dcn	Hnrnpu	Mep1a
Rpl22	Fxyd6	Eif3c		Errfi1	Chdh	Cox14	Mfsd4a	Krt7	Echs1	Krt18	Cox7c	Eid1	Junb	Pnrc1	Ddah2	Hsp90aa1	Morf4l2
Rpl23	G3bp1	Eif3k		Evi5	Chpt1	Cox17	Mgst1	Larp1b	Efhd1	Krt7	Cox8a	Eif2s2	Klf2	Prrc2c	Ddost	Hsp90ab1	Mpp1
Rpl23a	Gm1673	Eif3m		Fah	Cib1	Cox20	Mgst3	Ldhb	Eif3l	Krt8	Cpeb2	Eif3a	Laptm5	Psmb3	Ddx24	Id3	Mrpl23
Rpl24	Gm47283	Eif4a1		Fam13a	Cideb	Cox5a	Mme	Lhx1	Emb	Lama5	Crim1	Eif3c	Lgals1	Ptma	Ddx39b	Ier2	Ms4a10
Rpl26	Gmnn	Enpep		Fbp1	Cisd1	Cox6a1	Mrps6	Lhx1os	Emx1	Lamb1	Csrp1	Eif4a1	Lgals3	Ptn	Ddx50	Ifitm2	Mttp
Rpl27a	Gpc3	Epb41l5		Fmo1	Cisd3	Cox6b1	mt-Atp6	Lpl	Epcam	Lamc1	Cst3	Elk3	Lsp1	Rack1	Dhx36	Ifitm3	Muc13
Rpl28	H19	Eva1b		Fmo2	Cldn2	Cox6c	mt-Co2	Ly6a	Epn3	Laptm4a	Ctsd	Emcn	Lst1	Ranbp1	Dlc1	Igfbp5	Myef2
Rpl29	H1fx	Fabp4		Folh1	Cmbl	Cox7a2	mt-Co3	Mal	Ermp1	Lgals3	Ctsf	Emp3	Ly6e	Rbm3	Dnaja1	Itgb1	Myo15b
Rpl3	H2afv	Fabp5		Folr1	Cndp2	Cox7a2l	mt-Cytb	Mcee	Ezr	Lmo4	Cyc1	Eng	Lyz2	Rbp1	Dnajc8	Jpt1	Naga
Rpl30	H2afx	Fermt2		Frmd4b	Coa6	Cox7c	mt-Nd3	Mdh2	Fabp3	Ly6e	Cycs	Erh	Marcks	Retnlg	Dtymk	Kcnq1ot1	Neu1
Rpl32	H2afy	Fgfr1		Fth1	Col27a1	Cox8a	Mt1	Mecom	Fam234a	Maged1	Cystm1	Esam	Mbnl1	Rpl10a	Dut	Kdelr2	Npc2
Rpl34	H2afz	Fnbp1l		Ftl1	Cops9	Cpn1	Mt2	Mfsd4a	Fh1	Mal	Dap	Ets1	Mcl1	Rpl12	Dync1i2	Kdm6b	Npl
Rpl36a	H3f3a	Fndc3b		Fuca1	Cpeb4	Cript	Myef2	Mgst3	Flnb	Mal2	Defb1	Eva1b	Msn	Rpl13	Dynll1	Krtcap2	Oat
Rpl4	H3f3b	Fos		Fut9	Cpn1	Cryl1	Ndrg2	Mpc1	Fxyd2	Map3k1	Dmxl1	F11r	Notch2	Rpl18	Ebf1	Lgals1	P4hb
Rpl5	Hdgf	Fosb		G0s2	Cpox	Cryz	Ndufa11	Mrps6	Fzd4	Marcksl1	Dnajc15	Fabp4	Npc2	Rpl21	Ecm1	Lsm3	Pax2
Rpl7	Hirip3	Foxc1		G6pc	Cryl1	Cryzl2	Ndufb11	mt-Atp6	Gars	Mecom	Dst	Fabp5	Npm1	Rpl22	Eef1a1	Lsm5	Pdcd6
Rpl8	Hist1h1e	Foxc2		Galnt11	Cryz	Csrp2	Ndufb9	mt-Atp8	Gas1	Mgst1	Efhd1	Fam167b	Ostf1	Rpl23	Eef1b2	Lsp1	Pdgfa
Rpl9	Hist1h2ap	Foxd1		Gas2	Cryzl2	Cyb5a	Ndufs2	mt-Co1	Gas6	Mpped2	Eif3j1	Fau	Pclaf	Rpl27a	Eef1d	Magoh	Plac8
Rplp0	Hjurp	Foxn3		Gatm	Csad	Cyb5b	Ndufs3	mt-Co2	Gclc	Myh10	Elovl7	Fermt2	Pf4	Rpl29	Egr1	Marcks	Plin2
Rplp1	Hmgb1	Foxp1		Gcnt1	Csrp2	Cycs	Neat1	mt-Co3	Ghitm	Myl12b	Emb	Fkbp1a	Pfn1	Rpl30	Eid1	Marcksl1	Plin3
Rplp2	Hmgb2	Fubp1		Gipc2	Cth	Cyp2j5	Nfe2l1	mt-Cytb	Glg1	Nedd4l	Emc7	Flna	Pitpna	Rpl5	Eif1b	Mdk	Pls1
Rps10	Hmgb3	Fxyd6		Gk	Ctsh	Cystm1	Nudt4	mt-Nd1	Gls	Nfat5	Enpp5	Flt1	Plac8	Rpl9	Eif2s2	Meis2	Prap1
Rps11	Hmgn1	Gadd45a		Gldc	Cubn	D8Ertd738e	Pantr1	mt-Nd2	Gm1673	Nfib	Epb41l2	Foxp1	Psap	Rps10	Eif3a	Mest	Pycard
Rps12	Hmgn2	Gas1		Glul	Cyb5a	Dab2	Paqr5	mt-Nd3	Got1	Notch2	Epcam	Fubp1	Psma7	Rps12	Eif3c	Mgp	Rab11a
Rps13	Hmgn5	Glg1		Glyat	Cyba	Dao	Pdgfa	mt-Nd4	Got2	Npnt	Eps8	Fus	Psmb3	Rps13	Eif3e	Mtdh	Rab1a
Rps14	Hmmr	Gm1673		Gm10076	Cyp2d26	Dbi	Pfn2	mt-Nd4l	Gpi1	Nrip1	Etfa	Fxyd5	Psme1	Rps15a	Eif3f	Myl12a	Rbp2
Rps15	Hnrnpa0	Gm266		Gm2a	Cyp2e1	Dcxr	Pik3r1	mt-Nd5	Gsta4	Nudt4	Etl4	Gimap1	Ptma	Rps20	Eif4a1	Myl12b	Renbp
Rps15a	Hnrnpa1	Gm42418		Gnpda1	Cyp2j5	Ddah1	Pkm	Mt1	Gstt3	Pax2	Etnk1	Gimap4	Ptpn18	Rps24	Eif5b	Naca	Rfk
Rps16	Hnrnpa2b1	Gnai2		Gns	Cyp4a10	Ddt	Pla1a	Mt2	Hadh	Pdcd4	Exoc3l4	Gimap5	Pycard	Rps26	Emilin1	Nap1l1	Rnf128
Rps18	Hnrnpa3	Gnas		Golga4	Cyp4a14	Defb29	Pou3f3	Ndrg2	Hadha	Pdzk1ip1	Fam13a	Gimap6	Rac1	Rps27a	Eml4	Nasp	Rpl18
Rps19	Hnrnpab	Gnb2		Gpd1	Cyp4a31	Dgcr6	Ppargc1a	Ndufa1	Hadhb	Pgp	Fam162a	Gm42418	Rack1	Rps3a1	Emp3	Ncam1	Rpl28
Rps2	Hnrnpc	Golim4		Gpx1	Cyp4b1	Dhrs4	Ppp1r1a	Ndufa11	Hk1	Plet1	Fmc1	Gnai2	Ranbp1	Rps4x	Erh	Ncl	Rps10
Rps20	Hnrnpd	Gpc3		Gpx3	D630029K05Rik	Dnajc12	Prdx5	Ndufa12	Hoxd10	Ppic	Foxi1	Gnas	Rap1b	Rps7	Eva1b	Nedd4	Rps11
Rps21	Hnrnpdl	Gpsm3		Grhpr	Dab2	Dnajc19	Ptger3	Ndufa13	Hoxd8	Ptbp3	Foxp1	Gnb1	Rbm3	Rps8	Fau	Nfia	Rtn4
Rps23	Hnrnpf	Gpx8		Grina	Dao	Dph3	Pth1r	Ndufa3	Hoxd9	Ptger1	Foxq1	Gnb2	Reep5	Rps9	Fbl	Notch2	Sar1b
Rps24	Hnrnph1	Gsk3b		Gsta2	Dbi	Dynll2	Scin	Ndufa4	Hspa9	Ptgs1	Gabarapl2	Gng11	Rhoa	Rpsa	Fbln1	Npm1	Sdcbp
Rps25	Hnrnpk	Gsn		Gstt2	Dcxr	Ech1	Sdc4	Ndufa5	Idh2	Ptov1	Gadd45a	Gngt2	Rpl10	S100a11	Fbln5	Nr2f2	Selenop
Rps26	Hnrnpl	H2afv		Herpud1	Ddah1	Edf1	Sec14l1	Ndufa8	Idh3a	Pycard	Gclc	Gpihbp1	Rpl10a	S100a6	Fbn1	Nsa2	Serpinb1a
Rps27a	Hnrnpm	H2afy		Hgd	Defb29	Eef1g	2020-09-04	Ndufb10	Idh3b	Rack1	Gde1	Grb10	Rpl11	S100a8	Fbn2	Nucks1	Serpinb6a
Rps3	Hnrnpr	H3f3a		Hnf4a	Dhcr24	Eef2	Sfrp1	Ndufb11	Ier3	Rasl11a	Gls	Gsk3b	Rpl12	S100a9	Fermt2	Ostc	Slc17a5
Rps3a1	Hnrnpu	H3f3b		Idh1	Dhrs4	Eif1	Shd	Ndufb2	Immt	Rhcg	Gm17634	H19	Rpl13	Set	Fgfr1	Pbx1	Slc39a1
Rps4x	Hoxa10	Hipk2		Igf1r	Dnajc12	Eif4b	Slc12a1	Ndufb6	Iqgap1	Rnf128	Gm42067	H1f0	Rpl15	Sfr1	Fhl2	Pdcd4	Slc9a3r1
Rps5	Hoxc10	Hist3h2ba		Igfbp4	Dnajc13	Eif5a	Slc16a7	Ndufb7	Irf2bp2	Rpl12	Gng11	H2-D1	Rpl17	Sh3bgrl3	Fkbp1a	Peg3	Smim22
Rps7	Hoxd11	Hmgb1		Itch	Dnajc19	Elof1	Slc25a3	Ndufb8	Itga6	Rpl13	Gng12	H2afz	Rpl18	Siva1	Flna	Pfn1	Smim24
Rps8	Hp1bp3	Hnrnpa0		Itpr1	Dnase1	Emc6	Slc25a30	Ndufb9	Itgav	Rpl15	Gng5	H3f3a	Rpl18a	Smc3	Fn1	Pgls	Sox11
Rps9	Hpf1	Hnrnpa1		Kcnj15	E130102H24Rik	Eno1	Slc25a5	Ndufc1	Itm2b	Rpl18	Got1	H3f3b	Rpl19	Sox4	Fosb	Pnn	Spink1
Rpsa	Hsp90aa1	Hnrnpa3		Kcnj16	Ech1	Eny2	Slc5a3	Ndufs2	Itpr2	Rpl21	Grb10	Hes1	Rpl21	Sparc	Fstl1	Ppia	Taldo1
Rsl1d1	Hsp90ab1	Hnrnpab		Keg1	Echdc2	Epn1	Slit2	Ndufs3	Ivns1abp	Rpl22	Guca2a	Hipk2	Rpl22	Stfa1	Fubp1	Ppib	Tax1bp1
Ryk	Igfbp5	Hnrnpd		Khk	Ehhadh	Erich4	Smagp	Ndufs5	Jarid2	Rpl23	Hadhb	Hmg20b	Rpl23	Stfa2	Fus	Ppic	Tbrg1
Serf1	Ilf2	Hnrnpk		Kif12	Enpp2	Errfi1	Sorl1	Ndufs8	Kcnj1	Rpl27a	Hagh	Hmgb1	Rpl27	Stfa2l1	G3bp1	Ppig	Tceal9
Set	Jpt1	Hnrnpm		Klf9	Entpd5	Esd	Sostdc1	Ndufv1	Kcnj10	Rpl30	Hepacam2	Hmgb2	Rpl27a	Stmn1	Gas1	Ppp1r14b	Tfg
Sf3b3	Kcnq1ot1	Hnrnpr		Lactb2	Ephx2	Etfb	Spint2	Ndufv2	Kl	Rpl7	Hes1	Hnrnpa0	Rpl29	Taldo1	Gm42418	Prmt1	Tmem37
Sfpq	Khdrbs1	Hp1bp3		Lamp1	Eps8	Ethe1	Sptbn1	Neat1	Klhl3	Rpl9	Hexb	Hnrnpa1	Rpl30	Tmsb10	Gm47283	Prrc2c	Tmsb10
Siva1	Kif23	Hs3st6		Lamp2	Erich4	Fah	St3gal6	Nfe2l1	Kng2	Rps10	Higd1a	Hnrnpab	Rpl32	Tmsb4x	Gnai2	Psip1	Tpp1
Slc12a2	Larp7	Hsp90aa1		Lgmn	Errfi1	Fam32a	Stard8	Nipsnap2	Krt7	Rps12	Hk1	Hnrnpd	Rpl34	Top1	Gnas	Psma5	Trappc2l
Smarcc1	Lgals1	Hsp90ab1		Lipa	Evi5	Fam96a	Syne2	Nudt4	Lamb1	Rps13	Hmgn3	Hp1bp3	Rpl35a	Tpm1	Gng11	Ptma	Tspan13
Smc3	Lhx1	Hsp90b1		Lrp2	Fah	Fbp1	Tfap2b	Ogdh	Ldhb	Rps20	Hmx2	Hras	Rpl39	Tpm4	Golim4	Ptn	Ttr
Sox11	Lig1	Hspa5		Lrpap1	Fahd1	Fdx1	Tfcp2l1	Oxct1	Letm1	Rps24	Hoxd3os1	Hsp90ab1	Rpl5	Tuba1b	Gpc3	Rack1	Tubb4b
Sox4	Lmnb1	Id1		Maf	Fam126b	Fis1	Tmem213	Pacsin2	Lgals3	Rps26	Idh3a	Hspb1	Rpl8	Tubb5	Gpc6	Ramp2	Tubb5
Sparc	Lockd	Id3		Mafg	Fam213a	Fitm1	Tmem72	Pantr1	Lman1	Rps27a	Igfbp5	Hspg2	Rpl9	Txn1	Gpx8	Ran	Txn1
Spock2	Lsm2	Ier2		Malat1	Far1	Fmc1	Tmprss2	Papss1	Lrp10	Rps27rt	Insrr	Icam2	Rplp1	Tyrobp	Gspt1	Ranbp1	Txndc17
Ssbp1	Lsm3	Ifitm2		Mapt	Fbp1	Fmo1	Trim2	Paqr5	Ltbp3	Rps3a1	Irs1	Id1	Rplp2	Ubb	Gtf2h5	Rbm25	Uap1l1
Stmn1	Lsm4	Igf1r		2020-03-02	Fhl1	Fmo2	Tspan8	Pbxip1	Ly6a	Rps7	Iscu	Id3	Rps10	Vim	Gucy1a1	Rbm3	Vapa
Taf1d	Lsm5	Igfbp7		Mettl7a1	Fitm1	Folr1	Tubb2b	Pcolce	Mal	Rps8	Itgav	Ier2	Rps11	Ywhaz	H19	Rbm8a
Tcf4	Lsm6	Ilk		Mfsd1	Fmo1	Fth1	Umod	Pgam2	Mdh1	Rps9	Itm2b	Ifitm2	Rps12		H1fx	Rbp1
Tgfbi	Lsm7	Iqgap2		Miox	Fmo2	Ftl1	Uqcrc1	Pkm	Mdh2	Rpsa	Itpr2	Ifitm3	Rps13		H2afv	Rpl10
Tia1	Lsm8	Irf2bpl		Msra	Folr1	Fuca1	Uqcrc2	Ppargc1a	Mecom	S100a11	Kctd12	Igfbp3	Rps14		H2afy	Rpl10a
Tnrc6b	Lsp1	Itgb1		mt-Atp6	Frmd4b	Fut9	Vldlr	Ppp1r1a	Mgst1	S100a16	Krt7	Igfbp5	Rps15a		H2afz	Rpl11
Tpm2	Lyar	Itgb5		mt-Atp8	Fth1	Fxyd2	Wfdc15b	Psap	Mrps6	S100a6	Laptm4b	Itga6	Rps16		H3f3a	Rpl12
Tra2a	Magoh	Itm2b		mt-Co1	Ftl1	Gabarap	Wfdc2	Pttg1	mt-Atp6	Scd2	Ldhb	Itgb1	Rps18		H3f3b	Rpl13
Tril	Map4k4	Jak1		mt-Nd1	Fuca1	Gabarapl1	Wnk4	Rabac1	mt-Co2	Scnn1b	Lgals3	Jpt1	Rps19		Hmcn1	Rpl13a
Trp53	Marcks	Jarid2		mt-Nd2	Fut9	Gapdh	Wwc2	Rhcg	mt-Co3	Scnn1g	Litaf	Jun	Rps20		Hmgb1	Rpl14
Tsc22d1	Marcksl1	Jun		mt-Nd3	Fxyd2	Gas2	Zmiz1	Rtn3	mt-Cytb	Serinc3	Lsm6	Junb	Rps23		Hmgn1	Rpl15
Tshz2	Matr3	Junb		mt-Nd4	G0s2	Gatm		S100a1	mt-Nd1	Sh3bgrl3	M6pr	Jup	Rps24		Hmgn2	Rpl17
Ttc14	Mcm7	Jund		mt-Nd4l	G6pc	Gcdh		S100g	mt-Nd2	Smco4	Mal	Kdelr2	Rps25		Hmgn3	Rpl18
Ttc28	Mdk	Kcnq1ot1		mt-Nd5	Galnt11	Gclm		Scd2	mt-Nd3	Sox4	Mal2	Kdr	Rps26		Hnrnpa0	Rpl18a
Ubap2l	Meis2	Kdelr2		Nabp1	Gas2	Gcsh		Scnn1a	mt-Nd4	Spink8	Mcee	Klf2	Rps27		Hnrnpa3	Rpl19
Unc5c	Mest	Kdm5b		Nat8f1	Gatm	Ghr		Sdc4	mt-Nd5	Spint2	Mdh1	Klf4	Rps27a		Hnrnpab	Rpl21
Uncx	Mfap2	Kdm6b		Ncoa7	Gcdh	Gipc2		Sdha	mt-Nd6	Stc1	Mecom	Klf7	Rps27rt		Hnrnpc	Rpl22
Vcan	Mgp	Kif5b		Ndel1	Gchfr	Gk		Sdhb	Mt1	Tacstd2	Met	Krtcap2	Rps3		Hnrnpd	Rpl22l1
Wt1	Mki67	Krcc1		Ndrg1	Gclm	Glrx5		Sec14l1	Mthfd1	Tceal9	Mien1	Lamc1	Rps3a1		Hnrnpdl	Rpl23
Ybx3	Morf4l2	Ktn1		Neat1	Gcnt1	Glud1		Sfrp1	Muc1	Tfcp2l1	Mif	Laptm4a	Rps4x		Hnrnph1	Rpl23a
Zbtb20	Msi2	Laptm4a		Neu1	Ggnbp1	Glul		Sgms2	Mymx	Tmem213	Mindy1	Lmo2	Rps5		Hnrnpk	Rpl24
Zfp266	Myef2	Lgr4		Nmrk1	Ggt1	Glyat		Slc12a3	Myo10	Tmem229a	Mme	Lsm2	Rps6		Hnrnpm	Rpl26
	Myh10	Lpin2		Nox4	Ghr	Gm10076		Slc16a7	Ndrg2	Tmsb4x	Mrpl35	Luzp1	Rps7		Hnrnpr	Rpl27
	Nap1l1	Lrrfip1		Nus1	Gipc2	Gm19950		Slc25a5	Ndufa10	Tox3	Mrps24	Ly6c1	Rps8		Hnrnpu	Rpl27a
	Nasp	Lsp1		Odc1	Gk	Gm5617		Slc5a3	Ndufa11	Tpm1	Mrps6	Ly6e	Rps9		Hoxd11	Rpl28
	Nav2	Ltbp1		Pah	Glul	Gng12		Smim4	Ndufa12	Tspan8	mt-Co1	Macf1	Rpsa		Hp1bp3	Rpl29
	Ncam1	Mafb		Palld	Glyat	Gng5		Sostdc1	Ndufa9	Tspo	mt-Nd1	Maged2	S100a10		Hsp90ab1	Rpl3
	Ncl	Magi2		Pbld1	Gm10076	Gpd1		Spint2	Ndufb10	Wfdc2	mt-Nd3	Magoh	S100a11		Hsp90b1	Rpl30
	Nedd4	Magoh		Pcbd1	Gm19950	Gpx1		Spp1	Ndufb11	Wls	mt-Nd4l	Manf	S100a6		Id3	Rpl32
	Nme1	Man1a2		Pck1	Gm2a	Gpx3		Tesc	Ndufb7	Wsb1	mt-Nd5	Map4k4	Serinc3		Ifi27l2a	Rpl34
	Nono	Manf		Pcx	Gm45792	Gpx4		Tfap2b	Ndufb9	Zfhx3	Mt1	Mapre1	Sh3bgrl3		Ifitm1	Rpl35a
	Nop56	Mapt		Pcyt2	Gng12	Grhpr		Tfcp2l1	Ndufc2		Mthfd1	Marcks	Snrpd1		Ifitm2	Rpl36a
	Nop58	Marcks		Pdk2	Golga4	Gsr		Tmem213	Ndufs1		Nadk	Marcksl1	Snrpg		Ifitm3	Rpl36al
	Npm1	Marcksl1		Pdzk1	Gpd1	Gsta2		Tmem52b	Ndufs2		Nbea	Mef2a	Srgn		Ift20	Rpl39
	Npm3	Meis2		Pdzk1ip1	Gpr137b	Gstm1		Tmem72	Ndufs3		Nbeal1	Mef2c	Stmn1		Igfbp3	Rpl4
	Nr2f2	Metrnl		Pim3	Gpx1	Gstm5		Tmprss2	Ndufs4		Ncoa7	Meis2	Tagln2		Igfbp5	Rpl5
	Nsd2	Mfge8		Pipox	Gpx3	Gstz1		Trpm7	Ndufs5		Ndrg2	Mest	Taldo1		Il11ra1	Rpl6
	Nsmce4a	Mgat5		Plpbp	Gpx4	Guca2b		Tsc22d2	Ndufs7		Ndufa1	Mfge8	Tcf4		Ilf2	Rpl7
	Nt5dc2	Midn		Plscr2	Grhpr	H2afj		Tspo	Ndufv1		Ndufa3	Mphosph8	Tln1		Ilk	Rpl8
	Nucks1	Mme		Polr3e	Grina	Hadh		Tubb2a	Neat1		Ndufa4	Msn	Tmem50a		Itga9	Rpl9
	Nudc	Mmp23		Ppp2r3a	Gss	Hagh		Txnip	Nfe2l1		Ndufa5	Mtdh	Tmsb10		Itgb1	Rplp0
	Nudcd2	Morf4l1		Prkaa2	Gsta2	Hao2		Umod	Nipsnap2		Ndufab1	Mxd4	Tmsb4x		Jak1	Rplp1
	Nudt21	Morf4l2		Prodh	Gstm1	Hebp1		Uqcr11	Nme7		Ndufb10	Myct1	Tpm3		Kcnq1ot1	Rplp2
	Nusap1	Mphosph8		Prodh2	Gstm5	Hibadh		Uqcrb	Npb		Ndufb6	Myh9	Tpr		Kdm5b	Rps10
	Pa2g4	Msi2		Prss8	Gstt2	Higd2a		Uqcrc1	Npnt		Ndufc1	Myl12a	Tspo		Khdrbs1	Rps11
	Parp1	Mtch1		Psap	Gstz1	Hint1		Uqcrc2	Nptn		Ndufs3	Myl6	Tuba1b		Krtcap2	Rps12
	Pax2	Mtdh		Pter	Guca2b	Hint2		Uqcrfs1	Nrep		Ndufs5	Nap1l1	Tubb5		Laptm4a	Rps13
	Pbk	Mtss1		Pth1r	Gucd1	Hist1h2bc		Uqcrh	Nudt4		Ndufv2	Ncl	Tyrobp		Lbh	Rps14
	Pbrm1	Myh9		Ptprd	Hao2	Hmgcs1		Uqcrq	Ogdh		Nedd4l	Nedd4	Ubb		Ldb2	Rps15
	Pclaf	Myl12a		Qdpr	Hebp1	Hnf4a		Usmg5	Pacsin2		Nfe2l1	Nfat5	Ucp2		Lgals1	Rps15a
	Pcm1	Myl6		Rab11fip3	Herpud1	Hsbp1		Wfdc15b	Papss1		Nfe2l2	Nfib	Vim		Lhfp	Rps16
	Pcp4	Naca		Rere	Hgd	Hspa8		Wfdc2	Paqr5		Nop10	Nid1	Wfdc17		Loxl1	Rps18
	Pdap1	Nap1l1		Retreg1	Hibadh	Hspe1		Wnk1	Pbxip1		Nudt4	Nrep	Zeb2		Lrp1	Rps19
	Peg3	Ncam1		Rgl1	Hint2	Iah1		Wnk4	Pcolce		Ociad1	Nrp1			Lsm12	Rps20
	Phf5a	Nebl		Rsrp1	Hist1h2bc	Idh1			Pdha1		Ociad2	Ostf1			Lsm2	Rps21
	Phgdh	Nedd4		Rufy3	Hlf	Igfbp4			Pdhb		Ogdh	Pbx1			Lsm3	Rps23
	Phip	Nes		Samd9l	Hmgcs1	Inmt			Pgam2		Osbpl1a	Pcbp1			Lsm5	Rps24
	Pmf1	Nktr		Scp2	Hmgcs2	Iscu			Pgap1		Oxgr1	Pcdh17			Lsm7	Rps25
	Pnn	Notch2		Scpep1	Hnf4a	Jtb			Phb		Pam	Pclaf			Lsm8	Rps26
	Pole3	Nphs1		Selenbp1	Hoga1	Kap			Pkm		Paqr5	Pecam1			Lsp1	Rps27
	Ppia	Nphs2		Selenop	Hoxb3os	Keg1			Pld3		Parm1	Pfn1			Ltbp4	Rps27a
	Ppig	Nr2f2		Sephs2	Hpn	Khk			Plxnb2		Pbxip1	Phf20l1			Luc7l3	Rps27rt
	Ppp1r14b	Nrep		Sfxn1	Hspe1	Klf9			Pnkd		Pcmtd1	Phf5a			Luzp1	Rps3
	Prc1	Nrp1		Sgk2	Hykk	Kxd1			Pou3f3		Pcolce	Pitpna			Maged1	Rps3a1
	Prdx2	Nupr1		Sirt3	Iah1	Lactb2			Ppargc1a		Pde1a	Pitpnc1			Maged2	Rps4x
	Prdx4	Pabpn1		Slc13a1	Id2	Lamtor1			Ppp1r1a		Pdhb	Plat			Magoh	Rps5
	Prmt1	Parva		Slc16a12	Idh1	Lamtor2			Ptbp3		Pgam1	Plk2			Map4k4	Rps6
	Prpf40a	Pbrm1		Slc17a1	Igf1r	Lamtor4			Ptges		Pgrmc1	Plpp1			Marcks	Rps7
	Prrc2c	Pcbp1		Slc22a1	Igfbp4	Lamtor5			Pth1r		Phlda1	Plpp3			Marcksl1	Rps8
	Psip1	Pcp4		Slc22a18	Inmt	Lap3			Ptprf		Pip4k2c	Plvap			Matr3	Rps9
	Ptges3	Pdcd4		Slc22a8	Iscu	Ldha			Pttg1		Pkm	Plxnd1			Mbd3	Rpsa
	Ptma	Pdia4		Slc25a10	Itch	Lgmn			Pycard		Pkn2	Podxl			Mbnl2	S100a10
	Ptms	Pdia6		Slc25a36	Itgb8	Lrp2			Rab11a		Plagl1	Pomp			Mcrip1	S100a11
	Ptn	Peg3		Slc25a51	Itpr1	Lypla1			Rabac1		Plcg2	Ppia			Mdk	S100a6
	Ptprs	Pkdcc		Slc26a1	Kap	Macrod2			Retsat		Plet1	Ppib			Meg3	Sarnp
	Rack1	Pkig		Slc27a2	Kcnj15	Maf			Rhcg		Pmepa1	Ppic			Meis1	Sec61b
	Rad21	Plat		Slc2a2	Kcnj16	Map1lc3a			Rnaset2a		Ppargc1a	Ppp1r2			Meis2	Selenoh
	Ran	Pls3		Slc34a1	Kcnk5	Map1lc3b			Rnaset2b		Ppfibp2	Ppp3ca			Mest	2020-09-07
	Ranbp1	Pmepa1		Slc34a3	Keg1	Mcee			Rragd		Ppp1cc	Prdx4			Mfap2	Serbp1
	Rbbp4	Pnisr		Slc37a4	Khk	Mcrip2			Rtn3		Ppp1r2	Prkar1a			Mfap4	Serf1
	Rbbp7	Podxl		Slc3a2	Kif12	Mcur1			S100a1		Ppp2r5a	Prmt1			Mfge8	Set
	Rbm25	Polr2a		Slc43a2	Klf15	Mdh1			S100g		Prkcd	Prrc2c			Mgp	Sf3b2
	Rbm3	Polr2g		Slc47a1	Klf9	Me1			Sall3		Psap	Psma7			Mmp14	Sfpq
	Rbm8a	Ppig		Slc4a4	Lactb2	Med28			Scd2		Ptbp3	Psmb1			Mmp2	Sfr1
	Rbmxl1	Ppp1r14b		Slc5a12	Lamp2	Mettl26			Scg5		Ptch1	Psmb2			Morf4l1	Sh3bgrl3
	Rbp1	Prmt1		Slc5a2	Lap3	Mien1			Scnn1a		Pts	Psmb3			Morf4l2	Siva1
	Rcn2	Prpf40a		Slc6a19	Lgmn	Mif			Scnn1b		Rab14	Psmd7			Mprip	Smarca5
	Rfc1	Prrc2c		Slc6a6	Lipa	Minos1			Scnn1g		Rab17	Ptma			Mtdh	Smc1a
	Rnaseh2c	Psip1		Slc6a8	Lpin1	Miox			Sdc4		Rabac1	Ptp4a3			Myh10	Smc3
	Rnps1	Ptbp3		Slc7a7	Lrp2	Mocs2			Sdha		Rabep2	Ptprb			Myh9	Snrpb
	Rpl10a	Ptma		Slc7a8	Lrpap1	Mpc1			Sec14l1		Rala	Qk			Myl12a	Snrpd1
	Rpl11	Ptms		Slc7a9	Lypla1	Mpc2			Sestd1		Ralbp1	Rac1			Myl6	Snrpd2
	Rpl12	Ptn		Smim24	Macrod2	Mrfap1			Sgms2		Ralgapa2	Rack1			Myl9	Snrpe
	Rpl13	Ptov1		Smpdl3a	Maf	Mrpl12			Slc12a3		Rap1a	Raly			Mylk	Snrpf
	Rpl15	Ptprd		Snhg11	Mafg	Mrpl14			Slc16a7		Rap1gap	Ramp2			Naca	Snrpg
	Rpl18	Ptpro		Snx29	Malat1	Mrpl18			Slc25a12		Rcan2	Ran			Nap1l1	Snu13
	Rpl18a	Ptprs		Sod3	Mapt	Mrpl20			Slc25a3		Rer1	Ranbp1			Nasp	Sox11
	Rpl19	Qk		Sord	Mat2a	Mrpl28			Slc25a30		Rgs2	Rap1a			Ncam1	Sox4
	Rpl21	R3hdml		Spink1	Mcrip2	Mrpl30			Slc25a5		Rhbg	Rap1b			Ncl	Sparc
	Rpl22	Rab3b		Spp1	Mcur1	Mrpl34			Slc43a2		Rhcg	Raph1			Nedd4	Spcs2
	Rpl23	Rack1		Spp2	Me1	Mrpl42			Slc5a3		Rnf152	Rbm25			Nenf	Srrm1
	Rpl26	Rad21		Spr	Mep1a	Mrpl50			Smad7		Rpap3	Rbm3			Nfia	Srrm2
	Rpl27a	Rasl11a		Sqstm1	Mettl26	Mrpl51			Sod2		Rpn1	Rbms1			Nfib	Srsf3
	Rpl28	Rbbp6		Stard10	Mettl7a1	Mrpl52			Sorl1		Rragd	Rbp1			Nfic	Ssb
	Rpl29	Rbm3		Steap2	Mfsd1	Mrps12			Sostdc1		Rtn3	Rbpms			Nfix	Stmn1
	Rpl3	Rbm39		Sult1d1	Mfsd4b5	Mrps18a			Spcs3		S100a1	Rbx1			Nid1	Sub1
	Rpl30	Rbm8a		Taf1d	Miox	Mrps21			Spint2		S100a11	Rdx			Nktr	Sumo2
	Rpl32	Rbms1		Tcea3	Mlec	Mrps24			Spire1		Scand1	Reep3			Nop58	Supt16
	Rpl36a	Rhpn1		Tcn2	Mlxipl	Mrps36			Spp1		Scg5	Reep5			Npm1	Tcf4
	Rpl5	Ripor1		Tef	Mocs2	Mrps7			Ssbp4		Scnn1a	Rhoa			Nr2f2	Tmem167
	Rpl7	Robo2		Tgm2	Mpc1	Msra			Stard8		Sdha	Rhob			Nrep	Tmpo
	Rpl8	Rpl12		Tgoln1	Mrps21	Msrb1			Stx7		Sdhd	Rhoc			Nrp1	Tmsb10
	Rpl9	Rpl15		Thnsl2	Mrps36	mt-Atp8			Sulf2		Sec23b	Rock1			Nsa2	Tmsb4x
	Rplp0	Rpl18		Timp3	Msra	Naa38			Sv2a		Sec62	Rock2			Nucks1	Top1
	Rps10	Rpl19		Tinag	Msrb1	Nat8f1			Tacstd2		Selenos	Rpl11			Nxf1	Tpm1
	Rps11	Rpl21		Tkfc	mt-Atp8	Ncoa7			Tanc1		Serinc3	Rpl12			Ostc	Tpm3
	Rps12	Rpl23		Tln2	mt-Nd1	Ndrg1			Tbc1d14		Serpinb6b	Rpl13			P4hb	Tpm4
	Rps13	Rpl29		Tmem174	mt-Nd4l	Ndufa1			Tesc		Serpinb9	Rpl15			Pafah1b1	Tpr
	Rps15	Rpl30		Tmem27	Mtss1	Ndufa13			Tfap2b		Sh3bgrl2	Rpl18			Parva	Tpt1
	Rps15a	Rpl5		Tmem8	Myo6	Ndufa2			Tfcp2l1		Shisa4	Rpl19			Pbrm1	Tra2b
	Rps16	Rpl9		Tnfaip8	Napsa	Ndufa3			Tfrc		Shisa5	Rpl21			Pbx1	Tuba1a
	Rps18	Rps10		Tns1	Nat8	Ndufa5			Tmem178		Slc16a5	Rpl22			Pdap1	Tuba1b
	Rps19	Rps12		Tprkb	Nat8f1	Ndufa6			Tmem213		Slc16a7	Rpl23			Pdgfra	Tubb5
	Rps2	Rps16		Trpc1	Nat8f6	Ndufa7			Tmem52b		Slc25a23	Rpl27			Pdia6	U2af1
	Rps20	Rps20		Ugt2b38	Ncoa7	Ndufab1			Tmem59		Slc25a4	Rpl27a			Pdlim2	Ubb
	Rps24	Rps24		Usp2	Ndel1	Ndufaf8			Tmem72		Slc25a5	Rpl28			Peg3	Ube2i
	Rps25	Rps27a		Vmp1	Ndrg1	Ndufb10			Tmprss2		Slc26a4	Rpl29			Penk	Vim
	Rps26	Rps27rt		Wdr18	Ndufa2	Ndufb2			Tox3		Slc43a2	Rpl30			Pfn1	Wdr89
	Rps27a	Rps3a1		Xylb	Ndufa6	Ndufb4			Trabd2b		Slc44a3	Rpl5			Phf14	Wtap
	Rps3	Rps7			Ndufaf4	Ndufb6			Trap1		Slc4a9	Rpl9			Phf5a	Ywhaz
	Rps3a1	Rps8			Ndufv3	Ndufb8			Trim2		Slc5a3	Rps10			Phip
	Rps4x	Rpsa			Neu1	Ndufc1			Trp53inp2		Smim4	Rps11			Plac8
	Rps5	Rsbn1l			Nipsnap1	Ndufs6			Trpm6		Smim5	Rps12			Plagl1
	Rps7	Rtl8a			Nit1	Ndufv3			Trpm7		Smpd1	Rps13			Pmepa1
	Rps8	Rtl8b			Nit2	Nedd8			Tsc22d2		Smpdl3a	Rps14			Pnn
	Rps9	S100a11			Nmrk1	Ninj1			Tspo		Spink8	Rps15a			Ppia
	Rpsa	Sarnp			Nox4	Nme1			Tuba1c		Spint1	Rps16			Ppib
	Rrm1	Sdc4			Nr1h4	Nop10			Tubb2a		Spint2	Rps20			Ppic
	Rrm2	Selenof			Nudt19	Nox4			Tubb2b		Spire1	Rps24			Ppig
	Rtf1	Selenok			Nus1	Nudt19			Ubc		Spp1	Rps27a			Ppp1r14b
	Sae1	Selenos			Oaz1	Nus1			Ucp2		Srp14	Rps3			Ppp3ca
	Scaf11	Sema3g			Osbpl3	Oaz1			Uqcrc1		Ss18l2	Rps3a1			Prdx4
	Selenoh	Sema5a			Osbpl9	Odc1			Uqcrc2		St14	Rps4x			Prmt1
	2020-09-11	2020-09-11			Ost4	Osbpl9			Uqcrfs1		Syn2	Rps7			Prpf40a
	2020-09-07	Serbp1			Pah	Ost4			Uqcrq		Tbc1d24	Rps8			Prrc2c
	Serbp1	Serpinh1			Pank1	Pah			Vdr		Tdrp	Rps9			Psip1
	Serf1	Set			Papss2	Papss2			Vegfb		Tfcp2l1	Rpsa			Psma3
	Set	Sf3b1			Pbld1	Park7			Wfdc2		Tinagl1	Rrbp1			Psmb1
	Sf3b2	Sf3b2			Pcbd1	Pbld1			Wls		Tmbim4	Rsad2			Psmd7
	Sf3b3	Sf3b3			Pck1	Pcbd1			Wnk1		Tmco1	Rtl8a			Ptma
	Sfpq	Sf3b5			Pcx	Pck1			Wnk4		Tmem117	Rtn4			Ptms
	Sfr1	Sf3b6			Pcyt2	Pdha1			Zfp503		Tmem213	S100a10			Ptn
	Siva1	Sfpq			Pde4d	Pdzk1			Zmiz1		Tmem51	S100a13			Ptov1
	Slbp	Sfr1			Pdzk1	Pebp1					Tmem61	S100a16			Ptprd
	Slc24a5	Sh3glb1			Pdzk1ip1	Pecr					Tmem72	S100a6			Ptprs
	Sltm	Shisa3			Pecr	Pet100					Tmem9	Sarnp			Purb
	Smarca5	Sin3b			Pgpep1	Pfdn1					Tmprss2	Selenoh			Rab2a
	Smarcc1	Siva1			Phyh	Pfdn5					Trak1	Selenom			Rac1
	Smarce1	Slc24a5			Pim3	Pgk1					Trp53inp2	Selenow			Rack1
	Smc1a	Slc9a3r2			Pipox	Phyh					Tspo	2020-09-10			Ramp2
	Smc2	Smarca5			Plekhb2	Pim3					Twsg1	2020-09-11			Ran
	Smc3	Smarcc1			Plpbp	Plscr2					Txnip	2020-09-07			Ranbp1
	Smc4	Smc3			Plscr2	Polr1d					Ucp2	Serbp1			Rarres2
	Smc6	Snrpc			Polr3e	Polr2i					Uqcr11	Serinc3			Rasgrp2
	Smchd1	Snw1			Por	Polr2k					Uqcrb	Serpinh1			Rbbp7
	Snrpa1	Snx6			Prelid1	Polr3e					Uqcrfs1	Set			Rbfox2
	Snrpb	Sox11			Prkaa2	Ppa2					Usmg5	Sf3b1			Rbm25
	Snrpc	Sox4			Prkcz	Prdx5					Vamp2	Sfpq			Rbm26
	Snrpd1	Sparc			Prodh	Prelid1					Wwc1	Sfr1			Rbm3
	Snrpd2	Spats2l			Prodh2	Prr15l					Yif1b	Sgk1			Rbms1
	Snrpd3	Spcs2			Prpf4b	Pter					Zfhx3	Sh3bgrl3			Rbms3
	Snrpe	Srgap1			Prr15l	Pxmp2					Zmat5	Sh3glb1			Rbp1
	Snrpf	Srrm1			Prss8	Pyurf						Slbp			Rbpms
	Snrpg	Srrm2			Pter	Qdpr						Slc24a5			Rcn2
	Snu13	Srsf3			Pth1r	Rab3ip						Slc9a3r2			Rcn3
	Sox11	Srsf5			Pxmp2	Rab5c						Smc1a			Reep5
	Sox4	Srsf9			Pxmp4	Rab7						Snrpb			Rexo2
	Spc24	Ssb			Qdpr	Rida						Snrpc			Rgs5
	Spc25	Ssbp2			Rab11fip3	Rnf181						Snrpd1			Rock2
	Srrm1	Ssr2			Rab24	Rnf187						Snrpe			Rp9
	Srsf1	Sumo2			Rbm47	Romo1						Snu13			Rpl10
	Srsf10	Supt16			Rbpms2	Rpl10						Snx3			Rpl10a
	Srsf2	Synpo			Rdh16	Rpl13a						Sox4			Rpl11
	Srsf3	Tacc1			Rdh16f2	Rpl14						Spag9			Rpl12
	Srsf7	Tbl1x			Retreg1	Rpl23a						Sparc			Rpl13
	Srsf9	Tcf21			Rida	Rpl31						Spcs2			Rpl15
	Ssb	Tcf4			Rnf181	Rpl35						Sptbn1			Rpl17
	Ssrp1	Tead1			Rsrp1	Rpl35a						Srsf3			Rpl18
	Stag1	Thsd7a			Rufy3	Rpl36						Srsf9			Rpl18a
	Stmn1	Timp2			Samd9l	Rpl36a						Ssb			Rpl19
	Sumo2	Tjp1			Sardh	Rpl37						Ssr2			Rpl21
	Supt16	Tle4			Sat1	Rpl37a						Ssu72			Rpl22
	Suz12	Tln1			Scp2	Rpl38						Stmn1			Rpl22l1
	Syncrip	Tm4sf1			Selenbp1	Rpl4						Sumo2			Rpl23
	Tceal9	Tmed9			Selenop	Rpl41						Tacc1			Rpl24
	Tcerg1	Tmem150c			Sephs2	Rpl6						Tagln2			Rpl26
	Tcf4	Tmem167			Serpinf2	Rpl7a						Tcf4			Rpl27
	Tcp1	Tmem37			Sfxn1	Rplp2						Tcim			Rpl27a
	Thoc7	Tmem50a			Sgk1	Rps17						Timm10b			Rpl28
	Thrap3	Tmem59			Sgk2	Rps2						Tjp1			Rpl29
	Tipin	Tmod3			Sirt3	Rps23						Tln1			Rpl3
	Tmem167	Tmsb10			Slc13a1	Rps25						Tm4sf1			Rpl30
	Tmpo	Tmsb4x			Slc13a3	Rps27						Tmed9			Rpl32
	Tmsb10	Tnrc6b			Slc16a2	Rps27l						Tmem176b			Rpl34
	Top1	Tnrc6c			Slc17a1	Rps28						Tmem50a			Rpl35a
	Top2a	Tns3			Slc17a3	Rps29						Tmpo			Rpl36a
	Tpm2	Top1			Slc22a1	Rps6						Tmsb10			Rpl39
	Tpm3	Top2b			Slc22a12	Rtraf						Tmsb4x			Rpl5
	Tpm4	Tpm1			Slc22a18	Sat1						Top1			Rpl7
	Tpr	Tpm4			Slc22a2	Scp2						Top2a			Rpl7a
	Tpx2	Tpr			Slc22a28	Sdhb						Tpm3			Rpl8
	Tra2a	Trappc4			Slc22a30	Sdhc						Tpm4			Rpl9
	Tra2b	Trib2			Slc22a6	Sdhd						Tprgl			Rplp0
	Trim28	Tsc22d1			Slc22a8	Sec61g						Tpt1			Rplp1
	Trp53	Tshz2			Slc23a1	Selenbp1						Tsc22d1			Rplp2
	Tshz2	Tspan13			Slc25a10	Selenop						Tshz2			Rps10
	Tsn	Tspan15			Slc25a13	Sephs2						Ttc28			Rps11
	Ttc28	Tspan3			Slc25a39	Serf2						Tuba1a			Rps12
	Ttc3	Ttc3			Slc25a51	Serp1						Tuba1b			Rps13
	Tuba1a	Tuba1a			Slc26a1	Sfxn1						Tubb5			Rps14
	Tuba1b	Tubb5			Slc27a2	Slc22a12						U2af1			Rps15
	Tuba1c	Ubap2l			Slc2a2	Slc25a10						Ubb			Rps15a
	Tubb4b	Ubb			Slc34a1	Slc25a39						Ube2i			Rps16
	Tubb5	Ube2i			Slc37a4	Slc25a4						Vamp5			Rps18
	Tyms	Ubxn4			Slc3a1	Slc9a3r1						Vim			Rps19
	U2af1	Unc5c			Slc47a1	Slirp						Wasf2			Rps20
	Ubald2	Vcan			Slc4a4	Smdt1						Ywhab			Rps23
	Ubb	Vcp			Slc51b	Smim1						Ywhah			Rps24
	Ube2c	Vegfa			Slc5a8	Smim10l1						Ywhaz			Rps25
	Ube2i	Vim			Slc6a18	Smim22						Zfhx3			Rps26
	Ube2s	Wac			Slc6a19	Smim27									Rps27a
	Uhrf2	Wasf2			Slc6a20b	Smim4									Rps27rt
	Uncx	Wsb2			Slc6a6	Sms									Rps3
	Usp1	Wt1			Slc7a9	Snf8									Rps3a1
	Utp3	Ywhab			Slc9a3r1	Snhg18									Rps4x
	Vcan	Ywhae			Smim1	Snx3									Rps5
	Wnt4	Ywhaz			Smim10l1	Sod1									Rps7
	Wt1	Zbtb7c			Smim22	Sod2									Rps8
	Ybx3	Zcchc11			Smim24	Sord									Rps9
	Ywhae	Zcchc6			Smim27	Spink1									Rpsa
	Ywhah	Zfp36l1			Sms	Spp2									Rrbp1
	Ywhaz				Snhg18	Spr									Rsu1
	Zc3h13				Snx29	Srp9									Rtf1
	Zcchc11				Sod1	Ss18l2									Rwdd1
	Zfp91				Sod3	St13									S100a10
					Sord	Stard10									S100a11
					Spink1	Stx7									S100a6
					Spp2	Suclg2									Sarnp
					St13	Sult1d1									Sec11a
					Stard10	Swi5									Sec31a
					Steap2	Tbca									Sec61b
					Sugct	Tcea3									Selenof
					Sult1d1	Timm13									Selenom
					Susd3	Timm8b									Selenow
					Taf1d	Tkfc									2020-09-11
					Tcea3	Tma7									2020-09-07
					Tcn2	Tmem126a									Serbp1
					Tef	Tmem242									Serf1
					Thnsl2	Tmem256									Serpine2
					Timp3	Tmem27									Serping1
					Tkfc	Tnfaip8									Serpinh1
					Tln2	Tomm20									Set
					Tmbim4	Tomm5									Sf3b2
					Tmbim6	Tomm7									Sf3b3
					Tmem150a	Tpi1									Sf3b5
					Tmem174	Tprkb									Sfpq
					Tmem176a	Tpt1									Sfr1
					Tmem176b	Ttc36									Sfrp1
					Tmem189	Tuba4a									Sh3bgrl
					Tmem229a	Txn1									Siva1
					Tmem252	Txn2									Slc38a2
					Tmem256	Txndc17									Smap1
					Tmem27	Uba52									Smarca5
					Tnfaip8	Ubl5									Smarcc1
					Tnfrsf21	Ufm1									Smarce1
					Tns1	Uqcc3									Smc1a
					Tob2	Uqcr10									Smc3
					Tpmt	Uqcr11									Smc6
					Tprkb	Uqcrb									Snai2
					Trim7	Uqcrfs1									Snrpb
					Trp53bp2	Uqcrh									Snrpc
					Trpc1	Uqcrq									Snrpd1
					Trps1	Usmg5									Snrpd2
					Tst	Usp50									Snrpd3
					Ttc36	Vamp8									Snrpe
					Txndc17	Vdac1									Son
					Txnip	Vti1b									Sox4
					Uba52	Wdr18									Sparc
					Ugt3a2	Wwp1									Spats2l
					Upb1	Xylb									Spcs2
					Usp2	Ybx1									Sptbn1
					Usp50	Zfp706									Srp19
					Utp20	Znhit1									Srsf10
					Vmp1										Srsf3
					Vps13a										Srsf7
					Wdr18										Srsf9
					Wwp1										Ssb
					Xylb										Ssbp4
					Zbtb20										Ssr2
					Zfp706										Ssr3
					Zmynd10										Ssrp1
															Sub1
															Sumo2
															Svil
															Syncrip
															Tagln
															Tagln2
															Tcea1
															Tceal8
															Tceal9
															Tcf12
															Tcf21
															Tcf4
															Tead1
															Tgfbi
															Thrap3
															Tia1
															Timp2
															Tln1
															Tm4sf1
															Tmed10
															Tmed9
															Tmem167
															Tmem50a
															Tmsb10
															Tmsb4x
															Tnrc6b
															Tnrc6c
															Top1
															Top2b
															Tpm1
															Tpm2
															Tpm3
															Tpm4
															Tpr
															Tpt1
															Tra2a
															Tra2b
															Tril
															Tshz2
															Tsn
															Ttc28
															Ttc3
															Tuba1a
															Tuba1b
															Tubb5
															U2af1
															Ubap2l
															Ubb
															Ube2i
															Vcp
															Vim
															Wac
															Wasf2
															Wdr83os
															Wdr89
															Xrn2
															Ybx3
															Ywhab
															Zcchc11
															Zeb2
															Zfp36l1
															Zranb2

## Sheet: Marker genes for annotation
Marker genes from Coombes et al. (Development 2019) & Park et al. (Science 2018)
NP	Proliferating	Podo	Early PT	PCT	PST	LOH	DCT	PC	IC	Endo	Macro	Neutro	Stroma
Six2	Top2a	R3hdml	Hdc	Slc5a12	Atp11a	Umod	Slc12a3	Aqp2	Atp6v1g3	Cd34	Cd74	S100a8	Igfbp3
Cited1	Ube2c	Mafb	Sult1d1	Slc5a2	Slc22a30	Cldn19	Calb1	Hsd11b2	Atp6v0d2	Cdh5	C1qa	S100a9	Fbln5
Pax2	Cenpf	Nphs2	Spink1	Snhg11	Slc13a3	Irx1	Wnk1	Fxyd4	Hmx2	Cldn5	C1qb	S100a11	Acta2
Crym	Cdk1	Magi2	Pdzk1	Slc7a7	Slc5a8	Egfl6	Pvalb	Apela	Car2	Ecscr	C1qc	Retnlg	Mgp
Meox1	Mki67	Podxl	Slc34a1		Cyp4b1	Slc12a1	Pgam2	Aqp3	Oxgr1	Esam	Apoe	Tyrobp	Dcn
Traf1	Birc5	Cdkn1c	Fut9				Wnk4		Mme	Flt1	Cst3		Cfh
Uncx	Pclaf	Cldn5	Fxyd2						Tmem61	Kdr			Col3a1
Eya1	Tyms	Nphs1	Osr2						Slc25a4	Pecam1			Col1a1
Spock2	Dut	Rasl11a	Slc39a5						Fam13a	Plvap
		Dpp4	Keg1						Uqcrb	Nrp1
		Synpo	Cpn1							Ehd3
		Mapt	Ttc36							Plat
		Ptpro	Ly6a							Igfbp5
		Wt1								Emcn
										Plpp1
										Ly6c1
										Egfl7
										Meis2
										Fabp4
