# Supplementary material for: Single cell regulatory landscape of the mouse kidney highlights cellular differentiation programs and disease targets
Source: Nat Commun. 2021 Apr 15;12:2277. doi: 10.1038/s41467-021-22266-1 (PMC8050063; doi:10.1038/s41467-021-22266-1)
Supplement: Supplementary file 6 — Supplementary Data 3 [file 41467_2021_22266_MOESM6_ESM.xlsx]

## Sheet: S Table 3
A gene was considered to be differentially expressed if it was detected in at least 25% of one group and with at least 0.25 log fold change between two groups and the significant level of Benjamini-Hochberg (BH) adjusted p value <0.05 in Wilcoxon rank sum test was used.
	p_val	avg_logFC	pct.1	pct.2	p_val_adj	cluster	gene
1	0	2.26489	0.635	0.147	0	DCT	Slc12a3
2	0	1.77903	0.692	0.279	0	DCT	Calb1
3	0	1.74273	0.934	0.57	0	DCT	S100g
4	0	1.72861	0.407	0.112	0	DCT	Klk1
5	0	1.69674	0.347	0.06	0	DCT	Egf
6	0	1.61796	0.78	0.304	0	DCT	Defb1
7	0	1.53895	0.764	0.387	0	DCT	Wnk1
8	0	1.49857	0.703	0.223	0	DCT	Tmem52b
9	0	1.42118	0.675	0.308	0	DCT	Wfdc15b
10	0	1.32458	0.616	0.208	0	DCT	Ppp1r1a
11	0	1.21392	0.527	0.123	0	DCT	Pgam2
12	0	1.11292	0.951	0.774	0	DCT	Atp1a1
13	0	1.0935	0.651	0.224	0	DCT	Kng2
14	0	1.05779	0.903	0.606	0	DCT	Mt1
15	0	0.995068	0.483	0.172	0	DCT	Sfrp1
16	0	0.981278	0.438	0.125	0	DCT	Slc16a7
17	0	0.953855	0.791	0.363	0	DCT	Tmem213
18	0	0.926741	0.495	0.216	0	DCT	Clu
19	0	0.906895	0.399	0.173	0	DCT	Lpl
20	0	0.88359	0.382	0.101	0	DCT	Kcnj1
21	0	0.82129	0.326	0.12	0	DCT	Ckb
22	0	0.814735	0.705	0.313	0	DCT	Sostdc1
23	0	0.814192	0.945	0.768	0	DCT	Atp1b1
24	0	0.799664	0.814	0.594	0	DCT	Spp1
25	0	0.794131	0.429	0.16	0	DCT	Wnk4
26	0	0.79349	0.297	0.058	0	DCT	Abca13
27	0	0.783037	0.489	0.206	0	DCT	Umod
28	0	0.757	0.484	0.31	0	DCT	Kl
29	0	0.75554	0.419	0.158	0	DCT	Ier3
30	0	0.754866	0.966	0.887	0	DCT	mt-Co1
31	0	0.752242	0.563	0.418	0	DCT	Gabarapl1
32	0	0.739533	0.334	0.101	0	DCT	Klhl3
33	0	0.735754	0.657	0.306	0	DCT	Mal
34	0	0.734404	0.526	0.197	0	DCT	Clcnkb
35	0	0.729092	0.409	0.181	0	DCT	Mt2
36	0	0.710414	0.698	0.585	0	DCT	Ndufa1
37	0	0.708234	0.612	0.477	0	DCT	Oxct1
38	0	0.695823	0.486	0.222	0	DCT	Hoxd8
39	0	0.693807	0.608	0.344	0	DCT	Pkm
40	0	0.674648	0.351	0.153	0	DCT	Lhx1
41	0	0.669196	0.836	0.521	0	DCT	Wfdc2
42	0	0.669002	0.744	0.466	0	DCT	Nudt4
43	0	0.662602	0.287	0.101	0	DCT	Sgms2
44	0	0.636926	0.763	0.582	0	DCT	S100a1
45	0	0.633502	0.31	0.086	0	DCT	Tmem72
46	0	0.632231	0.251	0.063	0	DCT	Gpx6
47	0	0.620738	0.695	0.421	0	DCT	Fabp3
48	0	0.607503	0.284	0.082	0	DCT	Emx1
49	0	0.574216	0.316	0.117	0	DCT	Hoxb5os
50	0	0.573494	0.81	0.51	0	DCT	Ly6a
51	0	0.566993	0.258	0.078	0	DCT	Mfsd4a
52	0	0.554849	0.3	0.096	0	DCT	Scnn1a
53	0	0.521908	0.962	0.881	0	DCT	mt-Co3
54	0	0.520349	0.958	0.872	0	DCT	mt-Co2
55	0	0.509772	0.965	0.898	0	DCT	mt-Nd4
56	0	0.505749	0.914	0.783	0	DCT	Ldhb
57	0	0.50157	0.957	0.879	0	DCT	mt-Cytb
58	0	0.484288	0.869	0.793	0	DCT	Cox6a1
59	0	0.484208	0.279	0.098	0	DCT	Ndrg2
60	0	0.479745	0.651	0.479	0	DCT	Sdc4
61	0	0.469377	0.331	0.153	0	DCT	Cdh1
62	0	0.464416	0.551	0.373	0	DCT	Spint2
63	0	0.464053	0.94	0.868	0	DCT	Cox7b
64	0	0.45911	0.369	0.167	0	DCT	Cldn8
65	0	0.451113	0.881	0.789	0	DCT	mt-Nd3
66	0	0.44931	0.947	0.854	0	DCT	mt-Atp6
67	0	0.446343	0.257	0.105	0	DCT	Aebp1
68	0	0.445023	0.991	0.974	0	DCT	Cox6c
69	0	0.442583	0.932	0.889	0	DCT	Cox6b1
70	0	0.441298	0.674	0.527	0	DCT	Idh2
71	0	0.440805	0.258	0.101	0	DCT	Pcolce
72	0	0.439171	0.952	0.898	0	DCT	Cox5b
73	0	0.438326	0.425	0.221	0	DCT	Mecom
74	0	0.428643	0.902	0.84	0	DCT	Atp5g3
75	0	0.427724	0.911	0.844	0	DCT	Ndufb9
76	0	0.40519	0.295	0.119	0	DCT	Rhcg
77	0	0.403693	0.942	0.893	0	DCT	Atp5b
78	0	0.399108	0.97	0.937	0	DCT	Ndufa4
79	0	0.394408	0.906	0.839	0	DCT	Uqcrq
80	0	0.392297	0.934	0.848	0	DCT	mt-Nd2
81	0	0.391064	0.295	0.137	0	DCT	Slc5a3
82	0	0.389813	0.897	0.806	0	DCT	Itm2b
83	0	0.376041	0.955	0.92	0	DCT	Cox7a2
84	0	0.372801	0.959	0.929	0	DCT	Atp5l
85	0	0.364252	0.939	0.883	0	DCT	Atp5h
86	0	0.360976	0.872	0.788	0	DCT	Slc25a5
87	0	0.352395	0.95	0.91	0	DCT	Atp5g1
88	0	0.341861	0.889	0.83	0	DCT	Atp5a1
89	0	0.33705	0.989	0.974	0	DCT	Cox4i1
90	0	0.33564	0.96	0.903	0	DCT	mt-Nd1
91	0	0.320641	0.987	0.886	0	DCT	Fxyd2
92	0	0.261541	0.99	0.977	0	DCT	Cox8a
93	3.65195e-307	0.373109	0.703	0.543	1.13404e-302	DCT	Atp6v0e
94	2.5098e-305	0.42091	0.311	0.152	7.79368e-301	DCT	Cyfip2
95	3.92461e-305	0.437995	0.442	0.26	1.21871e-300	DCT	Mrps6
96	8.34355e-299	0.320837	0.896	0.828	2.59092e-294	DCT	Atp5o.1
97	3.72174e-291	0.318163	0.936	0.893	1.15571e-286	DCT	Atp5j
98	8.62369e-284	0.330272	0.885	0.82	2.67792e-279	DCT	Cox5a
99	1.72617e-283	0.369925	0.746	0.62	5.36027e-279	DCT	Aldoa
100	2.36106e-281	0.415974	0.894	0.833	7.3318e-277	DCT	mt-Nd5
101	7.47065e-279	0.417915	0.369	0.204	2.31986e-274	DCT	Paqr5
102	2.51717e-277	0.362048	0.262	0.118	7.81656e-273	DCT	Tfap2b
103	1.32277e-276	0.40149	0.362	0.193	4.1076e-272	DCT	Krt7
104	2.09142e-276	0.343389	0.931	0.886	6.4945e-272	DCT	Uqcr11
105	4.17086e-267	0.506705	0.337	0.189	1.29518e-262	DCT	Trpm7
106	4.47782e-261	0.340814	0.86	0.782	1.3905e-256	DCT	Uqcrb
107	1.02154e-260	0.427537	0.602	0.468	3.17218e-256	DCT	Aco2
108	2.47931e-258	0.416896	0.409	0.25	7.69901e-254	DCT	Ppargc1a
109	9.93735e-258	0.366506	0.595	0.435	3.08584e-253	DCT	Ctsd
110	3.29271e-252	0.388933	0.304	0.156	1.02249e-247	DCT	Pantr1
111	1.7161e-250	0.329255	0.971	0.949	5.32899e-246	DCT	Cox7c
112	1.37557e-249	0.390181	0.36	0.207	4.27154e-245	DCT	Nfe2l1
113	5.57343e-247	0.322731	0.832	0.74	1.73072e-242	DCT	Cycs
114	1.63073e-246	0.450771	0.887	0.816	5.06392e-242	DCT	mt-Nd4l
115	5.57567e-243	0.424341	0.885	0.837	1.73141e-238	DCT	Atp5k
116	8.93754e-241	0.364161	0.416	0.251	2.77538e-236	DCT	Cd9
117	1.93043e-239	0.466343	0.478	0.33	5.99455e-235	DCT	Mgst3
118	1.64259e-238	0.31896	0.775	0.667	5.10072e-234	DCT	Atp6v1f
119	1.56804e-237	0.280732	0.567	0.366	4.86923e-233	DCT	Epcam
120	1.71596e-235	0.261469	0.908	0.818	5.32858e-231	DCT	Chchd10
4186	2.64161e-230	1.37215	0.91	0.265	8.20298e-226	DCT	Clcnkb
121	8.47833e-229	0.324403	0.908	0.874	2.63278e-224	DCT	Atp5j2
122	5.41149e-227	0.308738	0.81	0.736	1.68043e-222	DCT	Ndufb11
123	2.75395e-221	0.340646	0.676	0.547	8.55185e-217	DCT	Mdh2
4187	1.14816e-217	0.896483	0.434	0.055	3.56539e-213	DCT	Atp12a
124	3.77988e-215	0.329224	0.746	0.649	1.17377e-210	DCT	Ndufs5
125	4.47198e-215	0.296415	0.859	0.788	1.38868e-210	DCT	Ndufc1
126	1.73604e-213	0.346373	0.279	0.147	5.39091e-209	DCT	Papss1
127	2.46372e-213	0.320791	0.741	0.628	7.65059e-209	DCT	Ndufa11
4188	2.96063e-212	1.51319	0.88	0.25	9.19364e-208	DCT	Slc12a3
128	5.05073e-210	0.342777	0.696	0.595	1.5684e-205	DCT	Cyc1
129	2.07126e-206	0.304635	0.803	0.727	6.43187e-202	DCT	Atp5f1
130	2.27784e-205	0.410793	0.275	0.149	7.07337e-201	DCT	Lhx1os
131	4.61105e-204	0.276228	0.65	0.494	1.43187e-199	DCT	Cdh16
132	2.71412e-202	0.300648	0.826	0.757	8.42816e-198	DCT	Ndufb8
133	1.54582e-200	0.344854	0.825	0.756	4.80023e-196	DCT	Usmg5
4189	8.23411e-198	1.41469	1	0.806	2.55694e-193	DCT	Atp1b1
134	5.19339e-193	0.346382	0.29	0.163	1.6127e-188	DCT	Pbxip1
135	1.32678e-192	0.264832	0.833	0.74	4.12006e-188	DCT	Igfbp7
136	4.74828e-192	0.312418	0.354	0.212	1.47448e-187	DCT	Scd2
4190	5.2101e-192	1.40836	1	0.812	1.61789e-187	DCT	Atp1a1
4191	3.43398e-189	1.14601	0.96	0.324	1.06635e-184	DCT	Tmem52b
137	8.55123e-188	0.351202	0.622	0.508	2.65541e-183	DCT	Ndufv2
4192	8.30196e-186	1.13407	0.793	0.208	2.57801e-181	DCT	Pgam2
4193	4.34563e-183	0.818262	0.431	0.063	1.34945e-178	DCT	Atp2b4
138	8.55339e-183	0.317097	0.252	0.135	2.65608e-178	DCT	Tsc22d2
139	2.83159e-182	0.389862	0.553	0.434	8.79294e-178	DCT	Fmc1
140	4.41998e-182	0.296184	0.772	0.68	1.37254e-177	DCT	Ndufa12
141	1.50033e-181	0.3157	0.319	0.19	4.65897e-177	DCT	Aif1l
142	1.45205e-180	0.281518	0.786	0.705	4.50906e-176	DCT	Ndufb7
143	3.31477e-177	0.32239	0.693	0.592	1.02933e-172	DCT	Ndufb2
144	9.84046e-173	0.313464	0.292	0.17	3.05576e-168	DCT	Nipsnap2
4194	3.64342e-166	1.31022	0.963	0.466	1.13139e-161	DCT	Wnk1
4195	5.0245e-165	1.33237	0.939	0.396	1.56026e-160	DCT	Sostdc1
145	4.73505e-164	0.306441	0.36	0.232	1.47037e-159	DCT	Col4a4
146	1.34481e-163	0.320093	0.277	0.16	4.17603e-159	DCT	Hoxd9
4196	2.51552e-161	1.03843	0.723	0.19	7.81144e-157	DCT	Slc16a7
4197	3.47077e-158	1.2151	0.96	0.454	1.07778e-153	DCT	Tmem213
147	6.43374e-155	0.290283	0.257	0.147	1.99787e-150	DCT	Fzd4
148	9.73546e-153	0.2784	0.254	0.144	3.02315e-148	DCT	Sec14l1
4198	1.31468e-152	1.62944	0.992	0.648	4.08247e-148	DCT	S100g
4199	3.03872e-152	1.02404	0.527	0.107	9.43614e-148	DCT	Abca13
149	2.44006e-147	0.336179	0.415	0.292	7.57713e-143	DCT	Chka
150	1.33492e-146	0.334579	0.5	0.387	4.14532e-142	DCT	Higd1a
151	2.74425e-145	0.291549	0.536	0.419	8.52171e-141	DCT	Rabac1
4200	3.47156e-144	0.809217	0.378	0.06	1.07803e-139	DCT	Mymx
4201	4.66683e-142	0.971527	0.731	0.216	1.44919e-137	DCT	Wnk4
4202	5.26291e-141	1.1394	0.846	0.315	1.63429e-136	DCT	Kng2
152	7.05739e-141	0.278485	0.47	0.344	2.19153e-136	DCT	Tfcp2l1
4203	3.0736e-140	1.47684	0.88	0.406	9.54444e-136	DCT	Defb1
153	3.55757e-140	0.293173	0.587	0.483	1.10473e-135	DCT	Ndufs2
154	2.24482e-139	0.300623	0.372	0.255	6.97084e-135	DCT	Hadhb
155	2.02461e-138	0.279001	0.759	0.69	6.28702e-134	DCT	Ndufa5
156	8.26114e-137	0.30998	0.286	0.18	2.56533e-132	DCT	Pacsin2
4204	7.06712e-135	0.941437	1	0.896	2.19455e-130	DCT	mt-Cytb
157	2.57522e-132	0.306561	0.542	0.434	7.99683e-128	DCT	Ndufs3
4205	1.13733e-131	0.981915	0.734	0.239	3.53175e-127	DCT	Scd2
4206	1.87102e-130	0.58777	0.293	0.04	5.81007e-126	DCT	Sall3
158	5.44652e-130	0.261496	0.739	0.668	1.69131e-125	DCT	Ndufb10
4207	8.05248e-130	0.865647	0.585	0.149	2.50054e-125	DCT	Klhl3
159	2.63249e-129	0.28025	0.252	0.152	8.17467e-125	DCT	Got1
4208	4.68395e-129	0.822118	0.997	0.903	1.45451e-124	DCT	Atp5b
160	4.43816e-128	0.295378	0.307	0.201	1.37818e-123	DCT	Cpt1a
4209	1.86039e-127	1.61446	0.952	0.64	5.77707e-123	DCT	Spp1
4210	1.08935e-126	0.795548	0.508	0.116	3.38276e-122	DCT	Cyp2j6
161	2.10981e-126	0.275432	0.391	0.273	6.5516e-122	DCT	Tspo
4211	3.31353e-126	0.994663	0.771	0.276	1.02895e-121	DCT	Hoxd8
4212	5.49314e-126	0.509183	0.266	0.034	1.70578e-121	DCT	Dapl1
4213	2.27362e-125	0.981376	1	0.808	7.06027e-121	DCT	mt-Nd3
162	3.57635e-124	0.296357	0.484	0.379	1.11056e-119	DCT	Acat1
163	2.41194e-122	0.279949	0.62	0.529	7.48978e-118	DCT	Sdhb
4214	3.21243e-122	0.871157	1	0.898	9.97556e-118	DCT	mt-Co3
164	1.02623e-121	0.284189	0.515	0.418	3.18677e-117	DCT	Sdha
165	6.37073e-121	0.270644	0.35	0.24	1.9783e-116	DCT	Gas6
4215	1.25494e-120	0.969222	0.878	0.379	3.89695e-116	DCT	Mal
166	3.40876e-118	0.295463	0.588	0.498	1.05852e-113	DCT	Ndufb6
167	3.83242e-116	0.25452	0.271	0.17	1.19008e-111	DCT	Acss1
4216	9.85248e-116	0.922681	0.588	0.165	3.05949e-111	DCT	Sec14l1
4217	4.13156e-115	0.854505	1	0.89	1.28297e-110	DCT	mt-Co2
4218	2.37831e-110	0.681832	0.354	0.064	7.38536e-106	DCT	Npb
4219	2.43934e-108	0.749844	0.5	0.123	7.57487e-104	DCT	Emx1
168	3.30161e-108	0.253698	0.613	0.523	1.02525e-103	DCT	Ndufa8
169	1.09489e-107	0.270902	0.433	0.331	3.39996e-103	DCT	Rtn3
170	1.47731e-107	0.265136	0.337	0.236	4.58749e-103	DCT	Acadvl
171	1.52412e-107	0.278057	0.443	0.342	4.73286e-103	DCT	Ndufv1
4220	1.6832e-107	0.672115	0.37	0.071	5.22683e-103	DCT	Ptges
4221	2.01926e-105	0.590342	0.372	0.073	6.2704e-101	DCT	Cavin2
4222	9.4197e-104	0.757491	0.989	0.842	2.9251e-99	DCT	Atp5a1
4223	5.10967e-103	0.876003	1	0.866	1.58671e-98	DCT	mt-Nd2
4224	6.17136e-103	0.773293	0.487	0.124	1.91639e-98	DCT	Tox3
4225	1.02882e-102	0.624231	0.399	0.085	3.19479e-98	DCT	Kcnj10
4226	2.18542e-102	0.826702	0.593	0.184	6.78637e-98	DCT	Cyfip2
4227	2.43464e-102	0.578287	0.997	0.977	7.56027e-98	DCT	Cox4i1
172	7.93505e-102	0.278031	0.432	0.335	2.46407e-97	DCT	Echs1
4228	2.35367e-101	0.748381	0.582	0.173	7.30884e-97	DCT	Papss1
4229	2.28867e-100	0.800019	1	0.874	7.10702e-96	DCT	mt-Atp6
4230	3.40014e-100	0.740539	0.609	0.188	1.05585e-95	DCT	Pbxip1
173	1.98731e-99	0.289583	0.466	0.371	6.1712e-95	DCT	Ndufs8
174	9.70717e-99	0.257684	0.506	0.412	3.01437e-94	DCT	Uqcrc2
175	1.32376e-98	0.359563	0.69	0.645	4.11068e-94	DCT	Ndufa3
4231	1.79004e-97	0.939116	0.896	0.478	5.5586e-93	DCT	Fabp3
4232	1.94931e-96	0.859603	0.883	0.494	6.05318e-92	DCT	Aco2
176	1.81698e-95	0.268685	0.469	0.372	5.64228e-91	DCT	Mcee
177	4.67162e-95	0.26841	0.289	0.198	1.45068e-90	DCT	Pttg1
4233	6.33844e-95	0.669974	0.335	0.067	1.96827e-90	DCT	Cyb5rl
178	1.13111e-94	0.254472	0.359	0.264	3.51243e-90	DCT	Dst
4234	1.8248e-94	0.662697	0.511	0.138	5.66657e-90	DCT	Scnn1a
4235	2.50961e-91	0.691831	1	0.912	7.7931e-87	DCT	mt-Nd4
4236	1.51715e-89	0.682841	0.489	0.133	4.7112e-85	DCT	Tmem72
4237	3.19398e-89	1.62671	0.745	0.367	9.91826e-85	DCT	Calb1
4238	8.13889e-89	0.839487	0.63	0.228	2.52737e-84	DCT	Itga6
4239	6.15315e-88	0.811865	0.71	0.282	1.91074e-83	DCT	Ppargc1a
4240	1.06489e-87	0.752545	0.968	0.67	3.30681e-83	DCT	Mt1
4241	2.26933e-87	0.700153	0.588	0.189	7.04695e-83	DCT	Cdh1
4242	3.31039e-87	1.018	0.934	0.588	1.02797e-82	DCT	Wfdc2
4243	5.8478e-87	0.46256	0.263	0.046	1.81592e-82	DCT	Syt17
4244	2.40226e-85	0.815122	0.449	0.123	7.45973e-81	DCT	Scnn1b
4245	2.54773e-84	0.624016	1	0.915	7.91148e-80	DCT	mt-Nd1
4246	3.34945e-84	0.801229	0.601	0.208	1.04011e-79	DCT	Cldn8
4247	5.68668e-83	0.728898	0.973	0.81	1.76588e-78	DCT	Ldhb
4248	1.78548e-82	0.88128	0.726	0.316	5.54445e-78	DCT	Chka
4249	2.17558e-78	0.598879	0.343	0.08	6.75583e-74	DCT	Pgap1
179	6.06188e-78	0.271829	0.437	0.357	1.88239e-73	DCT	Smim4
4250	1.19055e-75	0.713502	0.444	0.132	3.69702e-71	DCT	Cdo1
4251	1.83059e-75	0.739038	0.508	0.164	5.68452e-71	DCT	Tubb2a
4252	2.02758e-75	0.485304	0.295	0.063	6.29624e-71	DCT	Cadps2
4253	2.16743e-75	0.568336	0.404	0.107	6.73051e-71	DCT	Ckmt1
4254	6.65317e-75	0.468428	0.316	0.07	2.06601e-70	DCT	Ltbp3
4255	3.03481e-74	0.781333	0.606	0.228	9.42401e-70	DCT	Krt7
4256	3.34864e-74	0.478096	0.269	0.054	1.03985e-69	DCT	Cd164l2
4257	8.81614e-72	0.70653	0.582	0.215	2.73767e-67	DCT	Gclc
4258	2.29416e-71	0.560599	0.418	0.117	7.12407e-67	DCT	Nme7
4259	4.67213e-71	0.698628	0.641	0.255	1.45084e-66	DCT	Acadvl
4260	1.30368e-70	0.5559	0.303	0.068	4.04832e-66	DCT	Scnn1g
4261	3.03879e-70	0.613197	0.984	0.805	9.43636e-66	DCT	Slc25a5
4262	5.18318e-69	0.537924	0.356	0.091	1.60953e-64	DCT	Clcnka
4263	1.26282e-68	0.739818	0.574	0.219	3.92144e-64	DCT	Trpm7
4264	1.80961e-68	0.589396	0.981	0.852	5.61939e-64	DCT	Atp5g3
4265	4.74705e-68	0.663929	0.481	0.155	1.4741e-63	DCT	Rhcg
4266	5.8357e-68	0.489062	0.33	0.081	1.81216e-63	DCT	Bdh1
4267	1.04764e-67	0.667092	0.894	0.525	3.25324e-63	DCT	Cdh16
4268	1.35569e-67	0.499631	0.309	0.073	4.20983e-63	DCT	Bsnd
4269	1.59233e-67	0.630369	0.497	0.166	4.94467e-63	DCT	C1qtnf4
4270	1.61257e-67	0.986696	0.644	0.275	5.00752e-63	DCT	Clu
4271	3.13824e-67	0.621556	0.527	0.183	9.74517e-63	DCT	Hoxd9
4272	6.57142e-67	0.798378	0.856	0.515	2.04062e-62	DCT	Neat1
4273	1.23682e-65	0.368362	1	0.904	3.84069e-61	DCT	mt-Co1
4274	1.79255e-65	0.59338	0.439	0.136	5.56641e-61	DCT	Ndrg2
4275	2.71497e-65	0.528708	0.359	0.096	8.4308e-61	DCT	Atp6v1b1
4276	3.16139e-65	0.461194	0.316	0.076	9.81707e-61	DCT	Sulf2
4277	5.5493e-65	0.519582	0.338	0.087	1.72322e-60	DCT	Spire1
4278	8.23504e-65	0.524565	0.997	0.91	2.55723e-60	DCT	Cox5b
4279	1.40353e-64	0.668088	0.84	0.467	4.35839e-60	DCT	Ctsd
4280	2.25476e-64	0.635942	0.598	0.237	7.00171e-60	DCT	Nfe2l1
4281	1.54489e-63	0.430718	0.293	0.069	4.79736e-59	DCT	Sv2a
4282	1.55449e-63	0.665316	0.896	0.576	4.82716e-59	DCT	Atp6v0e
4283	3.7837e-63	0.720544	0.689	0.303	1.17495e-58	DCT	Lamb1
4284	4.61702e-63	0.611576	0.963	0.759	1.43372e-58	DCT	Cycs
4285	6.49072e-63	0.610948	0.907	0.615	2.01556e-58	DCT	Cyc1
4286	8.64987e-63	0.480501	0.277	0.063	2.68605e-58	DCT	Trpm6
4287	1.1768e-62	0.667723	0.465	0.158	3.65432e-58	DCT	Tsc22d2
4288	4.17873e-62	0.780723	0.729	0.369	1.29762e-57	DCT	Tfcp2l1
4289	1.29632e-61	0.659544	0.87	0.573	4.02548e-57	DCT	Mdh2
4290	1.40771e-61	0.623899	0.973	0.842	4.37135e-57	DCT	Atp5o.1
4291	1.60025e-61	0.900101	0.662	0.3	4.96925e-57	DCT	mt-Nd6
4292	4.42341e-61	0.563405	0.415	0.128	1.3736e-56	DCT	Efhd1
4293	1.49586e-60	0.4802	0.301	0.075	4.64511e-56	DCT	Tmem178
4294	3.26753e-60	1.03394	0.665	0.346	1.01466e-55	DCT	Kl
4295	2.31825e-59	0.631549	0.697	0.325	7.19887e-55	DCT	Hadha
4296	1.82208e-58	0.678402	0.793	0.434	5.6581e-54	DCT	Aplp2
4297	2.05029e-58	0.531415	0.973	0.883	6.36676e-54	DCT	Cox7b
4298	2.08022e-58	0.56688	0.447	0.147	6.4597e-54	DCT	Tfap2b
4299	4.00719e-58	0.516312	0.984	0.919	1.24435e-53	DCT	Atp5g1
4300	4.44823e-58	0.580459	0.657	0.284	1.38131e-53	DCT	Cd9
4301	5.6869e-58	0.573991	0.455	0.156	1.76595e-53	DCT	Tmprss2
4302	6.19684e-58	0.62189	0.846	0.485	1.9243e-53	DCT	Uqcrc1
4303	2.41506e-57	0.509368	0.987	0.895	7.49947e-53	DCT	Atp5h
4304	2.70508e-57	0.674381	0.854	0.524	8.40008e-53	DCT	Nudt4
4305	8.54344e-57	0.695811	0.737	0.388	2.65299e-52	DCT	Pth1r
4306	3.5858e-55	0.419634	0.332	0.093	1.1135e-50	DCT	Cxadr
4307	4.39089e-54	0.379129	0.253	0.059	1.3635e-49	DCT	Shd
4308	1.82367e-53	0.494441	0.997	0.907	5.66304e-49	DCT	Fxyd2
4309	3.18071e-53	0.481908	0.468	0.161	9.87704e-49	DCT	Kcnj1
4310	4.40782e-53	0.473447	0.987	0.853	1.36876e-48	DCT	Uqcrq
4311	1.00284e-52	0.589769	0.54	0.213	3.11411e-48	DCT	Ier3
4312	2.70933e-52	0.664682	0.822	0.514	8.41327e-48	DCT	Sdc4
4313	7.16999e-52	0.568594	0.614	0.263	2.2265e-47	DCT	Mecom
4314	8.69872e-52	0.489074	0.968	0.858	2.70121e-47	DCT	Ndufb9
4315	3.26415e-50	0.570941	0.559	0.238	1.01362e-45	DCT	Irf2bp2
4316	3.92239e-50	0.544053	0.926	0.689	1.21802e-45	DCT	Atp6v1f
4317	3.93964e-49	0.514412	0.455	0.169	1.22338e-44	DCT	Fzd4
4318	4.97182e-49	0.529197	0.463	0.174	1.5439e-44	DCT	Tanc1
4319	6.5058e-49	0.44559	0.269	0.072	2.02025e-44	DCT	Tdrd3
4320	7.19695e-49	0.491808	0.976	0.859	2.23487e-44	DCT	Slc25a3
4321	6.3221e-48	0.356457	0.269	0.07	1.9632e-43	DCT	Muc1
4322	4.22844e-47	0.404495	0.274	0.075	1.31306e-42	DCT	Scg5
4323	2.93192e-46	0.371892	0.279	0.077	9.1045e-42	DCT	Epn3
4324	5.40752e-46	0.409459	0.293	0.085	1.6792e-41	DCT	Hoxd10
4325	9.35832e-46	0.428788	0.367	0.123	2.90604e-41	DCT	Hk1
4326	1.97841e-45	0.545594	0.763	0.437	6.14354e-41	DCT	Sdha
4327	3.68453e-45	0.63647	0.673	0.372	1.14416e-40	DCT	Got2
4328	3.83743e-45	0.547203	0.753	0.43	1.19164e-40	DCT	Uqcrc2
4329	6.61852e-45	0.545571	0.811	0.512	2.05525e-40	DCT	Ndufa10
4330	7.72237e-45	0.557219	0.543	0.24	2.39803e-40	DCT	Gls
4331	3.6837e-44	0.373092	0.253	0.068	1.1439e-39	DCT	Sfxn3
4332	2.94317e-43	0.508291	0.529	0.233	9.13941e-39	DCT	Idh3a
4333	6.44898e-43	0.586514	0.535	0.245	2.0026e-38	DCT	Abhd17c
4334	9.58686e-43	0.487442	0.545	0.237	2.97701e-38	DCT	Zmiz1
4335	1.36367e-42	0.455592	0.761	0.4	4.23461e-38	DCT	Pkm
4336	3.51701e-42	0.405139	0.346	0.115	1.09214e-37	DCT	Acsl3
4337	3.5183e-42	0.39288	0.638	0.296	1.09254e-37	DCT	Ppp1r1a
4338	1.48304e-41	0.469927	0.481	0.201	4.60528e-37	DCT	Pacsin2
4339	1.58277e-41	0.535521	0.814	0.503	4.91498e-37	DCT	Ndufs2
4340	4.05381e-41	0.452952	0.888	0.62	1.25883e-36	DCT	S100a1
4341	4.27323e-41	0.502017	0.652	0.327	1.32697e-36	DCT	Iqgap1
4342	1.07012e-40	0.426802	0.426	0.165	3.32305e-36	DCT	Slc43a2
4343	1.25684e-40	0.471669	0.354	0.125	3.90285e-36	DCT	Ccdc28b
4344	6.99042e-40	0.513404	0.824	0.559	2.17073e-35	DCT	Atp6v1e1
4345	7.14405e-40	0.436846	0.354	0.124	2.21844e-35	DCT	Tesc
4346	8.40995e-40	0.465365	0.92	0.751	2.61154e-35	DCT	Ndufb11
4347	9.23248e-40	0.469468	0.886	0.646	2.86696e-35	DCT	Aldoa
4348	7.16028e-39	0.454291	0.628	0.311	2.22348e-34	DCT	Dag1
4349	1.16909e-38	0.445314	0.934	0.744	3.63037e-34	DCT	Mdh1
4350	1.38732e-38	0.425138	0.423	0.165	4.30805e-34	DCT	Rnaset2b
4351	2.21519e-38	0.485357	0.846	0.557	6.87884e-34	DCT	Idh2
4352	2.53155e-38	0.568044	0.535	0.258	7.86123e-34	DCT	Col4a4
4353	4.6821e-38	0.469273	0.686	0.362	1.45393e-33	DCT	Ndufv1
4354	1.15434e-37	0.411143	0.963	0.837	3.58456e-33	DCT	Atp5d
4355	1.50958e-37	0.41425	0.426	0.17	4.68768e-33	DCT	Slc5a3
4356	2.31526e-37	0.460894	0.883	0.574	7.18957e-33	DCT	Ly6a
4357	3.21669e-37	0.41932	0.965	0.837	9.98879e-33	DCT	Chchd10
4358	4.05015e-37	0.344453	0.984	0.846	1.25769e-32	DCT	mt-Nd5
4359	3.4917e-36	0.302758	0.513	0.229	1.08428e-31	DCT	Mt2
4360	3.56361e-36	0.475054	0.761	0.455	1.10661e-31	DCT	Ndufs3
4361	7.45666e-36	0.382558	0.939	0.825	2.31552e-31	DCT	Itm2b
4362	8.09116e-36	0.394428	0.37	0.141	2.51255e-31	DCT	Sgms2
4363	1.15482e-35	0.408124	0.322	0.115	3.58606e-31	DCT	Dapk1
4364	1.48294e-35	0.429125	0.383	0.147	4.60497e-31	DCT	Tubb2b
4365	1.75369e-35	0.440935	0.487	0.222	5.44574e-31	DCT	Cpt1a
4366	1.89042e-35	0.458571	0.41	0.172	5.87032e-31	DCT	Got1
4367	4.92558e-35	0.386707	0.338	0.124	1.52954e-30	DCT	Gars
4368	6.36509e-35	0.38554	0.356	0.134	1.97655e-30	DCT	Pcolce
4369	6.46304e-35	0.429879	0.487	0.218	2.00697e-30	DCT	Glg1
4370	8.5823e-35	0.444621	0.332	0.123	2.66506e-30	DCT	Tfrc
4371	9.49108e-35	0.330824	0.995	0.927	2.94727e-30	DCT	Cox7a2
4372	1.12771e-34	0.553656	0.763	0.494	3.50187e-30	DCT	Ivns1abp
4373	1.15626e-34	0.332186	0.258	0.081	3.59055e-30	DCT	B4galt6
4374	1.5101e-34	0.377993	0.338	0.125	4.6893e-30	DCT	Bcat2
4375	1.56739e-34	0.456672	0.346	0.133	4.86721e-30	DCT	Trabd2b
4376	1.59582e-34	0.500584	0.364	0.146	4.9555e-30	DCT	Vdr
4377	2.19927e-34	0.43379	0.386	0.159	6.8294e-30	DCT	Myo10
4378	2.25763e-34	0.385152	0.346	0.13	7.01062e-30	DCT	Ddr1
4379	4.27104e-34	0.465665	0.686	0.395	1.32629e-29	DCT	Hadh
4380	6.49429e-34	0.4513	0.511	0.246	2.01667e-29	DCT	Ndufs1
4381	9.46196e-34	0.351898	0.255	0.082	2.93822e-29	DCT	Slc45a4
4382	1.95017e-33	0.356446	0.295	0.103	6.05587e-29	DCT	Ermp1
4383	1.95452e-33	0.445964	0.394	0.165	6.06937e-29	DCT	Letm1
4384	2.69121e-33	0.438841	0.535	0.264	8.35702e-29	DCT	Eif3l
4385	2.69583e-33	0.360808	0.364	0.142	8.37137e-29	DCT	Trim2
4386	3.35112e-33	0.259397	1	0.977	1.04062e-28	DCT	Cox6c
4387	3.74111e-33	0.475218	0.662	0.378	1.16173e-28	DCT	Ogdh
4388	4.68952e-33	0.366259	0.303	0.109	1.45624e-28	DCT	Slc25a12
4389	5.06897e-33	0.40354	0.463	0.206	1.57407e-28	DCT	Pycard
4390	6.41767e-33	0.366116	0.319	0.116	1.99288e-28	DCT	Emb
4391	7.05992e-33	0.40989	0.585	0.297	2.19232e-28	DCT	Tspo
4392	7.39793e-33	0.46413	0.777	0.503	2.29728e-28	DCT	Sod2
4393	3.33067e-32	0.337501	0.303	0.109	1.03427e-27	DCT	Acsl4
4394	3.38169e-32	0.489212	0.657	0.387	1.05012e-27	DCT	Immt
4395	5.08249e-32	0.317471	0.261	0.086	1.57827e-27	DCT	St14
4396	6.28279e-32	0.350542	0.412	0.171	1.95099e-27	DCT	Ssbp4
4397	7.06642e-32	0.445633	0.545	0.279	2.19433e-27	DCT	Hadhb
4398	1.12103e-31	0.38852	0.556	0.275	3.48114e-27	DCT	Ndufa9
4399	1.43207e-31	0.322638	0.301	0.108	4.447e-27	DCT	Pld3
4400	1.50716e-31	0.382399	0.553	0.272	4.68018e-27	DCT	Cbx5
4401	4.04372e-31	0.405992	0.455	0.206	1.2557e-26	DCT	Plxnb2
4402	9.32146e-31	0.391628	0.529	0.262	2.89459e-26	DCT	Gas6
4403	2.51601e-30	0.362453	0.287	0.105	7.81297e-26	DCT	Flnb
4404	3.02727e-30	0.385874	0.497	0.238	9.40058e-26	DCT	Paqr5
4405	5.47233e-30	0.304006	0.303	0.111	1.69932e-25	DCT	Tacstd2
4406	5.84029e-30	0.447139	0.862	0.651	1.81358e-25	DCT	Ndufa11
4407	1.20828e-29	0.281717	0.997	0.98	3.75206e-25	DCT	Cox8a
4408	1.78117e-29	0.370607	0.314	0.122	5.53107e-25	DCT	Fam234a
4409	1.83352e-29	0.4362	0.356	0.152	5.69364e-25	DCT	Slc25a30
4410	5.57205e-29	0.350263	0.42	0.184	1.73029e-24	DCT	Lgals3
4411	8.04944e-29	0.371669	0.255	0.09	2.49959e-24	DCT	Tmem65
4412	9.19216e-29	0.408862	0.888	0.743	2.85444e-24	DCT	Atp5f1
4413	9.95791e-29	0.370251	0.936	0.777	3.09223e-24	DCT	Atp5c1
4414	2.6865e-28	0.419388	0.795	0.545	8.34239e-24	DCT	Ndufs7
4415	2.69523e-28	0.449562	0.604	0.35	8.36951e-24	DCT	Ghitm
4416	5.97486e-28	0.356363	0.463	0.217	1.85537e-23	DCT	Cnot6l
4417	6.23018e-28	0.365309	0.266	0.098	1.93466e-23	DCT	Rragd
4418	6.96552e-28	0.387056	0.42	0.19	2.163e-23	DCT	Rnaset2a
4419	9.76274e-28	0.408081	0.739	0.461	3.03162e-23	DCT	Tmem59
4420	1.14422e-27	0.284469	0.279	0.103	3.55313e-23	DCT	Acsl5
4421	1.17372e-27	0.451681	0.641	0.387	3.64475e-23	DCT	Acaa2
4422	1.52835e-27	0.310721	0.351	0.145	4.74599e-23	DCT	Akr1c19
4423	1.68898e-27	0.324062	0.449	0.207	5.24478e-23	DCT	Ucp2
4424	2.19335e-27	0.440008	0.689	0.426	6.811e-23	DCT	Ddt
4425	5.1483e-27	0.282228	0.279	0.104	1.5987e-22	DCT	Casz1
4426	1.39513e-26	0.259252	0.266	0.097	4.33229e-22	DCT	Nlk
4427	1.90244e-26	0.354519	0.314	0.128	5.90763e-22	DCT	Ablim1
4428	4.85285e-26	0.303753	0.293	0.115	1.50695e-21	DCT	Spcs3
4429	6.09316e-26	0.350083	0.367	0.163	1.89211e-21	DCT	Mthfd1
4430	6.45044e-26	0.461546	0.585	0.326	2.00305e-21	DCT	Npnt
4431	1.07399e-25	0.388362	0.553	0.298	3.33505e-21	DCT	Mrps6
4432	2.66888e-25	0.356504	0.263	0.101	8.28767e-21	DCT	Shmt1
4433	5.5811e-25	0.464525	0.681	0.459	1.7331e-20	DCT	Atp6v1a
4434	7.24974e-25	0.330101	0.668	0.4	2.25126e-20	DCT	Acat1
4435	1.65995e-24	0.360991	0.269	0.106	5.15464e-20	DCT	Retsat
4436	1.91741e-24	0.280133	0.301	0.123	5.95413e-20	DCT	Elovl7
4437	2.98146e-24	0.338261	0.489	0.252	9.25832e-20	DCT	Stx7
4438	5.80707e-24	0.32164	0.367	0.17	1.80327e-19	DCT	Cluh
4439	7.44987e-24	0.362544	0.489	0.258	2.31341e-19	DCT	Gsta4
4440	8.88579e-24	0.26862	0.255	0.097	2.7593e-19	DCT	Nedd9
4441	9.19458e-24	0.38418	0.471	0.248	2.85519e-19	DCT	Cs
4442	9.73025e-24	0.339374	0.359	0.163	3.02153e-19	DCT	Pou3f3
4443	9.87346e-24	0.357007	0.87	0.682	3.066e-19	DCT	Ndufb10
4444	1.37755e-23	0.351534	0.83	0.607	4.27772e-19	DCT	Uqcrfs1
4445	1.56618e-23	0.302959	0.309	0.131	4.86346e-19	DCT	Gstt3
4446	1.78617e-23	0.351798	0.388	0.185	5.54659e-19	DCT	Arf3
4447	2.19135e-23	0.341159	0.54	0.301	6.8048e-19	DCT	Pdhb
4448	2.27572e-23	0.30502	0.324	0.142	7.06678e-19	DCT	Sestd1
4449	2.75227e-23	0.301938	0.29	0.121	8.54662e-19	DCT	Trp53inp2
4450	3.28704e-23	0.33108	0.399	0.191	1.02072e-18	DCT	Acss1
4451	3.7393e-23	0.258675	0.989	0.944	1.16116e-18	DCT	Ndufa4
4452	4.8609e-23	0.328395	0.394	0.186	1.50946e-18	DCT	Gas1
4453	8.77835e-23	0.336086	0.67	0.412	2.72594e-18	DCT	Pnkd
4454	1.00704e-22	0.303188	0.641	0.371	3.12718e-18	DCT	Rab11a
4455	2.54895e-22	0.317979	0.407	0.193	7.91525e-18	DCT	Nrep
4456	2.62337e-22	0.32008	0.394	0.19	8.14635e-18	DCT	Jarid2
4457	3.89637e-22	0.304686	0.702	0.409	1.20994e-17	DCT	Epcam
4458	3.97641e-22	0.342248	0.691	0.445	1.2348e-17	DCT	Hspa9
4459	6.79967e-22	0.33388	0.681	0.432	2.1115e-17	DCT	Gpi1
4460	7.32713e-22	0.345787	0.279	0.117	2.27529e-17	DCT	Mfsd4a
4461	8.43189e-22	0.292774	0.399	0.195	2.61836e-17	DCT	Kif21a
4462	9.05991e-22	0.370733	0.87	0.667	2.81337e-17	DCT	2410015M20Rik
4463	1.02163e-21	0.364438	0.394	0.196	3.17248e-17	DCT	Itgav
4464	1.46592e-21	0.287826	0.314	0.14	4.55213e-17	DCT	Trap1
4465	1.74154e-21	0.273843	0.29	0.121	5.40802e-17	DCT	Dach1
4466	2.00319e-21	0.347972	0.564	0.33	6.22051e-17	DCT	Ctnna1
4467	2.03557e-21	0.347794	0.691	0.443	6.32107e-17	DCT	Rabac1
4468	2.29649e-21	0.311685	0.375	0.181	7.13129e-17	DCT	Lrp10
4469	3.15972e-21	0.295696	0.519	0.283	9.81188e-17	DCT	Dst
4470	3.42431e-21	0.283312	0.279	0.118	1.06335e-16	DCT	Tbc1d14
4471	3.49773e-21	0.361566	0.529	0.3	1.08615e-16	DCT	Mgst1
4472	3.67152e-21	0.322537	0.367	0.178	1.14012e-16	DCT	Dlat
4473	4.40112e-21	0.274378	0.316	0.141	1.36668e-16	DCT	Itpr2
4474	5.64246e-21	0.275685	0.255	0.104	1.75215e-16	DCT	Ptges2
4475	6.97413e-21	0.315475	0.441	0.228	2.16568e-16	DCT	Lman1
4476	1.16063e-20	0.330492	0.407	0.208	3.6041e-16	DCT	Fh1
4477	1.1733e-20	0.298701	0.404	0.202	3.64345e-16	DCT	Cmc2
4478	1.4206e-20	0.361629	0.582	0.352	4.4114e-16	DCT	Rtn3
4479	1.81035e-20	0.35681	0.412	0.217	5.62167e-16	DCT	Aif1l
4480	2.24245e-20	0.340987	0.487	0.27	6.96349e-16	DCT	Zfp503
4481	2.34034e-20	0.339793	0.335	0.159	7.26746e-16	DCT	Nptn
4482	2.36507e-20	0.260415	0.309	0.138	7.34424e-16	DCT	Vamp2
4483	4.07522e-20	0.315296	0.508	0.288	1.26548e-15	DCT	Wls
4484	4.08116e-20	0.302584	0.947	0.834	1.26732e-15	DCT	Cox5a
4485	5.12317e-20	0.297729	0.375	0.184	1.5909e-15	DCT	Vegfb
4486	1.16878e-19	0.258766	0.293	0.129	3.6294e-15	DCT	Ncstn
4487	1.41163e-19	0.263838	0.447	0.234	4.38352e-15	DCT	Rad21
4488	1.60742e-19	0.326666	0.843	0.668	4.99153e-15	DCT	Ndufc2
4489	2.06632e-19	0.264824	0.359	0.173	6.41654e-15	DCT	Cdkl1
4490	2.18144e-19	0.318344	0.668	0.41	6.77402e-15	DCT	Spint2
4491	3.36333e-19	0.2747	0.441	0.235	1.04441e-14	DCT	Ptprf
4492	3.69709e-19	0.282092	0.306	0.14	1.14806e-14	DCT	Pmepa1
4493	3.81855e-19	0.331424	0.274	0.123	1.18578e-14	DCT	Stard8
4494	6.2946e-19	0.289948	0.324	0.155	1.95466e-14	DCT	Jade1
4495	7.86955e-19	0.339005	0.58	0.354	2.44373e-14	DCT	Echs1
4496	9.29466e-19	0.304901	0.465	0.256	2.88627e-14	DCT	Kcnj16
4497	9.82472e-19	0.274455	0.258	0.111	3.05087e-14	DCT	Mrpl37
4498	1.25267e-18	0.278794	0.354	0.174	3.88992e-14	DCT	Ssbp3
4499	1.36849e-18	0.253555	0.295	0.135	4.24958e-14	DCT	Lpcat3
4500	2.00834e-18	0.282419	0.311	0.146	6.2365e-14	DCT	Tuba1c
4501	2.05092e-18	0.267121	0.386	0.195	6.36872e-14	DCT	Nipsnap2
4502	2.55321e-18	0.267259	0.269	0.119	7.92848e-14	DCT	Lrba
4503	2.94467e-18	0.267037	0.269	0.12	9.14408e-14	DCT	Cab39l
4504	2.95464e-18	0.298231	0.88	0.722	9.17504e-14	DCT	Ndufb7
4505	5.4027e-18	0.322451	0.846	0.669	1.6777e-13	DCT	Ndufs5
4506	8.8169e-18	0.26347	0.449	0.245	2.73791e-13	DCT	Actr3
4507	1.09276e-17	0.313751	0.87	0.699	3.39334e-13	DCT	Ndufa12
4508	1.53982e-17	0.301469	0.348	0.171	4.7816e-13	DCT	Gm1673
4509	2.08206e-17	0.277314	0.505	0.291	6.46542e-13	DCT	Cnn3
4510	2.28316e-17	0.273372	0.274	0.127	7.08989e-13	DCT	Spint1
4511	2.61003e-17	0.278665	0.689	0.465	8.10493e-13	DCT	Pgk1
4512	3.90996e-17	0.264514	0.423	0.229	1.21416e-12	DCT	Phb
4513	7.73724e-17	0.33058	0.511	0.306	2.40264e-12	DCT	Pdha1
4514	8.17963e-17	0.309726	0.684	0.465	2.54002e-12	DCT	Ndufs4
4515	1.75953e-16	0.271726	0.859	0.665	5.46388e-12	DCT	Ubc
4516	1.99366e-16	0.254726	0.936	0.795	6.19092e-12	DCT	Mpc2
4517	2.32478e-16	0.280858	0.399	0.217	7.21915e-12	DCT	Pttg1
4518	2.97462e-16	0.272222	0.649	0.421	9.23708e-12	DCT	Ezr
4519	8.44555e-16	0.282129	0.59	0.376	2.6226e-11	DCT	Msi2
4520	8.67205e-16	0.25021	0.423	0.236	2.69293e-11	DCT	Dld
4521	1.00945e-15	0.287652	0.266	0.127	3.13464e-11	DCT	Sorl1
4522	1.04923e-14	0.313731	0.447	0.268	3.25818e-10	DCT	Copa
4523	1.19307e-14	0.282567	0.473	0.282	3.70484e-10	DCT	Ptbp3
4524	2.15716e-14	0.289006	0.662	0.447	6.69863e-10	DCT	Canx
4525	4.84411e-14	0.276452	0.559	0.354	1.50424e-09	DCT	Arhgap5
4526	1.58998e-13	0.294622	0.42	0.254	4.93735e-09	DCT	Clint1
4527	1.84321e-13	0.254231	0.479	0.299	5.72373e-09	DCT	Idh3b
4528	2.23362e-13	0.261296	0.731	0.531	6.93606e-09	DCT	Ndufv2
4529	1.83782e-11	0.250995	0.359	0.213	5.70698e-07	DCT	Cyhr1
2785	0	0.885321	0.437	0.111	0	Early PT	Egf
2786	0	0.785025	0.645	0.239	0	Early PT	Slc12a3
2787	2.45862e-260	0.440178	0.772	0.317	7.63476e-256	Early PT	Lrp2
2788	4.59178e-232	0.279746	0.871	0.4	1.42588e-227	Early PT	Slc34a1
2789	4.96571e-226	0.481214	0.992	0.806	1.542e-221	Early PT	Atp1a1
2790	1.55425e-213	0.428059	0.454	0.151	4.82641e-209	Early PT	Kcnj1
2791	7.10859e-212	0.342209	0.72	0.294	2.20743e-207	Early PT	Pdzk1
2792	5.63079e-209	0.441248	0.992	0.8	1.74853e-204	Early PT	Atp1b1
2793	1.06111e-203	0.471453	0.687	0.315	3.29506e-199	Early PT	Tmem52b
2794	5.94279e-202	0.41676	0.493	0.18	1.84542e-197	Early PT	Mep1a
2795	4.29481e-201	0.45105	0.498	0.182	1.33367e-196	Early PT	Slc16a7
2796	6.69423e-199	0.423671	0.791	0.394	2.07876e-194	Early PT	Defb1
2797	1.26463e-193	0.27419	0.76	0.339	3.92705e-189	Early PT	Gatm
2798	1.08962e-191	0.302586	0.695	0.292	3.38358e-187	Early PT	Fbp1
2799	2.34654e-187	0.296991	0.61	0.244	7.28671e-183	Early PT	Slc27a2
2800	1.6684e-186	0.628835	0.996	0.901	5.18088e-182	Early PT	mt-Co1
2801	6.61307e-183	0.30664	0.741	0.34	2.05356e-178	Early PT	Tmem27
2802	3.27526e-181	0.477925	0.315	0.096	1.01707e-176	Early PT	Hdc
2803	1.91508e-179	0.291683	0.78	0.35	5.94689e-175	Early PT	Sult1d1
2804	2.03569e-176	0.4162	0.628	0.285	6.32144e-172	Early PT	Ppp1r1a
2805	3.3121e-175	0.354595	0.481	0.18	1.0285e-170	Early PT	Tmem174
2806	3.50182e-174	0.444423	0.835	0.467	1.08742e-169	Early PT	Ttc36
2807	2.54385e-171	0.448173	0.791	0.457	7.89942e-167	Early PT	Wnk1
2808	7.56702e-170	0.31024	0.648	0.282	2.34979e-165	Early PT	Slc4a4
2809	2.10072e-169	0.290184	0.635	0.27	6.52338e-165	Early PT	Fut9
2810	2.86306e-168	0.471721	0.574	0.256	8.89066e-164	Early PT	Umod
2811	7.48624e-164	0.344234	0.668	0.305	2.3247e-159	Early PT	Kng2
2812	1.78826e-163	0.405996	0.666	0.322	5.55309e-159	Early PT	Spp2
2813	8.75428e-162	0.338471	0.321	0.102	2.71847e-157	Early PT	Abca13
2814	4.25823e-151	0.339143	0.754	0.396	1.32231e-146	Early PT	Tcn2
2815	8.84708e-151	0.281358	0.393	0.143	2.74728e-146	Early PT	Slc22a6
2816	1.08963e-150	0.272668	0.462	0.179	3.38363e-146	Early PT	Gcnt1
2817	1.02974e-147	0.338873	0.567	0.259	3.19764e-143	Early PT	Ggt1
2818	1.19212e-145	0.453617	0.487	0.213	3.7019e-141	Early PT	Lpl
2819	7.60085e-145	0.504527	0.704	0.376	2.36029e-140	Early PT	Wfdc15b
2820	3.29579e-143	0.35252	0.311	0.105	1.02344e-138	Early PT	Slc5a8
2821	4.33631e-141	0.442697	0.994	0.91	1.34655e-136	Early PT	mt-Nd4
2822	7.1891e-141	0.265734	0.596	0.272	2.23243e-136	Early PT	Galnt11
2823	7.85935e-141	0.308966	0.641	0.305	2.44056e-136	Early PT	4931406C07Rik
2824	1.84469e-139	0.332804	0.487	0.209	5.72832e-135	Early PT	Wnk4
2825	1.58869e-138	0.368946	0.517	0.23	4.93337e-134	Early PT	Sfrp1
2826	7.9077e-138	0.377096	0.655	0.336	2.45558e-133	Early PT	Kl
2827	1.56726e-134	0.442045	0.799	0.495	4.86682e-130	Early PT	Oxct1
2828	1.63843e-134	0.292114	0.611	0.283	5.0878e-130	Early PT	Pck1
2829	7.27368e-133	0.316332	0.437	0.182	2.2587e-128	Early PT	Cdh1
2830	1.03424e-131	0.263867	0.398	0.155	3.21162e-127	Early PT	Cyp2d26
2831	1.06715e-127	0.388272	0.99	0.887	3.31383e-123	Early PT	mt-Co2
2832	5.9054e-126	0.286942	0.624	0.307	1.8338e-121	Early PT	Idh1
2833	4.4896e-125	0.302448	0.719	0.373	1.39415e-120	Early PT	Calml4
2834	2.14019e-123	0.287072	0.348	0.134	6.64593e-119	Early PT	Sgms2
2835	2.3874e-123	0.266187	0.728	0.387	7.41361e-119	Early PT	Sostdc1
2836	8.04838e-122	0.302269	0.939	0.661	2.49926e-117	Early PT	Mt1
2837	8.91541e-122	0.265131	0.437	0.184	2.7685e-117	Early PT	Gas2
2838	6.41199e-121	0.322641	0.309	0.114	1.99112e-116	Early PT	Apom
2839	4.23347e-117	0.453789	0.963	0.803	1.31462e-112	Early PT	mt-Nd3
2840	9.25519e-117	0.274337	0.303	0.111	2.87401e-112	Early PT	Mfsd4a
2841	2.61059e-116	0.353206	0.994	0.913	8.10668e-112	Early PT	mt-Nd1
2842	2.01332e-115	0.307059	0.641	0.336	6.25197e-111	Early PT	Hmgcs1
2843	2.06121e-114	0.262055	0.75	0.42	6.40068e-110	Early PT	Ndrg1
2844	2.67088e-114	0.353141	0.989	0.893	8.29387e-110	Early PT	mt-Cytb
2845	4.02679e-113	0.291612	0.33	0.128	1.25044e-108	Early PT	Tmem72
2846	1.68143e-110	0.295329	0.274	0.098	5.22133e-106	Early PT	Gpx6
2847	9.4739e-108	0.306626	0.456	0.214	2.94193e-103	Early PT	Napsa
2848	3.59374e-106	0.283738	0.552	0.275	1.11597e-101	Early PT	Ppargc1a
2849	3.74116e-103	0.265853	0.537	0.267	1.16174e-98	Early PT	Aldh6a1
2850	4.6088e-103	0.286497	0.757	0.448	1.43117e-98	Early PT	Atp6v1a
2851	4.3714e-101	0.274659	0.368	0.157	1.35745e-96	Early PT	Ckb
2852	5.64126e-101	0.266365	0.39	0.169	1.75178e-96	Early PT	G6pc
2853	2.75745e-99	0.296762	0.868	0.564	8.56269e-95	Early PT	Ly6a
2854	6.72003e-99	0.405385	0.966	0.842	2.08677e-94	Early PT	mt-Nd5
2855	2.09391e-98	0.263309	0.329	0.136	6.50221e-94	Early PT	Gpc4
2856	5.7988e-98	0.286021	0.425	0.198	1.8007e-93	Early PT	Csad
2857	1.7685e-96	0.3409	0.985	0.896	5.49173e-92	Early PT	mt-Co3
2858	1.70456e-93	0.286402	0.677	0.39	5.29318e-89	Early PT	Rbm47
2859	3.73063e-92	0.273715	0.474	0.237	1.15847e-87	Early PT	Bpnt1
2860	3.91552e-92	0.292466	0.289	0.118	1.21589e-87	Early PT	Anpep
2861	7.23996e-92	0.266914	0.546	0.287	2.24823e-87	Early PT	Cat
2862	7.98178e-92	0.33685	0.976	0.863	2.47858e-87	Early PT	mt-Nd2
2863	5.45238e-89	0.254392	0.803	0.505	1.69313e-84	Early PT	Sdc4
2864	5.43106e-88	0.281147	0.485	0.249	1.68651e-83	Early PT	Kcnj16
2865	2.86348e-87	0.376072	0.964	0.826	8.89196e-83	Early PT	mt-Nd4l
2866	3.52839e-87	0.459433	0.446	0.245	1.09567e-82	Early PT	Kap
2867	3.08034e-86	0.356243	0.69	0.441	9.56537e-82	Early PT	Gabarapl1
2868	2.29469e-84	0.257786	0.432	0.213	7.12569e-80	Early PT	Trpm7
2869	3.72474e-82	0.262173	0.765	0.485	1.15664e-77	Early PT	Ivns1abp
2870	2.27063e-80	0.285166	0.978	0.871	7.051e-76	Early PT	mt-Atp6
2871	5.22079e-79	0.257203	0.68	0.413	1.62121e-74	Early PT	Ezr
2872	1.58158e-76	0.257063	0.647	0.391	4.91127e-72	Early PT	Tns1
2873	2.34978e-72	0.335621	0.541	0.32	7.29678e-68	Early PT	Npnt
2874	7.76322e-58	0.286643	0.443	0.262	2.41071e-53	Early PT	Cbr1
2875	1.65904e-53	0.259567	0.811	0.602	5.15183e-49	Early PT	Ndufa1
1803	0	2.4778	0.915	0.268	0	Endo	Fabp4
1804	0	1.96695	0.702	0.079	0	Endo	Emcn
1805	0	1.93256	0.739	0.115	0	Endo	Egfl7
1806	0	1.66008	0.592	0.101	0	Endo	Tm4sf1
1807	0	1.63582	0.255	0.056	0	Endo	Plat
1808	0	1.52508	0.449	0.048	0	Endo	Plpp1
1809	0	1.49757	0.506	0.056	0	Endo	Gpihbp1
1810	0	1.49436	0.329	0.029	0	Endo	Ehd3
1811	0	1.45653	0.656	0.144	0	Endo	Ramp2
1812	0	1.43251	0.793	0.257	0	Endo	Ifitm3
1813	0	1.42332	0.459	0.032	0	Endo	Kdr
1814	0	1.4201	0.88	0.347	0	Endo	Sparc
1815	0	1.33194	0.496	0.077	0	Endo	Slc9a3r2
1816	0	1.32658	0.464	0.047	0	Endo	Ctla2a
1817	0	1.29615	0.705	0.221	0	Endo	Meis2
1818	0	1.27993	0.807	0.396	0	Endo	S100a10
1819	0	1.2713	0.46	0.084	0	Endo	Klf2
1820	0	1.23764	0.526	0.112	0	Endo	Gng11
1821	0	1.23128	0.596	0.196	0	Endo	Fabp5
1822	0	1.21513	0.301	0.063	0	Endo	Ly6c1
1823	0	1.20351	0.464	0.107	0	Endo	Plpp3
1824	0	1.19668	0.441	0.071	0	Endo	Pcdh17
1825	0	1.18183	0.4	0.034	0	Endo	Pecam1
1826	0	1.17335	0.4	0.036	0	Endo	Cdh5
1827	0	1.16467	0.573	0.164	0	Endo	Crip2
1828	0	1.15978	0.612	0.187	0	Endo	Vim
1829	0	1.13034	0.333	0.045	0	Endo	Plvap
1830	0	1.12186	0.358	0.025	0	Endo	Flt1
1831	0	1.11766	0.435	0.057	0	Endo	Mef2c
1832	0	1.1089	0.386	0.039	0	Endo	Gimap6
1833	0	1.1041	0.629	0.193	0	Endo	Cald1
1834	0	1.09692	0.371	0.033	0	Endo	Gimap4
1835	0	1.06311	0.356	0.034	0	Endo	Cd93
1836	0	1.05963	0.34	0.028	0	Endo	Gimap5
1837	0	1.05729	0.353	0.033	0	Endo	Cd34
1838	0	1.05499	0.348	0.029	0	Endo	Icam2
1839	0	1.04957	0.617	0.217	0	Endo	Mest
1840	0	1.04883	0.45	0.126	0	Endo	Nrp1
1841	0	1.04632	0.36	0.032	0	Endo	Ecscr
1842	0	1.0399	0.327	0.028	0	Endo	Fam167b
1843	0	1.02405	0.417	0.099	0	Endo	Cldn5
1844	0	1.01344	0.699	0.336	0	Endo	Pbx1
1845	0	0.990113	0.322	0.027	0	Endo	Esam
1846	0	0.988419	0.275	0.031	0	Endo	Rsad2
1847	0	0.97835	0.678	0.335	0	Endo	Gnai2
1848	0	0.977226	0.414	0.099	0	Endo	Bst2
1849	0	0.963148	0.366	0.062	0	Endo	Adgrf5
1850	0	0.962491	0.358	0.056	0	Endo	Tcim
1851	0	0.961955	0.76	0.405	0	Endo	Col4a1
1852	0	0.958718	0.278	0.029	0	Endo	Eng
1853	0	0.915267	0.789	0.521	0	Endo	Cd81
1854	0	0.902643	0.65	0.302	0	Endo	Col4a2
1855	0	0.90158	0.256	0.023	0	Endo	Dkk2
1856	0	0.893509	0.317	0.042	0	Endo	Cavin3
1857	0	0.890175	0.563	0.249	0	Endo	Tcf4
1858	0	0.869115	0.639	0.287	0	Endo	Marcks
1859	0	0.866647	0.323	0.064	0	Endo	Dlc1
1860	0	0.862403	0.916	0.548	0	Endo	Tmsb10
1861	0	0.847206	0.318	0.072	0	Endo	Vamp5
1862	0	0.83515	0.331	0.069	0	Endo	Ednrb
1863	0	0.834878	0.371	0.084	0	Endo	Ebf1
1864	0	0.824747	0.692	0.384	0	Endo	Clic1
1865	0	0.80919	0.59	0.231	0	Endo	S100a6
1866	0	0.807809	0.836	0.595	0	Endo	Calm1
1867	0	0.806806	0.311	0.059	0	Endo	Elk3
1868	0	0.804436	0.958	0.57	0	Endo	Tmsb4x
1869	0	0.79471	0.286	0.047	0	Endo	Ptp4a3
1870	0	0.787428	0.493	0.206	0	Endo	Eva1b
1871	0	0.785106	0.312	0.08	0	Endo	Rhob
1872	0	0.785025	0.972	0.841	0	Endo	Actb
1873	0	0.77826	0.457	0.168	0	Endo	Tuba1a
1874	0	0.774859	0.538	0.231	0	Endo	Tpm4
1875	0	0.769313	0.259	0.024	0	Endo	Gngt2
1876	0	0.752933	0.822	0.508	0	Endo	Ifitm2
1877	0	0.750013	0.31	0.073	0	Endo	Podxl
1878	0	0.72804	0.301	0.07	0	Endo	Efnb2
1879	0	0.699287	0.275	0.046	0	Endo	Ets1
1880	0	0.663874	0.254	0.04	0	Endo	Fxyd5
1881	0	0.468319	0.982	0.901	0	Endo	Ptma
1882	0	0.467455	0.983	0.933	0	Endo	Ppia
1883	4.46576e-302	0.817049	0.447	0.183	1.38675e-297	Endo	Msn
1884	1.40474e-301	0.712658	0.462	0.182	4.36213e-297	Endo	Anxa2
1885	2.27147e-296	0.600488	0.886	0.74	7.05361e-292	Endo	Gnas
1886	1.76212e-293	0.830181	0.489	0.221	5.4719e-289	Endo	S100a16
1887	2.84792e-293	0.825093	0.624	0.333	8.84364e-289	Endo	Ly6e
1888	4.26734e-293	0.548635	0.944	0.775	1.32514e-288	Endo	Hmgb1
1889	1.79387e-288	0.640754	0.767	0.458	5.57052e-284	Endo	Tubb5
1890	1.30411e-285	0.659389	0.252	0.064	4.04966e-281	Endo	Igfbp3
1891	3.93767e-285	0.621235	0.27	0.074	1.22277e-280	Endo	Klf7
1892	2.03976e-278	0.806255	0.627	0.371	6.33406e-274	Endo	Fkbp1a
1893	6.29414e-276	0.597583	0.262	0.071	1.95452e-271	Endo	Amotl1
1894	5.23617e-275	0.732386	0.372	0.136	1.62599e-270	Endo	Rhoc
1895	5.20128e-269	0.754402	0.462	0.206	1.61515e-264	Endo	Tagln2
1896	2.21112e-263	0.559753	0.864	0.656	6.86619e-259	Endo	Dynll1
1897	2.5996e-262	0.643579	0.754	0.456	8.07253e-258	Endo	Id3
1898	1.83338e-261	0.689875	0.457	0.195	5.69319e-257	Endo	Ppic
1899	2.00683e-261	0.7094	0.318	0.107	6.23182e-257	Endo	Cmtm8
1900	1.11087e-260	0.630018	0.318	0.105	3.44958e-256	Endo	Tjp1
1901	3.29353e-259	0.713016	0.346	0.124	1.02274e-254	Endo	Hspg2
1902	1.12363e-256	0.764197	0.524	0.249	3.48921e-252	Endo	Id1
1903	6.49681e-254	0.377	0.986	0.956	2.01745e-249	Endo	Rps24
1904	1.54321e-252	0.406484	0.974	0.927	4.79213e-248	Endo	Rps20
1905	1.06345e-244	0.536271	0.259	0.074	3.30232e-240	Endo	Nid1
1906	2.01297e-238	0.65922	0.594	0.334	6.25089e-234	Endo	Itgb1
1907	9.9165e-236	0.421461	0.96	0.877	3.07937e-231	Endo	Ubb
1908	1.92208e-234	0.61035	0.528	0.266	5.96864e-230	Endo	Crip1
1909	3.10262e-230	0.347678	0.987	0.966	9.63455e-226	Endo	Rpl23
1910	1.09458e-227	0.64304	0.256	0.078	3.399e-223	Endo	Klf4
1911	1.815e-227	0.684911	0.387	0.161	5.63613e-223	Endo	Mfge8
1912	6.89593e-225	0.783212	0.314	0.114	2.14139e-220	Endo	Cd200
1913	1.67308e-223	0.354001	0.984	0.945	5.19541e-219	Endo	Rpl27a
1914	9.81836e-222	0.36682	0.986	0.957	3.0489e-217	Endo	Rps8
1915	7.08533e-213	0.506404	0.935	0.782	2.20021e-208	Endo	Gm42418
1916	1.05687e-212	0.583307	0.32	0.119	3.28191e-208	Endo	Map4k4
1917	2.09977e-212	0.371874	0.972	0.913	6.5204e-208	Endo	Rps10
1918	1.59658e-207	0.785831	0.455	0.225	4.95787e-203	Endo	Sgk1
1919	3.85926e-207	0.42442	0.942	0.802	1.19842e-202	Endo	H3f3b
1920	8.63946e-207	0.57493	0.488	0.236	2.68281e-202	Endo	Marcksl1
1921	5.92929e-206	0.656155	0.322	0.126	1.84122e-201	Endo	Dusp3
1922	1.32456e-205	0.373774	0.967	0.904	4.11317e-201	Endo	Rpl30
1923	1.47694e-204	0.365766	0.97	0.9	4.58634e-200	Endo	Rps7
1924	3.59056e-202	0.366775	0.973	0.9	1.11498e-197	Endo	Rpl15
1925	3.85823e-202	0.336433	0.982	0.942	1.1981e-197	Endo	Rps11
1926	3.94906e-201	0.589521	0.354	0.141	1.2263e-196	Endo	Tshz2
1927	1.31714e-200	0.345262	0.98	0.927	4.09013e-196	Endo	Rpl9
1928	4.28601e-200	0.489487	0.821	0.605	1.33093e-195	Endo	Rbm3
1929	9.36288e-196	0.459594	0.897	0.802	2.90745e-191	Endo	Myl6
1930	1.90625e-194	0.51122	0.339	0.131	5.91947e-190	Endo	Emp3
1931	3.04288e-193	0.36103	0.966	0.869	9.44905e-189	Endo	Rpl18
1932	3.41204e-191	0.358287	0.972	0.895	1.05954e-186	Endo	Rps12
1933	6.07494e-187	0.390051	0.931	0.8	1.88645e-182	Endo	H3f3a
1934	6.1234e-187	0.313982	0.983	0.956	1.9015e-182	Endo	Fau
1935	2.44033e-186	0.629324	0.631	0.427	7.57797e-182	Endo	Sptbn1
1936	9.22395e-186	0.295618	0.991	0.968	2.86431e-181	Endo	Rpl13
1937	2.90991e-183	0.618283	0.589	0.376	9.03614e-179	Endo	Arpc3
1938	1.11773e-179	0.648134	0.457	0.243	3.47089e-175	Endo	S100a13
1939	1.32956e-174	0.569326	0.518	0.293	4.12869e-170	Endo	Tpm3
1940	1.69679e-174	0.619819	0.426	0.216	5.26904e-170	Endo	Rbms1
1941	4.64004e-174	0.307271	0.985	0.947	1.44087e-169	Endo	Rps27a
1942	6.95293e-174	0.585624	0.525	0.298	2.15909e-169	Endo	Serpinh1
1943	9.81231e-174	0.567936	0.373	0.171	3.04702e-169	Endo	Ddah2
1944	1.0543e-166	0.336341	0.954	0.888	3.27393e-162	Endo	Rpsa
1945	3.37783e-166	0.525777	0.266	0.1	1.04892e-161	Endo	Rtl8a
1946	8.96666e-164	0.526803	0.282	0.111	2.78442e-159	Endo	Raph1
1947	9.51384e-164	0.273627	0.988	0.973	2.95433e-159	Endo	Tpt1
1948	4.09753e-163	0.292192	0.982	0.946	1.27241e-158	Endo	Rpl19
1949	1.36005e-162	0.507917	0.747	0.516	4.22335e-158	Endo	Hmgb2
1950	2.01943e-162	0.497302	0.698	0.476	6.27095e-158	Endo	Arglu1
1951	1.75511e-161	0.486757	0.519	0.279	5.45014e-157	Endo	Rbp1
1952	1.02098e-160	0.572028	0.384	0.19	3.17044e-156	Endo	Wasf2
1953	8.21908e-159	0.326893	0.957	0.884	2.55227e-154	Endo	Rpl29
1954	3.80023e-156	0.463381	0.64	0.399	1.18008e-151	Endo	Stmn1
1955	1.11976e-154	0.501417	0.356	0.165	3.4772e-150	Endo	Arpc1b
1956	1.66423e-154	0.398827	0.387	0.182	5.16794e-150	Endo	Cdkn1c
1957	1.99365e-154	0.28787	0.981	0.94	6.19087e-150	Endo	Rps16
1958	5.21884e-154	0.45828	0.66	0.441	1.62061e-149	Endo	Sh3bgrl3
1959	8.93681e-154	0.324067	0.952	0.849	2.77515e-149	Endo	Rpl12
1960	2.02448e-150	0.263927	0.988	0.961	6.28661e-146	Endo	Rps14
1961	2.66622e-149	0.291459	0.973	0.921	8.27943e-145	Endo	Rps13
1962	3.09947e-148	0.290613	0.974	0.95	9.62478e-144	Endo	Rpl28
1963	1.07139e-146	0.270258	0.978	0.946	3.32699e-142	Endo	Rps15a
1964	1.59767e-146	0.288822	0.974	0.922	4.96124e-142	Endo	Rps3a1
1965	1.78273e-146	0.535063	0.45	0.25	5.53592e-142	Endo	2020-09-07
1966	2.75803e-144	0.775972	0.47	0.271	8.5645e-140	Endo	Igfbp5
1967	2.09213e-143	0.530754	0.432	0.238	6.49669e-139	Endo	Fermt2
1968	1.00376e-142	0.497063	0.274	0.115	3.11697e-138	Endo	Apbb2
1969	2.79848e-142	0.431394	0.789	0.67	8.69011e-138	Endo	Pfn1
1970	1.00015e-141	0.275276	0.98	0.926	3.10575e-137	Endo	Rps4x
1971	1.43002e-140	0.29228	0.969	0.89	4.44064e-136	Endo	Hsp90ab1
1972	6.29587e-140	0.388197	0.87	0.718	1.95506e-135	Endo	H2afz
1973	7.55315e-137	0.444421	0.258	0.103	2.34548e-132	Endo	Acta2
1974	2.44065e-135	0.658458	0.344	0.169	7.57895e-131	Endo	H2-D1
1975	1.36893e-134	0.25867	0.986	0.952	4.25094e-130	Endo	Rps18
1976	3.47062e-133	0.275413	0.971	0.929	1.07773e-128	Endo	Rps9
1977	1.93323e-132	0.533464	0.615	0.442	6.00327e-128	Endo	Laptm4a
1978	4.17715e-131	0.251309	0.984	0.941	1.29713e-126	Endo	Rpl18a
1979	4.0631e-130	0.264911	0.974	0.946	1.26171e-125	Endo	Rpl11
1980	7.0195e-129	0.260563	0.976	0.937	2.17977e-124	Endo	Rpl34
1981	1.71541e-125	0.399869	0.731	0.559	5.32685e-121	Endo	Eif4a1
1982	2.55503e-125	0.452207	0.602	0.418	7.93414e-121	Endo	Myl12a
1983	3.32597e-125	0.317747	0.917	0.809	1.03281e-120	Endo	Rack1
1984	1.68822e-124	0.260449	0.979	0.942	5.24243e-120	Endo	Rpl21
1985	1.95831e-124	0.252441	0.976	0.931	6.08113e-120	Endo	Rps5
1986	6.21471e-123	0.323714	0.919	0.854	1.92985e-118	Endo	Actg1
1987	6.5055e-123	0.258227	0.976	0.931	2.02015e-118	Endo	Rpl8
1988	6.82675e-120	0.430036	0.462	0.265	2.11991e-115	Endo	Ier2
1989	1.8952e-118	0.488404	0.622	0.471	5.88516e-114	Endo	Pomp
1990	3.99201e-118	0.534078	0.353	0.189	1.23964e-113	Endo	Rap1b
1991	2.67579e-117	0.527529	0.406	0.235	8.30912e-113	Endo	Cd47
1992	3.36474e-116	0.296528	0.938	0.868	1.04485e-111	Endo	Rpl22
1993	6.5216e-116	0.487596	0.543	0.371	2.02515e-111	Endo	Rrbp1
1994	2.71163e-113	0.515133	0.372	0.21	8.42042e-109	Endo	Ppp1r2
1995	5.97539e-113	0.258196	0.96	0.91	1.85554e-108	Endo	Rps3
1996	5.31847e-111	0.405333	0.722	0.596	1.65155e-106	Endo	Cfl1
1997	2.6461e-105	0.426983	0.647	0.507	8.21692e-101	Endo	Rhoa
1998	1.67739e-104	0.295038	0.888	0.759	5.20878e-100	Endo	Eef1b2
1999	2.42779e-104	0.427117	0.329	0.171	7.53903e-100	Endo	Zfhx3
2000	3.29889e-103	0.462472	0.426	0.262	1.02441e-98	Endo	Tln1
2001	1.65103e-102	0.397655	0.575	0.392	5.12694e-98	Endo	Ranbp1
2002	1.37129e-100	0.313531	0.747	0.55	4.25828e-96	Endo	Hnrnpa1
2003	1.35642e-99	0.515666	0.577	0.431	4.21209e-95	Endo	Rdx
2004	3.0806e-99	0.456283	0.349	0.195	9.5662e-95	Endo	Anxa5
2005	1.66853e-98	0.459041	0.524	0.372	5.1813e-94	Endo	Ywhab
2006	2.8188e-97	0.413248	0.649	0.511	8.75323e-93	Endo	Dnaja1
2007	2.10272e-96	0.420652	0.586	0.436	6.52956e-92	Endo	Gnb2
2008	1.48552e-95	0.398188	0.565	0.402	4.61299e-91	Endo	Snrpb
2009	1.53833e-95	0.348317	0.735	0.585	4.77696e-91	Endo	Ppib
2010	5.38847e-95	0.461782	0.388	0.234	1.67328e-90	Endo	Qk
2011	1.13801e-94	0.347931	0.769	0.644	3.53385e-90	Endo	Serbp1
2012	1.28984e-93	0.45439	0.267	0.134	4.00535e-89	Endo	Mef2a
2013	1.35378e-93	0.361446	0.671	0.51	4.20389e-89	Endo	Nedd4
2014	2.30978e-93	0.406342	0.568	0.393	7.17256e-89	Endo	Tuba1b
2015	1.15242e-92	0.529438	0.325	0.184	3.57859e-88	Endo	Mxd4
2016	1.99422e-92	0.358727	0.302	0.153	6.19264e-88	Endo	H19
2017	2.65992e-92	0.362163	0.277	0.137	8.25984e-88	Endo	Flna
2018	4.15917e-92	0.386107	0.626	0.474	1.29155e-87	Endo	Ran
2019	2.38981e-91	0.647615	0.431	0.277	7.42106e-87	Endo	B2m
2020	9.90601e-91	0.454864	0.429	0.268	3.07611e-86	Endo	Nfat5
2021	4.28438e-90	0.389432	0.326	0.177	1.33043e-85	Endo	Prdx4
2022	5.03496e-89	0.266488	0.907	0.803	1.56351e-84	Endo	Rpl5
2023	6.46135e-87	0.280418	0.861	0.768	2.00644e-82	Endo	Rpl27
2024	6.80117e-87	0.460057	0.487	0.345	2.11197e-82	Endo	Gnb1
2025	1.2486e-86	0.393496	0.282	0.146	3.87728e-82	Endo	Lamc1
2026	1.38173e-86	0.385363	0.621	0.468	4.2907e-82	Endo	Srsf3
2027	1.48005e-85	0.353633	0.69	0.559	4.59599e-81	Endo	Calm2
2028	1.48716e-85	0.406492	0.354	0.206	4.61809e-81	Endo	Smc1a
2029	8.25766e-85	0.348553	0.646	0.493	2.56425e-80	Endo	Top1
2030	4.63586e-84	0.447841	0.325	0.186	1.43957e-79	Endo	Selenom
2031	1.7536e-83	0.360695	0.589	0.425	5.44545e-79	Endo	Anp32b
2032	5.35308e-82	0.431492	0.484	0.345	1.66229e-77	Endo	Rac1
2033	1.62688e-81	0.413444	0.645	0.511	5.05194e-77	Endo	Tsc22d1
2034	2.72503e-81	0.440136	0.516	0.351	8.46204e-77	Endo	Cd24a
2035	1.2966e-79	0.319516	0.403	0.243	4.02633e-75	Endo	Junb
2036	1.78409e-79	0.349722	0.287	0.153	5.54012e-75	Endo	Maged2
2037	5.51074e-78	0.351263	0.5	0.341	1.71125e-73	Endo	Snrpd1
2038	5.90695e-78	0.42297	0.421	0.283	1.83429e-73	Endo	Sh3glb1
2039	4.34593e-77	0.331167	0.256	0.131	1.34954e-72	Endo	2020-09-10
2040	4.93707e-77	0.367834	0.451	0.302	1.53311e-72	Endo	Sfr1
2041	2.90181e-74	0.372956	0.309	0.178	9.01099e-70	Endo	Dusp1
2042	7.34522e-74	0.351426	0.45	0.294	2.28091e-69	Endo	Sox4
2043	1.01932e-73	0.380451	0.585	0.467	3.16529e-69	Endo	Arpc2
2044	2.95062e-73	0.330817	0.279	0.148	9.16257e-69	Endo	Top2a
2045	4.24213e-73	0.36012	0.567	0.432	1.31731e-68	Endo	Krtcap2
2046	1.37855e-72	0.337391	0.309	0.175	4.28081e-68	Endo	2020-09-11
2047	1.43662e-71	0.385576	0.533	0.399	4.46114e-67	Endo	Ctnnb1
2048	3.23106e-70	0.33408	0.275	0.148	1.00334e-65	Endo	Pclaf
2049	5.8423e-70	0.298823	0.712	0.6	1.81421e-65	Endo	Sumo2
2050	1.79213e-69	0.311033	0.686	0.57	5.5651e-65	Endo	Ywhaz
2051	4.32215e-68	0.424767	0.3	0.177	1.34216e-63	Endo	Arid5b
2052	9.69728e-68	0.361384	0.339	0.207	3.0113e-63	Endo	Jpt1
2053	1.6626e-67	0.388577	0.465	0.332	5.16289e-63	Endo	Mtdh
2054	2.0027e-66	0.293576	0.654	0.525	6.21899e-62	Endo	Set
2055	2.15301e-66	0.317349	0.732	0.613	6.68575e-62	Endo	Ncl
2056	2.78703e-66	0.429528	0.27	0.156	8.65456e-62	Endo	Jup
2057	7.63167e-66	0.39307	0.355	0.227	2.36986e-61	Endo	Tmem50a
2058	7.8089e-66	0.427093	0.313	0.193	2.4249e-61	Endo	Clic4
2059	1.57445e-65	0.295666	0.699	0.578	4.88914e-61	Endo	Psma7
2060	1.522e-63	0.385323	0.363	0.238	4.72625e-59	Endo	Ppp3ca
2061	1.52814e-63	0.28412	0.267	0.145	4.74535e-59	Endo	Ccnd2
2062	2.51606e-63	0.31644	0.251	0.136	7.81312e-59	Endo	Slc24a5
2063	6.04193e-63	0.256797	0.803	0.713	1.8762e-58	Endo	Btf3
2064	8.01466e-63	0.357733	0.443	0.306	2.48879e-58	Endo	Selenoh
2065	1.20971e-62	0.347187	0.544	0.426	3.75651e-58	Endo	Cdc42
2066	3.012e-62	0.322905	0.274	0.156	9.35317e-58	Endo	Cdk2ap1
2067	5.4778e-62	0.330481	0.404	0.269	1.70102e-57	Endo	Kdelr2
2068	6.58596e-62	0.288862	0.575	0.433	2.04514e-57	Endo	Hnrnpa0
2069	3.24914e-61	0.349527	0.426	0.296	1.00896e-56	Endo	Ube2i
2070	5.25382e-61	0.321951	0.298	0.174	1.63147e-56	Endo	Cks1b
2071	8.35409e-61	0.300942	0.695	0.591	2.5942e-56	Endo	Snrpe
2072	1.85042e-60	0.304045	0.666	0.557	5.74612e-56	Endo	Selenow
2073	2.35012e-60	0.354429	0.279	0.165	7.29784e-56	Endo	Adam10
2074	7.53072e-60	0.322386	0.576	0.461	2.33852e-55	Endo	Csnk1a1
2075	1.37279e-59	0.287559	0.603	0.473	4.26294e-55	Endo	Cbx3
2076	3.42681e-59	0.313964	0.27	0.154	1.06413e-54	Endo	Ahnak
2077	1.64361e-58	0.313588	0.55	0.426	5.10391e-54	Endo	Hnrnpab
2078	2.9723e-58	0.303517	0.336	0.211	9.2299e-54	Endo	Alyref
2079	2.18765e-57	0.34574	0.307	0.188	6.79331e-53	Endo	Nrep
2080	3.48593e-57	0.311818	0.426	0.294	1.08249e-52	Endo	Hnrnpd
2081	3.76901e-56	0.306021	0.45	0.317	1.17039e-51	Endo	Cirbp
2082	6.75922e-56	0.328625	0.279	0.168	2.09894e-51	Endo	Rock2
2083	2.36725e-55	0.2773	0.688	0.589	7.35102e-51	Endo	Eif2s2
2084	3.73742e-55	0.31593	0.566	0.447	1.16058e-50	Endo	Rbm25
2085	7.72698e-55	0.289151	0.551	0.424	2.39946e-50	Endo	Nap1l1
2086	8.24954e-55	0.302734	0.407	0.276	2.56173e-50	Endo	Prmt1
2087	8.42856e-55	0.360244	0.385	0.269	2.61732e-50	Endo	Bax
2088	1.1982e-54	0.368002	0.341	0.226	3.72076e-50	Endo	Macf1
2089	9.57266e-54	0.352579	0.264	0.159	2.9726e-49	Endo	Cpd
2090	1.17855e-53	0.309985	0.48	0.371	3.65974e-49	Endo	Btg1
2091	1.41647e-53	0.416595	0.293	0.187	4.39857e-49	Endo	2010111I01Rik
2092	3.76732e-53	0.319979	0.594	0.493	1.16986e-48	Endo	Arf5
2093	1.83081e-52	0.291981	0.526	0.405	5.68523e-48	Endo	Eif3c
2094	3.71762e-52	0.338784	0.405	0.285	1.15443e-47	Endo	Dnajc8
2095	4.379e-52	0.299019	0.288	0.178	1.35981e-47	Endo	Arpc4
2096	7.08059e-52	0.366146	0.394	0.286	2.19874e-47	Endo	Cnn3
2097	1.48883e-51	0.297215	0.548	0.435	4.62327e-47	Endo	Sfpq
2098	3.18312e-51	0.291345	0.526	0.407	9.88455e-47	Endo	Psmb3
2099	3.73738e-50	0.307993	0.357	0.242	1.16057e-45	Endo	Eid1
2100	1.04118e-49	0.279376	0.472	0.343	3.23317e-45	Endo	Jun
2101	4.56349e-48	0.304276	0.442	0.331	1.4171e-43	Endo	Prkar1a
2102	1.74168e-47	0.328408	0.402	0.292	5.40843e-43	Endo	Gsk3b
2103	1.99789e-47	0.306597	0.316	0.208	6.20405e-43	Endo	Myh9
2104	2.03698e-47	0.32947	0.331	0.225	6.32545e-43	Endo	Ssu72
2105	6.18056e-47	0.280055	0.339	0.226	1.91925e-42	Endo	Erh
2106	7.3351e-47	0.301448	0.422	0.309	2.27777e-42	Endo	Spcs2
2107	8.62623e-47	0.278424	0.555	0.44	2.6787e-42	Endo	Prrc2c
2108	8.73235e-47	0.328855	0.421	0.31	2.71166e-42	Endo	Ankrd11
2109	2.93799e-46	0.286682	0.312	0.203	9.12335e-42	Endo	Snrpc
2110	8.23116e-46	0.272732	0.591	0.499	2.55602e-41	Endo	Psmb1
2111	4.67687e-45	0.269842	0.667	0.585	1.45231e-40	Endo	Rbx1
2112	5.881e-45	0.323523	0.402	0.298	1.82623e-40	Endo	Rbpms
2113	6.96631e-45	0.300832	0.287	0.187	2.16325e-40	Endo	Ywhah
2114	1.99926e-44	0.339033	0.271	0.173	6.20829e-40	Endo	Mphosph8
2115	3.6242e-44	0.317582	0.403	0.294	1.12542e-39	Endo	Reep5
2116	7.06112e-44	0.288934	0.425	0.315	2.19269e-39	Endo	U2af1
2117	9.36097e-44	0.302169	0.447	0.338	2.90686e-39	Endo	Ssb
2118	5.91868e-43	0.314728	0.274	0.178	1.83793e-38	Endo	Tacc1
2119	9.84494e-43	0.285737	0.471	0.365	3.05715e-38	Endo	Snu13
2120	1.52337e-42	0.311491	0.282	0.183	4.73053e-38	Endo	Akap13
2121	2.40895e-42	0.281214	0.35	0.243	7.48051e-38	Endo	Srsf9
2122	3.98476e-42	0.289447	0.413	0.304	1.23739e-37	Endo	Ssr2
2123	5.13554e-42	0.287466	0.505	0.41	1.59474e-37	Endo	Pcbp1
2124	6.20394e-42	0.259311	0.356	0.245	1.92651e-37	Endo	Magoh
2125	1.00283e-41	0.290157	0.374	0.27	3.11408e-37	Endo	Cdc37
2126	1.89017e-41	0.291493	0.438	0.334	5.86953e-37	Endo	Psmb2
2127	2.00855e-41	0.332476	0.302	0.204	6.23716e-37	Endo	Foxp1
2128	2.13061e-41	0.312645	0.282	0.186	6.61619e-37	Endo	Hipk2
2129	4.51272e-41	0.326442	0.257	0.164	1.40134e-36	Endo	Pitpnc1
2130	1.82075e-40	0.281269	0.301	0.201	5.65396e-36	Endo	Tbrg1
2131	5.82663e-40	0.271115	0.41	0.304	1.80934e-35	Endo	Ddx39b
2132	6.64639e-40	0.270489	0.391	0.286	2.0639e-35	Endo	Manf
2133	8.08946e-40	0.273898	0.326	0.224	2.51202e-35	Endo	Tmpo
2134	9.06347e-40	0.330986	0.322	0.225	2.81448e-35	Endo	Itga6
2135	9.16518e-40	0.303404	0.284	0.192	2.84606e-35	Endo	Pitpna
2136	1.1802e-39	0.289834	0.285	0.191	3.66489e-35	Endo	Lsm2
2137	1.79952e-39	0.31816	0.301	0.208	5.58806e-35	Endo	Cyb5r3
2138	2.18933e-39	0.330648	0.353	0.259	6.79853e-35	Endo	Ostf1
2139	1.06627e-38	0.285434	0.338	0.24	3.31108e-34	Endo	Phf5a
2140	1.11239e-38	0.287853	0.638	0.548	3.45431e-34	Endo	App
2141	3.738e-37	0.29596	0.329	0.237	1.16076e-32	Endo	Mapre1
2142	6.14613e-37	0.253165	0.467	0.363	1.90856e-32	Endo	Ppp1r14b
2143	1.07262e-36	0.272106	0.425	0.328	3.3308e-32	Endo	Sf3b1
2144	1.2756e-36	0.325536	0.352	0.264	3.96112e-32	Endo	Hras
2145	1.41437e-36	0.257901	0.434	0.337	4.39203e-32	Endo	Fubp1
2146	2.26245e-36	0.254332	0.446	0.334	7.02558e-32	Endo	Kcnq1ot1
2147	2.67959e-36	0.304214	0.307	0.217	8.32092e-32	Endo	Hmg20b
2148	6.09991e-36	0.278892	0.368	0.272	1.8942e-31	Endo	Psmd7
2149	1.44271e-35	0.280173	0.6	0.513	4.48005e-31	Endo	Tmem176b
2150	1.66912e-35	0.253914	0.529	0.437	5.18313e-31	Endo	Hnrnpf
2151	4.55156e-35	0.267623	0.261	0.173	1.4134e-30	Endo	Slbp
2152	6.87722e-35	0.250804	0.357	0.26	2.13558e-30	Endo	Ostc
2153	9.59885e-35	0.315213	0.275	0.191	2.98073e-30	Endo	Tprgl
2154	1.62524e-34	0.301759	0.263	0.18	5.04686e-30	Endo	Rap1a
2155	3.21515e-34	0.313923	0.331	0.247	9.98401e-30	Endo	Spag9
2156	3.47804e-34	0.252098	0.458	0.364	1.08004e-29	Endo	Psma2
2157	8.30066e-34	0.290716	0.262	0.18	2.5776e-29	Endo	Abhd17a
2158	1.05875e-33	0.311104	0.299	0.214	3.28775e-29	Endo	Nfib
2159	1.7136e-33	0.277914	0.382	0.289	5.32126e-29	Endo	Tmed9
2160	1.91584e-33	0.270711	0.322	0.233	5.94925e-29	Endo	Rtn4
2161	1.64209e-32	0.260722	0.513	0.436	5.09918e-28	Endo	Selenok
2162	1.86517e-32	0.256687	0.513	0.429	5.79193e-28	Endo	Fus
2163	2.79511e-32	0.271436	0.387	0.301	8.67966e-28	Endo	Timm10b
2164	2.86335e-32	0.279836	0.374	0.29	8.89155e-28	Endo	Raly
2165	1.97753e-31	0.271829	0.322	0.233	6.14083e-27	Endo	Sarnp
2166	3.43595e-31	0.266678	0.411	0.325	1.06697e-26	Endo	Hp1bp3
2167	5.4134e-31	0.265612	0.395	0.312	1.68102e-26	Endo	Capns1
2168	6.5868e-31	0.253684	0.273	0.19	2.0454e-26	Endo	Top2b
2169	1.1712e-30	0.25124	0.461	0.377	3.63693e-26	Endo	Tra2b
2170	1.20356e-30	0.288917	0.322	0.24	3.73743e-26	Endo	Reep3
2171	4.02546e-30	0.293977	0.36	0.279	1.25002e-25	Endo	Arhgdia
2172	5.08178e-30	0.27091	0.377	0.297	1.57804e-25	Endo	Capzb
2173	4.37561e-29	0.26824	0.266	0.188	1.35876e-24	Endo	Sugt1
2174	5.6071e-29	0.260774	0.264	0.186	1.74117e-24	Endo	Rock1
2175	1.69661e-28	0.268155	0.45	0.371	5.26848e-24	Endo	Atrx
2176	3.00925e-28	0.272825	0.417	0.339	9.34464e-24	Endo	H1f0
2177	1.36173e-27	0.292969	0.323	0.249	4.22857e-23	Endo	Ccdc12
2178	2.41301e-27	0.255282	0.368	0.282	7.49311e-23	Endo	Cd9
2179	3.25997e-27	0.264001	0.302	0.225	1.01232e-22	Endo	Pak2
2180	1.52302e-26	0.265742	0.295	0.222	4.72944e-22	Endo	Sdcbp
2181	2.47988e-26	0.262021	0.351	0.274	7.70078e-22	Endo	Arpc5
2182	4.30298e-26	0.261007	0.288	0.215	1.33621e-21	Endo	Ddx50
2183	2.07422e-25	0.275607	0.405	0.336	6.44109e-21	Endo	Snx3
2184	2.22014e-25	0.255866	0.293	0.221	6.8942e-21	Endo	Zfand5
2185	1.82628e-23	0.252726	0.281	0.211	5.67116e-19	Endo	Sptan1
2186	6.64942e-22	0.252769	0.263	0.197	2.06485e-17	Endo	Hook3
2187	1.43076e-21	0.332354	0.283	0.215	4.44293e-17	Endo	Hes1
2188	5.74277e-21	0.25569	0.325	0.259	1.7833e-16	Endo	B230219D22Rik
2189	2.25759e-20	0.306894	0.31	0.244	7.01048e-16	Endo	Serinc3
3500	0	3.54879	0.962	0.145	0	IC	Atp6v1g3
3501	0	1.98396	0.713	0.097	0	IC	Spink8
3502	0	1.91708	0.722	0.181	0	IC	Car12
3503	0	1.90919	0.455	0.004	0	IC	Slc26a4
3504	0	1.75008	0.683	0.029	0	IC	Atp6v0d2
3505	0	1.73954	0.443	0.015	0	IC	Hmx2
3506	0	1.58368	0.821	0.345	0	IC	Car2
3507	0	1.53842	0.642	0.028	0	IC	Atp6v1c2
3508	0	1.52851	0.737	0.236	0	IC	Pgrmc1
3509	0	1.46265	0.322	0.011	0	IC	Aqp6
3510	0	1.44125	0.851	0.452	0	IC	Atp6v1a
3511	0	1.33703	0.565	0.025	0	IC	Foxi1
3512	0	1.3228	0.578	0.085	0	IC	Hexb
3513	0	1.30505	0.913	0.554	0	IC	Atp6v1e1
3514	0	1.30046	0.915	0.448	0	IC	Tmem213
3515	0	1.2544	0.54	0.012	0	IC	Hepacam2
3516	0	1.25385	0.547	0.039	0	IC	Ociad2
3517	0	1.23932	0.477	0.026	0	IC	Oxgr1
3518	0	1.20221	0.575	0.042	0	IC	Tmem117
3519	0	1.18319	0.503	0.051	0	IC	Rhbg
3520	0	1.16796	0.651	0.163	0	IC	Aldh1l1
3521	0	1.14054	0.468	0.074	0	IC	Gadd45a
3522	0	1.13425	0.597	0.087	0	IC	Atp6v1b1
3523	0	1.11881	0.659	0.181	0	IC	Atp6ap2
3524	0	1.11441	0.588	0.1	0	IC	Ckmt1
3525	0	1.11054	0.453	0.025	0	IC	Serpinb9
3526	0	1.07463	0.378	0.004	0	IC	Insrr
3527	0	1.05997	0.435	0.004	0	IC	Slc4a9
3528	0	1.04333	0.534	0.109	0	IC	Emb
3529	0	1.03814	0.498	0.068	0	IC	Plet1
3530	0	1.03594	0.409	0.026	0	IC	Guca2a
3531	0	1.00235	0.523	0.073	0	IC	Pde1a
3532	0	0.95834	0.569	0.121	0	IC	Efhd1
3533	0	0.958216	0.565	0.141	0	IC	Eps8
3534	0	0.941548	0.585	0.133	0	IC	Itpr2
3535	0	0.875934	0.35	0.005	0	IC	Tmem61
3536	0	0.87333	0.482	0.087	0	IC	Rnf152
3537	0	0.86767	0.4	0.023	0	IC	Serpinb6b
3538	0	0.866434	0.398	0.037	0	IC	Smim5
3539	0	0.836946	0.405	0.019	0	IC	Rcan2
3540	0	0.79737	0.436	0.055	0	IC	Ralgapa2
3541	0	0.776929	0.369	0.029	0	IC	Tdrp
3542	0	0.755674	0.322	0.042	0	IC	Rgs2
3543	0	0.697148	0.365	0.047	0	IC	Cpeb2
3544	0	0.695331	0.32	0.005	0	IC	9130008F23Rik
3545	0	0.686579	0.342	0.013	0	IC	Plcg2
3546	0	0.673683	0.314	0.009	0	IC	Syn2
3547	0	0.66453	0.301	0.005	0	IC	Avpr1a
3548	0	0.638683	0.341	0.036	0	IC	Rabep2
3549	0	0.554631	0.29	0.03	0	IC	Ppfibp2
3550	0	0.531874	0.289	0.023	0	IC	Exoc3l4
3551	0	0.51243	0.263	0.014	0	IC	Parm1
3552	0	0.493862	0.256	0.029	0	IC	Cyp2s1
3553	0	0.490059	0.265	0.031	0	IC	Tbc1d24
3554	0	0.484477	0.252	0.016	0	IC	Tmem52
3555	0	0.479995	0.276	0.031	0	IC	Sh3bgrl2
3556	0	0.474582	0.255	0.025	0	IC	Klhdc8a
3557	6.03821e-307	0.996486	0.57	0.142	1.87505e-302	IC	Fam13a
3558	6.64025e-305	0.65604	0.256	0.03	2.062e-300	IC	Kit
3559	7.70674e-302	1.14997	0.924	0.571	2.39317e-297	IC	Atp6v0e
3560	5.00998e-298	0.848526	0.506	0.115	1.55575e-293	IC	Anxa4
3561	1.4621e-292	1.19025	0.978	0.823	4.54025e-288	IC	Itm2b
3562	3.5166e-292	1.27417	0.763	0.286	1.09201e-287	IC	Pam
3563	6.10306e-285	0.839614	0.58	0.149	1.89518e-280	IC	Rhcg
3564	9.32138e-283	0.425889	0.263	0.033	2.89457e-278	IC	Slc44a3
3565	1.57237e-280	0.973735	0.624	0.188	4.88268e-276	IC	Atp6ap1
3566	3.27486e-280	1.10384	0.809	0.363	1.01694e-275	IC	Tfcp2l1
3567	5.86875e-271	0.472064	0.277	0.038	1.82242e-266	IC	Irs1
3568	4.79171e-270	0.608145	0.377	0.069	1.48797e-265	IC	Bsnd
3569	3.6481e-261	1.04403	0.716	0.272	1.13284e-256	IC	Atp6v1d
3570	1.25054e-255	1.19755	0.853	0.495	3.88329e-251	IC	Atp6v0b
3571	2.13912e-254	0.873911	0.646	0.202	6.64261e-250	IC	Cldn8
3572	2.00463e-252	0.973812	0.637	0.216	6.22496e-248	IC	Atp6v0a4
3573	1.70067e-249	0.660166	0.427	0.092	5.2811e-245	IC	Rragd
3574	2.66534e-247	0.575508	0.295	0.047	8.27669e-243	IC	Cebpd
3575	5.03209e-229	1.27213	0.894	0.616	1.56261e-224	IC	S100a1
3576	4.70791e-228	0.864009	0.542	0.159	1.46195e-223	IC	Slc43a2
3577	1.16009e-227	0.640576	0.472	0.116	3.60243e-223	IC	Arhgap18
3578	3.16196e-226	0.596936	0.379	0.079	9.81884e-222	IC	Enpp5
3579	1.50353e-221	0.661584	0.428	0.099	4.66891e-217	IC	Csrp1
3580	3.60617e-217	0.931188	0.512	0.148	1.11982e-212	IC	Clcn5
3581	1.55817e-213	0.656035	0.468	0.123	4.83857e-209	IC	Atp6v1h
3582	8.804e-212	0.627277	0.503	0.134	2.7339e-207	IC	Aqp3
3583	6.33542e-210	0.757477	0.504	0.145	1.96734e-205	IC	Dmxl1
3584	2.92148e-203	0.747856	0.648	0.222	9.07207e-199	IC	Krt7
3585	3.49198e-202	1.04157	0.824	0.475	1.08437e-197	IC	Cystm1
3586	2.57718e-200	0.746985	0.696	0.261	8.00293e-196	IC	Clcnkb
3587	5.58263e-198	1.06661	0.509	0.162	1.73358e-193	IC	Cox7a1
3588	3.81337e-190	1.017	0.331	0.075	1.18416e-185	IC	Adgrf5
3589	6.78883e-188	0.550637	0.384	0.092	2.10814e-183	IC	Bag4
3590	2.92717e-185	0.490345	0.358	0.082	9.08975e-181	IC	St14
3591	2.23285e-184	0.457681	0.264	0.048	6.93368e-180	IC	Kctd12
3592	5.03608e-182	0.510716	0.269	0.05	1.56386e-177	IC	Slc16a5
3593	5.25786e-180	0.748092	0.583	0.211	1.63272e-175	IC	Aif1l
3594	1.3188e-177	0.845609	0.906	0.686	4.09527e-173	IC	Atp6v1f
3595	1.99442e-173	0.73687	0.575	0.21	6.19328e-169	IC	Gclc
3596	5.60851e-171	0.580464	0.458	0.136	1.74161e-166	IC	Mindy1
3597	1.53192e-168	0.467533	0.334	0.077	4.75706e-164	IC	Prkcd
3598	1.50664e-167	0.500379	0.346	0.083	4.67857e-163	IC	Rpap3
3599	1.03275e-163	0.447511	0.319	0.072	3.207e-159	IC	Shisa4
3600	2.02608e-162	0.908646	0.662	0.307	6.2916e-158	IC	Lsm6
3601	2.98449e-161	0.532469	0.455	0.135	9.26775e-157	IC	Scnn1a
3602	5.35358e-161	0.405056	0.267	0.054	1.66245e-156	IC	Gm17634
3603	4.86904e-159	0.650829	0.562	0.202	1.51198e-154	IC	Foxp1
3604	3.05247e-153	0.372467	0.254	0.051	9.47884e-149	IC	Abr
3605	5.23486e-150	0.421404	0.275	0.06	1.62558e-145	IC	Epb41l2
3606	4.21425e-149	0.447771	0.351	0.09	1.30865e-144	IC	Litaf
3607	6.65128e-148	0.704801	0.966	0.835	2.06542e-143	IC	Chchd10
3608	1.41918e-144	0.376855	0.252	0.052	4.40697e-140	IC	Blnk
3609	7.74414e-142	0.466044	0.35	0.093	2.40479e-137	IC	Etl4
3610	5.195e-140	0.359325	0.254	0.055	1.6132e-135	IC	Tmem50b
3611	8.3993e-136	0.874826	0.876	0.552	2.60823e-131	IC	S100a11
3612	9.3639e-136	0.40215	0.302	0.074	2.90777e-131	IC	Foxq1
3613	3.30597e-131	0.474625	0.42	0.132	1.0266e-126	IC	Nedd4l
3614	6.0865e-129	0.596842	0.763	0.376	1.89004e-124	IC	Mal
3615	2.19965e-128	0.479984	0.521	0.188	6.83057e-124	IC	Slc16a7
3616	1.76607e-126	0.418129	0.268	0.065	5.48417e-122	IC	Gm42067
3617	2.95086e-126	0.397702	0.279	0.069	9.1633e-122	IC	Tmem51
3618	3.01692e-126	0.45645	0.274	0.067	9.36843e-122	IC	Phlda1
3619	2.22716e-124	0.686542	0.742	0.405	6.91601e-120	IC	Spint2
3620	7.9377e-120	0.359906	0.315	0.086	2.46489e-115	IC	Cds1
3621	4.60566e-119	0.383269	0.287	0.074	1.4302e-114	IC	Rap1gap
3622	7.07721e-118	0.435063	0.405	0.132	2.19769e-113	IC	Anxa11
3623	1.20447e-115	0.351182	0.261	0.065	3.74024e-111	IC	Rab17
3624	1.33167e-115	0.652405	0.553	0.241	4.13524e-111	IC	Serinc3
3625	2.42849e-114	0.446713	0.3	0.084	7.5412e-110	IC	Nbea
3626	6.97047e-114	0.418619	0.347	0.106	2.16454e-109	IC	Ap1ar
3627	2.08052e-113	0.449835	0.347	0.106	6.46065e-109	IC	Acsl4
3628	1.51561e-112	0.643027	0.881	0.643	4.70642e-108	IC	Aldoa
3629	5.80016e-112	0.603387	0.924	0.757	1.80112e-107	IC	Cycs
3630	9.31827e-111	0.477522	0.319	0.096	2.8936e-106	IC	Trak1
3631	1.20959e-108	0.624763	0.515	0.213	3.75613e-104	IC	Hes1
3632	7.28714e-108	0.400699	0.299	0.086	2.26287e-103	IC	Met
3633	4.54932e-107	0.346503	0.289	0.08	1.4127e-102	IC	Ptch1
3634	4.55138e-107	0.529735	0.548	0.234	1.41334e-102	IC	Paqr5
3635	3.24309e-105	0.366342	0.287	0.08	1.00708e-100	IC	Mal2
3636	2.74335e-102	0.563928	0.516	0.22	8.51893e-98	IC	Nfe2l2
3637	4.29561e-102	0.456079	0.984	0.944	1.33392e-97	IC	Ndufa4
3638	6.20836e-101	0.365547	0.328	0.102	1.92788e-96	IC	Twsg1
3639	2.08503e-100	0.393506	0.368	0.123	6.47464e-96	IC	Spint1
3640	5.45143e-100	0.442007	0.262	0.072	1.69283e-95	IC	Scg5
3641	6.25292e-100	0.452646	0.418	0.153	1.94172e-95	IC	Tmprss2
3642	6.03971e-99	0.371274	0.32	0.1	1.87551e-94	IC	Acsl5
3643	9.5029e-99	0.59496	0.473	0.198	2.95094e-94	IC	Aamdc
3644	1.06935e-97	0.320747	0.341	0.109	3.32065e-93	IC	Shisa5
3645	7.8554e-97	0.540504	0.567	0.265	2.43934e-92	IC	Hagh
3646	1.5076e-95	0.598563	0.954	0.809	4.68154e-91	IC	Ldhb
3647	1.78963e-95	0.337355	0.305	0.093	5.55732e-91	IC	Tinagl1
3648	4.34406e-95	0.518849	0.938	0.834	1.34896e-90	IC	Gng5
3649	8.49573e-95	0.468015	0.754	0.404	2.63818e-90	IC	Epcam
3650	6.92933e-94	0.414269	0.375	0.134	2.15177e-89	IC	Vamp2
3651	3.75818e-93	0.392678	0.439	0.169	1.16703e-88	IC	Adgrg1
3652	9.30967e-92	0.318949	0.26	0.074	2.89093e-87	IC	Ptprj
3653	1.02098e-91	0.45624	0.485	0.203	3.17044e-87	IC	Ucp2
3654	1.3698e-91	0.551024	0.926	0.797	4.25362e-87	IC	Uqcrb
3655	3.53492e-90	0.517828	0.596	0.281	1.0977e-85	IC	Cd9
3656	5.03659e-90	0.314109	0.312	0.1	1.56401e-85	IC	Cd82
3657	1.8347e-89	0.338815	0.995	0.98	5.69731e-85	IC	Cox8a
3658	3.97733e-89	0.776982	0.545	0.278	1.23508e-84	IC	Igfbp5
3659	6.85851e-89	0.374513	0.344	0.119	2.12977e-84	IC	Elovl7
3660	8.02864e-89	0.33887	0.27	0.081	2.49313e-84	IC	Ctsf
3661	2.00495e-88	0.4926	0.535	0.245	6.22597e-84	IC	Pkn2
3662	2.35754e-88	0.624927	0.571	0.297	7.32087e-84	IC	Etnk1
3663	2.40896e-87	0.501982	0.465	0.198	7.48056e-83	IC	Anxa5
3664	1.85178e-86	0.574161	0.811	0.606	5.75034e-82	IC	Ndufa1
3665	2.87085e-86	0.733928	0.377	0.154	8.91486e-82	IC	Mme
3666	3.59764e-86	0.537203	0.726	0.431	1.11718e-81	IC	Aplp2
3667	4.90531e-86	0.359044	0.337	0.118	1.52325e-81	IC	Trp53inp2
3668	6.04044e-86	0.454444	0.518	0.228	1.87574e-81	IC	Cldn7
3669	2.17224e-85	0.405894	0.453	0.186	6.74546e-81	IC	Pbxip1
3670	2.73784e-85	0.36424	0.369	0.133	8.50181e-81	IC	Ndrg2
3671	9.33163e-85	0.313372	0.293	0.093	2.89775e-80	IC	Plagl1
3672	3.88413e-84	0.538752	0.841	0.629	1.20614e-79	IC	Bsg
3673	1.10908e-83	0.402702	0.35	0.126	3.44402e-79	IC	Zmat5
3674	1.20601e-83	0.300453	0.263	0.079	3.74503e-79	IC	Cacfd1
3675	4.68756e-82	0.512845	0.939	0.82	1.45563e-77	IC	Mif
3676	5.98369e-82	0.32564	0.283	0.092	1.85811e-77	IC	Crim1
3677	1.77684e-81	0.393707	0.352	0.13	5.51761e-77	IC	Nadk
3678	9.53505e-81	0.296683	0.271	0.085	2.96092e-76	IC	Spire1
3679	3.99928e-80	0.341214	0.322	0.112	1.2419e-75	IC	Laptm4b
3680	1.12273e-79	0.440659	0.394	0.157	3.48641e-75	IC	Btg2
3681	3.71346e-79	0.355291	0.415	0.168	1.15314e-74	IC	Ppp2r5a
3682	1.3139e-78	0.403083	0.438	0.185	4.08005e-74	IC	Pcmtd1
3683	6.45624e-78	0.386437	0.993	0.977	2.00486e-73	IC	Cox6c
3684	1.39722e-77	0.414187	0.974	0.901	4.3388e-73	IC	Atp5j
3685	3.85163e-77	0.348736	0.351	0.131	1.19605e-72	IC	Osbpl1a
3686	1.69251e-76	0.336893	0.331	0.12	5.25574e-72	IC	Hk1
3687	4.71949e-76	0.48542	0.529	0.253	1.46554e-71	IC	Smpdl3a
3688	5.55173e-76	0.333096	0.377	0.147	1.72398e-71	IC	Cab39
3689	2.02934e-75	0.488189	0.681	0.395	6.30171e-71	IC	Iscu
3690	3.02606e-75	0.381846	0.98	0.934	9.39682e-71	IC	Atp5l
3691	5.13618e-75	0.550877	0.785	0.551	1.59494e-70	IC	Cst3
3692	5.96481e-75	0.3849	0.967	0.927	1.85225e-70	IC	Cox7a2
3693	1.86711e-72	0.403956	0.316	0.117	5.79793e-68	IC	Arf6
3694	5.09245e-72	0.354406	0.412	0.171	1.58136e-67	IC	Arpc1b
3695	3.6338e-71	0.392208	0.492	0.227	1.1284e-66	IC	Rala
3696	1.69239e-70	0.312354	0.404	0.167	5.25537e-66	IC	Slc5a3
3697	3.49134e-70	0.307385	0.346	0.132	1.08417e-65	IC	Tmem72
3698	3.52894e-70	0.412287	0.958	0.897	1.09584e-65	IC	Cox6b1
3699	2.00458e-69	0.374078	0.398	0.17	6.22482e-65	IC	Got1
3700	3.65989e-69	0.286565	0.284	0.099	1.13651e-64	IC	Smpd1
3701	4.19858e-69	0.392205	0.542	0.271	1.30379e-64	IC	Col18a1
3702	6.33696e-69	0.426071	0.572	0.3	1.96782e-64	IC	Camk2n1
3703	2.0588e-68	0.414053	0.55	0.279	6.3932e-64	IC	Cd2ap
3704	2.1495e-68	0.373499	0.961	0.903	6.67483e-64	IC	mt-Co1
3705	2.32732e-68	0.436143	0.567	0.294	7.22701e-64	IC	Tspo
3706	2.62533e-68	0.287729	0.255	0.085	8.15244e-64	IC	Taok3
3707	3.24793e-68	0.329054	0.431	0.187	1.00858e-63	IC	Cdh1
3708	7.02803e-68	0.309243	0.318	0.12	2.18242e-63	IC	Ccng1
3709	1.68498e-67	0.354737	0.417	0.183	5.23238e-63	IC	Wwc1
3710	2.25262e-67	0.519923	0.66	0.399	6.99505e-63	IC	Tmbim4
3711	1.10019e-66	0.357679	0.537	0.26	3.41641e-62	IC	Mecom
3712	1.10393e-66	0.370132	0.955	0.883	3.42803e-62	IC	Cox7b
3713	1.18652e-66	0.370367	0.429	0.192	3.68449e-62	IC	Itgav
3714	1.69867e-65	0.418948	0.59	0.32	5.27487e-61	IC	Tmco1
3715	3.77295e-65	0.395197	0.418	0.188	1.17161e-60	IC	Acss1
3716	1.45337e-64	0.524278	0.879	0.727	4.51314e-60	IC	Slc25a4
3717	1.50905e-64	0.441899	0.899	0.768	4.68606e-60	IC	Usmg5
3718	9.18514e-64	0.453865	0.78	0.549	2.85226e-59	IC	App
3719	1.04928e-63	0.265098	0.275	0.099	3.25832e-59	IC	Iqgap2
3720	1.89052e-63	0.347071	0.693	0.404	5.87063e-59	IC	Defb1
3721	1.15636e-62	0.277548	0.32	0.126	3.59085e-58	IC	Slc25a23
3722	1.59384e-62	0.291231	0.311	0.119	4.94935e-58	IC	Clstn1
3723	1.50831e-61	0.490394	0.485	0.247	4.68376e-57	IC	Selenos
3724	2.11633e-61	0.308566	0.34	0.139	6.57184e-57	IC	Grb10
3725	3.67362e-61	0.430529	0.603	0.348	1.14077e-56	IC	Rtn3
3726	4.55514e-61	0.329385	0.333	0.136	1.41451e-56	IC	M6pr
3727	9.53433e-61	0.313447	0.404	0.179	2.9607e-56	IC	Alcam
3728	2.36033e-60	0.441631	0.833	0.604	7.32955e-56	IC	Uqcrfs1
3729	2.41027e-60	0.293764	0.291	0.111	7.48461e-56	IC	Pip4k2c
3730	2.56335e-60	0.341818	0.685	0.397	7.95996e-56	IC	Pkm
3731	2.95915e-60	0.375177	0.458	0.22	9.18905e-56	IC	Ccs
3732	8.56839e-60	0.338615	0.398	0.176	2.66074e-55	IC	Zfhx3
3733	1.35612e-59	0.363612	0.541	0.282	4.21116e-55	IC	Ncoa7
3734	1.96788e-58	0.374542	0.922	0.807	6.11087e-54	IC	Cox6a1
3735	2.69205e-58	0.426629	0.858	0.702	8.35963e-54	IC	Ndufa5
3736	4.38873e-58	0.358194	0.366	0.16	1.36283e-53	IC	Apoo
3737	5.69809e-58	0.349373	0.972	0.918	1.76943e-53	IC	Atp5g1
3738	5.85839e-58	0.299035	0.287	0.11	1.81921e-53	IC	Sec23b
3739	6.44845e-58	0.353023	0.4	0.183	2.00244e-53	IC	Dap
3740	6.6661e-58	0.411279	0.688	0.439	2.07003e-53	IC	Rabac1
3741	8.41578e-58	0.2879	0.333	0.138	2.61335e-53	IC	Pmepa1
3742	1.16631e-56	0.269799	0.307	0.123	3.62174e-52	IC	Bcat2
3743	2.45279e-56	0.302931	0.355	0.154	7.61665e-52	IC	Tmem9
3744	2.83823e-56	0.296376	0.387	0.172	8.81357e-52	IC	Nbeal1
3745	5.66706e-56	0.364005	0.955	0.895	1.75979e-51	IC	Uqcr11
3746	6.57173e-56	0.267488	0.296	0.118	2.04072e-51	IC	Cdc42se1
3747	8.62035e-56	0.343428	0.469	0.236	2.67688e-51	IC	Nfe2l1
3748	2.06659e-55	0.366843	0.468	0.237	6.41738e-51	IC	Gls
3749	2.72104e-55	0.387619	0.933	0.845	8.44966e-51	IC	mt-Nd5
3750	3.63842e-55	0.255797	0.268	0.102	1.12984e-50	IC	Hoxd3os1
3751	8.45297e-55	0.390457	0.721	0.465	2.6249e-50	IC	Ctsd
3752	1.18841e-54	0.380947	0.636	0.389	3.69036e-50	IC	Sdhd
3753	1.296e-54	0.382511	0.629	0.375	4.02447e-50	IC	Ogdh
3754	1.56334e-54	0.364339	0.959	0.894	4.85465e-50	IC	Atp5h
3755	4.24967e-54	0.351814	0.523	0.281	1.31965e-49	IC	Ppargc1a
3756	1.51253e-53	0.374923	0.316	0.133	4.69686e-49	IC	Gng11
3757	1.93348e-53	0.414413	0.922	0.807	6.00402e-49	IC	mt-Nd3
3758	7.17315e-53	0.426513	0.689	0.465	2.22748e-48	IC	Txnip
3759	8.4764e-53	0.273152	0.353	0.155	2.63218e-48	IC	Mindy2
3760	3.2909e-52	0.448623	0.716	0.499	1.02192e-47	IC	Cox17
3761	3.47167e-52	0.353512	0.959	0.915	1.07806e-47	IC	mt-Nd1
3762	5.17648e-52	0.254409	0.264	0.103	1.60745e-47	IC	Hsdl2
3763	8.06688e-52	0.342824	0.435	0.215	2.50501e-47	IC	Ppp1r2
3764	1.42996e-51	0.316473	0.958	0.912	4.44044e-47	IC	mt-Nd4
3765	1.57635e-51	0.558893	0.792	0.639	4.89502e-47	IC	Spp1
3766	1.91307e-51	0.33745	0.979	0.954	5.94067e-47	IC	Cox7c
3767	2.86441e-51	0.357606	0.554	0.31	8.89486e-47	IC	BC031181
3768	4.23045e-51	0.278091	0.347	0.152	1.31368e-46	IC	Jag1
3769	7.90134e-51	0.284801	0.379	0.175	2.4536e-46	IC	Lima1
3770	7.97565e-51	0.349179	0.555	0.307	2.47668e-46	IC	Rer1
3771	9.62019e-51	0.326218	0.518	0.28	2.98736e-46	IC	Dst
3772	7.53574e-50	0.369128	0.788	0.6	2.34007e-45	IC	Sec62
3773	7.89167e-50	0.274611	0.316	0.136	2.4506e-45	IC	Tmem5
3774	1.26189e-49	0.317996	0.516	0.276	3.91854e-45	IC	Hadhb
3775	1.53383e-49	0.335208	0.308	0.132	4.76299e-45	IC	Pcolce
3776	3.76001e-49	0.375428	0.598	0.366	1.1676e-44	IC	Etfa
3777	4.87298e-49	0.367137	0.945	0.856	1.51321e-44	IC	Actg1
3778	1.07642e-48	0.260411	0.276	0.111	3.3426e-44	IC	Tspan13
3779	1.39884e-48	0.323986	0.482	0.259	4.34383e-44	IC	Rpn1
3780	2.27984e-48	0.376541	0.625	0.389	7.07958e-44	IC	Mcee
3781	3.4871e-48	0.316347	0.458	0.236	1.08285e-43	IC	Gde1
3782	5.49778e-48	0.279048	0.347	0.161	1.70722e-43	IC	Mthfd1
3783	1.07574e-47	0.318572	0.478	0.251	3.34051e-43	IC	Ralbp1
3784	3.02156e-47	0.3366	0.581	0.343	9.38284e-43	IC	Gng12
3785	9.50902e-47	0.294366	0.951	0.865	2.95284e-42	IC	mt-Nd2
3786	1.36374e-46	0.361281	0.72	0.493	4.23482e-42	IC	Aco2
3787	4.45786e-46	0.340404	0.59	0.348	1.3843e-41	IC	Mien1
3788	9.05071e-46	0.347227	0.628	0.388	2.81052e-41	IC	Rab14
3789	1.60208e-45	0.339472	0.683	0.463	4.97495e-41	IC	Psap
3790	4.46234e-45	0.251953	0.289	0.125	1.38569e-40	IC	Asah1
3791	5.31686e-45	0.335031	0.607	0.373	1.65104e-40	IC	Srp14
3792	9.84009e-45	0.298487	0.948	0.89	3.05564e-40	IC	mt-Co2
3793	3.55185e-44	0.264927	0.372	0.181	1.10296e-39	IC	Erbin
3794	5.8251e-44	0.279466	0.417	0.213	1.80887e-39	IC	Tmem106b
3795	6.21263e-44	0.315978	0.529	0.299	1.92921e-39	IC	Pdhb
3796	1.95984e-43	0.250634	0.321	0.146	6.08589e-39	IC	Emc4
3797	2.11135e-43	0.29976	0.438	0.231	6.55637e-39	IC	Idh3a
3798	3.57279e-43	0.409248	0.567	0.347	1.10946e-38	IC	Coa3
3799	3.65049e-43	0.334016	0.92	0.833	1.13359e-38	IC	Cox5a
3800	4.70088e-43	0.319296	0.308	0.14	1.45976e-38	IC	Hmgn3
3801	7.0432e-43	0.253932	0.271	0.116	2.18713e-38	IC	Pmvk
3802	2.85864e-42	0.257166	0.408	0.208	8.87694e-38	IC	Tmem30a
3803	3.15779e-42	0.26635	0.96	0.898	9.80589e-38	IC	mt-Co3
3804	5.05665e-42	0.287593	0.445	0.236	1.57024e-37	IC	Pts
3805	2.18672e-41	0.300132	0.345	0.167	6.79042e-37	IC	Ociad1
3806	2.21561e-41	0.254166	0.339	0.159	6.88012e-37	IC	Yipf4
3807	6.57562e-41	0.273865	0.446	0.233	2.04193e-36	IC	Emc7
3808	1.09966e-40	0.250837	0.376	0.19	3.41477e-36	IC	Clcn3
3809	1.26822e-40	0.392487	0.788	0.652	3.93821e-36	IC	Ndufa3
3810	1.32882e-40	0.291244	0.598	0.373	4.12637e-36	IC	Btg1
3811	1.64453e-40	0.372092	0.893	0.743	5.10676e-36	IC	Mdh1
3812	2.84969e-40	0.267514	0.391	0.2	8.84915e-36	IC	Serinc1
3813	8.88934e-40	0.297389	0.917	0.801	2.76041e-35	IC	Ndufc1
3814	8.99831e-40	0.272833	0.522	0.296	2.79425e-35	IC	Mrps6
3815	3.09519e-39	0.403006	0.912	0.804	9.61149e-35	IC	Slc25a5
3816	4.65102e-39	0.28291	0.332	0.161	1.44428e-34	IC	Yif1b
3817	2.75173e-38	0.266062	0.394	0.203	8.54496e-34	IC	Krt18
3818	2.87737e-38	0.260039	0.337	0.167	8.9351e-34	IC	Dhrs3
3819	1.11297e-37	0.282022	0.694	0.458	3.45611e-33	IC	Tmem59
3820	1.95373e-37	0.29378	0.476	0.27	6.06691e-33	IC	Ppp1cc
3821	3.18661e-37	0.354546	0.704	0.492	9.89539e-33	IC	Scand1
3822	3.41956e-37	0.33117	0.85	0.708	1.06188e-32	IC	Ndufab1
3823	6.77005e-37	0.31042	0.913	0.83	2.1023e-32	IC	mt-Nd4l
3824	4.00024e-36	0.266609	0.676	0.447	1.24219e-31	IC	Laptm4a
3825	4.85454e-36	0.301357	0.356	0.183	1.50748e-31	IC	Lgals3
3826	9.33584e-36	0.30914	0.579	0.366	2.89906e-31	IC	Dnajc15
3827	1.0504e-35	0.284238	0.434	0.241	3.2618e-31	IC	Eif3j1
3828	1.11152e-35	0.29476	0.572	0.355	3.45161e-31	IC	Gabarapl2
3829	2.06305e-35	0.273881	0.832	0.667	6.40638e-31	IC	Ndufs5
3830	3.08735e-35	0.305498	0.732	0.528	9.58716e-31	IC	Mrps24
3831	3.29312e-35	0.277772	0.624	0.407	1.02261e-30	IC	Higd1a
3832	1.94882e-34	0.265901	0.481	0.28	6.05166e-30	IC	Timm17a
3833	3.17281e-34	0.289963	0.58	0.37	9.85253e-30	IC	Smim4
3834	3.30281e-34	0.269015	0.351	0.181	1.02562e-29	IC	Rap1a
3835	3.48781e-34	0.30038	0.801	0.613	1.08307e-29	IC	Cyc1
3836	3.57036e-34	0.297191	0.661	0.456	1.1087e-29	IC	Fmc1
3837	6.37188e-34	0.250779	0.432	0.246	1.97866e-29	IC	Cs
3838	6.56464e-34	0.301484	0.712	0.523	2.03852e-29	IC	Nudt4
3839	1.03532e-33	0.263442	0.467	0.271	3.21499e-29	IC	Ss18l2
3840	1.22353e-33	0.259342	0.559	0.347	3.79942e-29	IC	Ghitm
3841	2.77801e-33	0.291046	0.761	0.585	8.62657e-29	IC	Nop10
3842	8.96877e-33	0.255212	0.322	0.166	2.78507e-28	IC	C1qtnf4
3843	9.01086e-33	0.273356	0.579	0.364	2.79814e-28	IC	Fam162a
3844	1.0873e-32	0.295066	0.663	0.453	3.37638e-28	IC	Ndufs3
3845	4.22238e-32	0.263211	0.592	0.384	1.31118e-27	IC	Immt
3846	4.48348e-32	0.285832	0.47	0.28	1.39225e-27	IC	Ptbp3
3847	7.98171e-31	0.260387	0.602	0.395	2.47856e-26	IC	Pgam1
3848	2.89753e-30	0.256038	0.975	0.938	8.99769e-26	IC	Atp5e
3849	3.09267e-30	0.283756	0.831	0.681	9.60367e-26	IC	Ndufb10
3850	3.55385e-27	0.251003	0.68	0.476	1.10358e-22	IC	Mrpl51
3851	3.85448e-27	0.25534	0.693	0.514	1.19693e-22	IC	Ndufb6
3852	7.61625e-27	0.26231	0.764	0.594	2.36508e-22	IC	Dstn
3853	2.93438e-26	0.266531	0.617	0.436	9.11213e-22	IC	Sdha
3854	4.57989e-25	0.255665	0.756	0.572	1.42219e-20	IC	Timm8b
3855	8.76112e-25	0.259454	0.853	0.742	2.72059e-20	IC	Atp5f1
3856	1.25926e-24	0.250204	0.73	0.566	3.91038e-20	IC	Cops9
3857	1.19465e-22	0.251117	0.712	0.544	3.70976e-18	IC	Ndufs7
2608	0	2.45389	0.959	0.231	0	LOH	Slc12a1
2609	0	2.05989	0.718	0.248	0	LOH	Umod
2610	0	1.38358	0.877	0.378	0	LOH	Sostdc1
2611	0	1.32183	0.715	0.294	0	LOH	Cldn10
2612	0	1.13897	0.565	0.216	0	LOH	Mt2
2613	0	1.12265	0.563	0.153	0	LOH	Slc5a3
2614	0	1.09506	0.929	0.66	0	LOH	Mt1
2615	0	1.07225	0.93	0.56	0	LOH	Ly6a
2616	0	1.06831	0.569	0.093	0	LOH	Cldn19
2617	0	1.04705	0.79	0.297	0	LOH	Kng2
2618	0	0.986521	0.781	0.276	0	LOH	Ppp1r1a
2619	0	0.917134	0.47	0.155	0	LOH	Sec14l1
2620	0	0.876276	0.69	0.282	0	LOH	Mrps6
2621	0	0.85891	0.517	0.133	0	LOH	Tfap2b
2622	0	0.819426	0.644	0.287	0	LOH	Etnk1
2623	0	0.801721	0.306	0.039	0	LOH	Egfl6
2624	0	0.792222	0.979	0.806	0	LOH	Atp1a1
2625	0	0.782175	0.351	0.049	0	LOH	Irx1
2626	0	0.750008	0.984	0.799	0	LOH	Atp1b1
2627	0	0.74415	0.281	0.029	0	LOH	Eprn
2628	0	0.704354	0.916	0.575	0	LOH	Wfdc2
2629	0	0.658667	0.253	0.026	0	LOH	Ptger3
2630	0	0.64582	0.259	0.024	0	LOH	Cldn16
2631	0	0.612187	0.287	0.05	0	LOH	Shd
2632	0	0.553437	0.255	0.037	0	LOH	Pla1a
2633	0	0.551179	0.29	0.059	0	LOH	Scin
2634	3.33841e-304	0.819304	0.758	0.372	1.03668e-299	LOH	Wfdc15b
2635	1.12875e-294	0.800712	0.786	0.468	3.50511e-290	LOH	Fabp3
2636	2.47006e-293	0.751325	0.832	0.513	7.67027e-289	LOH	Nudt4
2637	4.39766e-282	0.653016	0.751	0.367	1.36561e-277	LOH	Mal
2638	1.24743e-272	0.594068	0.758	0.427	3.87364e-268	LOH	Apoe
2639	4.23164e-271	0.58568	0.349	0.096	1.31405e-266	LOH	Afp
2640	2.02198e-267	0.836963	0.557	0.226	6.27887e-263	LOH	Sfrp1
2641	8.4702e-265	0.667957	0.548	0.226	2.63025e-260	LOH	Paqr5
2642	2.27471e-249	0.580526	0.309	0.084	7.06365e-245	LOH	Clcnka
2643	1.68447e-245	0.695813	0.618	0.291	5.2308e-241	LOH	Lamb1
2644	3.80913e-243	0.743618	0.809	0.504	1.18285e-238	LOH	Neat1
2645	7.34564e-239	0.603742	0.754	0.395	2.28104e-234	LOH	Epcam
2646	4.24045e-236	0.499891	0.256	0.063	1.31679e-231	LOH	Fgf9
2647	1.15552e-235	0.543968	0.384	0.124	3.58824e-231	LOH	Tmem72
2648	1.33491e-235	0.553877	0.335	0.099	4.14529e-231	LOH	2020-09-04
2649	3.3378e-234	0.700507	0.471	0.184	1.03649e-229	LOH	Pdgfa
2650	4.15005e-223	0.502829	0.989	0.904	1.28872e-218	LOH	Fxyd2
2651	3.78267e-218	0.544737	0.441	0.163	1.17463e-213	LOH	Tspan8
2652	1.35168e-216	0.735237	0.558	0.257	4.19739e-212	LOH	Clcnkb
2653	2.65467e-208	0.567947	0.304	0.091	8.24354e-204	LOH	Gm47708
2654	2.40189e-198	0.485833	0.31	0.095	7.45859e-194	LOH	Gpx6
2655	2.69632e-194	0.54603	0.667	0.347	8.37289e-190	LOH	Cd24a
2656	2.11913e-192	0.44127	0.415	0.152	6.58055e-188	LOH	Kcnj1
2657	8.42959e-189	0.553504	0.43	0.176	2.61764e-184	LOH	Cyfip2
2658	4.36567e-187	0.453577	0.327	0.108	1.35567e-182	LOH	Emb
2659	1.76437e-183	0.391936	0.251	0.07	5.47891e-179	LOH	Frmd4a
2660	7.22539e-181	0.524585	0.432	0.178	2.2437e-176	LOH	Pantr1
2661	1.1927e-178	0.502365	0.393	0.154	3.70369e-174	LOH	Pou3f3
2662	9.93405e-172	0.416528	0.966	0.901	3.08482e-167	LOH	Atp5b
2663	2.49967e-167	0.546455	0.526	0.254	7.76224e-163	LOH	Mecom
2664	1.43398e-162	0.421521	0.778	0.443	4.45294e-158	LOH	Tmem213
2665	3.1759e-158	0.463878	0.329	0.121	9.86212e-154	LOH	Efhd1
2666	4.43242e-157	0.42784	0.931	0.806	1.3764e-152	LOH	Ldhb
2667	1.42427e-156	0.471503	0.395	0.164	4.42279e-152	LOH	Adgrg1
2668	3.40568e-155	0.510848	0.405	0.176	1.05757e-150	LOH	Cgnl1
2669	6.31797e-154	0.328585	0.992	0.977	1.96192e-149	LOH	Cox4i1
2670	9.72827e-152	0.452254	0.366	0.148	3.02092e-147	LOH	Vldlr
2671	9.10369e-151	0.449954	0.908	0.802	2.82697e-146	LOH	Slc25a5
2672	4.7184e-150	0.428336	0.362	0.144	1.4652e-145	LOH	Gm17750
2673	3.29963e-143	0.395596	0.359	0.142	1.02463e-138	LOH	Myef2
2674	1.12303e-140	0.472442	0.67	0.4	3.48736e-136	LOH	Spint2
2675	2.46746e-139	0.451246	0.357	0.148	7.6622e-135	LOH	Camk2d
2676	4.59594e-138	0.443562	0.782	0.517	1.42718e-133	LOH	Cdh16
2677	2.04361e-137	0.46746	0.777	0.549	6.34602e-133	LOH	Idh2
2678	7.66156e-137	0.440364	0.98	0.887	2.37914e-132	LOH	mt-Co2
2679	2.27118e-136	0.363919	0.269	0.094	7.05269e-132	LOH	Fam81a
2680	1.22693e-135	0.450529	0.294	0.11	3.81e-131	LOH	Mfsd4a
2681	7.78104e-133	0.52419	0.369	0.156	2.41625e-128	LOH	Ckb
2682	8.23672e-130	0.395208	0.325	0.13	2.55775e-125	LOH	Ndrg2
2683	1.4716e-125	0.385185	0.297	0.117	4.56976e-121	LOH	Hk1
2684	1.64929e-125	0.386754	0.93	0.839	5.12153e-121	LOH	Atp5a1
2685	2.32206e-125	0.345378	0.965	0.908	7.21069e-121	LOH	Cox5b
2686	1.33086e-124	0.40802	0.823	0.64	4.13271e-120	LOH	Aldoa
2687	1.39672e-122	0.429585	0.756	0.506	4.33724e-118	LOH	Sdc4
2688	2.35254e-122	0.403596	0.979	0.893	7.30535e-118	LOH	mt-Cytb
2689	2.55894e-122	0.467241	0.439	0.213	7.94628e-118	LOH	Lpl
2690	3.777e-121	0.341025	0.963	0.892	1.17287e-116	LOH	Atp5h
2691	9.58589e-121	0.365432	0.284	0.109	2.97671e-116	LOH	Adgra3
2692	5.83273e-117	0.361922	0.299	0.119	1.81124e-112	LOH	Dcdc2a
2693	8.09392e-114	0.343629	0.296	0.119	2.51341e-109	LOH	St3gal6
2694	3.31431e-113	0.399073	0.971	0.896	1.02919e-108	LOH	mt-Co3
2695	4.89339e-110	0.372903	0.363	0.166	1.51954e-105	LOH	Cdkl1
2696	1.03092e-109	0.440788	0.533	0.304	3.20133e-105	LOH	Dag1
2697	3.27422e-109	0.383307	0.434	0.215	1.01674e-104	LOH	Bcam
2698	5.09636e-109	0.345485	0.328	0.141	1.58257e-104	LOH	Tubb2b
2699	2.1862e-108	0.357588	0.889	0.746	6.78881e-104	LOH	Ndufb11
2700	3.90238e-107	0.474089	0.493	0.276	1.21181e-102	LOH	Ppargc1a
2701	4.31292e-107	0.372252	0.384	0.183	1.33929e-102	LOH	Irf2bpl
2702	1.22542e-106	0.348126	0.271	0.11	3.80529e-102	LOH	Dapk1
2703	1.95057e-106	0.369041	0.285	0.118	6.0571e-102	LOH	Slit2
2704	2.62865e-102	0.317471	0.396	0.185	8.16275e-98	LOH	Slc16a7
2705	5.77754e-101	0.376563	0.429	0.222	1.7941e-96	LOH	Itga6
2706	6.51135e-101	0.377901	0.972	0.87	2.02197e-96	LOH	mt-Atp6
2707	9.86902e-101	0.317027	0.377	0.177	3.06463e-96	LOH	Lgals3
2708	2.43567e-100	0.265089	0.59	0.329	7.56349e-96	LOH	Fstl1
2709	9.46322e-99	0.296992	0.27	0.11	2.93861e-94	LOH	Cxcl12
2710	6.13248e-98	0.373394	0.644	0.423	1.90432e-93	LOH	Uqcrc2
2711	2.16224e-97	0.309105	0.335	0.151	6.7144e-93	LOH	Mme
2712	1.08812e-96	0.445247	0.529	0.318	3.37894e-92	LOH	Bicc1
2713	1.19463e-96	0.41457	0.927	0.804	3.70968e-92	LOH	mt-Nd3
2714	2.79571e-96	0.314151	0.934	0.855	8.68152e-92	LOH	Ndufb9
2715	1.70808e-95	0.385801	0.516	0.292	5.3041e-91	LOH	Mgst1
2716	2.51009e-95	0.296497	0.946	0.856	7.79457e-91	LOH	Slc25a3
2717	4.77475e-95	0.392885	0.45	0.25	1.4827e-90	LOH	Acadvl
2718	5.65939e-94	0.298399	0.31	0.135	1.75741e-89	LOH	Slc24a5
2719	2.69428e-90	0.294898	0.95	0.881	8.36655e-86	LOH	Cox7b
2720	2.98858e-89	0.31212	0.91	0.795	9.28044e-85	LOH	Prdx5
2721	5.61373e-89	0.358925	0.401	0.21	1.74323e-84	LOH	Cnot6l
2722	6.88002e-89	0.375343	0.48	0.271	2.13645e-84	LOH	Hoxd8
2723	8.06743e-88	0.310503	0.933	0.85	2.50518e-83	LOH	Atp5g3
2724	5.55999e-86	0.2906	0.985	0.91	1.72654e-81	LOH	mt-Nd4
2725	6.79849e-86	0.326903	0.865	0.74	2.11114e-81	LOH	Mdh1
2726	2.11826e-85	0.352955	0.748	0.568	6.57783e-81	LOH	Mdh2
2727	2.99164e-85	0.282534	0.308	0.143	9.28993e-81	LOH	Cd59a
2728	4.02178e-85	0.399846	0.477	0.276	1.24888e-80	LOH	Dst
2729	7.26451e-85	0.293121	0.637	0.392	2.25585e-80	LOH	Pkm
2730	1.03034e-82	0.296652	0.955	0.918	3.1995e-78	LOH	Atp5g1
2731	6.86895e-81	0.347283	0.52	0.318	2.13302e-76	LOH	Hcfc1r1
2732	4.46626e-80	0.267615	0.784	0.569	1.38691e-75	LOH	Atp6v0e
2733	5.09877e-80	0.322382	0.815	0.645	1.58332e-75	LOH	Ndufa11
2734	7.01064e-80	0.318583	0.291	0.137	2.17701e-75	LOH	Trim2
2735	6.10307e-78	0.299213	0.918	0.839	1.89519e-73	LOH	Atp5o.1
2736	7.02404e-78	0.349555	0.688	0.498	2.18118e-73	LOH	Ndufs2
2737	2.14401e-75	0.311449	0.788	0.609	6.65781e-71	LOH	Cyc1
2738	2.41088e-75	0.355125	0.296	0.147	7.48651e-71	LOH	Slc25a30
2739	1.37403e-74	0.316065	0.262	0.122	4.26679e-70	LOH	Sorl1
2740	4.88392e-74	0.322614	0.372	0.201	1.5166e-69	LOH	Smagp
2741	7.08922e-74	0.30783	0.304	0.151	2.20142e-69	LOH	Pfn2
2742	3.33353e-73	0.28756	0.268	0.126	1.03516e-68	LOH	Pik3r1
2743	3.57998e-73	0.307993	0.674	0.479	1.11169e-68	LOH	Uqcrc1
2744	1.29862e-72	0.267122	0.289	0.14	4.03261e-68	LOH	Nfyc
2745	2.96976e-72	0.324281	0.623	0.425	9.22198e-68	LOH	Gpi1
2746	1.67812e-71	0.286612	0.253	0.118	5.21106e-67	LOH	Stard8
2747	3.32204e-71	0.306275	0.948	0.863	1.03159e-66	LOH	mt-Nd2
2748	3.36835e-71	0.301247	0.386	0.212	1.04597e-66	LOH	Wnk4
2749	3.54585e-71	0.336468	0.44	0.259	1.10109e-66	LOH	Wwc2
2750	2.86474e-70	0.343044	0.506	0.32	8.89587e-66	LOH	Hadha
2751	3.7897e-70	0.319823	0.407	0.232	1.17681e-65	LOH	Zmiz1
2752	2.41789e-68	0.315667	0.506	0.317	7.50827e-64	LOH	Acadl
2753	5.75443e-68	0.340111	0.545	0.355	1.78692e-63	LOH	Mgst3
2754	7.3991e-67	0.274265	0.88	0.773	2.29764e-62	LOH	Atp5c1
2755	1.29151e-65	0.296176	0.373	0.209	4.01054e-61	LOH	Itga1
2756	9.5076e-65	0.305364	0.407	0.239	2.9524e-60	LOH	Bpnt1
2757	3.23713e-64	0.267722	0.344	0.185	1.00523e-59	LOH	Cdh1
2758	6.08736e-63	0.317121	0.496	0.311	1.89031e-58	LOH	Chka
2759	1.28703e-62	0.302636	0.62	0.43	3.9966e-58	LOH	Sptbn1
2760	5.35144e-62	0.276231	0.488	0.295	1.66178e-57	LOH	Sox4
2761	4.60445e-61	0.350234	0.415	0.253	1.42982e-56	LOH	Col4a4
2762	6.9497e-58	0.304356	0.391	0.233	2.15809e-53	LOH	Syne2
2763	4.04579e-56	0.282877	0.627	0.45	1.25634e-51	LOH	Ndufs3
2764	1.3089e-55	0.255217	0.807	0.662	4.06452e-51	LOH	2410015M20Rik
2765	3.21731e-54	0.267566	0.556	0.381	9.99071e-50	LOH	Acaa2
2766	9.42525e-54	0.279587	0.534	0.367	2.92682e-49	LOH	Got2
2767	1.25986e-53	0.273765	0.581	0.409	3.91224e-49	LOH	Acadm
2768	1.30495e-53	0.250571	0.854	0.739	4.05226e-49	LOH	Atp5f1
2769	3.98164e-53	0.280415	0.537	0.364	1.23642e-48	LOH	Tfcp2l1
2770	1.31552e-52	0.264342	0.812	0.685	4.0851e-48	LOH	Atp6v1f
2771	9.04644e-52	0.264807	0.649	0.481	2.80919e-47	LOH	Suclg1
2772	3.95434e-51	0.255448	0.374	0.223	1.22794e-46	LOH	Lman1
2773	1.28162e-50	0.271495	0.385	0.236	3.97982e-46	LOH	Gls
2774	1.40341e-50	0.27139	0.329	0.191	4.35801e-46	LOH	Itgav
2775	2.35446e-50	0.264705	0.518	0.354	7.31132e-46	LOH	Ank3
2776	2.94861e-49	0.26148	0.384	0.234	9.15632e-45	LOH	Nfe2l1
2777	4.81652e-49	0.257251	0.339	0.2	1.49568e-44	LOH	Ppp2r3a
2778	6.33352e-48	0.25081	0.32	0.185	1.96675e-43	LOH	Pbxip1
2779	7.26146e-48	0.256964	0.519	0.357	2.2549e-43	LOH	Ndufv1
2780	3.67286e-44	0.262719	0.363	0.227	1.14053e-39	LOH	Pkp4
2781	8.07862e-43	0.26014	0.329	0.202	2.50865e-38	LOH	Acsl1
2782	1.29695e-39	0.299384	0.474	0.324	4.02743e-35	LOH	Fos
2783	1.58901e-36	0.310869	0.332	0.211	4.93437e-32	LOH	Ier3
2784	5.52266e-14	0.320248	0.463	0.388	1.71495e-09	LOH	Pth1r
2876	0	3.00642	0.664	0.049	0	Macro	Lyz2
2877	0	2.61664	0.92	0.43	0	Macro	Apoe
2878	0	2.39755	0.564	0.036	0	Macro	Pf4
2879	0	2.32183	0.697	0.051	0	Macro	Tyrobp
2880	0	2.25832	0.641	0.046	0	Macro	Fcer1g
2881	0	2.2554	0.6	0.025	0	Macro	C1qb
2882	0	2.12052	0.516	0.02	0	Macro	C1qa
2883	0	1.98602	0.459	0.015	0	Macro	C1qc
2884	0	1.65504	0.999	0.583	0	Macro	Tmsb4x
2885	0	1.61799	0.369	0.011	0	Macro	Ccl6
2886	0	1.59045	0.397	0.044	0	Macro	Cd52
2887	0	1.52441	0.377	0.012	0	Macro	Ctss
2888	0	1.39487	0.375	0.061	0	Macro	Ifi27l2a
2889	0	1.33863	0.284	0.01	0	Macro	Wfdc17
2890	0	1.25372	0.314	0.017	0	Macro	Lst1
2891	0	1.22482	0.298	0.016	0	Macro	Alox5ap
2892	0	1.17078	0.29	0.008	0	Macro	Fcgr3
2893	0	1.15578	0.258	0.006	0	Macro	Ms4a6c
2894	0	1.14975	0.314	0.018	0	Macro	Laptm5
2895	0	1.12047	0.335	0.041	0	Macro	Srgn
2896	0	1.10438	0.262	0.022	0	Macro	Coro1a
2897	0	1.08277	0.26	0.009	0	Macro	Aif1
2898	0	1.0283	0.254	0.003	0	Macro	Ly86
2899	0	1.02476	0.256	0.012	0	Macro	Trf
2900	0	0.98849	0.259	0.015	0	Macro	Csf1r
2901	4.06175e-305	1.10692	0.323	0.057	1.26129e-300	Macro	Ctsc
2902	6.79122e-279	0.819132	0.996	0.845	2.10888e-274	Macro	Actb
2903	2.07492e-274	1.38378	0.691	0.279	6.44325e-270	Macro	Ifitm3
2904	2.0977e-264	0.910206	0.278	0.047	6.51399e-260	Macro	Fxyd5
2905	1.10846e-188	1.37712	0.796	0.55	3.4421e-184	Macro	Cst3
2906	2.39176e-185	1.10389	0.467	0.172	7.42712e-181	Macro	H2-D1
2907	4.57593e-176	0.94056	0.417	0.137	1.42096e-171	Macro	Emp3
2908	1.71945e-161	1.46882	0.567	0.274	5.3394e-157	Macro	Crip1
2909	2.8071e-152	0.448238	0.996	0.957	8.71689e-148	Macro	Fau
2910	1.12959e-147	0.861001	0.357	0.119	3.50772e-143	Macro	Ptpn18
2911	1.51595e-144	1.30047	0.549	0.28	4.70749e-140	Macro	B2m
2912	3.25272e-131	0.800838	0.367	0.132	1.01007e-126	Macro	Arhgdib
2913	1.27367e-124	0.943867	0.409	0.17	3.95514e-120	Macro	Arpc1b
2914	7.64823e-118	0.918295	0.51	0.246	2.37501e-113	Macro	S100a6
2915	1.29073e-117	0.422368	0.995	0.929	4.00811e-113	Macro	Rps9
2916	1.55569e-117	0.753387	0.694	0.447	4.83088e-113	Macro	Sh3bgrl3
2917	5.18205e-116	0.390647	0.997	0.948	1.60918e-111	Macro	Rps27a
2918	1.25822e-115	0.710841	0.534	0.266	3.90716e-111	Macro	Lgals1
2919	1.37819e-114	0.666784	0.77	0.52	4.27968e-110	Macro	Ifitm2
2920	6.71498e-110	0.676169	0.302	0.101	2.0852e-105	Macro	Klf2
2921	7.26057e-107	0.409073	0.989	0.897	2.25463e-102	Macro	Rps12
2922	1.95476e-105	1.03307	0.31	0.113	6.07012e-101	Macro	Fn1
2923	5.8105e-104	0.361664	0.995	0.947	1.80433e-99	Macro	Rpl27a
2924	1.18674e-101	0.350202	0.996	0.957	3.68519e-97	Macro	Rps24
2925	7.52159e-101	0.534118	0.874	0.562	2.33568e-96	Macro	Tmsb10
2926	9.89044e-100	0.384302	0.993	0.943	3.07128e-95	Macro	Rps11
2927	1.18987e-97	0.386817	0.984	0.89	3.69492e-93	Macro	Rpsa
2928	1.32077e-95	0.756621	0.357	0.153	4.1014e-91	Macro	Ctsz
2929	1.90545e-95	0.693099	0.592	0.324	5.91701e-91	Macro	Fos
2930	3.88571e-95	0.763564	0.439	0.207	1.20663e-90	Macro	Vim
2931	1.43067e-94	0.6306	0.624	0.397	4.44267e-90	Macro	Clic1
2932	5.55491e-94	0.557572	0.796	0.605	1.72496e-89	Macro	Calm1
2933	2.38076e-93	0.633364	0.425	0.192	7.39299e-89	Macro	Lsp1
2934	9.1714e-90	0.416359	0.947	0.804	2.848e-85	Macro	H3f3a
2935	1.05129e-89	0.63417	0.735	0.543	3.26456e-85	Macro	Cyba
2936	2.61012e-88	0.786165	0.378	0.177	8.10522e-84	Macro	H2-K1
2937	5.12468e-85	0.642303	0.295	0.114	1.59137e-80	Macro	Bst2
2938	1.43102e-83	0.332855	0.991	0.922	4.44374e-79	Macro	Rps13
2939	4.09424e-83	0.570626	0.798	0.674	1.27138e-78	Macro	Pfn1
2940	2.12453e-82	0.293276	0.996	0.968	6.59729e-78	Macro	Rpl13
2941	3.20724e-82	0.86184	0.576	0.391	9.95945e-78	Macro	Ctsb
2942	3.5848e-82	0.356035	0.987	0.872	1.11319e-77	Macro	Rpl18
2943	1.87323e-81	0.350811	0.984	0.912	5.81695e-77	Macro	Rps26
2944	1.30173e-80	0.683861	0.337	0.148	4.04228e-76	Macro	Zeb2
2945	2.52923e-80	0.302731	0.996	0.953	7.85401e-76	Macro	Rps18
2946	3.01496e-79	0.333245	0.985	0.915	9.36235e-75	Macro	Rps10
2947	1.68548e-78	0.294248	0.999	0.965	5.23393e-74	Macro	Rpl32
2948	5.29594e-78	0.356414	0.979	0.852	1.64455e-73	Macro	Rpl12
2949	6.75769e-78	0.39052	0.902	0.722	2.09847e-73	Macro	H2afz
2950	2.19003e-77	0.286723	0.995	0.97	6.80069e-73	Macro	Rplp1
2951	4.10844e-77	0.334148	0.984	0.905	1.27579e-72	Macro	Rpl30
2952	3.15929e-74	0.301005	0.995	0.947	9.81054e-70	Macro	Rpl19
2953	6.41713e-74	0.28856	0.995	0.947	1.99271e-69	Macro	Rps15a
2954	6.80536e-74	0.304791	0.992	0.932	2.11327e-69	Macro	Rps5
2955	8.24683e-74	0.312697	0.991	0.942	2.56089e-69	Macro	Rps16
2956	9.18512e-72	0.293799	0.994	0.946	2.85226e-67	Macro	Rpl11
2957	1.028e-71	0.303055	0.995	0.927	3.19226e-67	Macro	Rps4x
2958	4.43344e-71	0.299193	0.992	0.924	1.37672e-66	Macro	Rps3a1
2959	2.52382e-70	0.318521	0.998	0.942	7.83722e-66	Macro	Rpl18a
2960	2.70508e-70	0.796938	0.302	0.137	8.40009e-66	Macro	Cebpb
2961	2.77677e-69	0.29873	0.994	0.928	8.62269e-65	Macro	Rpl9
2962	1.82619e-68	0.275785	0.996	0.971	5.67087e-64	Macro	Rpl39
2963	1.98025e-68	0.291014	0.994	0.943	6.14926e-64	Macro	Rpl21
2964	9.78716e-68	0.917834	0.355	0.182	3.03921e-63	Macro	Lgals3
2965	2.80163e-67	0.552046	0.546	0.35	8.6999e-63	Macro	Gnai2
2966	4.19022e-67	0.289835	0.996	0.957	1.30119e-62	Macro	Rps8
2967	6.95875e-66	0.299955	0.991	0.938	2.1609e-61	Macro	Rpl34
2968	5.47886e-65	1.75346	0.285	0.131	1.70135e-60	Macro	Plac8
2969	2.29997e-64	0.678202	0.378	0.205	7.14209e-60	Macro	Ucp2
2970	2.50074e-64	0.56348	0.513	0.303	7.76555e-60	Macro	Marcks
2971	1.6218e-63	0.319316	0.98	0.904	5.03619e-59	Macro	Ptma
2972	2.30154e-63	0.287671	0.989	0.902	7.14697e-59	Macro	Rps7
2973	2.59991e-63	0.433401	0.795	0.613	8.07351e-59	Macro	Rbm3
2974	4.14763e-63	0.374253	0.956	0.855	1.28796e-58	Macro	Actg1
2975	2.82638e-62	0.410889	0.741	0.524	8.77677e-58	Macro	Hmgb2
2976	3.87935e-62	0.551953	0.555	0.385	1.20465e-57	Macro	Arpc3
2977	5.62375e-62	0.286369	0.99	0.928	1.74634e-57	Macro	Rps20
2978	2.35103e-61	0.322508	0.984	0.903	7.30067e-57	Macro	Rpl10
2979	2.61803e-60	0.572841	0.617	0.47	8.12976e-56	Macro	Arpc2
2980	1.00201e-59	0.428245	0.69	0.471	3.11154e-55	Macro	Tubb5
2981	1.93506e-59	0.319907	0.957	0.87	6.00894e-55	Macro	Rpl22
2982	2.39644e-59	0.335412	0.933	0.812	7.44168e-55	Macro	Rack1
2983	2.89653e-59	0.606501	0.432	0.248	8.9946e-55	Macro	Junb
2984	5.10415e-59	0.258149	0.996	0.967	1.58499e-54	Macro	Rpl23
2985	6.30469e-59	0.295038	0.977	0.925	1.95779e-54	Macro	Rps25
2986	7.14516e-59	0.312902	0.969	0.88	2.21879e-54	Macro	Ubb
2987	2.18031e-58	0.578413	0.524	0.346	6.77053e-54	Macro	Ly6e
2988	8.6686e-58	0.669459	0.528	0.382	2.69186e-53	Macro	Npc2
2989	1.26343e-56	0.306586	0.954	0.807	3.92334e-52	Macro	H3f3b
2990	8.10564e-55	0.265073	0.995	0.943	2.51704e-50	Macro	Rpl17
2991	2.08871e-54	0.25891	0.989	0.932	6.48607e-50	Macro	Rpl8
2992	2.51267e-54	0.274575	0.98	0.914	7.80259e-50	Macro	Rpl10a
2993	1.08086e-53	0.537187	0.474	0.302	3.3564e-49	Macro	Tpm3
2994	3.87089e-53	0.685626	0.365	0.213	1.20203e-48	Macro	Grn
2995	3.37457e-52	0.482301	0.71	0.601	1.04791e-47	Macro	Cfl1
2996	6.78595e-52	0.27875	0.968	0.886	2.10724e-47	Macro	Rpl29
2997	9.2668e-51	0.267279	0.978	0.911	2.87762e-46	Macro	Rps3
2998	5.57741e-49	0.314464	0.876	0.771	1.73195e-44	Macro	Rpl27
2999	6.31363e-49	0.476284	0.656	0.534	1.96057e-44	Macro	Clta
3000	1.29267e-48	0.299265	0.914	0.782	4.01413e-44	Macro	Hmgb1
3001	2.55396e-48	0.333876	0.9	0.788	7.9308e-44	Macro	Gm42418
3002	1.84698e-47	0.252272	0.981	0.934	5.73544e-43	Macro	Ppia
3003	1.00238e-46	0.586718	0.352	0.204	3.11269e-42	Macro	Pycard
3004	2.08992e-42	0.305337	0.878	0.764	6.48981e-38	Macro	Eef1b2
3005	6.03708e-41	0.33973	0.724	0.555	1.87469e-36	Macro	S100a11
3006	4.05698e-39	0.340686	0.722	0.558	1.25981e-34	Macro	Hnrnpa1
3007	6.19449e-39	0.272092	0.92	0.806	1.92358e-34	Macro	Rpl5
3008	7.38005e-39	0.423228	0.272	0.142	2.29173e-34	Macro	Flna
3009	2.24028e-38	0.441972	0.337	0.195	6.95675e-34	Macro	Anxa2
3010	2.58333e-38	0.46823	0.398	0.261	8.022e-34	Macro	Psme1
3011	3.26362e-38	0.556272	0.327	0.197	1.01345e-33	Macro	Ctsh
3012	1.50712e-37	0.383123	0.552	0.399	4.68006e-33	Macro	Tuba1b
3013	4.53236e-37	0.343751	0.698	0.566	1.40743e-32	Macro	Eif4a1
3014	2.77582e-36	0.5429	0.366	0.243	8.61975e-32	Macro	Actr3
3015	3.62145e-36	0.269106	0.864	0.73	1.12457e-31	Macro	Npm1
3016	2.19266e-35	0.500709	0.349	0.218	6.80888e-31	Macro	Tagln2
3017	4.14943e-35	0.440214	0.382	0.242	1.28852e-30	Macro	Notch2
3018	7.77895e-35	0.347867	0.578	0.431	2.4156e-30	Macro	Anp32b
3019	3.89524e-34	0.379079	0.423	0.273	1.20959e-29	Macro	Ier2
3020	4.28957e-34	0.375227	0.544	0.399	1.33204e-29	Macro	Ranbp1
3021	1.23511e-33	0.53037	0.3	0.183	3.83539e-29	Macro	Dusp1
3022	1.73658e-32	0.373244	0.353	0.217	5.39259e-28	Macro	Fabp5
3023	3.16631e-32	0.497031	0.34	0.213	9.83233e-28	Macro	Ier3
3024	1.31458e-31	0.359659	0.549	0.418	4.08215e-27	Macro	S100a10
3025	1.79936e-31	0.402986	0.394	0.254	5.58757e-27	Macro	Col1a1
3026	2.57007e-31	0.461143	0.419	0.296	7.98085e-27	Macro	Tspo
3027	1.59208e-30	0.479319	0.311	0.196	4.9439e-26	Macro	Rap1b
3028	2.33755e-30	0.377908	0.274	0.158	7.25879e-26	Macro	Ahnak
3029	3.51346e-29	0.395862	0.296	0.181	1.09104e-24	Macro	Arpc4
3030	4.16256e-29	0.414497	0.314	0.196	1.2926e-24	Macro	Msn
3031	7.39554e-29	0.39311	0.455	0.317	2.29654e-24	Macro	Egr1
3032	1.69604e-27	0.390458	0.523	0.43	5.2667e-23	Macro	Cdc42
3033	2.18902e-26	0.424669	0.402	0.299	6.79757e-22	Macro	Capzb
3034	9.92144e-26	0.351665	0.345	0.232	3.08091e-21	Macro	Tmem50a
3035	1.99483e-25	0.636182	0.536	0.466	6.19453e-21	Macro	Psap
3036	2.06538e-25	0.3648	0.408	0.298	6.41363e-21	Macro	Reep5
3037	2.90213e-25	0.282464	0.678	0.583	9.012e-21	Macro	Psma7
3038	4.85692e-25	0.287039	0.693	0.605	1.50822e-20	Macro	Sec61b
3039	4.87594e-25	0.287133	0.541	0.41	1.51413e-20	Macro	Stmn1
3040	5.83806e-24	0.378124	0.357	0.254	1.81289e-19	Macro	Capza2
3041	1.32505e-23	0.382082	0.452	0.356	4.11467e-19	Macro	Erp29
3042	3.74812e-23	0.274092	0.681	0.595	1.1639e-18	Macro	Snrpe
3043	6.14482e-23	0.449976	0.32	0.222	1.90815e-18	Macro	Cotl1
3044	7.14475e-23	0.379781	0.372	0.269	2.21866e-18	Macro	Tln1
3045	8.39017e-23	0.436125	0.546	0.468	2.6054e-18	Macro	Ctsd
3046	8.44118e-23	0.303747	0.256	0.153	2.62124e-18	Macro	Pclaf
3047	9.30217e-23	0.270288	0.495	0.373	2.8886e-18	Macro	Gpc3
3048	2.43865e-22	0.305217	0.595	0.514	7.57273e-18	Macro	Rhoa
3049	6.07162e-21	0.309142	0.491	0.392	1.88542e-16	Macro	Tpr
3050	6.58911e-21	0.375718	0.367	0.277	2.04612e-16	Macro	Arpc5
3051	1.99379e-20	0.350757	0.252	0.159	6.19133e-16	Macro	Btg2
3052	2.31586e-20	0.262131	0.709	0.618	7.19143e-16	Macro	Ncl
3053	8.04162e-19	0.331552	0.296	0.206	2.49716e-14	Macro	Ctsa
3054	1.25412e-18	0.274966	0.332	0.229	3.89443e-14	Macro	Fosb
3055	8.6647e-18	0.293072	0.277	0.187	2.69065e-13	Macro	Akap13
3056	1.00881e-17	0.265554	0.429	0.327	3.13266e-13	Macro	Iqgap1
3057	1.14984e-17	0.316015	0.303	0.213	3.5706e-13	Macro	Jpt1
3058	1.76748e-17	0.278112	0.597	0.532	5.48856e-13	Macro	Ssr4
3059	2.50197e-17	0.265071	0.406	0.308	7.76935e-13	Macro	Sfr1
3060	4.46623e-17	0.383269	0.274	0.194	1.3869e-12	Macro	Mbnl1
3061	4.72812e-17	0.258173	0.545	0.479	1.46822e-12	Macro	Pomp
3062	6.99923e-17	0.253817	0.643	0.575	2.17347e-12	Macro	Hsp90b1
3063	7.32257e-17	0.277673	0.499	0.411	2.27388e-12	Macro	Psmb3
3064	8.79983e-17	0.340949	0.463	0.392	2.73261e-12	Macro	Taldo1
3065	1.93882e-16	0.31298	0.426	0.352	6.0206e-12	Macro	Rac1
3066	1.96725e-16	0.349084	0.326	0.243	6.1089e-12	Macro	Cd47
3067	2.14522e-16	0.272784	0.444	0.348	6.66155e-12	Macro	Snrpd1
3068	7.29877e-16	0.3241	0.436	0.348	2.26649e-11	Macro	Jun
3069	7.96768e-16	0.275436	0.265	0.179	2.4742e-11	Macro	Cks1b
3070	1.02611e-14	0.253237	0.453	0.373	3.18638e-10	Macro	Tmed10
3071	1.43579e-14	0.28221	0.441	0.364	4.45856e-10	Macro	H2afy
3072	1.44906e-14	0.355004	0.302	0.229	4.49977e-10	Macro	Mcl1
3073	1.55755e-14	0.279051	0.507	0.443	4.83667e-10	Macro	Gnb2
3074	4.70002e-14	0.275632	0.349	0.266	1.4595e-09	Macro	Tcf4
3075	1.42209e-13	0.299241	0.333	0.263	4.41601e-09	Macro	Ostf1
3076	1.70741e-13	0.281818	0.323	0.251	5.30201e-09	Macro	Ccdc12
3077	2.12235e-13	0.349469	0.318	0.246	6.59053e-09	Macro	Serinc3
3078	6.45255e-13	0.265167	0.342	0.268	2.00371e-08	Macro	Wdr83os
3079	7.54069e-13	0.290099	0.392	0.325	2.34161e-08	Macro	Atp2b1
3080	1.0688e-12	0.256273	0.479	0.412	3.31896e-08	Macro	Aprt
3081	1.20873e-12	0.284564	0.265	0.195	3.75347e-08	Macro	Pitpna
3082	1.43233e-12	0.273121	0.405	0.342	4.44782e-08	Macro	Brk1
3083	1.73617e-12	0.306247	0.292	0.225	5.39132e-08	Macro	Sdcbp
3084	2.34227e-12	0.255707	0.319	0.245	7.27346e-08	Macro	Wdr89
3085	7.21113e-12	0.253003	0.444	0.379	2.23927e-07	Macro	Rrbp1
3086	9.56694e-11	0.325314	0.43	0.376	2.97082e-06	Macro	Btg1
3087	1.48083e-10	0.354107	0.42	0.364	4.59844e-06	Macro	Lgmn
3088	1.09727e-09	0.255002	0.333	0.273	3.40736e-05	Macro	Psma5
3089	1.34253e-09	0.270147	0.339	0.286	4.16895e-05	Macro	Use1
3090	1.3691e-09	0.371246	0.272	0.218	4.25147e-05	Macro	Gm2a
3091	0.000190453	0.330121	0.35	0.328	1	Macro	Selenop
180	0	2.17106	0.538	0.206	0	Medullary PST	Kap
181	0	1.7371	0.811	0.167	0	Medullary PST	Slc27a2
182	0	1.42015	0.485	0.054	0	Medullary PST	Cyp4b1
183	0	1.41978	0.539	0.05	0	Medullary PST	Gm45792
184	0	1.40074	0.665	0.131	0	Medullary PST	Akr1c21
185	0	1.39943	0.806	0.225	0	Medullary PST	Acsm2
186	0	1.39406	0.769	0.218	0	Medullary PST	Pck1
187	0	1.35943	0.576	0.112	0	Medullary PST	G6pc
188	0	1.29964	0.927	0.335	0	Medullary PST	Slc34a1
189	0	1.28304	0.666	0.14	0	Medullary PST	Gm19950
190	0	1.28126	0.567	0.105	0	Medullary PST	Guca2b
191	0	1.2613	0.781	0.226	0	Medullary PST	Miox
192	0	1.2423	0.833	0.253	0	Medullary PST	Lrp2
193	0	1.23781	0.587	0.087	0	Medullary PST	Slc22a12
194	0	1.23751	0.546	0.116	0	Medullary PST	Polr3e
195	0	1.22254	0.563	0.085	0	Medullary PST	Slc22a6
196	0	1.20122	0.887	0.415	0	Medullary PST	Ttc36
197	0	1.1953	0.562	0.168	0	Medullary PST	Napsa
198	0	1.18419	0.69	0.171	0	Medullary PST	AI314278
199	0	1.18084	0.387	0.016	0	Medullary PST	Nat8f6
200	0	1.14651	0.835	0.428	0	Medullary PST	Chpt1
201	0	1.14393	0.478	0.053	0	Medullary PST	Slc5a8
202	0	1.13854	0.969	0.43	0	Medullary PST	Aldob
203	0	1.13241	0.935	0.359	0	Medullary PST	Spink1
204	0	1.12277	0.694	0.191	0	Medullary PST	Nat8f1
205	0	1.11644	0.576	0.129	0	Medullary PST	Mep1a
206	0	1.11382	0.448	0.046	0	Medullary PST	Slc13a3
207	0	1.11156	0.603	0.112	0	Medullary PST	Slc17a1
208	0	1.10154	0.602	0.117	0	Medullary PST	Cyp2j5
209	0	1.07107	0.741	0.209	0	Medullary PST	Fut9
210	0	1.0521	0.703	0.216	0	Medullary PST	Galnt11
211	0	1.05043	0.677	0.184	0	Medullary PST	Gk
212	0	1.04616	0.47	0.051	0	Medullary PST	Slc17a3
213	0	1.02115	0.807	0.294	0	Medullary PST	Sult1d1
214	0	1.01716	0.6	0.127	0	Medullary PST	Kcnj15
215	0	1.01145	0.666	0.204	0	Medullary PST	Cela1
216	0	1.00878	0.358	0.026	0	Medullary PST	Cyp4a14
217	0	0.994809	0.639	0.21	0	Medullary PST	Ggt1
218	0	0.992355	0.556	0.111	0	Medullary PST	Acaa1b
219	0	0.982509	0.43	0.054	0	Medullary PST	Ugt3a2
220	0	0.973773	0.649	0.206	0	Medullary PST	Khk
221	0	0.973504	0.715	0.253	0	Medullary PST	4931406C07Rik
222	0	0.969108	0.812	0.37	0	Medullary PST	Ndrg1
223	0	0.963413	0.405	0.098	0	Medullary PST	G0s2
224	0	0.962358	0.501	0.106	0	Medullary PST	Acy3
225	0	0.95296	0.743	0.442	0	Medullary PST	Zbtb20
226	0	0.943325	0.483	0.085	0	Medullary PST	Slc47a1
227	0	0.943316	0.831	0.292	0	Medullary PST	Ass1
228	0	0.939753	0.354	0.027	0	Medullary PST	Slc22a30
229	0	0.939356	0.458	0.118	0	Medullary PST	Dnase1
230	0	0.934456	0.895	0.619	0	Medullary PST	Gpx1
231	0	0.930795	0.794	0.319	0	Medullary PST	Calml4
232	0	0.920232	0.722	0.226	0	Medullary PST	Slc4a4
233	0	0.919416	0.388	0.047	0	Medullary PST	Mlxipl
234	0	0.905102	0.836	0.375	0	Medullary PST	Rida
235	0	0.892956	0.753	0.238	0	Medullary PST	Pdzk1
236	0	0.88953	0.541	0.118	0	Medullary PST	Aspa
237	0	0.88777	0.468	0.092	0	Medullary PST	Tmem252
238	0	0.883797	0.722	0.24	0	Medullary PST	Fbp1
239	0	0.88092	0.384	0.067	0	Medullary PST	Pde4d
240	0	0.879699	0.333	0.036	0	Medullary PST	Slc6a18
241	0	0.869329	0.612	0.168	0	Medullary PST	Keg1
242	0	0.868742	0.572	0.2	0	Medullary PST	Acox1
243	0	0.863354	0.399	0.055	0	Medullary PST	Trim7
244	0	0.862793	0.736	0.288	0	Medullary PST	Sord
245	0	0.856904	0.77	0.288	0	Medullary PST	Tmem27
246	0	0.84757	0.352	0.044	0	Medullary PST	Cyp4a10
247	0	0.843066	0.428	0.081	0	Medullary PST	Car14
248	0	0.836075	0.326	0.072	0	Medullary PST	Atp11a
249	0	0.835851	0.51	0.115	0	Medullary PST	Fmo2
250	0	0.824591	0.623	0.246	0	Medullary PST	Ccdc107
251	0	0.824524	0.554	0.215	0	Medullary PST	Nudt19
252	0	0.824201	0.319	0.022	0	Medullary PST	Slc22a28
253	0	0.823112	0.465	0.1	0	Medullary PST	Papss2
254	0	0.819335	0.485	0.116	0	Medullary PST	Hao2
255	0	0.813947	0.405	0.07	0	Medullary PST	Slc13a1
256	0	0.81095	0.328	0.041	0	Medullary PST	Ces1d
257	0	0.799713	0.482	0.119	0	Medullary PST	Tkfc
258	0	0.795597	0.569	0.156	0	Medullary PST	Cda
259	0	0.791396	0.593	0.181	0	Medullary PST	Abcg2
260	0	0.790847	0.517	0.139	0	Medullary PST	Tmem174
261	0	0.787976	0.392	0.064	0	Medullary PST	Ak4
262	0	0.78658	0.404	0.071	0	Medullary PST	Cyp4a31
263	0	0.78325	0.997	0.978	0	Medullary PST	Fth1
264	0	0.781898	0.43	0.078	0	Medullary PST	Aqp1
265	0	0.779741	0.415	0.087	0	Medullary PST	Slc22a8
266	0	0.776216	0.52	0.136	0	Medullary PST	Gcnt1
267	0	0.773896	0.297	0.032	0	Medullary PST	Cyp2e1
268	0	0.773273	0.43	0.127	0	Medullary PST	Inmt
269	0	0.767561	0.675	0.332	0	Medullary PST	4833439L19Rik
270	0	0.766847	0.436	0.087	0	Medullary PST	Hykk
271	0	0.761119	0.475	0.111	0	Medullary PST	Cldn2
272	0	0.760573	0.564	0.173	0	Medullary PST	Lactb2
273	0	0.759443	0.291	0.023	0	Medullary PST	Nat8
274	0	0.75351	0.468	0.136	0	Medullary PST	Dnajc12
275	0	0.752861	0.858	0.576	0	Medullary PST	Cyb5a
276	0	0.747541	0.685	0.337	0	Medullary PST	Snhg18
277	0	0.747057	0.651	0.275	0	Medullary PST	Sfxn1
278	0	0.746642	0.577	0.173	0	Medullary PST	0610005C13Rik
279	0	0.745516	0.341	0.066	0	Medullary PST	Utp20
280	0	0.742187	0.503	0.126	0	Medullary PST	Fmo1
281	0	0.741022	0.439	0.129	0	Medullary PST	Tef
282	0	0.739411	0.538	0.159	0	Medullary PST	Pah
283	0	0.735629	0.251	0.071	0	Medullary PST	Aadat
284	0	0.735191	0.65	0.379	0	Medullary PST	Mat2a
285	0	0.73296	0.445	0.115	0	Medullary PST	Defb29
286	0	0.725467	0.545	0.206	0	Medullary PST	Gstt2
287	0	0.723413	0.419	0.082	0	Medullary PST	Fitm1
288	0	0.722591	0.479	0.117	0	Medullary PST	Pter
289	0	0.72239	0.342	0.054	0	Medullary PST	Ar
290	0	0.722328	0.427	0.11	0	Medullary PST	Tnfrsf21
291	0	0.719866	0.564	0.158	0	Medullary PST	Glyat
292	0	0.718088	0.463	0.151	0	Medullary PST	Cndp2
293	0	0.715797	0.436	0.116	0	Medullary PST	Slc37a4
294	0	0.715238	0.677	0.317	0	Medullary PST	Gstm5
295	0	0.713333	0.752	0.307	0	Medullary PST	Maf
296	0	0.71051	0.362	0.064	0	Medullary PST	Abcc2
297	0	0.708161	0.332	0.05	0	Medullary PST	Mfsd4b5
298	0	0.707751	0.553	0.18	0	Medullary PST	Folr1
299	0	0.701883	0.401	0.085	0	Medullary PST	Cubn
300	0	0.695803	0.41	0.092	0	Medullary PST	Pipox
301	0	0.695574	0.332	0.051	0	Medullary PST	Aass
302	0	0.694644	0.358	0.059	0	Medullary PST	Upb1
303	0	0.6931	0.429	0.111	0	Medullary PST	Macrod2
304	0	0.68956	0.532	0.22	0	Medullary PST	Klf9
305	0	0.6895	0.536	0.211	0	Medullary PST	Errfi1
306	0	0.688062	0.531	0.149	0	Medullary PST	Dao
307	0	0.686506	0.5	0.139	0	Medullary PST	Bdh2
308	0	0.682522	0.347	0.07	0	Medullary PST	Slc23a1
309	0	0.679119	0.665	0.269	0	Medullary PST	Dab2
310	0	0.676134	0.377	0.076	0	Medullary PST	Aldh8a1
311	0	0.673692	0.319	0.041	0	Medullary PST	Rdh16f2
312	0	0.667043	0.787	0.508	0	Medullary PST	Cyba
313	0	0.666883	0.789	0.453	0	Medullary PST	Scp2
314	0	0.665193	0.563	0.231	0	Medullary PST	Aldh6a1
315	0	0.664246	0.454	0.161	0	Medullary PST	Ghr
316	0	0.660882	0.512	0.196	0	Medullary PST	Tnfaip8
317	0	0.660864	0.573	0.252	0	Medullary PST	Cat
318	0	0.659183	0.553	0.215	0	Medullary PST	Gsta2
319	0	0.655657	0.318	0.06	0	Medullary PST	Slc3a1
320	0	0.655529	0.657	0.36	0	Medullary PST	Tns1
321	0	0.652451	0.426	0.108	0	Medullary PST	Xylb
322	0	0.652442	0.483	0.134	0	Medullary PST	Hnf4a
323	0	0.648914	0.887	0.406	0	Medullary PST	Gpx3
324	0	0.644674	0.699	0.362	0	Medullary PST	Tcn2
325	0	0.642883	0.717	0.355	0	Medullary PST	Igfbp4
326	0	0.641842	0.321	0.089	0	Medullary PST	Apom
327	0	0.635143	0.296	0.037	0	Medullary PST	D630029K05Rik
328	0	0.628231	0.363	0.074	0	Medullary PST	Gpr137b
329	0	0.626219	0.679	0.421	0	Medullary PST	Rsrp1
330	0	0.626135	0.716	0.401	0	Medullary PST	Dnajc19
331	0	0.625093	0.438	0.122	0	Medullary PST	Tcea3
332	0	0.623852	0.544	0.218	0	Medullary PST	Nus1
333	0	0.620751	0.322	0.07	0	Medullary PST	Slc16a2
334	0	0.619482	0.425	0.115	0	Medullary PST	Gpd1
335	0	0.619072	0.343	0.072	0	Medullary PST	Tmem150a
336	0	0.616551	0.575	0.232	0	Medullary PST	Glul
337	0	0.614931	0.622	0.27	0	Medullary PST	Idh1
338	0	0.614441	0.551	0.229	0	Medullary PST	Herpud1
339	0	0.612923	0.426	0.121	0	Medullary PST	Pecr
340	0	0.61042	0.297	0.048	0	Medullary PST	Slc6a20b
341	0	0.608447	0.447	0.172	0	Medullary PST	Sirt3
342	0	0.607734	0.399	0.175	0	Medullary PST	Csad
343	0	0.607088	0.431	0.135	0	Medullary PST	Gstz1
344	0	0.606895	0.277	0.046	0	Medullary PST	E130102H24Rik
345	0	0.606233	0.417	0.123	0	Medullary PST	Cyp2d26
346	0	0.603968	0.609	0.305	0	Medullary PST	Hmgcs1
347	0	0.6028	0.705	0.39	0	Medullary PST	Sat1
348	0	0.602053	0.304	0.054	0	Medullary PST	Itgb8
349	0	0.601423	0.269	0.04	0	Medullary PST	Serpinf2
350	0	0.600707	0.334	0.08	0	Medullary PST	Nmrk1
351	0	0.600618	0.298	0.056	0	Medullary PST	Slc26a1
352	0	0.598168	0.254	0.035	0	Medullary PST	Slc22a2
353	0	0.59698	0.383	0.099	0	Medullary PST	Slc2a2
354	0	0.596778	0.456	0.15	0	Medullary PST	Gas2
355	0	0.596217	0.393	0.108	0	Medullary PST	Fah
356	0	0.594467	0.267	0.045	0	Medullary PST	Kcnk5
357	0	0.593379	0.304	0.066	0	Medullary PST	Snx29
358	0	0.592925	0.416	0.104	0	Medullary PST	Cmbl
359	0	0.591725	0.353	0.108	0	Medullary PST	Echdc2
360	0	0.591311	0.429	0.151	0	Medullary PST	Aldh9a1
361	0	0.591078	0.259	0.032	0	Medullary PST	Acnat2
362	0	0.590492	0.376	0.109	0	Medullary PST	Pcx
363	0	0.590222	0.992	0.968	0	Medullary PST	Ftl1
364	0	0.588935	0.342	0.107	0	Medullary PST	Angptl4
365	0	0.586531	0.442	0.153	0	Medullary PST	Pbld1
366	0	0.586483	0.549	0.244	0	Medullary PST	Ncoa7
367	0	0.584528	0.447	0.157	0	Medullary PST	Gcdh
368	0	0.582775	0.49	0.229	0	Medullary PST	Vmp1
369	0	0.582299	0.764	0.289	0	Medullary PST	Gatm
370	0	0.581624	0.399	0.124	0	Medullary PST	Tprkb
371	0	0.580017	0.363	0.108	0	Medullary PST	Amn
372	0	0.57893	0.517	0.244	0	Medullary PST	Lrpap1
373	0	0.577031	0.517	0.219	0	Medullary PST	Ddah1
374	0	0.574204	0.389	0.12	0	Medullary PST	Hoga1
375	0	0.57394	0.341	0.077	0	Medullary PST	Slc22a1
376	0	0.571142	0.954	0.848	0	Medullary PST	Dbi
377	0	0.570659	0.357	0.086	0	Medullary PST	Me1
378	0	0.569678	0.372	0.136	0	Medullary PST	Pank1
379	0	0.568623	0.571	0.288	0	Medullary PST	Selenop
380	0	0.563587	0.312	0.07	0	Medullary PST	Hlf
381	0	0.563304	0.773	0.523	0	Medullary PST	Tmem256
382	0	0.563285	0.306	0.065	0	Medullary PST	Sod3
383	0	0.56269	0.51	0.178	0	Medullary PST	Cryl1
384	0	0.558831	0.959	0.896	0	Medullary PST	Malat1
385	0	0.557096	0.335	0.072	0	Medullary PST	Hgd
386	0	0.556703	0.38	0.101	0	Medullary PST	Cryzl2
387	0	0.554964	0.31	0.101	0	Medullary PST	Col27a1
388	0	0.553789	0.609	0.291	0	Medullary PST	Qdpr
389	0	0.552305	0.406	0.162	0	Medullary PST	Wwp1
390	0	0.55067	0.337	0.079	0	Medullary PST	Cideb
391	0	0.549782	0.338	0.084	0	Medullary PST	Alpl
392	0	0.548266	0.501	0.204	0	Medullary PST	Cryz
393	0	0.545293	0.703	0.496	0	Medullary PST	Gm10076
394	0	0.54426	0.467	0.196	0	Medullary PST	Abhd14b
395	0	0.543796	0.256	0.041	0	Medullary PST	Rdh16
396	0	0.543154	0.616	0.303	0	Medullary PST	Sephs2
397	0	0.541303	0.361	0.109	0	Medullary PST	Gss
398	0	0.540814	0.682	0.448	0	Medullary PST	Timp3
399	0	0.535948	0.298	0.059	0	Medullary PST	Cgref1
400	0	0.534174	0.274	0.056	0	Medullary PST	Susd3
401	0	0.530983	0.424	0.141	0	Medullary PST	Msra
402	0	0.527868	0.462	0.194	0	Medullary PST	Neu1
403	0	0.521684	0.452	0.177	0	Medullary PST	Ankrd13c
404	0	0.521476	0.4	0.133	0	Medullary PST	Slc25a10
405	0	0.519179	0.361	0.111	0	Medullary PST	Adhfe1
406	0	0.518799	0.85	0.628	0	Medullary PST	Akr1a1
407	0	0.515108	0.265	0.054	0	Medullary PST	Trpc1
408	0	0.514223	0.34	0.105	0	Medullary PST	Car4
409	0	0.51229	0.383	0.118	0	Medullary PST	Rab11fip3
410	0	0.505778	0.415	0.179	0	Medullary PST	Cflar
411	0	0.503729	0.4	0.161	0	Medullary PST	Osbpl9
412	0	0.500636	0.319	0.07	0	Medullary PST	Erich4
413	0	0.499081	0.443	0.177	0	Medullary PST	Enpp2
414	0	0.497413	0.467	0.228	0	Medullary PST	Itpr1
415	0	0.494665	0.382	0.125	0	Medullary PST	Tmem229a
416	0	0.494375	0.414	0.171	0	Medullary PST	Gstm1
417	0	0.492004	0.267	0.067	0	Medullary PST	Acox3
418	0	0.48873	0.461	0.225	0	Medullary PST	Slc6a6
419	0	0.487111	0.34	0.099	0	Medullary PST	Thnsl2
420	0	0.485976	0.268	0.05	0	Medullary PST	Slc51b
421	0	0.485391	0.345	0.111	0	Medullary PST	Pxmp2
422	0	0.483953	0.486	0.217	0	Medullary PST	Smim1
423	0	0.482953	0.291	0.093	0	Medullary PST	Frmd4b
424	0	0.482655	0.254	0.052	0	Medullary PST	Nr1h4
425	0	0.482026	0.475	0.229	0	Medullary PST	Mcrip2
[truncated: 2,692 more rows]
