# Supplementary material for: Single cell regulatory landscape of the mouse kidney highlights cellular differentiation programs and disease targets
Source: Nat Commun. 2021 Apr 15;12:2277. doi: 10.1038/s41467-021-22266-1 (PMC8050063; doi:10.1038/s41467-021-22266-1)
Supplement: Supplementary file 7 — Supplementary Data 4 [file 41467_2021_22266_MOESM7_ESM.xlsx]

## Sheet: P0_Stroma
A gene was considered to be differentially expressed if it was detected in at least 25% of one group and with at least 0.25 log fold change between two groups and the significant level of Benjamini-Hochberg (BH) adjusted p value <0.05 in Wilcoxon rank sum test was used.
	p_val	avg_logFC	pct.1	pct.2	p_val_adj	cluster	gene	diff.pct
1	3.85637e-58	0.415395	0.998	0.992	1.19752e-53	Fib + SMC	Ptma	0.006
2	5.83499e-50	0.454919	0.983	0.958	1.81194e-45	Fib + SMC	Hmgb1	0.025
3	6.3208e-48	0.374415	1	0.986	1.9628e-43	Fib + SMC	Rps26	0.014
4	1.06896e-47	0.309803	1	0.996	3.31945e-43	Fib + SMC	Rps12	0.004
5	1.51078e-43	0.516444	0.933	0.864	4.69142e-39	Fib + SMC	Npm1	0.069
6	3.41109e-41	0.69448	0.758	0.504	1.05925e-36	Fib + SMC	Mdk	0.254
7	4.2995e-40	0.254925	1	1	1.33512e-35	Fib + SMC	Rpl13	0
8	6.81031e-39	0.245699	1	1	2.11481e-34	Fib + SMC	Rps8	0
9	7.20817e-39	0.2617	1	0.999	2.23835e-34	Fib + SMC	Rps24	0.001
10	1.99096e-36	0.285141	1	0.995	6.18251e-32	Fib + SMC	Rps3a1	0.005
11	4.32743e-36	0.241662	0.998	0.999	1.3438e-31	Fib + SMC	Rps27a	-0.001
12	1.05549e-35	0.248848	1	0.999	3.2776e-31	Fib + SMC	Rpl41	0.001
13	4.1678e-33	0.404288	0.947	0.895	1.29423e-28	Fib + SMC	Tmsb10	0.052
14	8.35946e-32	0.249596	1	0.998	2.59586e-27	Fib + SMC	Rps20	0.002
15	7.72222e-31	0.290106	1	0.99	2.39798e-26	Fib + SMC	Rpl18a	0.01
16	1.31835e-30	0.274911	1	0.991	4.09389e-26	Fib + SMC	Rps4x	0.009
17	3.50026e-30	0.270294	0.994	0.991	1.08693e-25	Fib + SMC	Rplp0	0.003
18	1.88501e-29	0.235874	1	0.997	5.85352e-25	Fib + SMC	Rps15a	0.003
19	2.82525e-29	0.570373	0.712	0.523	8.77325e-25	Fib + SMC	Nr2f2	0.189
20	1.45742e-28	0.286824	0.996	0.992	4.52572e-24	Fib + SMC	Rpl12	0.004
21	5.82993e-28	0.27248	1	0.987	1.81037e-23	Fib + SMC	Rps5	0.013
22	7.28785e-28	0.262764	0.996	0.988	2.2631e-23	Fib + SMC	Rpsa	0.008
23	9.60954e-28	0.228719	1	0.998	2.98405e-23	Fib + SMC	Rps18	0.002
24	2.3865e-27	0.685887	0.48	0.239	7.41081e-23	Fib + SMC	Lsp1	0.241
25	7.51491e-27	0.209821	1	0.998	2.3336e-22	Fib + SMC	Rplp1	0.002
26	1.84624e-26	0.286623	0.981	0.96	5.73313e-22	Fib + SMC	Rpl36a	0.021
27	1.92986e-26	0.469987	0.853	0.759	5.9928e-22	Fib + SMC	Hmgb2	0.094
28	2.18656e-26	0.23751	1	0.997	6.78992e-22	Fib + SMC	Rps23	0.003
29	2.28502e-26	0.214003	1	1	7.09567e-22	Fib + SMC	Rps29	0
30	1.19638e-25	0.20783	0.996	0.998	3.71511e-21	Fib + SMC	Rpl26	-0.002
31	2.22655e-25	0.560934	0.636	0.44	6.91409e-21	Fib + SMC	Rbp1	0.196
32	6.33185e-25	0.215058	1	0.996	1.96623e-20	Fib + SMC	Rps16	0.004
33	1.122e-24	0.981029	0.678	0.532	3.48415e-20	Fib + SMC	Ptn	0.146
34	3.39545e-24	0.210749	0.998	0.998	1.05439e-19	Fib + SMC	Rpl39	0
35	5.9177e-24	0.516349	0.718	0.573	1.83762e-19	Fib + SMC	Stmn1	0.145
36	8.99349e-24	0.651687	0.528	0.316	2.79275e-19	Fib + SMC	Cald1	0.212
37	1.09564e-23	0.22788	1	0.995	3.4023e-19	Fib + SMC	Rps7	0.005
38	1.15959e-23	0.512237	0.834	0.744	3.60088e-19	Fib + SMC	Ncl	0.09
39	3.87902e-23	0.222578	1	0.994	1.20455e-18	Fib + SMC	Rpl28	0.006
40	1.29794e-22	0.583247	0.699	0.561	4.0305e-18	Fib + SMC	Gpc3	0.138
41	4.74578e-22	0.449259	0.792	0.699	1.47371e-17	Fib + SMC	Tubb5	0.093
42	5.53096e-22	0.201423	0.998	0.995	1.71753e-17	Fib + SMC	Rpl30	0.003
43	7.56694e-22	0.77209	0.491	0.296	2.34976e-17	Fib + SMC	Lgals1	0.195
44	1.66912e-21	0.253314	0.983	0.968	5.18312e-17	Fib + SMC	Rpl22	0.015
45	1.82864e-21	0.583262	0.381	0.186	5.67848e-17	Fib + SMC	Ccnd2	0.195
46	9.6903e-21	0.977471	0.585	0.415	3.00913e-16	Fib + SMC	Mgp	0.17
47	1.07862e-20	0.356093	0.92	0.87	3.34943e-16	Fib + SMC	H2afz	0.05
48	1.65365e-20	0.235366	1	0.986	5.13507e-16	Fib + SMC	Rpl15	0.014
49	2.07095e-20	0.219132	1	0.993	6.43093e-16	Fib + SMC	Rpl18	0.007
50	2.19904e-20	0.20599	0.998	0.998	6.82866e-16	Fib + SMC	Rps27	0
51	2.98792e-20	0.218561	1	0.994	9.27838e-16	Fib + SMC	Rps11	0.006
52	4.55628e-20	0.655462	0.415	0.231	1.41486e-15	Fib + SMC	Alcam	0.184
53	4.65347e-20	0.245941	0.981	0.97	1.44504e-15	Fib + SMC	Rps25	0.011
54	5.47634e-20	0.20239	0.998	0.993	1.70057e-15	Fib + SMC	Rps2	0.005
55	7.05607e-20	0.544901	0.537	0.354	2.19112e-15	Fib + SMC	Meis2	0.183
56	3.24688e-19	0.574223	0.299	0.128	1.00825e-14	Fib + SMC	Tpm2	0.171
57	3.4178e-19	0.259231	0.983	0.975	1.06133e-14	Fib + SMC	Rps15	0.008
58	3.82706e-19	0.21983	0.994	0.991	1.18842e-14	Fib + SMC	Rpl10a	0.003
59	2.61814e-18	0.205331	0.998	0.992	8.13011e-14	Fib + SMC	Rpl6	0.006
60	3.47379e-18	0.504729	0.312	0.14	1.07872e-13	Fib + SMC	Cdh11	0.172
61	3.83253e-18	0.215585	0.994	0.985	1.19012e-13	Fib + SMC	Rplp2	0.009
62	9.73088e-18	0.224553	0.987	0.973	3.02173e-13	Fib + SMC	Rpl35	0.014
63	1.33201e-17	0.562806	0.339	0.165	4.13629e-13	Fib + SMC	Akap12	0.174
64	1.81485e-17	0.482303	0.539	0.358	5.63565e-13	Fib + SMC	Ncam1	0.181
65	2.00146e-17	0.789635	0.549	0.391	6.21514e-13	Fib + SMC	Col1a1	0.158
66	2.1174e-17	0.510998	0.539	0.362	6.57516e-13	Fib + SMC	Mest	0.177
67	3.31247e-17	0.491225	0.389	0.209	1.02862e-12	Fib + SMC	Tshz2	0.18
68	6.17629e-17	0.342447	0.846	0.761	1.91792e-12	Fib + SMC	Serbp1	0.085
69	6.36457e-17	0.441382	0.686	0.58	1.97639e-12	Fib + SMC	Anp32b	0.106
70	7.46902e-17	0.554629	0.526	0.365	2.31935e-12	Fib + SMC	Peg3	0.161
71	4.28366e-16	0.203311	0.992	0.99	1.33021e-11	Fib + SMC	Hsp90ab1	0.002
72	5.21081e-16	0.364797	0.162	0.045	1.61811e-11	Fib + SMC	Itga8	0.117
73	7.48331e-16	0.352255	0.152	0.041	2.32379e-11	Fib + SMC	Mmp2	0.111
74	8.47072e-16	0.226911	0.96	0.952	2.63041e-11	Fib + SMC	Rpl5	0.008
75	1.69465e-15	0.202959	0.996	0.979	5.2624e-11	Fib + SMC	Rpl7	0.017
76	2.37455e-15	0.202392	0.983	0.977	7.3737e-11	Fib + SMC	Rps28	0.006
77	4.34165e-15	0.397258	0.682	0.584	1.34821e-10	Fib + SMC	H2afv	0.098
78	8.27172e-15	0.226261	0.971	0.942	2.56862e-10	Fib + SMC	Rack1	0.029
79	1.51583e-14	0.761443	0.371	0.222	4.70712e-10	Fib + SMC	Col3a1	0.149
80	1.6846e-14	0.797914	0.434	0.286	5.2312e-10	Fib + SMC	Col1a2	0.148
81	2.06969e-14	0.201707	0.977	0.961	6.42701e-10	Fib + SMC	Rps17	0.016
82	7.10989e-14	0.529803	0.307	0.162	2.20783e-09	Fib + SMC	Vcan	0.145
83	9.88753e-14	0.427671	0.248	0.114	3.07037e-09	Fib + SMC	Rcn3	0.134
84	1.18735e-13	0.517632	0.301	0.156	3.68708e-09	Fib + SMC	Mfap2	0.145
85	1.26351e-13	0.552543	0.288	0.146	3.92359e-09	Fib + SMC	Acta2	0.142
86	1.43926e-13	0.40202	0.547	0.402	4.46933e-09	Fib + SMC	Pnn	0.145
87	1.8755e-13	0.439798	0.476	0.308	5.82398e-09	Fib + SMC	Vim	0.168
88	2.00883e-13	0.405244	0.202	0.08	6.23803e-09	Fib + SMC	Lhfp	0.122
89	2.05893e-13	0.303377	0.84	0.787	6.39358e-09	Fib + SMC	Hnrnpa1	0.053
90	4.10199e-13	0.454805	0.396	0.252	1.27379e-08	Fib + SMC	Psip1	0.144
91	4.38379e-13	0.222497	0.943	0.92	1.3613e-08	Fib + SMC	Eef1b2	0.023
92	4.62987e-13	0.281296	0.787	0.706	1.43771e-08	Fib + SMC	Snrpe	0.081
93	7.53971e-13	0.257681	0.844	0.813	2.34131e-08	Fib + SMC	Rbm3	0.031
94	9.50752e-13	0.329583	0.162	0.056	2.95237e-08	Fib + SMC	Clmp	0.106
95	1.21226e-12	0.34924	0.716	0.601	3.76444e-08	Fib + SMC	Sparc	0.115
96	1.21813e-12	0.357298	0.242	0.11	3.78266e-08	Fib + SMC	Tril	0.132
97	1.71981e-12	0.431926	0.234	0.107	5.34052e-08	Fib + SMC	Uncx	0.127
98	1.83915e-12	0.402853	0.625	0.514	5.71112e-08	Fib + SMC	Marcks	0.111
99	2.27463e-12	0.382826	0.286	0.148	7.0634e-08	Fib + SMC	Fxyd6	0.138
100	3.42811e-12	0.428113	0.202	0.086	1.06453e-07	Fib + SMC	Ifitm1	0.116
101	3.59759e-12	0.547753	0.267	0.14	1.11716e-07	Fib + SMC	Basp1	0.127
102	6.75e-12	0.352788	0.714	0.662	2.09608e-07	Fib + SMC	Set	0.052
103	9.96462e-12	0.389826	0.543	0.428	3.09431e-07	Fib + SMC	Hmgn2	0.115
104	1.65612e-11	0.398634	0.562	0.442	5.14274e-07	Fib + SMC	Pbx1	0.12
105	2.31536e-11	0.249291	0.975	0.951	7.18988e-07	Fib + SMC	Tmsb4x	0.024
106	3.33117e-11	0.302907	0.141	0.048	1.03443e-06	Fib + SMC	Mfap4	0.093
107	4.61639e-11	0.232643	0.964	0.967	1.43353e-06	Fib + SMC	Gm42418	-0.003
108	4.82905e-11	0.410567	0.225	0.106	1.49956e-06	Fib + SMC	Tcf21	0.119
109	1.15272e-10	0.374253	0.516	0.396	3.57956e-06	Fib + SMC	Hnrnpd	0.12
110	1.44947e-10	0.336164	0.642	0.543	4.50105e-06	Fib + SMC	Nap1l1	0.099
111	1.64549e-10	0.337087	0.636	0.55	5.10974e-06	Fib + SMC	Tuba1b	0.086
112	2.9304e-10	0.485482	0.187	0.086	9.09978e-06	Fib + SMC	Gucy1a1	0.101
113	3.70329e-10	0.338335	0.543	0.417	1.14998e-05	Fib + SMC	Ifitm3	0.126
114	4.01741e-10	0.433607	0.328	0.2	1.24753e-05	Fib + SMC	Emp3	0.128
115	4.29513e-10	0.374055	0.543	0.44	1.33377e-05	Fib + SMC	Dek	0.103
116	4.82894e-10	0.372379	0.429	0.31	1.49953e-05	Fib + SMC	Dut	0.119
117	6.21336e-10	0.462501	0.194	0.09	1.92943e-05	Fib + SMC	Cfh	0.104
118	6.66045e-10	0.347848	0.137	0.051	2.06827e-05	Fib + SMC	Fbln5	0.086
119	8.34116e-10	0.344725	0.579	0.473	2.59018e-05	Fib + SMC	Snrpd1	0.106
120	1.07927e-09	0.419171	0.288	0.17	3.35145e-05	Fib + SMC	Zeb2	0.118
121	1.08232e-09	0.361814	0.381	0.257	3.36094e-05	Fib + SMC	Cks1b	0.124
122	1.82701e-09	0.391452	0.251	0.14	5.6734e-05	Fib + SMC	Ttc28	0.111
123	1.85959e-09	0.4452	0.131	0.05	5.77459e-05	Fib + SMC	Penk	0.081
124	2.81062e-09	0.37869	0.211	0.109	8.7278e-05	Fib + SMC	Hoxc10	0.102
125	2.91698e-09	0.28926	0.189	0.09	9.05809e-05	Fib + SMC	Gpc6	0.099
126	3.22586e-09	0.345617	0.387	0.268	0.000100173	Fib + SMC	Hmgb3	0.119
127	4.13008e-09	0.526034	0.24	0.137	0.000128252	Fib + SMC	Cited1	0.103
128	4.59656e-09	0.336532	0.461	0.345	0.000142737	Fib + SMC	Supt16	0.116
129	6.9423e-09	0.337627	0.217	0.114	0.000215579	Fib + SMC	Hoxc9	0.103
130	7.70777e-09	0.259212	0.116	0.041	0.000239349	Fib + SMC	Cped1	0.075
131	1.07466e-08	0.333889	0.499	0.395	0.000333714	Fib + SMC	Siva1	0.104
132	1.97202e-08	0.381516	0.208	0.112	0.000612372	Fib + SMC	Serpine2	0.096
133	2.43514e-08	0.246524	0.775	0.742	0.000756183	Fib + SMC	Hmgn1	0.033
134	2.56529e-08	0.294812	0.623	0.556	0.0007966	Fib + SMC	Ranbp1	0.067
135	2.8399e-08	0.28549	0.181	0.088	0.000881875	Fib + SMC	Tgfbi	0.093
136	2.90829e-08	0.359768	0.181	0.092	0.000903112	Fib + SMC	Rgs5	0.089
137	3.15176e-08	0.232529	0.133	0.054	0.000978715	Fib + SMC	Eya4	0.079
138	3.51314e-08	0.269511	0.665	0.618	0.00109094	Fib + SMC	Nsa2	0.047
139	3.92159e-08	0.367809	0.316	0.206	0.00121777	Fib + SMC	Top2a	0.11
140	3.95862e-08	0.372621	0.173	0.085	0.00122927	Fib + SMC	Meis1	0.088
141	4.49393e-08	0.229342	0.762	0.718	0.0013955	Fib + SMC	Ywhae	0.044
142	4.78628e-08	0.370998	0.185	0.095	0.00148628	Fib + SMC	Hmcn1	0.09
143	4.98682e-08	0.268015	0.139	0.06	0.00154856	Fib + SMC	Gja1	0.079
144	5.14582e-08	0.58321	0.436	0.346	0.00159793	Fib + SMC	Igfbp5	0.09
145	5.61984e-08	0.258501	0.189	0.097	0.00174513	Fib + SMC	Gjc1	0.092
146	5.93035e-08	0.226061	0.105	0.038	0.00184155	Fib + SMC	Itga9	0.067
147	6.8094e-08	0.336171	0.347	0.244	0.00211452	Fib + SMC	Smarcc1	0.103
148	7.42871e-08	0.321689	0.179	0.09	0.00230684	Fib + SMC	Cnn2	0.089
149	8.57995e-08	0.595172	0.158	0.076	0.00266433	Fib + SMC	Meg3	0.082
150	9.16036e-08	0.209704	0.112	0.043	0.00284457	Fib + SMC	Kif15	0.069
151	1.04522e-07	0.270925	0.581	0.5	0.00324573	Fib + SMC	Snrpb	0.081
152	1.15791e-07	0.301001	0.206	0.113	0.00359566	Fib + SMC	Atad2	0.093
153	1.29551e-07	0.639332	0.139	0.063	0.00402294	Fib + SMC	Dcn	0.076
154	1.44802e-07	0.273942	0.747	0.717	0.00449654	Fib + SMC	Ifitm2	0.03
155	1.51711e-07	0.302696	0.535	0.473	0.00471109	Fib + SMC	Ppp1r14b	0.062
156	1.71806e-07	0.275752	0.619	0.561	0.00533511	Fib + SMC	Snrpf	0.058
157	1.76463e-07	0.302323	0.179	0.094	0.00547972	Fib + SMC	Ctxn1	0.085
158	1.83178e-07	0.316109	0.377	0.265	0.00568822	Fib + SMC	Tuba1a	0.112
159	1.92105e-07	0.258233	0.625	0.562	0.00596544	Fib + SMC	Hnrnpa3	0.063
160	2.19924e-07	0.205668	0.851	0.827	0.0068293	Fib + SMC	Gnas	0.024
161	2.3694e-07	0.356705	0.541	0.463	0.00735769	Fib + SMC	Kcnq1ot1	0.078
162	2.629e-07	0.270522	0.109	0.044	0.00816384	Fib + SMC	Snai2	0.065
163	2.66746e-07	0.223517	0.114	0.046	0.00828325	Fib + SMC	Cpe	0.068
164	2.69508e-07	0.314711	0.253	0.153	0.00836904	Fib + SMC	Birc5	0.1
165	3.16216e-07	0.321227	0.269	0.17	0.00981946	Fib + SMC	Actn1	0.099
166	3.20269e-07	0.348086	0.215	0.125	0.00994531	Fib + SMC	Hoxc8	0.09
167	3.39654e-07	0.311162	0.638	0.593	0.0105473	Fib + SMC	Ran	0.045
168	3.70767e-07	0.334987	0.166	0.086	0.0115134	Fib + SMC	Bgn	0.08
169	4.1964e-07	0.303826	0.514	0.438	0.0130311	Fib + SMC	Tra2b	0.076
170	4.36103e-07	0.311602	0.232	0.137	0.0135423	Fib + SMC	Fbn2	0.095
171	5.53347e-07	0.495703	0.246	0.157	0.0171831	Fib + SMC	Wnt4	0.089
172	5.88851e-07	0.326087	0.381	0.285	0.0182856	Fib + SMC	Nasp	0.096
173	6.18795e-07	0.294998	0.158	0.081	0.0192154	Fib + SMC	Fhl2	0.077
174	7.81142e-07	0.328158	0.427	0.327	0.0242568	Fib + SMC	Serf1	0.1
175	8.02452e-07	0.28696	0.234	0.143	0.0249185	Fib + SMC	Lmnb1	0.091
176	8.07102e-07	0.307592	0.149	0.075	0.0250629	Fib + SMC	Lbh	0.074
177	8.40244e-07	0.274484	0.114	0.05	0.0260921	Fib + SMC	Serping1	0.064
178	9.17623e-07	0.258252	0.446	0.352	0.0284949	Fib + SMC	Tcf4	0.094
179	1.4079e-06	0.260097	0.251	0.158	0.0437196	Fib + SMC	Snrpa1	0.093
180	1.47549e-06	0.305589	0.295	0.204	0.0458183	Fib + SMC	Fbl	0.091
181	1.56287e-06	0.328987	0.236	0.145	0.0485319	Fib + SMC	Ebf1	0.091
182	1.70678e-06	0.274935	0.493	0.404	0.0530006	Fib + SMC	Zbtb20	0.089
183	2.08444e-06	0.322475	0.436	0.345	0.064728	Fib + SMC	2020-09-07	0.091
184	2.12059e-06	0.253	0.107	0.046	0.0658508	Fib + SMC	Fbn1	0.061
185	2.51468e-06	0.227541	0.535	0.435	0.0780885	Fib + SMC	Gnai2	0.1
186	3.37819e-06	0.222223	0.133	0.065	0.104903	Fib + SMC	Cd302	0.068
187	3.63406e-06	0.241294	0.691	0.692	0.112848	Fib + SMC	Nedd4	-0.001
188	3.70137e-06	0.299996	0.413	0.323	0.114939	Fib + SMC	Fabp5	0.09
189	3.84974e-06	0.214646	0.72	0.696	0.119546	Fib + SMC	Eif2s2	0.024
190	4.0195e-06	0.351055	0.2	0.12	0.124818	Fib + SMC	Myl9	0.08
191	4.04287e-06	0.260883	0.143	0.074	0.125543	Fib + SMC	Spock2	0.069
192	4.17241e-06	0.21884	0.131	0.064	0.129566	Fib + SMC	Hist1h4i	0.067
193	4.61608e-06	0.293045	0.528	0.468	0.143343	Fib + SMC	Atrx	0.06
194	4.76831e-06	0.294834	0.198	0.119	0.14807	Fib + SMC	Mylk	0.079
195	4.91724e-06	0.303582	0.171	0.096	0.152695	Fib + SMC	Cyth3	0.075
196	5.74305e-06	0.447882	0.255	0.173	0.178339	Fib + SMC	Fn1	0.082
197	5.98425e-06	0.237154	0.215	0.131	0.185829	Fib + SMC	Aldh1a2	0.084
198	6.32685e-06	0.257986	0.385	0.294	0.196468	Fib + SMC	Smc1a	0.091
199	6.50028e-06	0.231442	0.632	0.567	0.201853	Fib + SMC	Srsf3	0.065
200	7.33973e-06	0.225154	0.549	0.472	0.227921	Fib + SMC	Cbx1	0.077
201	7.81051e-06	0.321634	0.229	0.147	0.24254	Fib + SMC	Mki67	0.082
202	8.29232e-06	0.288842	0.175	0.102	0.257501	Fib + SMC	Mak16	0.073
203	9.0996e-06	0.308662	0.143	0.077	0.28257	Fib + SMC	Sfrp2	0.066
204	9.29051e-06	0.260649	0.554	0.515	0.288498	Fib + SMC	Chd4	0.039
205	1.1583e-05	0.244335	0.478	0.399	0.359685	Fib + SMC	Selenoh	0.079
206	1.20878e-05	0.310573	0.299	0.217	0.375363	Fib + SMC	Cdk2ap1	0.082
207	1.28842e-05	0.249133	0.204	0.126	0.400094	Fib + SMC	Ptprd	0.078
208	1.38897e-05	0.310124	0.122	0.062	0.431318	Fib + SMC	Ecm1	0.06
209	1.45362e-05	0.258178	0.305	0.219	0.451392	Fib + SMC	Auts2	0.086
210	1.96876e-05	0.234448	0.676	0.673	0.611361	Fib + SMC	Snrpd2	0.003
211	2.23487e-05	0.299318	0.731	0.696	0.693993	Fib + SMC	Hsp90b1	0.035
212	2.24976e-05	0.261488	0.141	0.078	0.698619	Fib + SMC	Nfix	0.063
213	2.43645e-05	0.224561	0.663	0.63	0.756591	Fib + SMC	Top1	0.033
214	2.48103e-05	0.216338	0.577	0.521	0.770434	Fib + SMC	Sfpq	0.056
215	2.48414e-05	0.216838	0.152	0.085	0.771399	Fib + SMC	Igfbp2	0.067
216	2.53775e-05	0.208496	0.12	0.061	0.788047	Fib + SMC	Lrp1	0.059
217	2.57208e-05	0.256847	0.484	0.425	0.798709	Fib + SMC	Prmt1	0.059
218	3.08945e-05	0.252212	0.476	0.411	0.959366	Fib + SMC	Marcksl1	0.065
219	3.17869e-05	0.241329	0.126	0.067	0.987077	Fib + SMC	Loxl1	0.059
220	3.4207e-05	0.205037	0.137	0.074	1	Fib + SMC	Ldb2	0.063
221	3.73451e-05	0.260141	0.32	0.241	1	Fib + SMC	Ptprs	0.079
222	3.84399e-05	0.277748	0.257	0.183	1	Fib + SMC	Eml4	0.074
223	3.90638e-05	0.321447	0.267	0.192	1	Fib + SMC	Cenpf	0.075
224	4.02088e-05	0.241649	0.255	0.177	1	Fib + SMC	Lyar	0.078
225	4.19547e-05	0.272806	0.291	0.214	1	Fib + SMC	H1fx	0.077
226	4.69919e-05	0.23646	0.143	0.08	1	Fib + SMC	Pdlim2	0.063
227	4.73041e-05	0.219623	0.166	0.099	1	Fib + SMC	Tead2	0.067
228	4.80055e-05	0.255792	0.385	0.315	1	Fib + SMC	Hnrnpr	0.07
229	5.3552e-05	0.229708	0.128	0.07	1	Fib + SMC	Cntln	0.058
230	5.72284e-05	0.290369	0.211	0.141	1	Fib + SMC	Cenpa	0.07
231	5.88335e-05	0.216851	0.701	0.671	1	Fib + SMC	Ptms	0.03
232	6.24224e-05	0.21329	0.202	0.128	1	Fib + SMC	Rai14	0.074
233	6.25485e-05	0.237157	0.219	0.144	1	Fib + SMC	Lig1	0.075
234	6.39971e-05	0.228875	0.583	0.556	1	Fib + SMC	Hnrnpu	0.027
235	6.40454e-05	0.214153	0.168	0.101	1	Fib + SMC	Cdca8	0.067
236	6.5819e-05	0.232575	0.173	0.106	1	Fib + SMC	Robo2	0.067
237	7.9202e-05	0.216695	0.259	0.181	1	Fib + SMC	Wt1	0.078
238	8.16521e-05	0.244968	0.248	0.175	1	Fib + SMC	Hoxd11	0.073
239	8.45717e-05	0.264542	0.128	0.072	1	Fib + SMC	Emilin1	0.056
240	8.84417e-05	0.247084	0.345	0.269	1	Fib + SMC	Lsm8	0.076
241	8.94747e-05	0.226386	0.255	0.18	1	Fib + SMC	Golim4	0.075
242	9.41687e-05	0.20529	0.156	0.092	1	Fib + SMC	Unc5c	0.064
243	0.000122683	0.209095	0.135	0.076	1	Fib + SMC	Hist1h1b	0.059
244	0.000125937	0.260299	0.455	0.399	1	Fib + SMC	Ccdc34	0.056
245	0.000130325	0.317846	0.312	0.251	1	Fib + SMC	Maged2	0.061
246	0.000133787	0.253593	0.259	0.188	1	Fib + SMC	Rcn2	0.071
247	0.000143443	0.251175	0.423	0.36	1	Fib + SMC	Cdk4	0.063
248	0.000143552	0.268562	0.265	0.199	1	Fib + SMC	Smc2	0.066
249	0.000146018	0.237378	0.24	0.17	1	Fib + SMC	Ube2c	0.07
250	0.000147134	0.202631	0.171	0.106	1	Fib + SMC	Dnajc9	0.065
251	0.000149758	0.213527	0.124	0.07	1	Fib + SMC	Ndn	0.054
252	0.000156925	0.222716	0.131	0.075	1	Fib + SMC	Pmp22	0.056
253	0.000160223	0.201337	0.109	0.058	1	Fib + SMC	Ccdc80	0.051
254	0.000165658	0.217022	0.126	0.072	1	Fib + SMC	Tfdp1	0.054
255	0.000167939	0.395591	0.288	0.226	1	Fib + SMC	Myh10	0.062
256	0.000179966	0.285024	0.204	0.139	1	Fib + SMC	Nid1	0.065
257	0.000186199	0.235908	0.366	0.293	1	Fib + SMC	Tmpo	0.073
258	0.000200343	0.22215	0.48	0.423	1	Fib + SMC	Ttc3	0.057
259	0.000202569	0.22082	0.2	0.134	1	Fib + SMC	Mex3a	0.066
260	0.000206805	0.210697	0.192	0.126	1	Fib + SMC	Amotl1	0.066
261	0.000208041	0.238781	0.215	0.149	1	Fib + SMC	Tipin	0.066
262	0.00021514	0.232035	0.472	0.41	1	Fib + SMC	Sfr1	0.062
263	0.000227012	0.216131	0.545	0.5	1	Fib + SMC	Pdap1	0.045
264	0.000242658	0.230248	0.577	0.554	1	Fib + SMC	Hnrnpab	0.023
265	0.000258193	0.233586	0.453	0.401	1	Fib + SMC	Zc3h15	0.052
266	0.00026413	0.241691	0.131	0.078	1	Fib + SMC	H2afy2	0.053
267	0.000270686	0.204414	0.12	0.067	1	Fib + SMC	Nr2f1	0.053
268	0.000321186	0.251267	0.253	0.189	1	Fib + SMC	Smc4	0.064
269	0.000354759	0.202313	0.594	0.563	1	Fib + SMC	Nucks1	0.031
270	0.000369266	0.219914	0.232	0.164	1	Fib + SMC	Timp2	0.068
271	0.000426041	0.262653	0.333	0.279	1	Fib + SMC	Ybx3	0.054
272	0.000429592	0.203704	0.116	0.067	1	Fib + SMC	Fbln1	0.049
273	0.000459291	0.243362	0.314	0.252	1	Fib + SMC	2020-09-11	0.062
274	0.000507011	0.202655	0.257	0.188	1	Fib + SMC	Ddx18	0.069
275	0.000521239	0.21749	0.162	0.104	1	Fib + SMC	Prc1	0.058
276	0.000546574	0.259136	0.232	0.172	1	Fib + SMC	Apex1	0.06
277	0.000566986	0.21933	0.269	0.205	1	Fib + SMC	Rest	0.064
278	0.000645491	0.214785	0.457	0.409	1	Fib + SMC	Fubp1	0.048
279	0.000699471	0.311468	0.307	0.246	1	Fib + SMC	H19	0.061
280	0.000725172	0.241284	0.282	0.219	1	Fib + SMC	Phip	0.063
281	0.000729477	0.20999	0.518	0.476	1	Fib + SMC	Fus	0.042
282	0.000756827	0.2298	0.4	0.343	1	Fib + SMC	Hnrnpc	0.057
283	0.000895261	0.236032	0.246	0.189	1	Fib + SMC	Grb10	0.057
284	0.000933924	0.251666	0.24	0.181	1	Fib + SMC	Fgfr1	0.059
285	0.000936318	0.286679	0.354	0.297	1	Fib + SMC	Sox11	0.057
286	0.000952651	0.22326	0.187	0.131	1	Fib + SMC	Il11ra1	0.056
287	0.00111525	0.227059	0.162	0.11	1	Fib + SMC	Spats2l	0.052
288	0.00113197	0.235551	0.299	0.241	1	Fib + SMC	Zc3h13	0.058
289	0.00114553	0.226184	0.52	0.489	1	Fib + SMC	Srrm1	0.031
290	0.00115952	0.276086	0.301	0.246	1	Fib + SMC	Pclaf	0.055
291	0.00115976	0.24078	0.122	0.075	1	Fib + SMC	Foxc1	0.047
292	0.0012153	0.2054	0.448	0.396	1	Fib + SMC	Ankrd11	0.052
293	0.00125301	0.209558	0.314	0.255	1	Fib + SMC	Anp32e	0.059
294	0.00131787	0.202083	0.488	0.453	1	Fib + SMC	Gm47283	0.035
295	0.00138736	0.221778	0.211	0.156	1	Fib + SMC	Rbm17	0.055
296	0.0013941	0.224295	0.331	0.276	1	Fib + SMC	Prpf38b	0.055
297	0.00140473	0.24261	0.145	0.096	1	Fib + SMC	Hist1h2ae	0.049
298	0.00146328	0.209059	0.112	0.067	1	Fib + SMC	Fbxl7	0.045
299	0.00150219	0.210883	0.64	0.599	1	Fib + SMC	Tpm1	0.041
300	0.00150727	0.21399	0.377	0.325	1	Fib + SMC	Alyref	0.052
301	0.00151121	0.35392	0.164	0.113	1	Fib + SMC	Tagln	0.051
302	0.00156991	0.226662	0.476	0.442	1	Fib + SMC	Nenf	0.034
303	0.00160952	0.217397	0.381	0.332	1	Fib + SMC	Cct8	0.049
304	0.00166562	0.297683	0.274	0.222	1	Fib + SMC	Nfia	0.052
305	0.0016963	0.200262	0.175	0.121	1	Fib + SMC	Cdk1	0.054
306	0.00176394	0.219919	0.482	0.457	1	Fib + SMC	Rrbp1	0.025
307	0.00176469	0.205055	0.497	0.458	1	Fib + SMC	Itgb1	0.039
308	0.00184059	0.210219	0.204	0.149	1	Fib + SMC	Tyms	0.055
309	0.00233882	0.275574	0.139	0.093	1	Fib + SMC	Ifi27l2a	0.046
310	0.0024064	0.214843	0.2	0.148	1	Fib + SMC	Rbms3	0.052
311	0.00241862	0.212558	0.208	0.157	1	Fib + SMC	Uri1	0.051
312	0.00264268	0.208231	0.366	0.312	1	Fib + SMC	Tln1	0.054
313	0.00270779	0.212461	0.352	0.308	1	Fib + SMC	Rtf1	0.044
314	0.0031554	0.210643	0.202	0.152	1	Fib + SMC	Nolc1	0.05
315	0.00323741	0.213829	0.299	0.252	1	Fib + SMC	Smarce1	0.047
316	0.0033225	0.204143	0.366	0.321	1	Fib + SMC	Tmed2	0.045
317	0.0033316	0.215053	0.398	0.356	1	Fib + SMC	Luc7l3	0.042
318	0.00347466	0.216165	0.177	0.128	1	Fib + SMC	Nsmce2	0.049
319	0.00399994	0.206052	0.484	0.463	1	Fib + SMC	Cirbp	0.021
320	0.0040187	0.202074	0.288	0.238	1	Fib + SMC	Nop58	0.05
321	0.00403418	0.223948	0.474	0.45	1	Fib + SMC	Ube2s	0.024
322	0.0040607	0.221483	0.389	0.349	1	Fib + SMC	Banf1	0.04
323	0.00436728	0.204853	0.356	0.308	1	Fib + SMC	Eva1b	0.048
324	0.00449838	0.234319	0.267	0.209	1	Fib + SMC	Pcp4	0.058
325	0.00466669	0.202144	0.267	0.218	1	Fib + SMC	Mfge8	0.049
326	0.00539077	0.203223	0.328	0.285	1	Fib + SMC	Lsm3	0.043
327	0.00547555	0.203952	0.331	0.283	1	Fib + SMC	Dtymk	0.048
328	0.00551657	0.235232	0.32	0.28	1	Fib + SMC	Cetn3	0.04
329	0.00566293	0.262823	0.236	0.19	1	Fib + SMC	AY036118	0.046
330	0.00572888	0.343381	0.156	0.114	1	Fib + SMC	Igfbp3	0.042
331	0.00574586	0.221576	0.253	0.208	1	Fib + SMC	Gas1	0.045
332	0.00688772	0.210908	0.383	0.352	1	Fib + SMC	Smarca5	0.031
333	0.00728076	0.215963	0.375	0.338	1	Fib + SMC	Caprin1	0.037
334	1.84973e-99	0.99403	0.946	0.691	5.74396e-95	Tubule-like	Atp1b1	0.255
335	1.74673e-97	0.9234	0.981	0.894	5.42413e-93	Tubule-like	Fxyd2	0.087
336	4.13086e-86	1.00105	0.931	0.678	1.28276e-81	Tubule-like	Atp1a1	0.253
337	6.70838e-83	0.585309	0.999	1	2.08315e-78	Tubule-like	mt-Co1	-0.001
338	9.93866e-74	0.592561	0.999	1	3.08625e-69	Tubule-like	mt-Co2	-0.001
339	1.31555e-73	0.591804	0.998	1	4.08518e-69	Tubule-like	mt-Cytb	-0.002
340	9.06496e-70	0.663405	0.935	0.711	2.81494e-65	Tubule-like	Ldhb	0.224
341	5.30596e-67	0.749752	0.898	0.661	1.64766e-62	Tubule-like	Wfdc2	0.237
342	7.31052e-65	0.555964	0.998	0.993	2.27014e-60	Tubule-like	mt-Nd4	0.005
343	1.34533e-64	0.592743	0.998	0.994	4.17766e-60	Tubule-like	mt-Nd1	0.004
344	6.88532e-63	0.659872	0.895	0.63	2.1381e-58	Tubule-like	Chchd10	0.265
345	2.54439e-59	0.404038	0.999	0.981	7.90108e-55	Tubule-like	Cox8a	0.018
346	3.72235e-59	0.482525	1	1	1.1559e-54	Tubule-like	mt-Co3	0
347	8.92302e-59	0.528278	1	1	2.77087e-54	Tubule-like	mt-Atp6	0
348	3.09465e-57	0.728075	0.721	0.316	9.60983e-53	Tubule-like	Cdh16	0.405
349	6.08013e-57	0.511901	0.97	0.864	1.88806e-52	Tubule-like	Atp5b	0.106
350	1.47853e-55	0.528367	0.969	0.861	4.59127e-51	Tubule-like	Atp5g1	0.108
351	2.39396e-55	0.625121	0.854	0.609	7.43397e-51	Tubule-like	Mdh1	0.245
352	2.04677e-54	0.365312	0.997	0.993	6.35583e-50	Tubule-like	Cox4i1	0.004
353	8.41235e-53	0.588429	0.879	0.616	2.61229e-48	Tubule-like	Mpc2	0.263
354	8.04442e-52	0.786592	0.711	0.354	2.49803e-47	Tubule-like	Tmem213	0.357
355	1.09469e-51	0.785261	0.682	0.306	3.39934e-47	Tubule-like	Fabp3	0.376
356	9.44061e-50	0.754663	0.645	0.294	2.93159e-45	Tubule-like	Pdzk1ip1	0.351
357	2.13847e-46	0.521252	0.995	0.976	6.64059e-42	Tubule-like	mt-Nd2	0.019
358	7.99124e-45	0.734106	0.577	0.247	2.48152e-40	Tubule-like	Mal	0.33
359	2.20899e-44	0.682621	0.811	0.549	6.85958e-40	Tubule-like	Mt1	0.262
360	5.82558e-44	0.427181	0.964	0.901	1.80902e-39	Tubule-like	Cox5b	0.063
361	1.28531e-43	0.822434	0.659	0.333	3.99126e-39	Tubule-like	Sostdc1	0.326
362	2.09241e-42	0.516804	0.887	0.688	6.49756e-38	Tubule-like	Slc25a5	0.199
363	7.46639e-42	0.667637	0.724	0.432	2.31854e-37	Tubule-like	Nudt4	0.292
364	1.58816e-41	0.44408	0.953	0.834	4.93173e-37	Tubule-like	Uqcr10	0.119
365	3.31278e-41	0.45751	0.932	0.783	1.02872e-36	Tubule-like	Atp5a1	0.149
366	7.42112e-41	0.653144	0.555	0.222	2.30448e-36	Tubule-like	Tfcp2l1	0.333
367	1.17979e-40	0.499449	0.905	0.756	3.66361e-36	Tubule-like	Atp5g3	0.149
368	9.52178e-40	0.915647	0.743	0.472	2.9568e-35	Tubule-like	Spp1	0.271
369	1.02619e-39	0.371501	0.99	0.957	3.18663e-35	Tubule-like	Cox6c	0.033
370	1.50311e-38	0.423573	0.928	0.784	4.6676e-34	Tubule-like	Slc25a3	0.144
371	3.60208e-38	0.443411	0.927	0.78	1.11855e-33	Tubule-like	Uqcr11	0.147
372	7.28314e-37	0.423793	0.924	0.805	2.26163e-32	Tubule-like	Ndufb9	0.119
373	1.15858e-36	0.508797	0.962	0.891	3.59773e-32	Tubule-like	mt-Nd3	0.071
374	1.31367e-36	0.40841	0.948	0.85	4.07934e-32	Tubule-like	Cox7b	0.098
375	1.29207e-35	0.573903	0.792	0.562	4.01226e-31	Tubule-like	Ly6a	0.23
376	1.98155e-35	0.388936	0.937	0.825	6.1533e-31	Tubule-like	Cox6b1	0.112
377	4.84452e-35	0.65811	0.583	0.297	1.50437e-30	Tubule-like	Npnt	0.286
378	1.76161e-34	0.619198	0.551	0.246	5.47034e-30	Tubule-like	Atp6v1a	0.305
379	5.87239e-34	0.623109	0.659	0.36	1.82355e-29	Tubule-like	Neat1	0.299
380	9.21738e-34	0.642208	0.438	0.151	2.86227e-29	Tubule-like	Clcnkb	0.287
381	2.83418e-33	0.418318	0.912	0.742	8.80096e-29	Tubule-like	Cox5a	0.17
382	4.77298e-33	0.649933	0.552	0.249	1.48215e-28	Tubule-like	Wfdc15b	0.303
383	1.83208e-32	0.502109	0.694	0.415	5.68916e-28	Tubule-like	Cyc1	0.279
384	5.38492e-32	0.52614	0.808	0.598	1.67218e-27	Tubule-like	Prdx5	0.21
385	6.23876e-32	0.567507	0.37	0.106	1.93732e-27	Tubule-like	Ppargc1a	0.264
386	3.82578e-31	0.482549	0.744	0.486	1.18802e-26	Tubule-like	Aldoa	0.258
387	2.17726e-30	0.711513	0.326	0.085	6.76106e-26	Tubule-like	Kl	0.241
388	3.2054e-30	0.45328	0.888	0.715	9.95373e-26	Tubule-like	Uqcrq	0.173
389	1.34728e-29	0.542758	0.439	0.168	4.1837e-25	Tubule-like	Krt8	0.271
390	2.35813e-29	0.308933	0.972	0.915	7.32269e-25	Tubule-like	Cox7c	0.057
391	2.98637e-29	0.334661	0.958	0.889	9.27357e-25	Tubule-like	Atp5h	0.069
392	3.01824e-29	0.388331	0.867	0.706	9.37255e-25	Tubule-like	2010107E04Rik	0.161
393	3.08282e-29	0.475191	0.824	0.63	9.57309e-25	Tubule-like	Cycs	0.194
394	6.45091e-29	0.464162	0.704	0.405	2.0032e-24	Tubule-like	Epcam	0.299
395	9.75021e-29	0.346057	0.939	0.838	3.02773e-24	Tubule-like	Atp5o.1	0.101
396	6.47568e-28	0.516585	0.468	0.196	2.01089e-23	Tubule-like	Rbm47	0.272
397	1.24352e-27	0.658908	0.446	0.193	3.8615e-23	Tubule-like	Kng2	0.253
398	1.75431e-27	0.505969	0.47	0.195	5.44766e-23	Tubule-like	Cystm1	0.275
399	1.26901e-26	0.51984	0.541	0.279	3.94064e-22	Tubule-like	Aco2	0.262
400	1.87597e-26	0.464188	0.522	0.246	5.82546e-22	Tubule-like	Ddt	0.276
401	4.07821e-26	0.430974	0.753	0.52	1.26641e-21	Tubule-like	Atp6v0e	0.233
402	6.61186e-26	0.544939	0.457	0.205	2.05318e-21	Tubule-like	Chka	0.252
403	7.14361e-26	0.556995	0.354	0.121	2.2183e-21	Tubule-like	Car2	0.233
404	1.20791e-25	0.52296	0.404	0.156	3.75093e-21	Tubule-like	Hoxd8	0.248
405	1.34972e-25	0.666069	0.41	0.171	4.19129e-21	Tubule-like	Tmem52b	0.239
406	1.41808e-25	0.332238	0.945	0.885	4.40355e-21	Tubule-like	Cox7a2	0.06
407	1.47211e-25	0.575062	0.288	0.079	4.57135e-21	Tubule-like	Aqp3	0.209
408	2.06141e-25	0.523529	0.354	0.12	6.40129e-21	Tubule-like	Cldn8	0.234
409	2.21054e-25	0.496687	0.425	0.172	6.8644e-21	Tubule-like	Krt18	0.253
410	5.87919e-25	0.446413	0.517	0.256	1.82567e-20	Tubule-like	Pcbd1	0.261
411	6.42858e-25	0.82774	0.466	0.235	1.99627e-20	Tubule-like	Aqp2	0.231
412	1.29193e-24	0.89766	0.537	0.318	4.01183e-20	Tubule-like	Slc12a1	0.219
413	1.78226e-24	0.379219	0.847	0.652	5.53446e-20	Tubule-like	Ndufc1	0.195
414	5.66647e-24	0.456017	0.468	0.216	1.75961e-19	Tubule-like	Oxct1	0.252
415	8.1957e-24	0.283944	0.972	0.934	2.54501e-19	Tubule-like	Ndufa4	0.038
416	6.94142e-23	0.345413	0.854	0.658	2.15552e-18	Tubule-like	Ndufa6	0.196
417	2.71909e-22	0.772371	0.534	0.316	8.4436e-18	Tubule-like	Ttc36	0.218
418	4.8562e-22	0.425647	0.488	0.238	1.50799e-17	Tubule-like	Spint2	0.25
419	4.9919e-22	0.423314	0.277	0.079	1.55014e-17	Tubule-like	Cdh1	0.198
420	6.50983e-22	0.805735	0.528	0.3	2.0215e-17	Tubule-like	Defb1	0.228
421	9.20863e-22	0.295351	0.947	0.849	2.85956e-17	Tubule-like	Gapdh	0.098
422	9.65129e-22	0.783951	0.421	0.213	2.99701e-17	Tubule-like	Fxyd4	0.208
423	1.69766e-21	0.453842	0.415	0.181	5.27176e-17	Tubule-like	Cldn7	0.234
424	7.25239e-21	0.95426	0.995	0.991	2.25208e-16	Tubule-like	S100g	0.004
425	1.00696e-20	0.521334	0.307	0.109	3.12691e-16	Tubule-like	Ggt1	0.198
426	1.1188e-20	0.415697	0.331	0.124	3.4742e-16	Tubule-like	Paqr5	0.207
427	1.69847e-20	0.392631	0.18	0.028	5.27426e-16	Tubule-like	Tmem72	0.152
428	1.70243e-20	0.343475	0.906	0.796	5.28655e-16	Tubule-like	Dbi	0.11
429	1.77663e-20	0.430646	0.616	0.393	5.51697e-16	Tubule-like	Atp6v1e1	0.223
430	1.87355e-20	0.569113	0.367	0.163	5.81794e-16	Tubule-like	Ppp1r1a	0.204
431	1.92397e-20	0.327402	0.843	0.667	5.9745e-16	Tubule-like	Ndufb8	0.176
432	2.72641e-20	0.363367	0.691	0.471	8.46632e-16	Tubule-like	Mdh2	0.22
433	3.32694e-20	0.284018	0.959	0.895	1.03312e-15	Tubule-like	Atp5l	0.064
434	3.467e-20	0.316828	0.91	0.78	1.07661e-15	Tubule-like	Atp5d	0.13
435	3.78031e-20	0.432865	0.334	0.13	1.1739e-15	Tubule-like	Acadvl	0.204
436	7.00035e-20	0.346807	0.872	0.706	2.17382e-15	Tubule-like	Cd63	0.166
437	7.36445e-20	0.376574	0.341	0.133	2.28688e-15	Tubule-like	Lgals3	0.208
438	8.29677e-20	0.83265	0.502	0.294	2.5764e-15	Tubule-like	Calb1	0.208
439	1.17055e-19	0.566742	0.327	0.133	3.6349e-15	Tubule-like	Lrp2	0.194
440	1.70965e-19	0.364575	0.269	0.084	5.30898e-15	Tubule-like	Cdkl1	0.185
441	1.90026e-19	0.41699	0.437	0.211	5.90088e-15	Tubule-like	Acot13	0.226
442	1.99303e-19	0.427853	0.564	0.334	6.18896e-15	Tubule-like	Sod2	0.23
443	2.00177e-19	0.53032	0.286	0.102	6.21611e-15	Tubule-like	Sult1d1	0.184
444	2.32694e-19	0.309134	0.868	0.72	7.22586e-15	Tubule-like	Uqcrb	0.148
445	2.61715e-19	0.238832	0.988	0.951	8.12704e-15	Tubule-like	Fth1	0.037
446	3.34262e-19	0.453374	0.44	0.223	1.03798e-14	Tubule-like	Pth1r	0.217
447	4.58686e-19	0.449126	0.234	0.066	1.42436e-14	Tubule-like	Slc16a7	0.168
448	6.09257e-19	0.412724	0.469	0.249	1.89193e-14	Tubule-like	Acadm	0.22
449	7.60046e-19	0.382265	0.541	0.309	2.36017e-14	Tubule-like	Ezr	0.232
450	2.73665e-18	0.56635	0.39	0.192	8.49811e-14	Tubule-like	Cldn10	0.198
451	2.94713e-18	0.399148	0.225	0.064	9.15171e-14	Tubule-like	Bpnt1	0.161
452	2.96139e-18	0.653847	0.345	0.159	9.196e-14	Tubule-like	Slc34a1	0.186
453	3.07754e-18	0.410057	0.227	0.066	9.55668e-14	Tubule-like	Rhcg	0.161
454	3.22219e-18	0.341459	0.771	0.565	1.00059e-13	Tubule-like	Usmg5	0.206
455	3.34614e-18	0.405826	0.581	0.351	1.03908e-13	Tubule-like	Mpc1	0.23
456	3.38977e-18	0.392243	0.263	0.088	1.05262e-13	Tubule-like	Cldn19	0.175
457	4.48176e-18	0.578256	0.257	0.088	1.39172e-13	Tubule-like	Gatm	0.169
458	4.63227e-18	0.46074	0.243	0.076	1.43846e-13	Tubule-like	Ass1	0.167
459	4.79776e-18	0.432421	0.237	0.072	1.48985e-13	Tubule-like	Scnn1b	0.165
460	5.2278e-18	0.20639	0.984	0.964	1.62339e-13	Tubule-like	Chchd2	0.02
461	5.50055e-18	0.366317	0.661	0.448	1.70809e-13	Tubule-like	Ndufb2	0.213
462	5.91373e-18	0.345128	0.621	0.394	1.83639e-13	Tubule-like	Sdc4	0.227
463	7.09881e-18	0.355022	0.438	0.217	2.20439e-13	Tubule-like	Sdhd	0.221
464	1.84595e-17	0.379887	0.392	0.184	5.73224e-13	Tubule-like	Krt7	0.208
465	2.61187e-17	0.24743	0.914	0.819	8.11064e-13	Tubule-like	Itm2b	0.095
466	2.65867e-17	0.381058	0.846	0.714	8.25596e-13	Tubule-like	mt-Nd4l	0.132
467	2.93499e-17	0.405577	0.652	0.445	9.11401e-13	Tubule-like	S100a1	0.207
468	3.11205e-17	0.321543	0.172	0.034	9.66384e-13	Tubule-like	Atp6v1b1	0.138
469	3.43134e-17	0.325273	0.188	0.045	1.06553e-12	Tubule-like	Rnf128	0.143
470	3.54782e-17	0.213844	0.964	0.936	1.1017e-12	Tubule-like	Uqcrh	0.028
471	4.03666e-17	0.28525	0.857	0.753	1.25351e-12	Tubule-like	Atp5c1	0.104
472	4.69625e-17	0.313584	0.157	0.027	1.45833e-12	Tubule-like	Scnn1a	0.13
473	6.94649e-17	0.370105	0.646	0.433	2.15709e-12	Tubule-like	Uqcrfs1	0.213
474	8.18868e-17	0.495169	0.245	0.084	2.54283e-12	Tubule-like	Gsta2	0.161
475	8.60924e-17	0.344813	0.242	0.079	2.67343e-12	Tubule-like	Mcrip2	0.163
476	9.07741e-17	0.314975	0.759	0.577	2.81881e-12	Tubule-like	2410015M20Rik	0.182
477	9.10831e-17	0.367238	0.402	0.195	2.8284e-12	Tubule-like	Mgst3	0.207
478	1.12974e-16	0.370313	0.274	0.1	3.50818e-12	Tubule-like	Tspan8	0.174
479	1.28915e-16	0.427958	0.244	0.082	4.0032e-12	Tubule-like	Afp	0.162
480	1.50196e-16	0.346685	0.283	0.109	4.66405e-12	Tubule-like	Phyh	0.174
481	1.64142e-16	0.261948	0.959	0.871	5.09709e-12	Tubule-like	Atp5j	0.088
482	1.77676e-16	0.334529	0.275	0.103	5.51736e-12	Tubule-like	Pou3f3	0.172
483	2.33552e-16	0.366929	0.639	0.427	7.25248e-12	Tubule-like	Tmbim6	0.212
484	2.88092e-16	0.346669	0.24	0.081	8.94612e-12	Tubule-like	Cyfip2	0.159
485	3.10252e-16	0.683326	0.48	0.306	9.63425e-12	Tubule-like	Aldob	0.174
486	3.51821e-16	0.361403	0.57	0.36	1.09251e-11	Tubule-like	Ndufs3	0.21
487	3.74376e-16	0.510533	0.314	0.141	1.16255e-11	Tubule-like	Atp6v1g3	0.173
488	3.84867e-16	0.432983	0.649	0.454	1.19513e-11	Tubule-like	Fstl1	0.195
489	4.72581e-16	0.345296	0.189	0.049	1.46751e-11	Tubule-like	Slc25a30	0.14
490	5.26278e-16	0.356385	0.606	0.399	1.63425e-11	Tubule-like	Ctsd	0.207
491	5.69722e-16	0.313491	0.284	0.108	1.76916e-11	Tubule-like	Pantr1	0.176
492	6.1628e-16	0.369232	0.461	0.256	1.91374e-11	Tubule-like	Sdha	0.205
493	7.55501e-16	0.343837	0.388	0.189	2.34606e-11	Tubule-like	Rab3ip	0.199
494	7.74593e-16	0.339909	0.33	0.148	2.40535e-11	Tubule-like	Gabarapl1	0.182
495	7.86682e-16	0.283324	0.788	0.603	2.44289e-11	Tubule-like	Ndufab1	0.185
496	9.85782e-16	0.327829	0.812	0.652	3.06115e-11	Tubule-like	Cox6a1	0.16
497	9.94923e-16	0.371569	0.383	0.192	3.08954e-11	Tubule-like	Ogdh	0.191
498	1.13773e-15	0.424199	0.236	0.082	3.533e-11	Tubule-like	Nat8f1	0.154
499	1.3145e-15	0.321223	0.203	0.058	4.08191e-11	Tubule-like	Fuca2	0.145
500	1.44014e-15	0.311952	0.235	0.078	4.47207e-11	Tubule-like	Vldlr	0.157
501	1.50908e-15	0.550454	0.357	0.181	4.68614e-11	Tubule-like	Spink1	0.176
502	1.61757e-15	0.350507	0.54	0.327	5.02305e-11	Tubule-like	Ivns1abp	0.213
503	1.70756e-15	0.313259	0.173	0.042	5.30247e-11	Tubule-like	Atp6v0a4	0.131
504	1.75092e-15	0.365689	0.429	0.234	5.43714e-11	Tubule-like	Etnk1	0.195
505	1.90848e-15	0.344918	0.596	0.393	5.92639e-11	Tubule-like	Suclg1	0.203
506	1.98679e-15	0.246349	0.949	0.868	6.16957e-11	Tubule-like	Atp5e	0.081
507	2.31331e-15	0.316347	0.212	0.066	7.18353e-11	Tubule-like	Prss8	0.146
508	4.07967e-15	0.357389	0.355	0.172	1.26686e-10	Tubule-like	Ghitm	0.183
509	4.1295e-15	0.285722	0.206	0.061	1.28233e-10	Tubule-like	Usp2	0.145
510	4.43287e-15	0.320451	0.607	0.402	1.37654e-10	Tubule-like	Tpi1	0.205
511	4.56015e-15	0.33946	0.238	0.087	1.41606e-10	Tubule-like	Tox3	0.151
512	4.95877e-15	0.337378	0.554	0.345	1.53985e-10	Tubule-like	Atp6v0b	0.209
513	5.13076e-15	0.310901	0.211	0.066	1.59326e-10	Tubule-like	Tmprss2	0.145
514	5.95483e-15	0.367525	0.351	0.171	1.84915e-10	Tubule-like	Hmgcs1	0.18
515	7.77584e-15	0.330919	0.48	0.277	2.41463e-10	Tubule-like	Acaa2	0.203
516	8.68608e-15	0.270265	0.828	0.646	2.69729e-10	Tubule-like	Ndufb5	0.182
517	9.59876e-15	0.349883	0.34	0.16	2.9807e-10	Tubule-like	Sephs2	0.18
518	1.02541e-14	0.339706	0.395	0.202	3.1842e-10	Tubule-like	Chpt1	0.193
519	1.10148e-14	0.399829	0.176	0.048	3.42042e-10	Tubule-like	Foxq1	0.128
520	1.30175e-14	0.293278	0.185	0.052	4.04233e-10	Tubule-like	Efhd1	0.133
521	1.39546e-14	0.327386	0.533	0.334	4.33332e-10	Tubule-like	Gpi1	0.199
522	1.4585e-14	0.302293	0.2	0.063	4.52909e-10	Tubule-like	Larp1b	0.137
523	1.54628e-14	0.320232	0.361	0.175	4.80166e-10	Tubule-like	Mien1	0.186
524	1.69318e-14	0.283802	0.22	0.073	5.25783e-10	Tubule-like	Smpdl3a	0.147
525	2.36448e-14	0.359323	0.259	0.105	7.34243e-10	Tubule-like	Wnk4	0.154
526	2.85913e-14	0.569611	0.545	0.39	8.87847e-10	Tubule-like	Wnk1	0.155
527	2.92783e-14	0.306704	0.163	0.042	9.09178e-10	Tubule-like	Hpn	0.121
528	3.37179e-14	0.3323	0.29	0.127	1.04704e-09	Tubule-like	1700011H14Rik	0.163
529	3.42072e-14	0.302899	0.255	0.099	1.06224e-09	Tubule-like	Akr1c19	0.156
530	3.81451e-14	0.326459	0.16	0.04	1.18452e-09	Tubule-like	Plet1	0.12
531	3.87992e-14	0.294817	0.218	0.075	1.20483e-09	Tubule-like	Crb3	0.143
532	4.66181e-14	0.258484	0.157	0.037	1.44763e-09	Tubule-like	Scin	0.12
533	4.73434e-14	0.312015	0.411	0.219	1.47016e-09	Tubule-like	Ank3	0.192
534	4.83388e-14	0.343901	0.513	0.313	1.50107e-09	Tubule-like	Lamb1	0.2
535	4.97342e-14	0.326943	0.466	0.268	1.5444e-09	Tubule-like	Fmc1	0.198
536	5.74311e-14	0.321882	0.16	0.04	1.78341e-09	Tubule-like	Klhl3	0.12
537	6.24971e-14	0.294107	0.262	0.105	1.94072e-09	Tubule-like	4833439L19Rik	0.157
538	6.81292e-14	0.335885	0.222	0.081	2.11561e-09	Tubule-like	Gstt2	0.141
539	7.23963e-14	0.311811	0.551	0.355	2.24812e-09	Tubule-like	Uqcrc1	0.196
540	8.77906e-14	0.314193	0.571	0.375	2.72616e-09	Tubule-like	Sdhb	0.196
541	8.91408e-14	0.310686	0.214	0.076	2.76809e-09	Tubule-like	Cpt1a	0.138
542	9.33554e-14	0.548862	0.383	0.213	2.89897e-09	Tubule-like	Spp2	0.17
543	9.36526e-14	0.272749	0.154	0.037	2.90819e-09	Tubule-like	Eps8	0.117
544	1.24319e-13	0.317584	0.235	0.088	3.86049e-09	Tubule-like	Adgrg1	0.147
545	1.60783e-13	0.271837	0.794	0.63	4.99281e-09	Tubule-like	Atp6v1f	0.164
546	1.696e-13	0.318358	0.158	0.042	5.26658e-09	Tubule-like	Stc1	0.116
547	1.74164e-13	0.412516	0.245	0.102	5.40832e-09	Tubule-like	Hsd11b2	0.143
548	1.95126e-13	0.324902	0.599	0.418	6.05926e-09	Tubule-like	Ndufa10	0.181
549	2.07067e-13	0.239587	0.125	0.022	6.43004e-09	Tubule-like	St14	0.103
550	2.50311e-13	0.337838	0.236	0.094	7.77291e-09	Tubule-like	Slc5a3	0.142
551	2.60939e-13	0.309716	0.159	0.043	8.10295e-09	Tubule-like	Ckmt1	0.116
552	2.75488e-13	0.266759	0.142	0.033	8.55472e-09	Tubule-like	Veph1	0.109
553	2.94209e-13	0.386314	0.203	0.072	9.13609e-09	Tubule-like	Spink8	0.131
554	3.01465e-13	0.421714	0.251	0.106	9.36138e-09	Tubule-like	Pgam2	0.145
555	3.04739e-13	0.299139	0.822	0.676	9.46306e-09	Tubule-like	Atp5k	0.146
556	3.28369e-13	0.342915	0.418	0.24	1.01968e-08	Tubule-like	Got2	0.178
557	3.36077e-13	0.277682	0.198	0.067	1.04362e-08	Tubule-like	Selenbp1	0.131
558	3.57639e-13	0.318367	0.296	0.136	1.11058e-08	Tubule-like	Cs	0.16
559	3.84963e-13	0.724199	0.339	0.184	1.19543e-08	Tubule-like	Slc12a3	0.155
560	4.04853e-13	0.339679	0.275	0.123	1.25719e-08	Tubule-like	Gclc	0.152
561	4.25964e-13	0.24293	0.896	0.792	1.32275e-08	Tubule-like	mt-Nd5	0.104
562	5.05581e-13	0.307895	0.256	0.106	1.56998e-08	Tubule-like	Gas6	0.15
563	6.95214e-13	0.338705	0.222	0.085	2.15885e-08	Tubule-like	Anpep	0.137
564	7.91565e-13	0.256302	0.223	0.085	2.45805e-08	Tubule-like	Tacc2	0.138
565	8.17089e-13	0.276977	0.147	0.037	2.53731e-08	Tubule-like	Ptges	0.11
566	1.06212e-12	0.31487	0.486	0.301	3.2982e-08	Tubule-like	Pgk1	0.185
567	1.20192e-12	0.256649	0.842	0.714	3.73233e-08	Tubule-like	Ndufb11	0.128
568	1.31902e-12	0.230128	0.188	0.063	4.09596e-08	Tubule-like	Eps8l2	0.125
569	1.61881e-12	0.274024	0.159	0.045	5.02691e-08	Tubule-like	Atp12a	0.114
570	1.81643e-12	0.308634	0.187	0.064	5.64055e-08	Tubule-like	Tacstd2	0.123
571	2.2582e-12	0.34056	0.23	0.094	7.0124e-08	Tubule-like	Tfap2b	0.136
572	2.36952e-12	0.264012	0.188	0.064	7.35808e-08	Tubule-like	Kcnj16	0.124
573	2.47305e-12	0.296958	0.163	0.049	7.67956e-08	Tubule-like	Amn	0.114
574	2.8385e-12	0.257795	0.249	0.103	8.81438e-08	Tubule-like	Tuba4a	0.146
575	2.85459e-12	0.274351	0.819	0.703	8.86435e-08	Tubule-like	Atp5f1	0.116
576	2.90574e-12	0.429649	0.244	0.108	9.02319e-08	Tubule-like	Fbp1	0.136
577	3.6026e-12	0.256154	0.171	0.054	1.11872e-07	Tubule-like	Spint1	0.117
578	4.05305e-12	0.276176	0.457	0.265	1.25859e-07	Tubule-like	Mgst1	0.192
579	4.11024e-12	0.288031	0.218	0.087	1.27635e-07	Tubule-like	Clcn5	0.131
580	4.1851e-12	0.417484	0.226	0.096	1.2996e-07	Tubule-like	Hdc	0.13
581	4.2279e-12	0.297961	0.42	0.244	1.31289e-07	Tubule-like	Cd9	0.176
582	4.34567e-12	0.27476	0.196	0.07	1.34946e-07	Tubule-like	Tesc	0.126
583	4.48453e-12	0.627445	0.378	0.226	1.39258e-07	Tubule-like	Umod	0.152
584	5.44796e-12	0.29335	0.145	0.04	1.69176e-07	Tubule-like	Kcnj1	0.105
585	5.57952e-12	0.329206	0.431	0.256	1.73261e-07	Tubule-like	Mrps6	0.175
586	5.64827e-12	0.33014	0.667	0.529	1.75396e-07	Tubule-like	Idh2	0.138
587	5.78014e-12	0.338565	0.371	0.201	1.79491e-07	Tubule-like	Rida	0.17
588	5.99151e-12	0.288683	0.312	0.154	1.86054e-07	Tubule-like	Gata3	0.158
589	7.07964e-12	0.261692	0.157	0.046	2.19844e-07	Tubule-like	Mal2	0.111
590	9.18494e-12	0.290888	0.588	0.403	2.8522e-07	Tubule-like	Ndufv2	0.185
591	9.53014e-12	0.28232	0.635	0.439	2.9594e-07	Tubule-like	Cyb5a	0.196
592	9.59484e-12	0.277316	0.448	0.265	2.97949e-07	Tubule-like	Tmbim4	0.183
593	1.03191e-11	0.270254	0.749	0.576	3.20439e-07	Tubule-like	Ndufb10	0.173
594	1.06204e-11	0.259224	0.146	0.04	3.29796e-07	Tubule-like	Mymx	0.106
595	1.14389e-11	0.247763	0.162	0.051	3.55211e-07	Tubule-like	Fam234a	0.111
596	1.19125e-11	0.319006	0.555	0.376	3.69918e-07	Tubule-like	Cisd1	0.179
597	1.25771e-11	0.642828	0.172	0.058	3.90556e-07	Tubule-like	Klk1	0.114
598	1.32575e-11	0.271626	0.643	0.46	4.11685e-07	Tubule-like	Fos	0.183
599	1.54548e-11	0.28187	0.304	0.153	4.79918e-07	Tubule-like	Pdha1	0.151
600	1.77901e-11	0.333392	0.176	0.063	5.52434e-07	Tubule-like	Fut9	0.113
601	1.79608e-11	0.229939	0.134	0.034	5.57736e-07	Tubule-like	Trp53inp2	0.1
602	1.85405e-11	0.28506	0.537	0.357	5.75739e-07	Tubule-like	Mrpl12	0.18
603	2.05335e-11	0.253771	0.318	0.165	6.37627e-07	Tubule-like	Lgmn	0.153
604	2.14811e-11	0.264966	0.329	0.169	6.67053e-07	Tubule-like	Pycard	0.16
605	2.22198e-11	0.249727	0.128	0.031	6.89992e-07	Tubule-like	Emx1	0.097
606	2.37834e-11	0.255297	0.166	0.055	7.38547e-07	Tubule-like	Cyp2j6	0.111
607	2.51518e-11	0.248479	0.166	0.055	7.81039e-07	Tubule-like	Pkhd1	0.111
608	2.83315e-11	0.260467	0.196	0.075	8.79779e-07	Tubule-like	Acsl1	0.121
609	3.0228e-11	0.308422	0.141	0.04	9.3867e-07	Tubule-like	Pck1	0.101
610	3.08161e-11	0.311621	0.269	0.129	9.56931e-07	Tubule-like	Sec14l1	0.14
611	3.38933e-11	0.224171	0.17	0.058	1.05249e-06	Tubule-like	Cluh	0.112
612	3.63908e-11	0.254057	0.396	0.226	1.13004e-06	Tubule-like	Etfa	0.17
613	3.69711e-11	0.274389	0.391	0.226	1.14806e-06	Tubule-like	Hcfc1r1	0.165
614	3.76389e-11	0.273028	0.738	0.573	1.1688e-06	Tubule-like	Ndufs5	0.165
615	3.84983e-11	0.283117	0.57	0.384	1.19549e-06	Tubule-like	Ndufs2	0.186
616	4.13432e-11	0.257039	0.171	0.06	1.28383e-06	Tubule-like	Hmgcs2	0.111
617	4.34387e-11	0.238326	0.234	0.1	1.3489e-06	Tubule-like	Hebp1	0.134
618	4.39361e-11	0.240352	0.768	0.63	1.36435e-06	Tubule-like	Ndufa11	0.138
619	4.92793e-11	0.273276	0.512	0.33	1.53027e-06	Tubule-like	Hspa9	0.182
620	5.02845e-11	0.219586	0.295	0.144	1.56148e-06	Tubule-like	Ptprf	0.151
621	5.31431e-11	0.452241	0.297	0.157	1.65025e-06	Tubule-like	Napsa	0.14
622	5.32539e-11	0.232479	0.269	0.126	1.65369e-06	Tubule-like	Stx7	0.143
623	6.10934e-11	0.265241	0.27	0.13	1.89713e-06	Tubule-like	Abcd3	0.14
624	6.13135e-11	0.208437	0.138	0.039	1.90397e-06	Tubule-like	Cds1	0.099
625	6.67885e-11	0.20817	0.119	0.028	2.07398e-06	Tubule-like	Cth	0.091
626	7.28579e-11	0.269358	0.364	0.205	2.26246e-06	Tubule-like	Ndufa9	0.159
627	8.00014e-11	0.250338	0.254	0.115	2.48428e-06	Tubule-like	Arhgap24	0.139
628	8.21519e-11	0.259781	0.231	0.102	2.55106e-06	Tubule-like	Cryz	0.129
629	8.47498e-11	0.282844	0.444	0.276	2.63173e-06	Tubule-like	Hint2	0.168
630	8.63596e-11	0.281227	0.362	0.207	2.68173e-06	Tubule-like	Atp6v1d	0.155
631	8.89631e-11	0.248337	0.196	0.078	2.76257e-06	Tubule-like	Pccb	0.118
632	1.00433e-10	0.221665	0.118	0.028	3.11874e-06	Tubule-like	Cdhr5	0.09
633	1.04754e-10	0.247692	0.262	0.123	3.25291e-06	Tubule-like	Kif21a	0.139
634	1.05434e-10	0.224335	0.89	0.811	3.27403e-06	Tubule-like	Atp5j2	0.079
635	1.11646e-10	0.260289	0.195	0.078	3.46694e-06	Tubule-like	Tmem174	0.117
636	1.11916e-10	0.276135	0.31	0.162	3.47533e-06	Tubule-like	Mt2	0.148
637	1.14423e-10	0.273692	0.222	0.097	3.55319e-06	Tubule-like	Dcxr	0.125
638	1.16127e-10	0.202169	0.123	0.031	3.60609e-06	Tubule-like	Baiap2l2	0.092
639	1.24222e-10	0.236283	0.119	0.03	3.85745e-06	Tubule-like	Scnn1g	0.089
640	1.26748e-10	0.247071	0.196	0.079	3.93592e-06	Tubule-like	2510002D24Rik	0.117
641	1.3092e-10	0.2463	0.117	0.028	4.06545e-06	Tubule-like	Adh1	0.089
642	1.39973e-10	0.268613	0.16	0.055	4.34657e-06	Tubule-like	Tmem229a	0.105
643	1.63068e-10	0.25517	0.185	0.072	5.06376e-06	Tubule-like	Aldh6a1	0.113
644	1.82117e-10	0.259612	0.233	0.108	5.65528e-06	Tubule-like	Pkp4	0.125
645	1.83715e-10	0.25036	0.632	0.457	5.70491e-06	Tubule-like	Aes	0.175
646	1.85092e-10	0.219831	0.121	0.031	5.74767e-06	Tubule-like	Aldh1l1	0.09
647	1.86762e-10	0.244752	0.279	0.136	5.79953e-06	Tubule-like	Mme	0.143
648	1.98432e-10	0.27532	0.138	0.042	6.16191e-06	Tubule-like	Cyp2d26	0.096
649	1.99754e-10	0.332649	0.277	0.142	6.20297e-06	Tubule-like	Tmem27	0.135
650	2.07613e-10	0.234715	0.608	0.423	6.44699e-06	Tubule-like	Vdac1	0.185
651	2.10548e-10	0.2528	0.218	0.094	6.53815e-06	Tubule-like	Wwc1	0.124
652	2.3995e-10	0.256139	0.198	0.081	7.45116e-06	Tubule-like	Gm17750	0.117
653	2.55094e-10	0.25969	0.416	0.252	7.92142e-06	Tubule-like	Bola3	0.164
654	2.55243e-10	0.277989	0.272	0.138	7.92606e-06	Tubule-like	Abhd17c	0.134
655	2.63404e-10	0.232129	0.799	0.628	8.17949e-06	Tubule-like	Minos1	0.171
656	2.70106e-10	0.25193	0.294	0.148	8.38761e-06	Tubule-like	Acot2	0.146
657	3.18505e-10	0.212898	0.133	0.039	9.89053e-06	Tubule-like	Nceh1	0.094
658	3.41686e-10	0.324582	0.206	0.09	1.06104e-05	Tubule-like	Pdzk1	0.116
659	3.66301e-10	0.238937	0.175	0.067	1.13747e-05	Tubule-like	Lamc2	0.108
660	3.69057e-10	0.321977	0.386	0.226	1.14603e-05	Tubule-like	Clu	0.16
661	3.8745e-10	0.200731	0.169	0.061	1.20315e-05	Tubule-like	Slc25a13	0.108
662	3.89589e-10	0.255185	0.216	0.097	1.20979e-05	Tubule-like	Pacsin2	0.119
663	4.30065e-10	0.235715	0.136	0.042	1.33548e-05	Tubule-like	Gpx6	0.094
664	4.63151e-10	0.237064	0.157	0.054	1.43822e-05	Tubule-like	Apoc1	0.103
665	5.24636e-10	0.290553	0.281	0.148	1.62915e-05	Tubule-like	Ddah1	0.133
666	5.40159e-10	0.229894	0.101	0.022	1.67736e-05	Tubule-like	Dmtn	0.079
667	5.53207e-10	0.207969	0.105	0.024	1.71787e-05	Tubule-like	Bsnd	0.081
668	5.79443e-10	0.221837	0.324	0.171	1.79935e-05	Tubule-like	Gng12	0.153
669	6.88437e-10	0.230842	0.142	0.048	2.1378e-05	Tubule-like	Pank1	0.094
670	6.98974e-10	0.205232	0.14	0.045	2.17052e-05	Tubule-like	Frrs1	0.095
671	7.53974e-10	0.342393	0.209	0.094	2.34131e-05	Tubule-like	Mep1a	0.115
672	7.71003e-10	0.218605	0.149	0.051	2.39419e-05	Tubule-like	Kcnk1	0.098
673	8.05335e-10	0.313542	0.231	0.109	2.50081e-05	Tubule-like	Ndrg1	0.122
674	8.80695e-10	0.246078	0.404	0.249	2.73482e-05	Tubule-like	Acat1	0.155
675	9.07789e-10	0.307267	0.353	0.205	2.81896e-05	Tubule-like	Tcn2	0.148
676	1.05707e-09	0.249482	0.238	0.115	3.28251e-05	Tubule-like	Smagp	0.123
677	1.10153e-09	0.221073	0.252	0.123	3.42058e-05	Tubule-like	Stard10	0.129
678	1.26107e-09	0.244074	0.401	0.246	3.916e-05	Tubule-like	Mecom	0.155
679	1.33899e-09	0.227102	0.18	0.073	4.15797e-05	Tubule-like	Hnf1b	0.107
680	1.57455e-09	0.217373	0.143	0.049	4.88944e-05	Tubule-like	Pgap1	0.094
681	1.70242e-09	0.239895	0.363	0.213	5.28652e-05	Tubule-like	Mettl26	0.15
682	1.71311e-09	0.240774	0.164	0.063	5.31972e-05	Tubule-like	Cdo1	0.101
683	1.73659e-09	0.272378	0.101	0.024	5.39262e-05	Tubule-like	Miox	0.077
684	1.75121e-09	0.204306	0.121	0.036	5.43803e-05	Tubule-like	Slc7a8	0.085
685	2.11611e-09	0.22914	0.788	0.643	6.57116e-05	Tubule-like	Ndufb7	0.145
686	2.14613e-09	0.218957	0.446	0.28	6.66439e-05	Tubule-like	Bicc1	0.166
687	2.22836e-09	0.210673	0.113	0.031	6.91973e-05	Tubule-like	C77080	0.082
688	2.23655e-09	0.240744	0.202	0.09	6.94517e-05	Tubule-like	Gpc4	0.112
689	2.37642e-09	0.228319	0.147	0.054	7.3795e-05	Tubule-like	B4galt6	0.093
690	2.68512e-09	0.235512	0.23	0.111	8.3381e-05	Tubule-like	Grhpr	0.119
691	2.8618e-09	0.254971	0.384	0.229	8.88676e-05	Tubule-like	Mcee	0.155
692	3.10811e-09	0.218615	0.36	0.21	9.65162e-05	Tubule-like	Wls	0.15
693	3.37967e-09	0.216625	0.185	0.078	0.000104949	Tubule-like	Neu1	0.107
694	3.39222e-09	0.22267	0.294	0.157	0.000105339	Tubule-like	Fuom	0.137
695	3.42727e-09	0.273701	0.12	0.037	0.000106427	Tubule-like	Aspa	0.083
696	3.47967e-09	0.244368	0.121	0.037	0.000108054	Tubule-like	Slc17a1	0.084
697	3.55085e-09	0.242529	0.33	0.189	0.000110265	Tubule-like	Txn2	0.141
698	3.71471e-09	0.25548	0.46	0.3	0.000115353	Tubule-like	Glud1	0.16
699	3.75777e-09	0.229627	0.164	0.066	0.00011669	Tubule-like	Slc31a1	0.098
700	3.77692e-09	0.217503	0.155	0.058	0.000117285	Tubule-like	Npb	0.097
701	3.79272e-09	0.264477	0.303	0.169	0.000117775	Tubule-like	Iah1	0.134
702	3.91174e-09	0.237896	0.164	0.066	0.000121471	Tubule-like	Ndrg2	0.098
703	4.30303e-09	0.20868	0.289	0.156	0.000133622	Tubule-like	Ncoa7	0.133
704	4.84301e-09	0.234166	0.208	0.096	0.00015039	Tubule-like	Folr1	0.112
705	4.88296e-09	0.248054	0.111	0.031	0.000151631	Tubule-like	Abca13	0.08
706	5.15134e-09	0.246917	0.305	0.169	0.000159965	Tubule-like	1110008P14Rik	0.136
707	5.24372e-09	0.205506	0.764	0.642	0.000162833	Tubule-like	Ndufc2	0.122
708	5.29408e-09	0.20467	0.179	0.075	0.000164397	Tubule-like	Ak3	0.104
709	5.38734e-09	0.207584	0.149	0.055	0.000167293	Tubule-like	Slc25a10	0.094
710	5.60174e-09	0.255833	0.27	0.145	0.000173951	Tubule-like	Ndufs1	0.125
711	6.27844e-09	0.251494	0.54	0.381	0.000194964	Tubule-like	Mrpl42	0.159
712	6.30168e-09	0.233819	0.26	0.136	0.000195686	Tubule-like	Aif1l	0.124
713	6.97764e-09	0.208845	0.137	0.048	0.000216677	Tubule-like	Bdh1	0.089
714	6.99025e-09	0.216724	0.411	0.253	0.000217068	Tubule-like	Ech1	0.158
715	7.33824e-09	0.208656	0.237	0.117	0.000227874	Tubule-like	Dcdc2a	0.12
716	7.7138e-09	0.217215	0.656	0.505	0.000239537	Tubule-like	Ndufs6	0.151
717	8.66357e-09	0.208763	0.807	0.655	0.00026903	Tubule-like	Ndufa12	0.152
718	8.93215e-09	0.20289	0.287	0.153	0.00027737	Tubule-like	Tns1	0.134
719	9.17538e-09	0.21268	0.269	0.141	0.000284923	Tubule-like	Tmem238	0.128
720	9.23222e-09	0.223108	0.332	0.193	0.000286688	Tubule-like	Fdx1	0.139
721	1.01391e-08	0.213595	0.187	0.082	0.000314851	Tubule-like	Mpped2	0.105
722	1.04645e-08	0.262697	0.597	0.436	0.000324955	Tubule-like	Timm8b	0.161
723	1.13107e-08	0.280529	0.255	0.136	0.00035123	Tubule-like	Csad	0.119
724	1.18577e-08	0.260622	0.382	0.238	0.000368216	Tubule-like	Scd2	0.144
725	1.24726e-08	0.213439	0.221	0.105	0.000387312	Tubule-like	Pbxip1	0.116
726	1.25583e-08	0.268503	0.207	0.1	0.000389973	Tubule-like	Slc4a4	0.107
727	1.34751e-08	0.25067	0.53	0.37	0.000418442	Tubule-like	Ndufb6	0.16
728	1.3526e-08	0.230058	0.275	0.148	0.000420023	Tubule-like	Idh3a	0.127
729	1.36355e-08	0.211464	0.273	0.148	0.000423422	Tubule-like	Fh1	0.125
730	1.45099e-08	0.211458	0.465	0.303	0.000450575	Tubule-like	Pam	0.162
731	1.49954e-08	0.2166	0.287	0.159	0.000465653	Tubule-like	Hoxb9	0.128
732	1.75286e-08	0.252402	0.118	0.039	0.000544316	Tubule-like	Acsm2	0.079
733	1.83458e-08	0.244145	0.315	0.189	0.000569693	Tubule-like	Glg1	0.126
734	2.00624e-08	0.203533	0.107	0.031	0.000622999	Tubule-like	Rhbg	0.076
735	2.01246e-08	0.255056	0.612	0.466	0.00062493	Tubule-like	Tmem176b	0.146
736	2.12675e-08	0.234127	0.662	0.501	0.000660421	Tubule-like	Ndufs7	0.161
737	2.22329e-08	0.225048	0.137	0.051	0.000690398	Tubule-like	Clcnka	0.086
738	2.24235e-08	0.277616	0.348	0.22	0.000696318	Tubule-like	Itga6	0.128
739	2.37134e-08	0.222576	0.556	0.39	0.000736372	Tubule-like	Uqcrc2	0.166
740	2.54481e-08	0.219936	0.151	0.061	0.000790239	Tubule-like	Fam149a	0.09
741	2.58332e-08	0.250695	0.436	0.291	0.000802199	Tubule-like	Ndufv1	0.145
742	2.71964e-08	0.225173	0.533	0.379	0.000844529	Tubule-like	Cstb	0.154
743	2.7873e-08	0.238337	0.143	0.057	0.000865541	Tubule-like	Gk	0.086
744	3.19014e-08	0.215826	0.213	0.105	0.000990636	Tubule-like	Sema3c	0.108
745	3.447e-08	0.225152	0.497	0.342	0.0010704	Tubule-like	Tmem176a	0.155
746	3.66908e-08	0.22591	0.671	0.522	0.00113936	Tubule-like	Ndufb4	0.149
747	3.7469e-08	0.239332	0.521	0.361	0.00116352	Tubule-like	Ndufa3	0.16
748	3.75594e-08	0.220493	0.138	0.052	0.00116633	Tubule-like	Tmem252	0.086
749	3.7777e-08	0.200394	0.72	0.553	0.00117309	Tubule-like	Ndufa5	0.167
750	4.27076e-08	0.268125	0.39	0.256	0.0013262	Tubule-like	Hadh	0.134
751	4.79497e-08	0.200042	0.412	0.267	0.00148898	Tubule-like	Rtn3	0.145
752	4.85895e-08	0.2568	0.164	0.072	0.00150885	Tubule-like	Apom	0.092
753	4.94388e-08	0.211393	0.11	0.036	0.00153522	Tubule-like	Smim24	0.074
754	4.99087e-08	0.219632	0.313	0.183	0.00154981	Tubule-like	Acot1	0.13
755	5.0776e-08	0.243411	0.174	0.079	0.00157675	Tubule-like	Hoga1	0.095
756	5.11554e-08	0.424209	0.371	0.256	0.00158853	Tubule-like	Calml4	0.115
757	5.22155e-08	0.224663	0.145	0.058	0.00162145	Tubule-like	Hao2	0.087
758	5.43776e-08	0.208369	0.221	0.112	0.00168859	Tubule-like	Cib1	0.109
759	5.63158e-08	0.240597	0.301	0.175	0.00174877	Tubule-like	Akr7a5	0.126
760	5.8488e-08	0.452866	0.157	0.069	0.00181623	Tubule-like	Aadat	0.088
761	8.489e-08	0.225371	0.243	0.132	0.00263609	Tubule-like	Papss1	0.111
762	1.01697e-07	0.218452	0.142	0.058	0.003158	Tubule-like	Sord	0.084
763	1.16259e-07	0.206145	0.14	0.057	0.0036102	Tubule-like	Gm10639	0.083
764	1.18828e-07	0.205066	0.217	0.112	0.00368998	Tubule-like	Cyb5b	0.105
765	1.2015e-07	0.227733	0.652	0.511	0.00373103	Tubule-like	Etfb	0.141
766	1.28409e-07	0.245889	0.43	0.291	0.00398748	Tubule-like	Acadl	0.139
767	1.40881e-07	0.269106	0.302	0.186	0.00437477	Tubule-like	Lrpap1	0.116
768	1.42516e-07	0.22083	0.302	0.183	0.00442556	Tubule-like	Gcsh	0.119
769	1.43662e-07	0.25358	0.423	0.285	0.00446113	Tubule-like	Cbr1	0.138
770	1.46226e-07	0.222044	0.51	0.351	0.00454076	Tubule-like	Ndufa1	0.159
771	1.54614e-07	0.220251	0.387	0.249	0.00480124	Tubule-like	Atp2a2	0.138
772	1.6345e-07	0.229685	0.393	0.262	0.00507561	Tubule-like	Dnajc19	0.131
773	1.64899e-07	0.238504	0.2	0.102	0.0051206	Tubule-like	Tst	0.098
774	1.72573e-07	0.215333	0.162	0.073	0.00535891	Tubule-like	Car4	0.089
775	1.86221e-07	0.26449	0.117	0.043	0.00578271	Tubule-like	Slc22a6	0.074
776	2.196e-07	0.200759	0.176	0.084	0.00681924	Tubule-like	Auh	0.092
777	2.28504e-07	0.206544	0.134	0.054	0.00709574	Tubule-like	Apela	0.08
778	2.31546e-07	0.207138	0.328	0.205	0.00719021	Tubule-like	Hadhb	0.123
779	2.38993e-07	0.219414	0.578	0.439	0.00742146	Tubule-like	Ndufa8	0.139
780	2.50082e-07	0.210128	0.215	0.115	0.00776581	Tubule-like	Pcmtd1	0.1
781	2.76809e-07	0.20391	0.24	0.135	0.00859576	Tubule-like	Impad1	0.105
782	3.03549e-07	0.312807	0.328	0.207	0.00942612	Tubule-like	Gpx3	0.121
783	3.1485e-07	0.209469	0.245	0.139	0.00977702	Tubule-like	Ide	0.106
784	3.36763e-07	0.271952	0.213	0.115	0.0104575	Tubule-like	4931406C07Rik	0.098
785	3.59539e-07	0.218032	0.138	0.058	0.0111648	Tubule-like	Gcnt1	0.08
786	4.52277e-07	0.210701	0.262	0.156	0.0140445	Tubule-like	Nfe2l2	0.106
787	4.88384e-07	0.213841	0.341	0.219	0.0151658	Tubule-like	Gclm	0.122
788	4.91013e-07	0.219331	0.292	0.178	0.0152474	Tubule-like	Lmo4	0.114
789	6.42288e-07	0.239873	0.413	0.283	0.019945	Tubule-like	Scp2	0.13
790	6.93842e-07	0.215256	0.331	0.213	0.0215459	Tubule-like	Zfp503	0.118
791	7.41279e-07	0.202869	0.59	0.45	0.0230189	Tubule-like	H2afj	0.14
792	8.94766e-07	0.207111	0.353	0.229	0.0277852	Tubule-like	Myo6	0.124
793	9.01251e-07	0.223881	0.275	0.169	0.0279865	Tubule-like	Qdpr	0.106
794	9.18121e-07	0.223617	0.234	0.135	0.0285104	Tubule-like	Fzd4	0.099
795	1.15671e-06	0.203305	0.28	0.171	0.0359195	Tubule-like	Gsr	0.109
796	1.49249e-06	0.204033	0.537	0.396	0.0463463	Tubule-like	Lamp1	0.141
797	3.94042e-06	0.231854	0.443	0.327	0.122362	Tubule-like	Fam162a	0.116
798	5.07654e-06	0.219996	0.605	0.484	0.157642	Tubule-like	Esd	0.121
799	5.86926e-06	0.219699	0.212	0.123	0.182258	Tubule-like	Galnt11	0.089
800	7.09748e-06	0.2109	0.568	0.453	0.220398	Tubule-like	Atp6v1g1	0.115
801	8.98712e-06	0.213406	0.26	0.165	0.279077	Tubule-like	Idh1	0.095
802	9.47254e-06	0.232244	0.119	0.054	0.294151	Tubule-like	Slc27a2	0.065
803	1.31879e-05	0.229194	0.158	0.085	0.409524	Tubule-like	Cpn1	0.073
804	1.56844e-05	0.265481	0.635	0.546	0.487047	Tubule-like	Cyba	0.089
805	2.44472e-05	0.345138	0.102	0.045	0.759158	Tubule-like	Ttr	0.057
806	6.76434e-76	1.7568	0.878	0.16	2.10053e-71	Endo-like + JG	Emcn	0.718
807	1.96498e-66	1.41663	0.6	0.067	6.10186e-62	Endo-like + JG	Pcdh17	0.533
808	3.54821e-64	1.19718	0.522	0.049	1.10183e-59	Endo-like + JG	Flt1	0.473
809	1.29993e-62	1.30428	0.578	0.066	4.03667e-58	Endo-like + JG	Cdh5	0.512
810	1.95309e-62	1.19847	0.544	0.056	6.06493e-58	Endo-like + JG	Gimap4	0.488
811	6.10157e-57	1.07541	0.456	0.041	1.89472e-52	Endo-like + JG	Gimap5	0.415
812	8.80386e-57	1.42829	0.644	0.101	2.73386e-52	Endo-like + JG	Gpihbp1	0.543
813	3.46526e-56	1.1397	0.522	0.059	1.07607e-51	Endo-like + JG	Kdr	0.463
814	3.71122e-56	1.19986	0.522	0.058	1.15245e-51	Endo-like + JG	Ecscr	0.464
815	1.37254e-54	1.2392	0.511	0.059	4.26213e-50	Endo-like + JG	Cd93	0.452
816	2.87236e-54	0.855329	0.356	0.024	8.91953e-50	Endo-like + JG	Ptprb	0.332
817	4.74844e-54	1.70204	0.867	0.233	1.47453e-49	Endo-like + JG	Egfl7	0.634
818	1.64172e-52	1.37585	0.867	0.226	5.09803e-48	Endo-like + JG	Ramp2	0.641
819	9.41995e-52	2.3734	0.989	0.5	2.92518e-47	Endo-like + JG	Fabp4	0.489
820	2.79792e-51	0.91505	0.4	0.035	8.68837e-47	Endo-like + JG	Lmo2	0.365
821	5.73884e-49	1.17403	0.511	0.068	1.78208e-44	Endo-like + JG	Pecam1	0.443
822	3.9176e-47	1.14631	0.511	0.069	1.21653e-42	Endo-like + JG	Gimap6	0.442
823	5.78092e-45	1.22352	0.644	0.122	1.79515e-40	Endo-like + JG	Mef2c	0.522
824	1.31727e-44	1.25444	0.533	0.082	4.09051e-40	Endo-like + JG	Ctla2a	0.451
825	2.0734e-44	1.30882	0.533	0.084	6.43852e-40	Endo-like + JG	Plvap	0.449
826	2.6616e-44	0.907338	0.367	0.035	8.26506e-40	Endo-like + JG	Arhgap31	0.332
827	1.04322e-43	1.25749	0.744	0.179	3.23952e-39	Endo-like + JG	Gng11	0.565
828	9.44422e-43	1.14493	0.444	0.056	2.93271e-38	Endo-like + JG	Fam167b	0.388
829	9.10168e-41	0.77467	0.344	0.033	2.82635e-36	Endo-like + JG	Tmem88	0.311
830	6.21175e-40	1.09717	0.522	0.085	1.92894e-35	Endo-like + JG	Plpp1	0.437
831	1.82806e-39	0.781297	0.344	0.034	5.67668e-35	Endo-like + JG	Rasip1	0.31
832	7.7961e-39	0.795301	0.333	0.032	2.42092e-34	Endo-like + JG	Cbfa2t3	0.301
833	2.23242e-38	1.16125	0.644	0.141	6.93232e-34	Endo-like + JG	Slc9a3r2	0.503
834	2.55107e-38	1.61113	0.7	0.183	7.92184e-34	Endo-like + JG	Tm4sf1	0.517
835	4.68887e-38	0.791785	0.322	0.031	1.45603e-33	Endo-like + JG	Rasgrp3	0.291
836	4.7443e-37	0.745564	0.311	0.029	1.47325e-32	Endo-like + JG	Myct1	0.282
837	1.16685e-36	0.989074	0.4	0.053	3.62341e-32	Endo-like + JG	Ehd3	0.347
838	1.82901e-36	0.653032	0.289	0.025	5.67964e-32	Endo-like + JG	Prex2	0.264
839	1.94458e-35	0.919331	0.467	0.075	6.0385e-31	Endo-like + JG	Ptp4a3	0.392
840	2.38236e-35	1.24229	0.922	0.426	7.39795e-31	Endo-like + JG	Ifitm3	0.496
841	3.00515e-35	0.755623	0.267	0.022	9.3319e-31	Endo-like + JG	Sox18	0.245
842	9.1906e-35	0.740531	0.356	0.042	2.85396e-30	Endo-like + JG	Gngt2	0.314
843	1.29003e-34	0.98564	0.511	0.096	4.00594e-30	Endo-like + JG	Tcim	0.415
844	1.54789e-34	0.900671	0.456	0.074	4.80668e-30	Endo-like + JG	Cavin3	0.382
845	2.17987e-34	1.26014	0.578	0.131	6.76914e-30	Endo-like + JG	Klf2	0.447
846	5.39645e-34	0.897966	0.389	0.053	1.67576e-29	Endo-like + JG	Icam2	0.336
847	7.58931e-34	0.845875	0.367	0.047	2.35671e-29	Endo-like + JG	Dkk2	0.32
848	2.1031e-33	0.827529	0.411	0.06	6.53075e-29	Endo-like + JG	Fxyd5	0.351
849	2.58888e-33	0.851023	0.4	0.059	8.03924e-29	Endo-like + JG	Esam	0.341
850	2.75978e-32	1.12283	0.756	0.255	8.56994e-28	Endo-like + JG	Crip2	0.501
851	4.70156e-32	0.826282	0.322	0.038	1.45998e-27	Endo-like + JG	Kctd12b	0.284
852	6.3494e-32	1.09948	0.944	0.616	1.97168e-27	Endo-like + JG	Sparc	0.328
853	1.74005e-31	0.433953	0.144	0.005	5.40339e-27	Endo-like + JG	Cd300lg	0.139
854	2.48227e-31	1.17796	0.6	0.156	7.70819e-27	Endo-like + JG	Plpp3	0.444
855	3.25123e-31	1.0554	0.411	0.069	1.0096e-26	Endo-like + JG	Cd34	0.342
856	5.60733e-31	0.614795	0.244	0.021	1.74125e-26	Endo-like + JG	Arap3	0.223
857	1.84727e-30	1.06961	0.889	0.385	5.73631e-26	Endo-like + JG	Mest	0.504
858	4.21236e-30	0.705768	0.244	0.022	1.30806e-25	Endo-like + JG	Arhgef15	0.222
859	4.45527e-30	0.522003	0.211	0.015	1.38349e-25	Endo-like + JG	S1pr1	0.196
860	6.72258e-29	0.468713	0.2	0.014	2.08756e-24	Endo-like + JG	Robo4	0.186
861	7.32884e-29	0.652682	0.256	0.026	2.27582e-24	Endo-like + JG	Pdgfb	0.23
862	1.64863e-28	0.926542	0.456	0.09	5.11948e-24	Endo-like + JG	Vamp5	0.366
863	7.16226e-28	1.35451	0.9	0.57	2.2241e-23	Endo-like + JG	S100a10	0.33
864	2.20374e-27	0.644853	0.278	0.033	6.84327e-23	Endo-like + JG	Tie1	0.245
865	2.20794e-27	0.824296	0.456	0.093	6.85632e-23	Endo-like + JG	Elk3	0.363
866	3.00599e-27	0.60501	0.256	0.027	9.33449e-23	Endo-like + JG	Lrrc8c	0.229
867	3.79454e-27	1.04479	0.833	0.442	1.17832e-22	Endo-like + JG	Gnai2	0.391
868	9.25628e-26	0.755855	1	0.955	2.87435e-21	Endo-like + JG	Tmsb4x	0.045
869	9.3227e-26	0.648891	0.289	0.038	2.89498e-21	Endo-like + JG	Adamts5	0.251
870	5.09575e-25	1.13706	0.578	0.176	1.58238e-20	Endo-like + JG	Sgk1	0.402
871	1.03247e-24	0.784104	0.333	0.054	3.20614e-20	Endo-like + JG	Eng	0.279
872	2.11038e-24	0.846825	0.433	0.096	6.55337e-20	Endo-like + JG	Adgrf5	0.337
873	3.82036e-24	0.469294	0.222	0.024	1.18634e-19	Endo-like + JG	Exoc3l4	0.198
874	6.21656e-24	0.68025	0.311	0.048	1.93043e-19	Endo-like + JG	Heg1	0.263
875	7.74928e-24	1.20754	0.756	0.325	2.40638e-19	Endo-like + JG	Fabp5	0.431
876	1.07933e-23	0.706343	0.322	0.052	3.35164e-19	Endo-like + JG	Col15a1	0.27
877	1.26808e-23	0.914501	0.711	0.273	3.93778e-19	Endo-like + JG	Tuba1a	0.438
878	1.3629e-23	0.546757	0.156	0.011	4.2322e-19	Endo-like + JG	Gja4	0.145
879	8.92835e-23	0.590262	0.256	0.034	2.77252e-18	Endo-like + JG	Ehd2	0.222
880	1.04173e-22	0.725584	0.356	0.067	3.23488e-18	Endo-like + JG	Ets1	0.289
881	1.29644e-22	0.382475	0.2	0.02	4.02584e-18	Endo-like + JG	Nostrin	0.18
882	2.6342e-22	0.335241	0.122	0.006	8.17998e-18	Endo-like + JG	Dll4	0.116
883	2.91159e-22	0.642155	0.3	0.048	9.04136e-18	Endo-like + JG	Plk2	0.252
884	6.62748e-22	0.370643	0.156	0.012	2.05803e-17	Endo-like + JG	Unc45b	0.144
885	6.88826e-22	0.955505	0.6	0.206	2.13901e-17	Endo-like + JG	Msn	0.394
886	1.44322e-21	0.547041	0.256	0.036	4.48162e-17	Endo-like + JG	Cd38	0.22
887	1.66143e-21	1.05618	0.744	0.333	5.15924e-17	Endo-like + JG	Vim	0.411
888	1.78543e-21	0.660997	0.267	0.04	5.5443e-17	Endo-like + JG	Adgre5	0.227
889	2.34998e-21	0.559506	0.256	0.036	7.2974e-17	Endo-like + JG	Mmrn2	0.22
890	2.49414e-21	0.898068	0.322	0.059	7.74504e-17	Endo-like + JG	Rsad2	0.263
891	2.62584e-21	0.965256	0.789	0.383	8.15403e-17	Endo-like + JG	Meis2	0.406
892	3.5204e-21	0.393071	0.156	0.012	1.09319e-16	Endo-like + JG	Exoc3l2	0.144
893	8.13901e-21	0.856724	0.9	0.594	2.52741e-16	Endo-like + JG	Cd81	0.306
894	8.83969e-21	0.779466	0.256	0.038	2.74499e-16	Endo-like + JG	Aplnr	0.218
895	1.0094e-20	0.749036	0.444	0.111	3.13449e-16	Endo-like + JG	Klf7	0.333
896	1.06459e-20	0.566111	0.3	0.051	3.30587e-16	Endo-like + JG	Srgn	0.249
897	1.78299e-20	0.267775	0.111	0.006	5.53671e-16	Endo-like + JG	Palmd	0.105
898	1.97032e-20	0.66511	0.322	0.06	6.11844e-16	Endo-like + JG	Fli1	0.262
899	3.63461e-20	0.952195	0.756	0.354	1.12865e-15	Endo-like + JG	Cald1	0.402
900	3.86808e-20	0.621053	0.367	0.077	1.20116e-15	Endo-like + JG	Rras	0.29
901	1.67345e-19	0.717424	0.467	0.126	5.19656e-15	Endo-like + JG	Amotl1	0.341
902	1.70786e-19	0.540787	0.256	0.04	5.30342e-15	Endo-like + JG	Tgfb1	0.216
903	2.39825e-19	0.765877	0.9	0.611	7.44728e-15	Endo-like + JG	Col4a1	0.289
904	2.73574e-19	0.74926	0.478	0.134	8.4953e-15	Endo-like + JG	Ednrb	0.344
905	4.5194e-19	0.395899	0.167	0.017	1.40341e-14	Endo-like + JG	Ushbp1	0.15
906	6.80646e-19	0.901321	0.5	0.154	2.11361e-14	Endo-like + JG	Bst2	0.346
907	8.124e-19	0.422573	0.211	0.028	2.52274e-14	Endo-like + JG	Gm13889	0.183
908	1.07621e-18	1.05871	0.522	0.169	3.34196e-14	Endo-like + JG	Cldn5	0.353
909	1.08355e-18	0.542121	0.178	0.02	3.36475e-14	Endo-like + JG	Tek	0.158
910	1.68079e-18	0.516036	0.244	0.038	5.21937e-14	Endo-like + JG	Fam212a	0.206
911	4.71252e-18	0.679528	0.378	0.092	1.46338e-13	Endo-like + JG	Zeb1	0.286
912	8.31428e-18	0.919824	0.322	0.073	2.58183e-13	Endo-like + JG	Rflnb	0.249
913	1.11668e-17	0.649286	0.411	0.108	3.46761e-13	Endo-like + JG	Dlc1	0.303
914	1.15726e-17	0.484755	0.322	0.067	3.59365e-13	Endo-like + JG	Rtl8b	0.255
915	1.45511e-17	0.630825	0.367	0.09	4.51856e-13	Endo-like + JG	Ets2	0.277
916	1.62105e-17	0.84015	0.244	0.043	5.03385e-13	Endo-like + JG	Sox17	0.201
917	1.80261e-17	0.539297	0.256	0.045	5.59764e-13	Endo-like + JG	Gimap1	0.211
918	1.9189e-17	0.747337	0.644	0.259	5.95874e-13	Endo-like + JG	S100a16	0.385
919	2.06413e-17	0.893354	0.567	0.213	6.40975e-13	Endo-like + JG	Nrp1	0.354
920	2.56855e-17	0.599778	0.167	0.019	7.97613e-13	Endo-like + JG	Bcl6b	0.148
921	4.28995e-17	0.364994	0.133	0.012	1.33216e-12	Endo-like + JG	Mfng	0.121
922	5.19842e-17	0.849509	0.478	0.153	1.61427e-12	Endo-like + JG	Ebf1	0.325
923	5.32607e-17	0.388749	0.144	0.014	1.6539e-12	Endo-like + JG	Hhex	0.13
924	5.50063e-17	0.83144	0.589	0.236	1.70811e-12	Endo-like + JG	Tagln2	0.353
925	6.2621e-17	0.624376	0.433	0.122	1.94457e-12	Endo-like + JG	Apbb2	0.311
926	8.27302e-17	0.792838	0.289	0.062	2.56902e-12	Endo-like + JG	Ehd4	0.227
927	8.27939e-17	0.252931	0.144	0.014	2.571e-12	Endo-like + JG	Prkch	0.13
928	8.8803e-17	0.464772	0.167	0.02	2.7576e-12	Endo-like + JG	Grasp	0.147
929	9.13635e-17	0.401433	0.122	0.01	2.83711e-12	Endo-like + JG	She	0.112
930	1.10051e-16	0.556469	0.233	0.04	3.41742e-12	Endo-like + JG	Rapgef5	0.193
931	1.32795e-16	0.67842	0.278	0.056	4.1237e-12	Endo-like + JG	Gchfr	0.222
932	1.9166e-16	0.222474	0.111	0.008	5.95161e-12	Endo-like + JG	Jag2	0.103
933	1.92146e-16	0.659229	0.333	0.078	5.96669e-12	Endo-like + JG	Ldb2	0.255
934	2.43522e-16	0.306422	0.144	0.015	7.5621e-12	Endo-like + JG	Thbd	0.129
935	4.13308e-16	0.686537	0.422	0.127	1.28344e-11	Endo-like + JG	Cmtm8	0.295
936	4.51292e-16	0.726832	0.556	0.205	1.4014e-11	Endo-like + JG	B2m	0.351
937	4.54359e-16	0.890549	0.722	0.421	1.41092e-11	Endo-like + JG	Fkbp1a	0.301
938	6.30117e-16	0.800823	0.789	0.459	1.9567e-11	Endo-like + JG	Arpc3	0.33
939	7.56675e-16	0.537315	0.278	0.057	2.3497e-11	Endo-like + JG	Klk8	0.221
940	8.64175e-16	0.680575	0.889	0.758	2.68352e-11	Endo-like + JG	Calm1	0.131
941	9.15852e-16	0.345976	0.144	0.015	2.84399e-11	Endo-like + JG	Clec14a	0.129
942	9.59906e-16	0.438363	0.156	0.019	2.9808e-11	Endo-like + JG	Fgd5	0.137
943	1.28173e-15	0.613884	0.256	0.05	3.98016e-11	Endo-like + JG	Mcam	0.206
944	2.0214e-15	0.382892	0.122	0.011	6.27706e-11	Endo-like + JG	Gm16104	0.111
945	3.04865e-15	0.523964	0.167	0.022	9.46697e-11	Endo-like + JG	Tcf15	0.145
946	3.08159e-15	0.784096	0.211	0.036	9.56926e-11	Endo-like + JG	Dlk1	0.175
947	3.51858e-15	0.525529	0.244	0.046	1.09263e-10	Endo-like + JG	Epas1	0.198
948	5.11737e-15	0.525394	0.289	0.064	1.5891e-10	Endo-like + JG	1700025G04Rik	0.225
949	5.44807e-15	0.488554	0.122	0.012	1.69179e-10	Endo-like + JG	Scarf1	0.11
950	5.72379e-15	0.393869	0.156	0.019	1.77741e-10	Endo-like + JG	Prex1	0.137
951	7.65283e-15	0.668955	0.478	0.169	2.37643e-10	Endo-like + JG	Rhoc	0.309
952	1.12323e-14	0.348498	0.156	0.02	3.48795e-10	Endo-like + JG	Cables2	0.136
953	1.69074e-14	0.780044	0.822	0.549	5.25025e-10	Endo-like + JG	Clic1	0.273
954	1.71413e-14	0.534965	0.922	0.829	5.3229e-10	Endo-like + JG	Gnas	0.093
955	1.73352e-14	0.87302	0.7	0.361	5.3831e-10	Endo-like + JG	Tcf4	0.339
956	1.7667e-14	0.378644	0.144	0.017	5.48614e-10	Endo-like + JG	Nrgn	0.127
957	2.01692e-14	0.356255	0.111	0.01	6.26314e-10	Endo-like + JG	Cyyr1	0.101
958	2.27145e-14	0.529223	0.344	0.091	7.05354e-10	Endo-like + JG	Tgfbr2	0.253
959	2.40232e-14	0.788431	0.811	0.53	7.45994e-10	Endo-like + JG	Marcks	0.281
960	2.56583e-14	0.423947	0.156	0.02	7.96767e-10	Endo-like + JG	Clec1a	0.136
961	2.60847e-14	0.251923	0.111	0.01	8.10008e-10	Endo-like + JG	Pcdh12	0.101
962	5.96673e-14	0.607036	0.378	0.111	1.85285e-09	Endo-like + JG	Igfbp3	0.267
963	6.25558e-14	0.409099	0.156	0.021	1.94255e-09	Endo-like + JG	Slfn2	0.135
964	8.58839e-14	0.343236	0.111	0.011	2.66695e-09	Endo-like + JG	Ephb1	0.1
965	9.36163e-14	0.555494	0.989	0.905	2.90707e-09	Endo-like + JG	Tmsb10	0.084
966	9.49417e-14	0.347643	0.2	0.034	2.94822e-09	Endo-like + JG	Ndufa4l2	0.166
967	9.82103e-14	0.568707	0.167	0.025	3.04973e-09	Endo-like + JG	Adgrl4	0.142
968	1.03329e-13	0.255333	0.111	0.011	3.20867e-09	Endo-like + JG	Ripply3	0.1
969	1.27322e-13	0.648605	0.411	0.13	3.95373e-09	Endo-like + JG	Efnb2	0.281
970	1.39375e-13	0.221182	0.111	0.011	4.328e-09	Endo-like + JG	Kif26a	0.1
971	1.4287e-13	0.422896	0.289	0.068	4.43655e-09	Endo-like + JG	Uchl1	0.221
972	1.52296e-13	0.570789	0.378	0.113	4.72924e-09	Endo-like + JG	Dennd5b	0.265
973	1.91691e-13	0.537639	0.911	0.715	5.95257e-09	Endo-like + JG	Ifitm2	0.196
974	1.94684e-13	0.558353	0.133	0.016	6.04553e-09	Endo-like + JG	Cyp26b1	0.117
975	3.25363e-13	0.383495	0.122	0.014	1.01035e-08	Endo-like + JG	Tbxa2r	0.108
976	4.01755e-13	0.521508	0.278	0.067	1.24757e-08	Endo-like + JG	Plekho1	0.211
977	4.05525e-13	0.4645	0.244	0.054	1.25928e-08	Endo-like + JG	Rap2a	0.19
978	5.72752e-13	0.433445	0.211	0.041	1.77857e-08	Endo-like + JG	Rhoj	0.17
979	6.27856e-13	0.553714	0.278	0.069	1.94968e-08	Endo-like + JG	Kitl	0.209
980	6.35639e-13	0.417722	0.289	0.07	1.97385e-08	Endo-like + JG	Rasgrp2	0.219
981	7.46813e-13	0.370586	0.144	0.02	2.31908e-08	Endo-like + JG	Sp100	0.124
982	7.55927e-13	0.452843	0.167	0.027	2.34738e-08	Endo-like + JG	Jcad	0.14
983	1.52754e-12	0.629046	0.244	0.056	4.74348e-08	Endo-like + JG	Sparcl1	0.188
984	2.10368e-12	0.620033	0.356	0.111	6.53256e-08	Endo-like + JG	4931406P16Rik	0.245
985	2.28951e-12	0.326672	0.122	0.015	7.10963e-08	Endo-like + JG	Rarg	0.107
986	3.03019e-12	0.495897	0.222	0.048	9.40965e-08	Endo-like + JG	Sipa1	0.174
987	3.42984e-12	0.742424	0.733	0.461	1.06507e-07	Endo-like + JG	Pbx1	0.272
988	3.79868e-12	0.361072	0.167	0.028	1.1796e-07	Endo-like + JG	Afap1l1	0.139
989	3.81952e-12	0.453767	0.2	0.04	1.18607e-07	Endo-like + JG	Lgals9	0.16
990	4.91689e-12	0.614075	0.744	0.486	1.52684e-07	Endo-like + JG	Col4a2	0.258
991	5.15902e-12	0.316944	0.144	0.021	1.60203e-07	Endo-like + JG	Bvht	0.123
992	5.36664e-12	0.692754	0.278	0.077	1.6665e-07	Endo-like + JG	Sh3bp5	0.201
993	7.25623e-12	0.716628	0.467	0.192	2.25328e-07	Endo-like + JG	Hspg2	0.275
994	7.92197e-12	0.432167	0.156	0.025	2.46001e-07	Endo-like + JG	Chst2	0.131
995	9.89045e-12	0.618781	0.356	0.114	3.07128e-07	Endo-like + JG	Rhob	0.242
996	1.03761e-11	0.264099	0.133	0.019	3.2221e-07	Endo-like + JG	Lrrc32	0.114
997	1.06837e-11	0.702323	0.233	0.057	3.31762e-07	Endo-like + JG	Rgcc	0.176
998	1.94726e-11	0.574532	0.322	0.098	6.04684e-07	Endo-like + JG	Nes	0.224
999	2.6463e-11	0.409296	0.189	0.038	8.21756e-07	Endo-like + JG	Rgs3	0.151
1000	2.88872e-11	0.612654	0.189	0.038	8.97035e-07	Endo-like + JG	S100a4	0.151
1001	3.24626e-11	0.39138	0.222	0.05	1.00806e-06	Endo-like + JG	Calcrl	0.172
1002	5.11155e-11	0.415103	0.267	0.071	1.58729e-06	Endo-like + JG	Plcb1	0.196
1003	5.95233e-11	0.468284	0.222	0.053	1.84838e-06	Endo-like + JG	Piezo2	0.169
1004	8.31806e-11	0.401168	0.167	0.031	2.58301e-06	Endo-like + JG	Cd248	0.136
1005	1.12394e-10	0.335817	0.144	0.024	3.49017e-06	Endo-like + JG	Ppp1r18	0.12
1006	1.14218e-10	0.476801	0.2	0.045	3.5468e-06	Endo-like + JG	Cav1	0.155
1007	1.20551e-10	0.241039	0.133	0.02	3.74348e-06	Endo-like + JG	Tbx3os1	0.113
1008	1.2507e-10	0.471302	0.378	0.132	3.88381e-06	Endo-like + JG	Bnip2	0.246
1009	1.58881e-10	0.481659	0.2	0.045	4.93374e-06	Endo-like + JG	Kank3	0.155
1010	1.73527e-10	0.466484	0.267	0.075	5.38854e-06	Endo-like + JG	Itpkb	0.192
1011	2.01863e-10	0.560411	0.5	0.227	6.26846e-06	Endo-like + JG	Ppp1r2	0.273
1012	2.08942e-10	0.529287	0.233	0.061	6.48827e-06	Endo-like + JG	Nid2	0.172
1013	3.12506e-10	0.625276	0.622	0.351	9.70423e-06	Endo-like + JG	Tpm4	0.271
1014	3.45264e-10	0.560893	0.3	0.096	1.07215e-05	Endo-like + JG	Cda	0.204
1015	3.97399e-10	0.270844	0.133	0.022	1.23404e-05	Endo-like + JG	Dok4	0.111
1016	4.2156e-10	0.386917	0.156	0.03	1.30907e-05	Endo-like + JG	Sema6d	0.126
1017	4.40447e-10	0.49616	0.267	0.078	1.36772e-05	Endo-like + JG	Ece1	0.189
1018	5.20136e-10	0.556232	0.256	0.074	1.61518e-05	Endo-like + JG	Filip1l	0.182
1019	6.44142e-10	0.532238	0.556	0.268	2.00025e-05	Endo-like + JG	Hras	0.288
1020	6.53948e-10	0.678444	0.722	0.465	2.03071e-05	Endo-like + JG	Ly6e	0.257
1021	6.79609e-10	0.568109	0.6	0.306	2.11039e-05	Endo-like + JG	Eva1b	0.294
1022	7.63567e-10	0.375748	0.256	0.072	2.3711e-05	Endo-like + JG	Tspan18	0.184
1023	7.81603e-10	0.282056	0.122	0.019	2.42711e-05	Endo-like + JG	Apold1	0.103
1024	7.94019e-10	0.389189	0.222	0.057	2.46567e-05	Endo-like + JG	Cdc42ep2	0.165
1025	8.00404e-10	0.476359	0.833	0.654	2.48549e-05	Endo-like + JG	Cfl1	0.179
1026	8.41444e-10	0.367523	0.111	0.016	2.61294e-05	Endo-like + JG	Zc3hav1	0.095
1027	9.24137e-10	0.362567	0.144	0.027	2.86972e-05	Endo-like + JG	Mapk12	0.117
1028	1.01104e-09	0.329292	0.133	0.023	3.1396e-05	Endo-like + JG	Tnfsf10	0.11
1029	1.2051e-09	0.662078	0.233	0.064	3.7422e-05	Endo-like + JG	Ly6c1	0.169
1030	1.24818e-09	0.319157	0.144	0.027	3.87598e-05	Endo-like + JG	Ppp1r16b	0.117
1031	1.30125e-09	0.38672	0.956	0.891	4.04077e-05	Endo-like + JG	Myl6	0.065
1032	1.36921e-09	0.443731	0.267	0.081	4.25181e-05	Endo-like + JG	Arhgef7	0.186
1033	1.475e-09	0.474039	0.333	0.118	4.58032e-05	Endo-like + JG	Ptk2	0.215
1034	1.53698e-09	0.457681	0.856	0.746	4.77278e-05	Endo-like + JG	Pfn1	0.11
1035	1.77835e-09	0.490285	0.278	0.088	5.52231e-05	Endo-like + JG	Tnfaip1	0.19
1036	1.83088e-09	0.43103	0.433	0.169	5.68542e-05	Endo-like + JG	Tjp1	0.264
1037	1.8312e-09	0.299254	0.178	0.04	5.68643e-05	Endo-like + JG	Hbb-bt	0.138
1038	2.13035e-09	0.290469	0.156	0.031	6.61537e-05	Endo-like + JG	Isg15	0.125
1039	2.35124e-09	0.746965	0.311	0.109	7.3013e-05	Endo-like + JG	Hspb1	0.202
1040	2.87208e-09	0.570748	0.267	0.085	8.91868e-05	Endo-like + JG	Plxnd1	0.182
1041	3.01207e-09	0.340086	0.167	0.036	9.35338e-05	Endo-like + JG	Cavin1	0.131
1042	3.19646e-09	0.610019	0.511	0.251	9.92596e-05	Endo-like + JG	S100a13	0.26
1043	3.23161e-09	0.245685	1	0.998	0.000100351	Endo-like + JG	Tpt1	0.002
1044	3.40523e-09	0.511377	0.389	0.156	0.000105743	Endo-like + JG	Dusp1	0.233
1045	4.38918e-09	0.343776	0.167	0.036	0.000136297	Endo-like + JG	Dock6	0.131
1046	4.39417e-09	0.526616	0.256	0.08	0.000136452	Endo-like + JG	Hip1	0.176
1047	5.4436e-09	0.32155	0.133	0.025	0.00016904	Endo-like + JG	Cd36	0.108
1048	5.86277e-09	0.52571	0.356	0.133	0.000182056	Endo-like + JG	Rtl8a	0.223
1049	6.35499e-09	0.36389	0.111	0.018	0.000197341	Endo-like + JG	Egln3	0.093
1050	6.43081e-09	0.40408	0.178	0.043	0.000199696	Endo-like + JG	Lgalsl	0.135
1051	6.78028e-09	0.502007	0.467	0.218	0.000210548	Endo-like + JG	Mfge8	0.249
1052	6.83421e-09	0.536575	0.489	0.239	0.000212223	Endo-like + JG	Anxa5	0.25
1053	6.85731e-09	0.56347	0.467	0.213	0.00021294	Endo-like + JG	Selenom	0.254
1054	6.86239e-09	0.472211	0.333	0.123	0.000213098	Endo-like + JG	Notch1	0.21
1055	6.87949e-09	0.521974	0.333	0.122	0.000213629	Endo-like + JG	Tinagl1	0.211
1056	6.94412e-09	0.518618	0.6	0.32	0.000215636	Endo-like + JG	Fermt2	0.28
1057	7.81116e-09	0.541157	0.378	0.152	0.00024256	Endo-like + JG	H2-D1	0.226
1058	9.80145e-09	0.246151	0.111	0.018	0.000304364	Endo-like + JG	Stom	0.093
1059	1.13683e-08	0.524135	0.367	0.147	0.00035302	Endo-like + JG	Dusp3	0.22
1060	1.38312e-08	0.446862	0.278	0.092	0.0004295	Endo-like + JG	Tnfaip2	0.186
1061	1.91305e-08	0.351882	0.222	0.063	0.000594058	Endo-like + JG	Rcsd1	0.159
1062	2.13627e-08	0.427446	0.233	0.07	0.000663377	Endo-like + JG	Gng2	0.163
1063	2.17118e-08	0.350608	0.156	0.035	0.000674215	Endo-like + JG	Sh2b3	0.121
1064	2.38538e-08	0.438926	0.256	0.082	0.000740733	Endo-like + JG	Fam117b	0.174
1065	2.38916e-08	0.432122	0.222	0.065	0.000741905	Endo-like + JG	Adam15	0.157
1066	2.38952e-08	0.508744	0.711	0.455	0.000742016	Endo-like + JG	Itgb1	0.256
1067	2.48437e-08	0.49483	0.167	0.041	0.000771473	Endo-like + JG	Tubb6	0.126
1068	2.68267e-08	0.635348	0.544	0.318	0.000833048	Endo-like + JG	Anxa2	0.226
1069	2.78305e-08	0.545764	0.433	0.199	0.000864222	Endo-like + JG	Arpc1b	0.234
1070	2.87314e-08	0.440312	0.756	0.506	0.000892196	Endo-like + JG	Myl12a	0.25
1071	3.94661e-08	0.319234	0.156	0.036	0.00122554	Endo-like + JG	Micall1	0.12
1072	3.94776e-08	0.209654	0.122	0.023	0.0012259	Endo-like + JG	Acvrl1	0.099
1073	4.28677e-08	0.334128	0.189	0.049	0.00133117	Endo-like + JG	Enho	0.14
1074	4.9025e-08	0.55283	0.622	0.372	0.00152237	Endo-like + JG	Timp3	0.25
1075	5.58181e-08	0.483757	0.711	0.464	0.00173332	Endo-like + JG	Rdx	0.247
1076	5.62085e-08	0.455984	0.733	0.513	0.00174544	Endo-like + JG	Laptm4a	0.22
1077	6.87533e-08	0.316617	0.122	0.024	0.002135	Endo-like + JG	Fam43a	0.098
1078	7.44671e-08	0.399453	0.256	0.087	0.00231243	Endo-like + JG	Snrk	0.169
1079	7.74972e-08	0.606243	0.233	0.076	0.00240652	Endo-like + JG	Igf1	0.157
1080	8.37308e-08	0.286301	0.144	0.033	0.00260009	Endo-like + JG	Tmem86a	0.111
1081	9.08367e-08	0.269753	0.167	0.041	0.00282075	Endo-like + JG	Chst15	0.126
1082	9.17672e-08	0.237015	1	0.976	0.00284965	Endo-like + JG	Ubb	0.024
1083	1.09487e-07	0.394742	0.244	0.08	0.0033999	Endo-like + JG	Myadm	0.164
1084	1.10285e-07	0.327573	0.144	0.033	0.00342469	Endo-like + JG	Ptprm	0.111
1085	1.11095e-07	0.363562	0.189	0.053	0.00344985	Endo-like + JG	Sav1	0.136
1086	1.15809e-07	0.302925	0.967	0.926	0.00359623	Endo-like + JG	Eif1	0.041
1087	1.16402e-07	0.522621	0.244	0.083	0.00361464	Endo-like + JG	Mgat1	0.161
1088	1.23759e-07	0.307293	0.144	0.033	0.0038431	Endo-like + JG	Xaf1	0.111
1089	1.24305e-07	0.372863	0.189	0.053	0.00386006	Endo-like + JG	Rgl1	0.136
1090	1.48746e-07	0.338292	0.144	0.034	0.004619	Endo-like + JG	Ramp3	0.11
1091	1.53996e-07	0.398956	0.344	0.139	0.00478204	Endo-like + JG	Podxl	0.205
1092	1.72403e-07	0.321876	0.144	0.034	0.00535364	Endo-like + JG	Cracr2b	0.11
1093	1.80279e-07	0.339474	0.133	0.03	0.00559821	Endo-like + JG	Lyn	0.103
1094	1.85652e-07	0.545299	0.622	0.404	0.00576505	Endo-like + JG	Crip1	0.218
1095	1.85762e-07	0.42586	0.222	0.072	0.00576848	Endo-like + JG	Fbxl7	0.15
1096	2.06156e-07	0.278889	0.267	0.098	0.00640175	Endo-like + JG	Hbb-bs	0.169
1097	2.22116e-07	0.290279	0.111	0.022	0.00689736	Endo-like + JG	Stxbp1	0.089
1098	2.24425e-07	0.393135	0.356	0.146	0.00696906	Endo-like + JG	Nid1	0.21
1099	2.4831e-07	0.488356	0.611	0.375	0.00771077	Endo-like + JG	Rac1	0.236
1100	2.74316e-07	0.364195	0.178	0.049	0.00851832	Endo-like + JG	BC028528	0.129
1101	2.79148e-07	0.376425	0.3	0.114	0.00866837	Endo-like + JG	Zcchc9	0.186
1102	2.8241e-07	0.311005	0.133	0.03	0.00876967	Endo-like + JG	N4bp3	0.103
1103	3.22003e-07	0.306096	0.2	0.06	0.00999916	Endo-like + JG	Casp8	0.14
1104	3.73635e-07	0.461769	0.711	0.45	0.0116025	Endo-like + JG	Rrbp1	0.261
1105	4.00859e-07	0.222192	0.133	0.03	0.0124479	Endo-like + JG	Lpar4	0.103
1106	4.10843e-07	0.657915	0.322	0.139	0.0127579	Endo-like + JG	Klf4	0.183
1107	4.18725e-07	0.454186	0.467	0.24	0.0130027	Endo-like + JG	Tsc22d4	0.227
1108	4.80345e-07	0.553333	0.556	0.339	0.0149161	Endo-like + JG	Ppic	0.217
1109	5.17433e-07	0.312845	0.156	0.04	0.0160679	Endo-like + JG	Tgfb1i1	0.116
1110	5.81354e-07	0.32295	0.144	0.036	0.0180528	Endo-like + JG	Caskin2	0.108
1111	5.82581e-07	0.279873	0.144	0.036	0.0180909	Endo-like + JG	Tlnrd1	0.108
1112	6.24535e-07	0.368662	0.211	0.069	0.0193937	Endo-like + JG	Peak1	0.142
1113	7.66678e-07	0.387851	0.222	0.076	0.0238076	Endo-like + JG	Acap2	0.146
1114	7.67955e-07	0.456766	0.256	0.096	0.0238473	Endo-like + JG	Carhsp1	0.16
1115	8.47468e-07	0.222096	0.178	0.051	0.0263164	Endo-like + JG	Fmnl3	0.127
1116	8.9026e-07	0.420062	0.4	0.19	0.0276452	Endo-like + JG	Mxd4	0.21
1117	8.92212e-07	0.400816	0.267	0.101	0.0277059	Endo-like + JG	Klf13	0.166
1118	9.17485e-07	0.301496	0.989	0.989	0.0284907	Endo-like + JG	Ppia	0
1119	9.7611e-07	0.438067	0.267	0.103	0.0303111	Endo-like + JG	Vasp	0.164
1120	9.87176e-07	0.378914	0.356	0.158	0.0306548	Endo-like + JG	Mtss1	0.198
1121	1.02587e-06	0.269167	0.211	0.068	0.0318564	Endo-like + JG	Emp1	0.143
1122	1.37866e-06	0.42774	0.289	0.119	0.0428115	Endo-like + JG	Cd200	0.17
1123	1.404e-06	0.417149	0.656	0.416	0.0435985	Endo-like + JG	Marcksl1	0.24
1124	1.48334e-06	0.581546	0.611	0.418	0.0460621	Endo-like + JG	S100a6	0.193
1125	1.51216e-06	0.258119	0.133	0.033	0.046957	Endo-like + JG	Kank2	0.1
1126	1.56871e-06	0.277069	0.211	0.071	0.0487131	Endo-like + JG	Arhgef1	0.14
1127	1.60721e-06	0.418305	0.411	0.195	0.0499087	Endo-like + JG	Tprgl	0.216
1128	1.65514e-06	0.380357	0.122	0.029	0.0513972	Endo-like + JG	Dchs1	0.093
1129	1.83409e-06	0.294143	0.2	0.065	0.0569541	Endo-like + JG	Lgals3bp	0.135
1130	1.83955e-06	0.454237	0.467	0.262	0.0571234	Endo-like + JG	Wasf2	0.205
1131	1.85756e-06	0.439048	0.656	0.432	0.0576827	Endo-like + JG	Tpm3	0.224
1132	2.06062e-06	0.452207	0.367	0.174	0.0639884	Endo-like + JG	Map4k4	0.193
1133	2.1558e-06	0.274473	0.156	0.045	0.0669442	Endo-like + JG	Hba-a2	0.111
1134	2.16677e-06	0.299307	0.233	0.083	0.0672846	Endo-like + JG	Pea15a	0.15
1135	2.39246e-06	0.314454	0.211	0.072	0.074293	Endo-like + JG	Dnm3	0.139
1136	2.4668e-06	0.500429	0.522	0.312	0.0766015	Endo-like + JG	Sh3glb1	0.21
1137	2.50125e-06	0.310309	0.167	0.049	0.0776712	Endo-like + JG	Anxa1	0.118
1138	2.54211e-06	0.218082	0.122	0.029	0.0789402	Endo-like + JG	Polr3a	0.093
1139	2.55264e-06	0.255027	0.111	0.025	0.0792671	Endo-like + JG	Mndal	0.086
1140	2.64893e-06	0.428115	0.344	0.16	0.0822571	Endo-like + JG	Jup	0.184
1141	2.87654e-06	0.504685	0.256	0.1	0.0893251	Endo-like + JG	Bgn	0.156
1142	2.98538e-06	0.394676	0.244	0.093	0.0927051	Endo-like + JG	Tnfrsf1a	0.151
1143	3.18378e-06	0.369257	0.222	0.08	0.0988661	Endo-like + JG	F2r	0.142
1144	3.47296e-06	0.39347	0.4	0.202	0.107846	Endo-like + JG	Clic4	0.198
1145	3.57065e-06	0.334412	0.178	0.055	0.11088	Endo-like + JG	Clic5	0.123
1146	3.7286e-06	0.436806	0.7	0.537	0.115784	Endo-like + JG	Pomp	0.163
1147	4.03099e-06	0.286865	0.167	0.05	0.125174	Endo-like + JG	Lpar6	0.117
1148	4.13749e-06	0.208847	0.133	0.035	0.128481	Endo-like + JG	Atp11c	0.098
1149	4.50781e-06	0.240092	0.111	0.026	0.139981	Endo-like + JG	Rtp4	0.085
1150	4.65975e-06	0.400699	0.289	0.125	0.144699	Endo-like + JG	Mapk3	0.164
1151	5.24189e-06	0.396838	0.167	0.051	0.162776	Endo-like + JG	Uaca	0.116
1152	5.37734e-06	0.379878	0.778	0.581	0.166983	Endo-like + JG	Dnaja1	0.197
1153	5.47228e-06	0.350121	0.3	0.13	0.169931	Endo-like + JG	Klf3	0.17
1154	6.07904e-06	0.384749	0.289	0.125	0.188773	Endo-like + JG	2310033P09Rik	0.164
1155	6.11815e-06	0.439953	0.256	0.103	0.189987	Endo-like + JG	Arhgap29	0.153
1156	6.13678e-06	0.342456	0.167	0.051	0.190565	Endo-like + JG	Slfn5	0.116
1157	6.36341e-06	0.313327	0.167	0.053	0.197603	Endo-like + JG	Dgkz	0.114
1158	6.53554e-06	0.315083	0.189	0.064	0.202948	Endo-like + JG	Mkl2	0.125
1159	6.55361e-06	0.317156	0.122	0.032	0.203509	Endo-like + JG	Nrarp	0.09
1160	6.58256e-06	0.589826	0.378	0.19	0.204408	Endo-like + JG	Rap1b	0.188
1161	7.29545e-06	0.355264	0.233	0.089	0.226545	Endo-like + JG	Pdlim7	0.144
1162	7.37388e-06	0.216287	0.133	0.036	0.228981	Endo-like + JG	Cdc42ep1	0.097
1163	7.41383e-06	0.298565	0.2	0.071	0.230222	Endo-like + JG	Ier5	0.129
1164	7.46281e-06	0.221296	0.133	0.036	0.231743	Endo-like + JG	Tmem204	0.097
1165	7.47426e-06	0.31079	0.167	0.053	0.232098	Endo-like + JG	Frmd4b	0.114
1166	7.97976e-06	0.281758	0.111	0.027	0.247795	Endo-like + JG	Vsig10	0.084
1167	8.92504e-06	0.351228	0.133	0.038	0.277149	Endo-like + JG	Sema4c	0.095
1168	9.19013e-06	0.493556	0.5	0.297	0.285381	Endo-like + JG	Cnn3	0.203
1169	9.21413e-06	0.234588	1	0.991	0.286126	Endo-like + JG	Rps21	0.009
1170	9.31493e-06	0.46243	0.211	0.079	0.289256	Endo-like + JG	Clec2d	0.132
1171	9.87885e-06	0.351815	0.211	0.079	0.306768	Endo-like + JG	Srgap2	0.132
1172	1.01669e-05	0.371628	0.189	0.066	0.315714	Endo-like + JG	Lxn	0.123
1173	1.0648e-05	0.409799	0.267	0.116	0.330651	Endo-like + JG	Plec	0.151
1174	1.14542e-05	0.313481	0.256	0.104	0.355688	Endo-like + JG	Camk1	0.152
1175	1.16227e-05	0.315431	0.178	0.061	0.36092	Endo-like + JG	Ipo11	0.117
1176	1.2288e-05	0.364276	0.2	0.074	0.38158	Endo-like + JG	Mylip	0.126
1177	1.24303e-05	0.430014	0.356	0.177	0.385997	Endo-like + JG	Ppp1r11	0.179
1178	1.31227e-05	0.285545	0.144	0.043	0.4075	Endo-like + JG	Rgs2	0.101
1179	1.33128e-05	0.387942	0.278	0.122	0.413403	Endo-like + JG	Hpcal1	0.156
1180	1.34441e-05	0.426181	0.444	0.251	0.417478	Endo-like + JG	Cd47	0.193
1181	1.37472e-05	0.317522	0.156	0.049	0.426892	Endo-like + JG	Slc12a6	0.107
1182	1.42239e-05	0.431824	0.3	0.142	0.441695	Endo-like + JG	Gna11	0.158
1183	1.42375e-05	0.295845	0.167	0.054	0.442117	Endo-like + JG	Ptpn12	0.113
1184	1.56865e-05	0.335403	0.267	0.113	0.487114	Endo-like + JG	Ckb	0.154
1185	1.57007e-05	0.395306	0.356	0.184	0.487553	Endo-like + JG	Mef2a	0.172
1186	1.57026e-05	0.365476	0.289	0.13	0.487612	Endo-like + JG	Vcl	0.159
1187	1.72756e-05	0.293252	0.178	0.061	0.536461	Endo-like + JG	Lta4h	0.117
1188	1.81211e-05	0.265979	0.189	0.067	0.562715	Endo-like + JG	Trim47	0.122
1189	1.81307e-05	0.352113	0.122	0.033	0.563012	Endo-like + JG	Npr1	0.089
1190	1.86795e-05	0.289296	0.133	0.039	0.580055	Endo-like + JG	Ube2g2	0.094
1191	1.88863e-05	0.476925	0.678	0.505	0.586476	Endo-like + JG	Sptbn1	0.173
1192	1.98829e-05	0.200708	1	0.995	0.617423	Endo-like + JG	Rpl28	0.005
1193	2.09939e-05	0.38205	0.256	0.111	0.651923	Endo-like + JG	Nav1	0.145
1194	2.15469e-05	0.275676	0.156	0.05	0.669096	Endo-like + JG	Vangl1	0.106
1195	2.16909e-05	0.373988	0.744	0.558	0.673568	Endo-like + JG	Sh3bgrl3	0.186
1196	2.25484e-05	0.291614	0.156	0.051	0.700196	Endo-like + JG	Rab8b	0.105
1197	2.43192e-05	0.261995	0.144	0.045	0.755183	Endo-like + JG	Slc43a3	0.099
1198	2.47091e-05	0.368446	0.444	0.252	0.767292	Endo-like + JG	Ddah2	0.192
1199	2.54474e-05	0.279327	0.156	0.051	0.790219	Endo-like + JG	Skap2	0.105
1200	2.6768e-05	0.283274	0.2	0.074	0.831225	Endo-like + JG	Lifr	0.126
1201	2.7865e-05	0.370412	0.389	0.208	0.865292	Endo-like + JG	Arid5b	0.181
1202	2.99399e-05	0.312048	0.156	0.051	0.929725	Endo-like + JG	Rbm15b	0.105
1203	3.00366e-05	0.337508	0.5	0.294	0.932727	Endo-like + JG	Mapre1	0.206
1204	3.16192e-05	0.270413	0.111	0.03	0.981871	Endo-like + JG	Elmo1	0.081
1205	3.25095e-05	0.324928	0.289	0.132	1	Endo-like + JG	Csrp1	0.157
1206	3.28459e-05	0.384749	0.833	0.719	1	Endo-like + JG	Tubb5	0.114
1207	3.34417e-05	0.416405	0.344	0.179	1	Endo-like + JG	Atp1b3	0.165
1208	3.51222e-05	0.252081	0.189	0.069	1	Endo-like + JG	Ppp1r13b	0.12
1209	3.63261e-05	0.317851	0.122	0.035	1	Endo-like + JG	Cnrip1	0.087
1210	3.80597e-05	0.270861	0.111	0.03	1	Endo-like + JG	Fam198b	0.081
1211	3.82463e-05	0.361094	0.267	0.122	1	Endo-like + JG	Capza1	0.145
1212	4.23674e-05	0.469781	0.5	0.317	1	Endo-like + JG	Qk	0.183
1213	4.43046e-05	0.282617	0.122	0.036	1	Endo-like + JG	Akip1	0.086
1214	4.53409e-05	0.332795	0.144	0.048	1	Endo-like + JG	Plekhg2	0.096
1215	4.88551e-05	0.241612	0.167	0.058	1	Endo-like + JG	Gtpbp2	0.109
1216	4.95598e-05	0.315963	0.233	0.098	1	Endo-like + JG	Anxa3	0.135
1217	5.08313e-05	0.244822	0.156	0.053	1	Endo-like + JG	Sertad1	0.103
1218	5.75575e-05	0.233303	0.133	0.041	1	Endo-like + JG	Elmo2	0.092
1219	5.92652e-05	0.327649	0.211	0.087	1	Endo-like + JG	Fam171a1	0.124
1220	6.01152e-05	0.352121	0.433	0.25	1	Endo-like + JG	Tshz2	0.183
1221	6.14156e-05	0.308793	0.211	0.086	1	Endo-like + JG	Kansl2	0.125
1222	6.38771e-05	0.302873	0.167	0.06	1	Endo-like + JG	Cmtm3	0.107
1223	6.53727e-05	0.30626	0.178	0.067	1	Endo-like + JG	Pon2	0.111
1224	6.64371e-05	0.262279	0.178	0.065	1	Endo-like + JG	Cavin2	0.113
1225	7.50009e-05	0.531889	0.544	0.38	1	Endo-like + JG	Id1	0.164
1226	7.6772e-05	0.331916	0.4	0.22	1	Endo-like + JG	Arpc4	0.18
1227	7.79692e-05	0.27246	0.222	0.092	1	Endo-like + JG	Map1b	0.13
1228	7.95771e-05	0.369944	0.211	0.088	1	Endo-like + JG	Slc29a1	0.123
1229	8.22125e-05	0.243117	0.167	0.06	1	Endo-like + JG	Bicd2	0.107
1230	8.27392e-05	0.390083	0.244	0.111	1	Endo-like + JG	Lims1	0.133
1231	8.44328e-05	0.234371	0.978	0.943	1	Endo-like + JG	Actg1	0.035
1232	8.50717e-05	0.352835	0.5	0.309	1	Endo-like + JG	Rbms1	0.191
1233	8.51545e-05	0.237477	0.167	0.06	1	Endo-like + JG	Mxra7	0.107
1234	8.72856e-05	0.217928	0.122	0.037	1	Endo-like + JG	Il10rb	0.085
1235	8.873e-05	0.349214	0.689	0.547	1	Endo-like + JG	Gnb2	0.142
1236	8.9606e-05	0.383263	0.667	0.493	1	Endo-like + JG	Anp32a	0.174
1237	9.30715e-05	0.438753	0.489	0.318	1	Endo-like + JG	Tln1	0.171
1238	9.35255e-05	0.23792	0.156	0.054	1	Endo-like + JG	Homer3	0.102
1239	9.70409e-05	0.384976	0.522	0.362	1	Endo-like + JG	Ccnd1	0.16
1240	0.000102169	0.223688	0.111	0.032	1	Endo-like + JG	Psmb8	0.079
1241	0.000108348	0.20474	0.122	0.038	1	Endo-like + JG	Fam110a	0.084
1242	0.000109945	0.26726	0.433	0.233	1	Endo-like + JG	Hipk2	0.2
1243	0.000112924	0.212016	0.122	0.038	1	Endo-like + JG	Cav2	0.084
1244	0.000114403	0.425965	0.533	0.355	1	Endo-like + JG	Igfbp4	0.178
1245	0.000116474	0.346596	0.389	0.223	1	Endo-like + JG	Pitpna	0.166
1246	0.000121297	0.357726	0.278	0.13	1	Endo-like + JG	Cd151	0.148
1247	0.000127677	0.202585	0.133	0.043	1	Endo-like + JG	Twf2	0.09
1248	0.000132869	0.273699	0.344	0.174	1	Endo-like + JG	Abcg2	0.17
1249	0.000136692	0.316391	0.489	0.296	1	Endo-like + JG	Rer1	0.193
1250	0.000138347	0.264987	0.111	0.033	1	Endo-like + JG	Tmbim1	0.078
1251	0.000139097	0.232215	0.111	0.033	1	Endo-like + JG	Endod1	0.078
1252	0.000139558	0.447549	0.356	0.2	1	Endo-like + JG	Znrd1	0.156
1253	0.000142898	0.301891	0.133	0.045	1	Endo-like + JG	Gmfg	0.088
1254	0.000143228	0.291089	0.178	0.069	1	Endo-like + JG	Dgkh	0.109
1255	0.000149838	0.368065	0.311	0.165	1	Endo-like + JG	Cfap20	0.146
1256	0.000156262	0.320899	0.678	0.476	1	Endo-like + JG	Fis1	0.202
1257	0.000156692	0.346081	0.256	0.122	1	Endo-like + JG	Cast	0.134
1258	0.000161192	0.276743	0.189	0.075	1	Endo-like + JG	Pck2	0.114
1259	0.000162082	0.290744	0.222	0.096	1	Endo-like + JG	Cdc42bpb	0.126
1260	0.000164799	0.416005	0.489	0.309	1	Endo-like + JG	Capzb	0.18
1261	0.000166613	0.257291	0.111	0.034	1	Endo-like + JG	Mark4	0.077
1262	0.000173328	0.22392	0.156	0.057	1	Endo-like + JG	Cep162	0.099
1263	0.000187412	0.265917	0.389	0.209	1	Endo-like + JG	Ubald2	0.18
1264	0.000198824	0.266206	0.111	0.034	1	Endo-like + JG	Plod1	0.077
1265	0.000199224	0.268411	0.389	0.213	1	Endo-like + JG	Emg1	0.176
1266	0.000201284	0.347522	0.478	0.304	1	Endo-like + JG	Prelid1	0.174
1267	0.00021181	0.242673	0.144	0.051	1	Endo-like + JG	Rnf144a	0.093
1268	0.00022308	0.220958	0.111	0.035	1	Endo-like + JG	Rpain	0.076
1269	0.000236313	0.408513	0.356	0.194	1	Endo-like + JG	AY036118	0.162
1270	0.000242047	0.254749	0.133	0.046	1	Endo-like + JG	Zfpm1	0.087
1271	0.000244009	0.240851	0.211	0.092	1	Endo-like + JG	Prpf31	0.119
1272	0.000246257	0.292164	0.144	0.053	1	Endo-like + JG	Ldlrap1	0.091
1273	0.000248507	0.2438	0.156	0.059	1	Endo-like + JG	Vat1	0.097
1274	0.000252022	0.370283	0.3	0.158	1	Endo-like + JG	Ccdc88a	0.142
1275	0.000256699	0.221702	0.178	0.071	1	Endo-like + JG	Sap30bp	0.107
1276	0.000263663	0.334965	0.322	0.174	1	Endo-like + JG	Raph1	0.148
1277	0.0002704	0.238714	0.244	0.113	1	Endo-like + JG	Myo1b	0.131
1278	0.000275903	0.361075	0.244	0.12	1	Endo-like + JG	Wwtr1	0.124
1279	0.000280866	0.276276	0.2	0.087	1	Endo-like + JG	Nedd9	0.113
1280	0.000285089	0.370799	0.3	0.155	1	Endo-like + JG	Adgrl2	0.145
1281	0.000285945	0.311221	0.656	0.457	1	Endo-like + JG	Pcbp1	0.199
1282	0.000301639	0.329147	0.189	0.081	1	Endo-like + JG	Card19	0.108
1283	0.000302172	0.229936	0.133	0.047	1	Endo-like + JG	Map3k11	0.086
1284	0.00030447	0.269077	0.756	0.594	1	Endo-like + JG	Rhoa	0.162
1285	0.000307617	0.276603	0.178	0.072	1	Endo-like + JG	Armcx2	0.106
1286	0.00030854	0.29775	0.189	0.079	1	Endo-like + JG	Tpst2	0.11
1287	0.000316238	0.290583	0.589	0.393	1	Endo-like + JG	Txnip	0.196
1288	0.000316558	0.363595	0.589	0.424	1	Endo-like + JG	Map1lc3b	0.165
1289	0.000319032	0.248822	0.267	0.129	1	Endo-like + JG	Babam1	0.138
1290	0.000326343	0.227018	0.144	0.053	1	Endo-like + JG	Unc5b	0.091
1291	0.000327986	0.290794	0.367	0.208	1	Endo-like + JG	Hook3	0.159
1292	0.000341819	0.433788	0.344	0.197	1	Endo-like + JG	Phf20l1	0.147
1293	0.000343301	0.287374	0.7	0.571	1	Endo-like + JG	Eif4g2	0.129
1294	0.000347973	0.203283	0.156	0.059	1	Endo-like + JG	Ltbp4	0.097
1295	0.000351624	0.228191	0.111	0.036	1	Endo-like + JG	Adamts10	0.075
1296	0.0003661	0.278688	0.233	0.108	1	Endo-like + JG	Cnn2	0.125
1297	0.000366551	0.261752	1	0.963	1	Endo-like + JG	Hmgb1	0.037
1298	0.000367553	0.376159	0.189	0.082	1	Endo-like + JG	Sema6a	0.107
1299	0.000404532	0.304967	0.478	0.307	1	Endo-like + JG	Sod1	0.171
1300	0.0004122	0.361978	0.478	0.318	1	Endo-like + JG	Snx3	0.16
1301	0.000417828	0.208166	0.156	0.061	1	Endo-like + JG	Foxo1	0.095
1302	0.000433704	0.287864	0.289	0.147	1	Endo-like + JG	Zyx	0.142
1303	0.000443871	0.329987	0.267	0.135	1	Endo-like + JG	Myl9	0.132
1304	0.000444462	0.361271	0.233	0.112	1	Endo-like + JG	Leprot	0.121
1305	0.000463167	0.373283	0.578	0.413	1	Endo-like + JG	Serpinh1	0.165
1306	0.00046591	0.236381	0.144	0.054	1	Endo-like + JG	Rhog	0.09
1307	0.000467968	0.408759	0.256	0.129	1	Endo-like + JG	Cdk1	0.127
1308	0.000479773	0.334113	0.567	0.393	1	Endo-like + JG	Btg1	0.174
1309	0.000484484	0.243474	0.122	0.043	1	Endo-like + JG	Map1s	0.079
1310	0.000492999	0.267072	0.222	0.105	1	Endo-like + JG	Ncoa3	0.117
1311	0.00049721	0.368285	0.7	0.56	1	Endo-like + JG	Arpc2	0.14
1312	0.000501138	0.342988	0.244	0.121	1	Endo-like + JG	Ext2	0.123
1313	0.000536313	0.358482	0.622	0.44	1	Endo-like + JG	Ywhab	0.182
1314	0.000540152	0.306849	0.256	0.127	1	Endo-like + JG	Chmp2b	0.129
1315	0.000544348	0.356779	0.3	0.168	1	Endo-like + JG	Ntan1	0.132
1316	0.000548267	0.357184	0.322	0.184	1	Endo-like + JG	F11r	0.138
1317	0.000559723	0.375895	0.433	0.275	1	Endo-like + JG	Ssu72	0.158
1318	0.000574338	0.24012	0.256	0.124	1	Endo-like + JG	Rnf130	0.132
1319	0.000598222	0.262724	0.122	0.044	1	Endo-like + JG	Stx2	0.078
1320	0.000613282	0.291134	0.211	0.098	1	Endo-like + JG	Hbegf	0.113
1321	0.000619078	0.220752	0.133	0.049	1	Endo-like + JG	Lats2	0.084
1322	0.000631989	0.226165	0.133	0.049	1	Endo-like + JG	Ranbp3	0.084
1323	0.000671044	0.234341	0.244	0.118	1	Endo-like + JG	Vgll4	0.126
1324	0.000671177	0.345706	0.389	0.231	1	Endo-like + JG	Ahnak	0.158
1325	0.000694918	0.244694	0.144	0.057	1	Endo-like + JG	Pisd	0.087
1326	0.000776018	0.276964	0.156	0.065	1	Endo-like + JG	Lama4	0.091
1327	0.000779806	0.246877	0.489	0.317	1	Endo-like + JG	Capns1	0.172
1328	0.000782445	0.379831	0.422	0.273	1	Endo-like + JG	Ostf1	0.149
1329	0.000815173	0.260555	0.133	0.051	1	Endo-like + JG	Prkce	0.082
1330	0.000855016	0.292292	0.167	0.072	1	Endo-like + JG	Nxn	0.095
1331	0.000855146	0.335019	0.289	0.162	1	Endo-like + JG	Wdr1	0.127
1332	0.000872449	0.377167	0.433	0.293	1	Endo-like + JG	Raly	0.14
1333	0.000889806	0.303756	0.267	0.142	1	Endo-like + JG	Rsu1	0.125
1334	0.000896683	0.252855	0.2	0.092	1	Endo-like + JG	Ralb	0.108
1335	0.000902668	0.31807	0.122	0.046	1	Endo-like + JG	Lmcd1	0.076
1336	0.00091496	0.269167	0.378	0.224	1	Endo-like + JG	Syf2	0.154
1337	0.000945997	0.232001	0.244	0.122	1	Endo-like + JG	Tax1bp3	0.122
1338	0.00102428	0.301469	0.278	0.152	1	Endo-like + JG	Nectin2	0.126
1339	0.00104083	0.260198	0.356	0.211	1	Endo-like + JG	Tacc1	0.145
1340	0.001042	0.356982	0.378	0.237	1	Endo-like + JG	Ube2a	0.141
1341	0.00109926	0.240249	0.4	0.242	1	Endo-like + JG	Vps28	0.158
1342	0.00110828	0.219078	0.111	0.04	1	Endo-like + JG	Tfpi	0.071
1343	0.00112078	0.22098	0.389	0.227	1	Endo-like + JG	Emp3	0.162
1344	0.00112169	0.251833	0.278	0.148	1	Endo-like + JG	Nbdy	0.13
1345	0.00113207	0.28163	0.356	0.213	1	Endo-like + JG	Pdcd10	0.143
1346	0.00113216	0.316048	0.967	0.966	1	Endo-like + JG	Gm42418	0.001
1347	0.00114911	0.245612	0.2	0.093	1	Endo-like + JG	Sft2d1	0.107
1348	0.00115301	0.284046	0.244	0.127	1	Endo-like + JG	Yipf3	0.117
1349	0.00115844	0.337756	0.356	0.213	1	Endo-like + JG	2010111I01Rik	0.143
1350	0.00116891	0.261378	0.122	0.046	1	Endo-like + JG	3110062M04Rik	0.076
1351	0.0011694	0.26561	0.233	0.116	1	Endo-like + JG	Gjc1	0.117
1352	0.00119249	0.203913	0.178	0.079	1	Endo-like + JG	Fscn1	0.099
1353	0.00121717	0.252356	0.222	0.107	1	Endo-like + JG	Plat	0.115
1354	0.00123033	0.317421	0.189	0.089	1	Endo-like + JG	Zfp639	0.1
1355	0.00124168	0.254563	0.178	0.08	1	Endo-like + JG	Crtc3	0.098
1356	0.00127613	0.235879	0.356	0.207	1	Endo-like + JG	Bub3	0.149
1357	0.00127719	0.289309	0.644	0.479	1	Endo-like + JG	Fus	0.165
1358	0.00128451	0.205445	0.244	0.124	1	Endo-like + JG	Stard8	0.12
1359	0.00128523	0.21845	0.156	0.066	1	Endo-like + JG	Cpne8	0.09
1360	0.00130226	0.227741	0.133	0.053	1	Endo-like + JG	Ppp1r12c	0.08
1361	0.00131269	0.31227	0.433	0.276	1	Endo-like + JG	Reep3	0.157
1362	0.00134277	0.26367	0.111	0.041	1	Endo-like + JG	Rab2b	0.07
1363	0.00136009	0.239472	0.111	0.041	1	Endo-like + JG	Fam160b2	0.07
1364	0.00138937	0.31628	0.3	0.173	1	Endo-like + JG	2020-09-04	0.127
1365	0.00139313	0.221942	0.833	0.732	1	Endo-like + JG	Rbm39	0.101
1366	0.00139928	0.259611	0.444	0.283	1	Endo-like + JG	Snrpc	0.161
1367	0.00140201	0.239779	0.767	0.686	1	Endo-like + JG	Calm2	0.081
1368	0.00140718	0.304963	0.244	0.132	1	Endo-like + JG	Irf2	0.112
1369	0.00141661	0.268502	0.133	0.054	1	Endo-like + JG	Rit1	0.079
1370	0.00147784	0.252017	0.256	0.132	1	Endo-like + JG	Mrps11	0.124
1371	0.00157902	0.242782	0.278	0.152	1	Endo-like + JG	Elf2	0.126
1372	0.00161618	0.246277	0.122	0.048	1	Endo-like + JG	Zfp68	0.074
1373	0.00167347	0.237046	0.2	0.097	1	Endo-like + JG	Bcl10	0.103
1374	0.00170967	0.22912	0.133	0.054	1	Endo-like + JG	Klf10	0.079
1375	0.00175771	0.297692	0.167	0.075	1	Endo-like + JG	Dock4	0.092
1376	0.0017597	0.336395	0.211	0.105	1	Endo-like + JG	Fyn	0.106
1377	0.00177056	0.331747	0.144	0.062	1	Endo-like + JG	Irx3	0.082
1378	0.00184583	0.303969	0.2	0.098	1	Endo-like + JG	Tspan15	0.102
1379	0.00185567	0.321177	0.244	0.132	1	Endo-like + JG	Limch1	0.112
1380	0.00188426	0.35171	0.211	0.104	1	Endo-like + JG	Hist1h2ae	0.107
1381	0.00188803	0.202073	0.111	0.041	1	Endo-like + JG	Nuak1	0.07
1382	0.00207752	0.33807	0.478	0.331	1	Endo-like + JG	Bax	0.147
1383	0.00207825	0.323007	0.444	0.313	1	Endo-like + JG	Rbpms	0.131
1384	0.00210863	0.244103	0.189	0.092	1	Endo-like + JG	0610010K14Rik	0.097
1385	0.00212031	0.38943	0.467	0.365	1	Endo-like + JG	2020-09-07	0.102
1386	0.0021864	0.265246	0.356	0.219	1	Endo-like + JG	Tubb2a	0.137
1387	0.00222026	0.24893	0.178	0.084	1	Endo-like + JG	Zc3h7b	0.094
1388	0.00225906	0.279891	0.256	0.139	1	Endo-like + JG	Bad	0.117
1389	0.00229128	0.233824	0.111	0.043	1	Endo-like + JG	Plekhg5	0.068
1390	0.00232279	0.272518	0.167	0.078	1	Endo-like + JG	Flywch1	0.089
1391	0.00234878	0.299723	0.544	0.391	1	Endo-like + JG	Trir	0.153
1392	0.00235624	0.220939	0.489	0.325	1	Endo-like + JG	Ier3ip1	0.164
1393	0.00239205	0.294786	0.278	0.159	1	Endo-like + JG	Pitpnc1	0.119
1394	0.00241434	0.328678	0.633	0.497	1	Endo-like + JG	Cdc42	0.136
1395	0.00242791	0.376708	0.289	0.175	1	Endo-like + JG	Add1	0.114
1396	0.00247097	0.245046	0.356	0.215	1	Endo-like + JG	Eif3j1	0.141
1397	0.00247616	0.22041	0.133	0.055	1	Endo-like + JG	Phkg2	0.078
1398	0.00253085	0.24782	0.822	0.756	1	Endo-like + JG	Eif4a1	0.066
1399	0.00255527	0.273065	0.4	0.26	1	Endo-like + JG	Hmg20b	0.14
1400	0.00257033	0.387758	0.344	0.221	1	Endo-like + JG	Nfib	0.123
1401	0.00262697	0.232213	0.311	0.176	1	Endo-like + JG	Smim14	0.135
1402	0.00263909	0.241982	0.467	0.306	1	Endo-like + JG	Srsf10	0.161
1403	0.00277188	0.217911	0.167	0.077	1	Endo-like + JG	Exosc1	0.09
1404	0.00284633	0.217267	0.133	0.056	1	Endo-like + JG	Tpgs2	0.077
1405	0.00284633	0.209711	0.133	0.056	1	Endo-like + JG	Gpsm3	0.077
1406	0.00295948	0.249409	0.322	0.195	1	Endo-like + JG	Rsbn1l	0.127
1407	0.00297787	0.29121	0.311	0.187	1	Endo-like + JG	Abhd17a	0.124
1408	0.00301052	0.217423	0.133	0.057	1	Endo-like + JG	Mitd1	0.076
1409	0.00303027	0.435741	0.344	0.227	1	Endo-like + JG	Slc6a6	0.117
1410	0.00312588	0.224203	0.111	0.044	1	Endo-like + JG	Ccdc9	0.067
1411	0.00312956	0.225104	0.167	0.079	1	Endo-like + JG	Zswim8	0.088
1412	0.00314578	0.386472	0.511	0.369	1	Endo-like + JG	Nfat5	0.142
1413	0.00344847	0.262055	0.667	0.537	1	Endo-like + JG	Csnk1a1	0.13
1414	0.00364425	0.275169	0.333	0.206	1	Endo-like + JG	Snrpb2	0.127
1415	0.00371926	0.201257	0.167	0.079	1	Endo-like + JG	D430042O09Rik	0.088
1416	0.00374478	0.315425	0.533	0.407	1	Endo-like + JG	Tmem14c	0.126
1417	0.00378455	0.307439	0.244	0.137	1	Endo-like + JG	Fam193a	0.107
1418	0.00387327	0.232978	0.211	0.111	1	Endo-like + JG	Arfrp1	0.1
1419	0.00390887	0.202829	0.922	0.882	1	Endo-like + JG	H2afz	0.04
1420	0.00391614	0.26512	0.222	0.119	1	Endo-like + JG	Mau2	0.103
1421	0.00394363	0.220673	0.467	0.302	1	Endo-like + JG	Ppp3ca	0.165
1422	0.00395523	0.218463	0.267	0.15	1	Endo-like + JG	Klf6	0.117
1423	0.00413709	0.257347	0.156	0.074	1	Endo-like + JG	Fbxw7	0.082
1424	0.00438237	0.227086	0.278	0.161	1	Endo-like + JG	Med10	0.117
1425	0.00442331	0.250704	0.256	0.148	1	Endo-like + JG	Rasa1	0.108
1426	0.00445839	0.254652	0.111	0.045	1	Endo-like + JG	Pear1	0.066
1427	0.00450759	0.20731	0.222	0.117	1	Endo-like + JG	Adprh	0.105
1428	0.0045294	0.267675	0.167	0.083	1	Endo-like + JG	Cbll1	0.084
1429	0.00456174	0.252369	0.256	0.144	1	Endo-like + JG	Rchy1	0.112
1430	0.00458433	0.204423	0.211	0.111	1	Endo-like + JG	Plscr1	0.1
1431	0.00466865	0.235658	0.189	0.097	1	Endo-like + JG	Lrrc8a	0.092
1432	0.00472967	0.237802	0.722	0.611	1	Endo-like + JG	App	0.111
1433	0.00475377	0.216355	0.2	0.103	1	Endo-like + JG	Crim1	0.097
1434	0.00475869	0.263651	0.211	0.114	1	Endo-like + JG	Hnrnpll	0.097
1435	0.00484555	0.222031	0.133	0.06	1	Endo-like + JG	Pmm2	0.073
1436	0.00487876	0.285544	0.244	0.14	1	Endo-like + JG	Commd7	0.104
1437	0.00496485	0.307437	0.356	0.247	1	Endo-like + JG	Txnl1	0.109
1438	0.0049947	0.205074	0.844	0.838	1	Endo-like + JG	Dynll1	0.006
1439	0.00504175	0.227826	0.178	0.089	1	Endo-like + JG	Clasp2	0.089
1440	0.0053106	0.226396	0.211	0.111	1	Endo-like + JG	Rgs5	0.1
1441	0.00540484	0.207625	0.333	0.208	1	Endo-like + JG	Cggbp1	0.125
1442	0.00547414	0.239938	0.133	0.06	1	Endo-like + JG	Smap2	0.073
1443	0.00552289	0.200954	0.333	0.205	1	Endo-like + JG	Nudt21	0.128
1444	0.00553248	0.239396	0.433	0.292	1	Endo-like + JG	Rex1bd	0.141
1445	0.00557787	0.249286	0.122	0.053	1	Endo-like + JG	Ppp2cb	0.069
1446	0.00561331	0.291962	0.111	0.047	1	Endo-like + JG	Gnb4	0.064
1447	0.0057327	0.280244	0.178	0.093	1	Endo-like + JG	Tspan6	0.085
1448	0.00588895	0.224557	0.167	0.083	1	Endo-like + JG	Hdac7	0.084
1449	0.00599323	0.25599	0.278	0.166	1	Endo-like + JG	Adamts1	0.112
1450	0.00609284	0.212183	0.822	0.732	1	Endo-like + JG	Ddx5	0.09
1451	0.00619313	0.324629	0.156	0.079	1	Endo-like + JG	Ccnb2	0.077
1452	0.00638105	0.254528	0.478	0.351	1	Endo-like + JG	Bnip3l	0.127
1453	0.00651934	0.213577	0.344	0.218	1	Endo-like + JG	Flna	0.126
1454	0.00655032	0.24964	0.522	0.396	1	Endo-like + JG	Ddx39b	0.126
1455	0.00657462	0.268247	0.411	0.28	1	Endo-like + JG	Tmem50a	0.131
1456	0.00669321	0.257174	0.144	0.069	1	Endo-like + JG	Cttnbp2	0.075
1457	0.00680363	0.239697	0.422	0.283	1	Endo-like + JG	Arhgdia	0.139
1458	0.00683362	0.225707	0.133	0.062	1	Endo-like + JG	Tmc6	0.071
1459	0.00690579	0.223087	0.511	0.373	1	Endo-like + JG	Nisch	0.138
1460	0.0069087	0.316587	0.344	0.226	1	Endo-like + JG	Adam10	0.118
1461	0.00703601	0.226509	0.144	0.07	1	Endo-like + JG	Rab35	0.074
1462	0.00704373	0.208051	0.122	0.054	1	Endo-like + JG	Kif20b	0.068
1463	0.00721286	0.207972	0.8	0.682	1	Endo-like + JG	Id3	0.118
1464	0.00737242	0.215693	0.122	0.055	1	Endo-like + JG	Tubgcp3	0.067
1465	0.00740112	0.222318	0.156	0.075	1	Endo-like + JG	Phlda3	0.081
1466	0.00743796	0.214817	0.667	0.554	1	Endo-like + JG	Hnrnpab	0.113
1467	0.00760587	0.201553	0.178	0.092	1	Endo-like + JG	Pxdn	0.086
1468	0.00764523	0.237912	0.156	0.078	1	Endo-like + JG	Gle1	0.078
1469	0.00766494	0.220513	0.244	0.142	1	Endo-like + JG	Chic2	0.102
1470	0.00786132	0.203586	0.133	0.062	1	Endo-like + JG	Senp3	0.071
1471	0.00796352	0.222085	0.378	0.25	1	Endo-like + JG	Mbnl2	0.128
1472	0.0081057	0.231054	0.144	0.07	1	Endo-like + JG	Coro1c	0.074
1473	0.00817805	0.249403	0.233	0.134	1	Endo-like + JG	Serpine2	0.099
1474	0.00819606	0.215818	0.167	0.085	1	Endo-like + JG	Rapgef6	0.082
1475	0.00838134	0.25998	0.4	0.276	1	Endo-like + JG	Zfhx3	0.124
1476	0.0084767	0.222744	0.156	0.077	1	Endo-like + JG	2020-09-09	0.079
1477	0.0089722	0.208201	0.144	0.071	1	Endo-like + JG	Tubgcp2	0.073
1478	0.00900248	0.216832	0.2	0.11	1	Endo-like + JG	Atp13a3	0.09
1479	0.00902385	0.255797	0.144	0.072	1	Endo-like + JG	Hscb	0.072
1480	0.00904309	0.253224	0.211	0.12	1	Endo-like + JG	Rps6ka3	0.091
1481	0.00926144	0.429974	0.333	0.235	1	Endo-like + JG	Spag9	0.098
1482	0.00936915	0.242004	0.167	0.087	1	Endo-like + JG	Tspan4	0.08
1483	0.00945275	0.254822	0.233	0.138	1	Endo-like + JG	Ppp4c	0.095
1484	0.00950493	0.281726	0.356	0.236	1	Endo-like + JG	Rock1	0.12
1485	0.00963267	0.259532	0.322	0.215	1	Endo-like + JG	Ssna1	0.107
1486	0.00969463	0.313796	0.244	0.154	1	Endo-like + JG	Mpzl1	0.09
1487	0.0096998	0.270785	0.322	0.207	1	Endo-like + JG	Hdac1	0.115
1488	0.00978989	0.223045	0.333	0.212	1	Endo-like + JG	Srpk1	0.121
1489	0.00981474	0.32265	0.4	0.293	1	Endo-like + JG	Psme1	0.107
1490	0.00999998	0.212598	0.933	0.869	1	Endo-like + JG	Gng5	0.064
1491	2.18433e-47	0.438332	0.143	0.001	6.78301e-43	Macro-like	Cd48	0.142
1492	3.5393e-46	0.983751	0.321	0.016	1.09906e-41	Macro-like	Ctss	0.305
1493	7.49379e-43	1.91778	0.571	0.071	2.32705e-38	Macro-like	Fcer1g	0.5
1494	1.75738e-42	2.46767	0.643	0.096	5.45718e-38	Macro-like	Lyz2	0.547
1495	2.76219e-42	1.47067	0.393	0.029	8.57743e-38	Macro-like	C1qc	0.364
1496	4.38828e-42	1.99238	0.643	0.094	1.36269e-37	Macro-like	Tyrobp	0.549
1497	2.68317e-41	0.901863	0.196	0.005	8.33206e-37	Macro-like	Cybb	0.191
1498	1.97532e-40	0.913545	0.214	0.007	6.13395e-36	Macro-like	Ly86	0.207
1499	4.9625e-39	1.62026	0.464	0.048	1.541e-34	Macro-like	C1qb	0.416
1500	1.67556e-38	0.855387	0.214	0.007	5.20311e-34	Macro-like	Ms4a6c	0.207
1501	2.31547e-37	0.763186	0.196	0.006	7.19024e-33	Macro-like	Pld4	0.19
1502	7.34423e-37	1.64616	0.429	0.043	2.2806e-32	Macro-like	C1qa	0.386
1503	4.41461e-36	0.936544	0.304	0.019	1.37087e-31	Macro-like	Fcgr3	0.285
1504	8.50566e-36	1.04273	0.304	0.02	2.64126e-31	Macro-like	Ccl6	0.284
1505	1.85507e-35	0.847541	0.214	0.008	5.76054e-31	Macro-like	Cd300c2	0.206
1506	1.31567e-33	2.08397	0.518	0.076	4.08556e-29	Macro-like	Pf4	0.442
1507	3.13823e-33	0.886658	0.232	0.012	9.74515e-29	Macro-like	Trf	0.22
1508	6.23761e-30	0.47541	0.143	0.004	1.93697e-25	Macro-like	Ncf4	0.139
1509	2.8483e-29	0.88332	0.304	0.026	8.84484e-25	Macro-like	Lst1	0.278
1510	5.18622e-29	0.962027	0.286	0.023	1.61048e-24	Macro-like	Lcp1	0.263
1511	2.32948e-27	0.437847	0.161	0.006	7.23374e-23	Macro-like	Itgb2	0.155
1512	1.10119e-26	0.308784	0.107	0.002	3.41953e-22	Macro-like	P2ry6	0.105
1513	1.15463e-26	0.340006	0.107	0.002	3.58549e-22	Macro-like	F630028O10Rik	0.105
1514	2.33072e-26	0.988253	0.196	0.011	7.2376e-22	Macro-like	Stfa2	0.185
1515	4.24989e-26	0.582459	0.161	0.007	1.31972e-21	Macro-like	Clec4a2	0.154
1516	5.46776e-26	0.464095	0.161	0.007	1.6979e-21	Macro-like	Itgam	0.154
1517	2.07836e-25	0.768591	0.232	0.017	6.45393e-21	Macro-like	Rac2	0.215
1518	7.63727e-25	0.507603	0.125	0.004	2.3716e-20	Macro-like	Tnfaip8l2	0.121
1519	7.78388e-25	0.522978	0.125	0.004	2.41713e-20	Macro-like	Ccr2	0.121
1520	2.06607e-24	0.802358	0.196	0.012	6.41577e-20	Macro-like	Ccl2	0.184
1521	7.27524e-23	0.430345	0.125	0.004	2.25918e-18	Macro-like	Ccl9	0.121
1522	1.4875e-22	1.06905	0.161	0.008	4.61914e-18	Macro-like	Cx3cr1	0.153
1523	4.78727e-22	0.719127	0.196	0.014	1.48659e-17	Macro-like	Cd44	0.182
1524	9.32629e-22	0.411417	0.107	0.003	2.89609e-17	Macro-like	Lrrc25	0.104
1525	1.30262e-21	1.02665	0.232	0.021	4.04504e-17	Macro-like	Coro1a	0.211
1526	1.59656e-20	2.10902	0.911	0.572	4.95779e-16	Macro-like	Apoe	0.339
1527	2.94182e-20	0.926095	0.232	0.022	9.13522e-16	Macro-like	Laptm5	0.21
1528	6.47975e-20	0.43606	0.125	0.005	2.01216e-15	Macro-like	Fcna	0.12
1529	1.40619e-19	0.50334	0.143	0.008	4.36666e-15	Macro-like	Pou2f2	0.135
1530	2.27903e-18	0.585605	0.107	0.004	7.07707e-14	Macro-like	Fermt3	0.103
1531	1.31653e-17	0.451762	0.125	0.007	4.08821e-13	Macro-like	Ifitm6	0.118
1532	4.23993e-17	0.89139	0.179	0.016	1.31663e-12	Macro-like	2010005H15Rik	0.163
1533	1.03227e-16	1.38982	0.339	0.061	3.2055e-12	Macro-like	Cd52	0.278
1534	1.28319e-16	0.456199	0.125	0.007	3.98469e-12	Macro-like	Ms4a7	0.118
1535	1.6024e-16	0.879339	0.232	0.028	4.97593e-12	Macro-like	Alox5ap	0.204
1536	3.13261e-16	0.983629	0.143	0.01	9.72768e-12	Macro-like	Stfa3	0.133
1537	3.19829e-16	0.914054	0.268	0.039	9.93165e-12	Macro-like	S100a4	0.229
1538	5.03515e-16	0.597338	0.179	0.017	1.56357e-11	Macro-like	Wfdc17	0.162
1539	7.94919e-16	0.696492	0.107	0.005	2.46846e-11	Macro-like	Clec4a1	0.102
1540	8.51799e-16	0.964632	0.125	0.008	2.64509e-11	Macro-like	Ccl12	0.117
1541	9.39489e-16	0.482036	0.107	0.005	2.91739e-11	Macro-like	Ccl7	0.102
1542	9.65981e-16	0.473732	0.107	0.005	2.99966e-11	Macro-like	Arhgap30	0.102
1543	1.0946e-15	0.469798	0.107	0.005	3.39906e-11	Macro-like	Cd84	0.102
1544	1.59125e-15	2.31763	0.464	0.127	4.94131e-11	Macro-like	S100a8	0.337
1545	3.71507e-15	0.754997	0.179	0.018	1.15364e-10	Macro-like	Cd68	0.161
1546	5.17307e-15	0.629376	0.196	0.022	1.60639e-10	Macro-like	Slfn2	0.174
1547	9.24808e-15	0.9962	1	0.956	2.8718e-10	Macro-like	Tmsb4x	0.044
1548	1.48262e-14	0.53097	0.161	0.015	4.60398e-10	Macro-like	Spi1	0.146
1549	3.36497e-14	0.406383	0.125	0.009	1.04492e-09	Macro-like	Itga4	0.116
1550	8.12961e-14	0.660461	0.107	0.007	2.52449e-09	Macro-like	Mpeg1	0.1
1551	9.60033e-14	0.496147	0.143	0.013	2.98119e-09	Macro-like	Cxcl2	0.13
1552	2.64813e-13	0.438427	0.143	0.013	8.22324e-09	Macro-like	Ptpre	0.13
1553	9.92378e-13	0.864467	0.286	0.056	3.08163e-08	Macro-like	Srgn	0.23
1554	3.26364e-12	0.379146	1	1	1.01346e-07	Macro-like	Actb	0
1555	5.0543e-12	1.65771	0.304	0.067	1.56951e-07	Macro-like	BC100530	0.237
1556	8.30896e-12	1.90099	0.339	0.087	2.58018e-07	Macro-like	Stfa1	0.252
1557	4.03317e-11	0.77481	0.196	0.031	1.25242e-06	Macro-like	Ptprc	0.165
1558	7.86168e-11	0.568143	0.143	0.017	2.44129e-06	Macro-like	Fyb	0.126
1559	1.61636e-10	0.377841	0.125	0.013	5.01927e-06	Macro-like	Fcgr2b	0.112
1560	1.92561e-10	0.352781	0.107	0.01	5.9796e-06	Macro-like	Pirb	0.097
1561	4.66231e-10	2.2824	0.446	0.17	1.44779e-05	Macro-like	S100a9	0.276
1562	6.00171e-10	0.387257	0.107	0.01	1.86371e-05	Macro-like	Ms4a6b	0.097
1563	1.73919e-09	0.989855	0.179	0.031	5.4007e-05	Macro-like	Retnlg	0.148
1564	2.47324e-09	0.423791	0.179	0.03	7.68016e-05	Macro-like	Fam46a	0.149
1565	3.12287e-09	0.561373	0.179	0.031	9.69744e-05	Macro-like	Psmb8	0.148
1566	1.41961e-08	0.602222	0.125	0.017	0.000440832	Macro-like	Adrb2	0.108
1567	1.90566e-08	0.742783	0.268	0.072	0.000591764	Macro-like	Fxyd5	0.196
1568	3.69379e-08	1.11243	0.179	0.036	0.00114703	Macro-like	Gm5483	0.143
1569	1.08374e-07	0.293135	0.107	0.014	0.00336534	Macro-like	Nrros	0.093
1570	1.21402e-07	0.702303	0.25	0.069	0.00376989	Macro-like	Ctsc	0.181
1571	1.26372e-07	0.591086	0.196	0.044	0.00392422	Macro-like	Gmfg	0.152
1572	9.35624e-07	0.85504	0.107	0.016	0.0290539	Macro-like	Stfa2l1	0.091
1573	1.03244e-06	0.455724	1	0.973	0.0320604	Macro-like	Fth1	0.027
1574	1.09969e-06	0.706675	0.321	0.122	0.0341485	Macro-like	Ptpn18	0.199
1575	1.64939e-06	1.08614	0.286	0.099	0.0512185	Macro-like	Ifi27l2a	0.187
1576	1.87666e-06	0.302211	0.107	0.017	0.0582759	Macro-like	Ncf2	0.09
1577	2.15241e-06	0.684138	0.339	0.134	0.0668388	Macro-like	H2-K1	0.205
1578	2.44854e-06	0.422913	0.161	0.036	0.0760345	Macro-like	Sirpa	0.125
1579	2.45947e-06	0.63868	0.429	0.196	0.076374	Macro-like	Zeb2	0.233
1580	3.79286e-06	0.845717	0.357	0.157	0.11778	Macro-like	H2-D1	0.2
1581	6.8333e-06	0.38628	0.161	0.039	0.212194	Macro-like	Fam111a	0.122
1582	8.56927e-06	0.600735	0.375	0.168	0.266101	Macro-like	Ctsz	0.207
1583	8.80029e-06	0.489833	0.107	0.019	0.273275	Macro-like	Rgs10	0.088
1584	9.78885e-06	0.432581	0.125	0.026	0.303973	Macro-like	Mndal	0.099
1585	1.26611e-05	0.933706	0.643	0.446	0.393165	Macro-like	Ifitm3	0.197
1586	1.28854e-05	0.589457	0.107	0.02	0.400129	Macro-like	Aif1	0.087
1587	2.0294e-05	0.402962	0.125	0.027	0.630191	Macro-like	Ppp1r18	0.098
1588	2.78544e-05	0.247977	0.125	0.027	0.864964	Macro-like	Rtp4	0.098
1589	2.79341e-05	0.738254	0.554	0.349	0.867439	Macro-like	Ctsb	0.205
1590	3.67576e-05	0.500738	0.107	0.022	1	Macro-like	H2-DMa	0.085
1591	4.54218e-05	0.866603	0.732	0.627	1	Macro-like	Cst3	0.105
1592	5.40812e-05	0.295118	0.107	0.022	1	Macro-like	Ptpn6	0.085
1593	6.29132e-05	0.376349	0.143	0.038	1	Macro-like	Stk17b	0.105
1594	7.27608e-05	0.227709	1	0.995	1	Macro-like	Rps9	0.005
1595	7.90983e-05	0.521435	0.482	0.291	1	Macro-like	Arpc5	0.191
1596	8.13114e-05	0.324849	0.125	0.03	1	Macro-like	Lyst	0.095
1597	8.42333e-05	0.489709	0.161	0.047	1	Macro-like	Hpgd	0.114
1598	0.000163712	0.360216	0.982	0.985	1	Macro-like	Ftl1	-0.003
1599	0.000178505	0.442179	0.214	0.079	1	Macro-like	Cd302	0.135
1600	0.000181549	0.471836	0.482	0.294	1	Macro-like	Nhp2	0.188
1601	0.000203029	0.73766	0.357	0.196	1	Macro-like	Ctsh	0.161
1602	0.000210091	0.434238	0.214	0.08	1	Macro-like	Stk24	0.134
1603	0.000241621	0.293723	0.964	0.881	1	Macro-like	H2afz	0.083
1604	0.000246981	0.45121	0.714	0.589	1	Macro-like	Clta	0.125
1605	0.000257289	0.435537	0.196	0.071	1	Macro-like	Exoc4	0.125
1606	0.000273336	0.518441	0.607	0.422	1	Macro-like	S100a6	0.185
1607	0.000284016	0.500265	0.304	0.145	1	Macro-like	Zfp36	0.159
1608	0.000290257	0.270508	0.107	0.026	1	Macro-like	Hfe	0.081
1609	0.00030242	0.520087	0.161	0.051	1	Macro-like	Anxa1	0.11
1610	0.000367957	0.325862	0.107	0.027	1	Macro-like	Arrb2	0.08
1611	0.000389287	0.647643	0.232	0.101	1	Macro-like	Pla2g7	0.131
1612	0.000414816	0.715351	0.393	0.23	1	Macro-like	Emp3	0.163
1613	0.000423918	0.685746	0.268	0.124	1	Macro-like	Blvrb	0.144
1614	0.0004346	0.6644	0.357	0.206	1	Macro-like	Arpc1b	0.151
1615	0.000438791	0.73208	0.536	0.402	1	Macro-like	Psap	0.134
1616	0.000468537	0.600906	0.268	0.125	1	Macro-like	Cebpb	0.143
1617	0.000507858	0.486205	0.214	0.088	1	Macro-like	Noc2l	0.126
1618	0.000524149	0.327363	0.107	0.028	1	Macro-like	Unc93b1	0.079
1619	0.000543939	0.594	0.554	0.402	1	Macro-like	Npc2	0.152
1620	0.000546244	0.390348	0.107	0.028	1	Macro-like	Stab1	0.079
1621	0.000562366	0.395657	0.161	0.055	1	Macro-like	Esco2	0.106
1622	0.000567885	0.503985	0.393	0.219	1	Macro-like	Flna	0.174
1623	0.000572438	0.413302	0.25	0.11	1	Macro-like	Tgfbi	0.14
1624	0.000628455	0.233027	0.107	0.028	1	Macro-like	Traf5	0.079
1625	0.000691	0.598997	0.107	0.028	1	Macro-like	Csf1r	0.079
1626	0.000755684	0.35592	0.125	0.037	1	Macro-like	Nrm	0.088
1627	0.000812541	0.525216	0.161	0.057	1	Macro-like	Samhd1	0.104
1628	0.000835295	0.41342	0.768	0.751	1	Macro-like	Pfn1	0.017
1629	0.000846848	0.429282	0.446	0.282	1	Macro-like	Picalm	0.164
1630	0.000942303	0.450106	0.339	0.183	1	Macro-like	Atp1b3	0.156
1631	0.000983558	0.492936	0.714	0.563	1	Macro-like	Sh3bgrl3	0.151
1632	0.00107803	0.457782	0.696	0.611	1	Macro-like	Stmn1	0.085
1633	0.00110782	0.294098	0.143	0.047	1	Macro-like	Tada1	0.096
1634	0.00111104	0.442468	0.143	0.048	1	Macro-like	Adgre5	0.095
1635	0.0013459	0.689381	0.357	0.208	1	Macro-like	Arhgdib	0.149
1636	0.00135388	0.431977	0.25	0.12	1	Macro-like	Sec11c	0.13
1637	0.0014295	0.609514	0.375	0.218	1	Macro-like	B2m	0.157
1638	0.00155314	0.302089	0.161	0.059	1	Macro-like	Mfap1a	0.102
1639	0.00186337	0.572611	0.268	0.141	1	Macro-like	Gm2a	0.127
1640	0.00221356	0.456299	0.411	0.249	1	Macro-like	Tagln2	0.162
1641	0.00226485	0.325371	0.107	0.033	1	Macro-like	Lyn	0.074
1642	0.00267266	0.315634	0.661	0.52	1	Macro-like	Aprt	0.141
1643	0.00276526	0.36965	0.196	0.087	1	Macro-like	Qser1	0.109
1644	0.00330952	0.352896	0.125	0.043	1	Macro-like	Ltc4s	0.082
1645	0.00348066	0.353817	0.196	0.088	1	Macro-like	Pik3c2a	0.108
1646	0.00370717	0.427138	0.232	0.114	1	Macro-like	Creg1	0.118
1647	0.00427515	0.299468	0.143	0.055	1	Macro-like	Ldlrap1	0.088
1648	0.00440509	0.422064	0.357	0.225	1	Macro-like	Ucp2	0.132
1649	0.00477748	0.311997	0.464	0.314	1	Macro-like	Smc1a	0.15
1650	0.00478547	0.334327	0.696	0.606	1	Macro-like	Anp32b	0.09
1651	0.00523485	0.54849	0.554	0.411	1	Macro-like	Crip1	0.143
1652	0.00534388	0.275514	0.107	0.036	1	Macro-like	Stat1	0.071
1653	0.00534711	0.426909	0.446	0.301	1	Macro-like	Lsp1	0.145
1654	0.00547734	0.275928	0.125	0.045	1	Macro-like	Rgs2	0.08
1655	0.00580448	0.389089	0.357	0.234	1	Macro-like	Akap13	0.123
1656	0.00596571	0.466923	0.143	0.058	1	Macro-like	Celf2	0.085
1657	0.00599793	0.369168	0.161	0.07	1	Macro-like	Efhd2	0.091
1658	0.00633901	0.302905	0.107	0.037	1	Macro-like	Ccdc137	0.07
1659	0.00637123	0.238205	0.107	0.036	1	Macro-like	Xaf1	0.071
1660	0.00665344	0.375725	0.643	0.56	1	Macro-like	Clic1	0.083
1661	0.0066563	0.297861	0.179	0.08	1	Macro-like	Trib1	0.099
1662	0.00690599	0.423922	0.268	0.149	1	Macro-like	Pim1	0.119
1663	0.00694467	0.384146	0.196	0.095	1	Macro-like	Rnf14	0.101
1664	0.0071696	0.345603	0.25	0.134	1	Macro-like	Irf2	0.116
1665	0.00793544	0.428509	0.286	0.165	1	Macro-like	Dusp1	0.121
1666	0.00877711	0.381688	0.304	0.179	1	Macro-like	Timp2	0.125
1667	0.00921555	0.277706	0.125	0.049	1	Macro-like	Tgfb1	0.076
1668	0.00927305	0.220356	0.125	0.048	1	Macro-like	Ppp2r5d	0.077
1669	0.00945983	0.359435	0.25	0.139	1	Macro-like	Cmtm7	0.111
1670	0.00987128	0.247277	0.196	0.093	1	Macro-like	Dhps	0.103
1671	1.6908e-54	1.41266	0.5	0.031	5.25045e-50	Podo-like	R3hdml	0.469
1672	1.7292e-50	1.12374	0.457	0.028	5.3697e-46	Podo-like	Nebl	0.429
1673	4.60176e-49	1.27655	0.5	0.036	1.42898e-44	Podo-like	Ptpro	0.464
1674	4.1359e-45	1.01568	0.348	0.017	1.28432e-40	Podo-like	Rab3b	0.331
1675	1.95537e-43	1.66702	0.565	0.055	6.072e-39	Podo-like	Nphs1	0.51
1676	2.36204e-43	2.01549	0.87	0.161	7.33483e-39	Podo-like	Mafb	0.709
1677	2.25118e-39	1.66611	0.717	0.111	6.99058e-35	Podo-like	Srgap1	0.606
1678	1.81862e-37	1.06696	0.435	0.036	5.64736e-33	Podo-like	Thsd7a	0.399
1679	1.13385e-36	1.74099	0.739	0.134	3.52094e-32	Podo-like	Podxl	0.605
1680	2.16041e-36	1.48661	0.478	0.048	6.70872e-32	Podo-like	Nphs2	0.43
1681	1.10463e-33	0.714777	0.239	0.01	3.4302e-29	Podo-like	Ddn	0.229
1682	2.05528e-28	1.26948	0.522	0.074	6.38225e-24	Podo-like	Gadd45a	0.448
1683	2.52137e-28	1.10943	0.435	0.05	7.82961e-24	Podo-like	Gpsm3	0.385
1684	4.1476e-28	0.719156	0.326	0.026	1.28795e-23	Podo-like	Npr3	0.3
1685	1.11259e-27	1.19779	0.413	0.046	3.45493e-23	Podo-like	Nupr1	0.367
1686	1.32013e-27	0.723554	0.239	0.014	4.0994e-23	Podo-like	C1qtnf7	0.225
1687	1.37514e-26	1.3314	0.696	0.149	4.27022e-22	Podo-like	Gm266	0.547
1688	1.37558e-26	1.31201	0.435	0.054	4.2716e-22	Podo-like	Magi2	0.381
1689	2.01365e-26	2.54747	0.87	0.314	6.25298e-22	Podo-like	Cdkn1c	0.556
1690	2.57014e-25	0.610698	0.196	0.01	7.98107e-21	Podo-like	Crb2	0.186
1691	2.26525e-24	1.6591	0.761	0.223	7.03429e-20	Podo-like	Rasl11a	0.538
1692	1.08123e-23	0.835074	0.37	0.042	3.35754e-19	Podo-like	Zbtb7c	0.328
1693	8.48911e-23	0.78219	0.348	0.039	2.63612e-18	Podo-like	Mapt	0.309
1694	1.97339e-22	1.51889	0.739	0.211	6.12798e-18	Podo-like	Pcp4	0.528
1695	5.00759e-22	1.36062	0.696	0.189	1.55501e-17	Podo-like	Wt1	0.507
1696	5.31588e-22	0.542426	0.239	0.018	1.65074e-17	Podo-like	Wipf3	0.221
1697	1.4592e-20	1.23342	0.696	0.187	4.53125e-16	Podo-like	Golim4	0.509
1698	3.29032e-20	1.14598	0.674	0.175	1.02174e-15	Podo-like	Cldn5	0.499
1699	2.84031e-18	0.484437	0.152	0.008	8.82002e-14	Podo-like	Nell2	0.144
1700	4.6203e-18	0.540178	0.196	0.015	1.43474e-13	Podo-like	Tspan2	0.181
1701	5.78524e-18	0.748819	0.348	0.05	1.79649e-13	Podo-like	Tmem150c	0.298
1702	1.36445e-17	0.629343	0.239	0.024	4.23704e-13	Podo-like	Inpp4a	0.215
1703	5.13816e-17	0.847227	0.326	0.047	1.59555e-12	Podo-like	Metrnl	0.279
1704	7.524e-17	1.06477	0.543	0.128	2.33643e-12	Podo-like	Tcf21	0.415
1705	1.01579e-16	0.916718	0.478	0.1	3.15433e-12	Podo-like	Nes	0.378
1706	3.18556e-16	1.07427	0.565	0.15	9.89211e-12	Podo-like	Lrrfip1	0.415
1707	5.01992e-16	0.724626	0.391	0.069	1.55883e-11	Podo-like	Foxc2	0.322
1708	7.09562e-16	1.05327	0.587	0.173	2.2034e-11	Podo-like	Efnb1	0.414
1709	8.51805e-16	1.06165	0.37	0.066	2.64511e-11	Podo-like	Col4a3	0.304
1710	1.75793e-15	1.05644	0.261	0.034	5.4589e-11	Podo-like	Rhpn1	0.227
1711	5.65564e-15	0.648711	0.283	0.039	1.75624e-10	Podo-like	Synpo	0.244
1712	6.8915e-15	0.66388	0.283	0.04	2.14002e-10	Podo-like	Rassf10	0.243
1713	5.05645e-14	0.923786	0.478	0.119	1.57018e-09	Podo-like	Hist3h2ba	0.359
1714	5.24397e-14	0.805385	0.37	0.072	1.62841e-09	Podo-like	Dock4	0.298
1715	1.39498e-13	0.848834	0.348	0.068	4.33184e-09	Podo-like	Ackr3	0.28
1716	8.3397e-13	0.829324	0.304	0.055	2.58973e-08	Podo-like	Clic5	0.249
1717	9.7409e-13	0.942906	0.435	0.113	3.02484e-08	Podo-like	Iqgap2	0.322
1718	1.19992e-12	0.815876	0.283	0.047	3.72611e-08	Podo-like	Foxd1	0.236
1719	2.70797e-12	1.11288	0.826	0.5	8.40906e-08	Podo-like	Eif3m	0.326
1720	3.55154e-12	0.949348	0.935	0.786	1.10286e-07	Podo-like	Igfbp7	0.149
1721	3.98483e-12	0.996663	0.478	0.135	1.23741e-07	Podo-like	Rtl8a	0.343
1722	5.47713e-12	0.57877	0.283	0.049	1.70081e-07	Podo-like	Npl	0.234
1723	6.95781e-12	0.477686	0.109	0.007	2.16061e-07	Podo-like	4921504A21Rik	0.102
1724	1.20929e-11	1.02794	0.5	0.154	3.7552e-07	Podo-like	Cd59a	0.346
1725	1.44565e-11	1.04338	0.913	0.685	4.48918e-07	Podo-like	Calm2	0.228
1726	1.86512e-11	0.869996	0.435	0.123	5.79176e-07	Podo-like	Itgb5	0.312
1727	3.84462e-11	0.429443	0.174	0.02	1.19387e-06	Podo-like	Pag1	0.154
1728	3.84776e-11	0.275505	0.109	0.008	1.19484e-06	Podo-like	Gja3	0.101
1729	4.53497e-11	0.834388	0.457	0.134	1.40825e-06	Podo-like	Cmtm7	0.323
1730	6.64514e-11	0.52929	0.217	0.033	2.06352e-06	Podo-like	Wt1os	0.184
1731	1.11087e-10	0.633567	0.37	0.089	3.44958e-06	Podo-like	Paxx	0.281
1732	1.26558e-10	0.421451	0.109	0.008	3.93002e-06	Podo-like	Tdrd5	0.101
1733	1.67376e-10	0.851817	0.435	0.129	5.19754e-06	Podo-like	Enpep	0.306
1734	2.23786e-10	0.720456	0.239	0.042	6.94923e-06	Podo-like	Marveld1	0.197
1735	2.36191e-10	0.913017	0.304	0.067	7.33443e-06	Podo-like	Loxl2	0.237
1736	2.4041e-10	0.560454	0.217	0.035	7.46545e-06	Podo-like	Tgfbr3	0.182
1737	6.11259e-10	0.828721	0.522	0.182	1.89814e-05	Podo-like	Dpp4	0.34
1738	6.3943e-10	0.854805	0.457	0.145	1.98562e-05	Podo-like	Tmod3	0.312
1739	6.57982e-10	0.558788	0.217	0.036	2.04323e-05	Podo-like	Angptl2	0.181
1740	9.44245e-10	0.718649	0.326	0.079	2.93216e-05	Podo-like	Srgap2	0.247
1741	1.32846e-09	0.615196	0.283	0.061	4.12528e-05	Podo-like	Mgat5	0.222
1742	1.50124e-09	0.542262	0.174	0.025	4.6618e-05	Podo-like	Nbl1	0.149
1743	1.63544e-09	0.351515	0.109	0.01	5.07852e-05	Podo-like	Csdc2	0.099
1744	2.85502e-09	0.745952	0.391	0.117	8.86568e-05	Podo-like	Robo2	0.274
1745	3.05014e-09	0.710442	0.391	0.117	9.47159e-05	Podo-like	Spats2l	0.274
1746	3.1952e-09	0.711591	0.37	0.102	9.92206e-05	Podo-like	Unc5c	0.268
1747	3.47927e-09	0.91938	0.37	0.106	0.000108042	Podo-like	Plat	0.264
1748	4.40015e-09	0.526986	0.174	0.026	0.000136638	Podo-like	Aplp1	0.148
1749	5.31644e-09	0.72135	0.283	0.067	0.000165091	Podo-like	Prr5	0.216
1750	5.34485e-09	0.537852	0.13	0.015	0.000165974	Podo-like	Top1mt	0.115
1751	5.76305e-09	0.713696	0.261	0.058	0.00017896	Podo-like	Pard3b	0.203
1752	6.79253e-09	0.573514	0.196	0.033	0.000210928	Podo-like	Adcy1	0.163
1753	7.03121e-09	0.487636	0.13	0.015	0.00021834	Podo-like	Tmem54	0.115
1754	8.51152e-09	0.515763	0.174	0.027	0.000264308	Podo-like	Card10	0.147
1755	9.61542e-09	0.458737	0.978	0.954	0.000298588	Podo-like	H3f3a	0.024
1756	1.34195e-08	0.566322	0.239	0.05	0.000416716	Podo-like	St6galnac3	0.189
1757	1.47649e-08	0.992303	0.413	0.144	0.000458495	Podo-like	Vegfa	0.269
1758	1.47813e-08	0.931775	1	0.957	0.000459002	Podo-like	Tmsb4x	0.043
1759	1.48295e-08	0.467517	0.978	0.908	0.0004605	Podo-like	Tmsb10	0.07
1760	1.57014e-08	0.647635	0.152	0.022	0.000487575	Podo-like	Sgip1	0.13
1761	2.85e-08	0.584859	0.326	0.086	0.000885011	Podo-like	Palld	0.24
1762	3.8726e-08	0.498334	0.174	0.029	0.00120256	Podo-like	Foxd2	0.145
1763	4.59373e-08	0.742504	0.848	0.627	0.00142649	Podo-like	Sparc	0.221
1764	4.77509e-08	0.74555	0.261	0.063	0.00148281	Podo-like	Cers6	0.198
1765	4.95902e-08	0.672405	0.717	0.416	0.00153993	Podo-like	Siva1	0.301
1766	5.27005e-08	0.992068	0.457	0.176	0.00163651	Podo-like	Cxcl12	0.281
1767	5.53622e-08	0.480021	0.283	0.069	0.00171916	Podo-like	Dgkh	0.214
1768	5.62742e-08	0.691721	0.457	0.176	0.00174748	Podo-like	Man1a2	0.281
1769	6.35494e-08	0.717825	0.652	0.318	0.0019734	Podo-like	Col1a2	0.334
1770	6.56875e-08	0.752133	0.565	0.261	0.0020398	Podo-like	2020-09-11	0.304
1771	6.68653e-08	0.268041	0.109	0.012	0.00207637	Podo-like	Arid3b	0.097
1772	6.82679e-08	0.612207	0.196	0.037	0.00211992	Podo-like	Arhgap28	0.159
1773	7.42814e-08	0.50309	0.174	0.03	0.00230666	Podo-like	Daam2	0.144
1774	8.76129e-08	0.342348	0.13	0.017	0.00272064	Podo-like	Pde10a	0.113
1775	9.50914e-08	0.778534	0.348	0.111	0.00295287	Podo-like	Wsb2	0.237
1776	1.02751e-07	0.740927	0.37	0.122	0.00319071	Podo-like	Casz1	0.248
1777	1.5277e-07	0.730609	0.217	0.048	0.00474398	Podo-like	Hs3st6	0.169
1778	1.65183e-07	0.332451	0.13	0.018	0.00512944	Podo-like	3110043O21Rik	0.112
1779	1.8127e-07	0.56093	0.217	0.048	0.00562897	Podo-like	Med24	0.169
1780	2.74731e-07	0.784404	0.609	0.323	0.00853122	Podo-like	Bcam	0.286
1781	3.1411e-07	0.419543	0.13	0.019	0.00975405	Podo-like	Tmem108	0.111
1782	3.242e-07	0.641599	0.435	0.16	0.0100674	Podo-like	Slc9a3r2	0.275
1783	3.54735e-07	0.684862	0.5	0.202	0.0110156	Podo-like	Tm4sf1	0.298
1784	3.86682e-07	0.485057	0.326	0.099	0.0120076	Podo-like	Ctnnal1	0.227
1785	3.95992e-07	0.356517	0.13	0.019	0.0122967	Podo-like	Fgl2	0.111
1786	4.11433e-07	0.770014	0.435	0.176	0.0127762	Podo-like	Tjp1	0.259
1787	5.82631e-07	0.252824	0.109	0.014	0.0180924	Podo-like	Dmpk	0.095
1788	6.48821e-07	0.386665	0.196	0.041	0.0201478	Podo-like	Ly96	0.155
1789	6.59989e-07	0.621259	0.174	0.035	0.0204947	Podo-like	Itpr3	0.139
1790	9.13589e-07	0.333612	0.109	0.014	0.0283697	Podo-like	Iffo2	0.095
1791	9.92416e-07	0.297381	0.109	0.014	0.0308175	Podo-like	Dock11	0.095
1792	1.00648e-06	0.441837	0.196	0.043	0.0312541	Podo-like	Slc31a2	0.153
1793	1.01507e-06	0.485419	0.239	0.061	0.0315211	Podo-like	Mmp23	0.178
1794	1.28441e-06	0.491233	0.152	0.028	0.0398847	Podo-like	Sema3g	0.124
1795	1.30312e-06	0.354059	0.13	0.021	0.0404657	Podo-like	Ndnf	0.109
1796	1.45055e-06	0.377074	0.152	0.028	0.0450439	Podo-like	Frmd6	0.124
1797	1.68584e-06	0.436827	0.196	0.044	0.0523505	Podo-like	Armcx1	0.152
1798	1.83292e-06	0.437409	0.152	0.028	0.0569176	Podo-like	Hspa12a	0.124
1799	2.0208e-06	0.607926	0.37	0.136	0.0627518	Podo-like	Hoxc9	0.234
1800	2.18397e-06	0.741214	0.609	0.319	0.0678187	Podo-like	Qk	0.29
1801	2.34788e-06	0.61879	0.783	0.589	0.0729088	Podo-like	Tsc22d1	0.194
1802	2.39327e-06	0.447306	0.13	0.022	0.0743183	Podo-like	Arhgap44	0.108
1803	2.65742e-06	0.425777	0.217	0.054	0.0825209	Podo-like	Cdc14a	0.163
1804	2.70527e-06	0.247063	0.152	0.028	0.0840067	Podo-like	Rnf150	0.124
1805	3.39487e-06	0.732334	0.739	0.539	0.105421	Podo-like	Csnk1a1	0.2
1806	3.54055e-06	0.528371	0.217	0.055	0.109945	Podo-like	Cdh4	0.162
1807	4.30048e-06	0.662325	0.37	0.141	0.133543	Podo-like	Parva	0.229
1808	4.8735e-06	0.420174	0.174	0.039	0.151337	Podo-like	St3gal5	0.135
1809	5.01162e-06	0.40037	0.239	0.065	0.155626	Podo-like	Peli2	0.174
1810	5.10432e-06	0.626663	0.587	0.333	0.158505	Podo-like	Clk1	0.254
1811	5.35154e-06	0.528192	0.674	0.409	0.166182	Podo-like	Actn4	0.265
1812	5.76538e-06	0.533765	0.261	0.08	0.179032	Podo-like	Arhgef18	0.181
1813	6.30082e-06	0.610578	0.326	0.123	0.195659	Podo-like	Pcolce	0.203
1814	6.85487e-06	0.589452	0.63	0.396	0.212864	Podo-like	Dag1	0.234
1815	8.35607e-06	0.498517	0.913	0.893	0.259481	Podo-like	Myl6	0.02
1816	8.52299e-06	0.444404	0.217	0.059	0.264664	Podo-like	Tns2	0.158
1817	9.90805e-06	0.705944	0.304	0.109	0.307675	Podo-like	Pbx2	0.195
1818	1.00117e-05	0.395753	0.174	0.04	0.310895	Podo-like	Ccng2	0.134
1819	1.03778e-05	0.566703	0.304	0.107	0.322262	Podo-like	Ripor1	0.197
1820	1.09835e-05	0.426244	0.913	0.836	0.34107	Podo-like	Dynll1	0.077
1821	1.16725e-05	0.516377	0.326	0.119	0.362466	Podo-like	Ist1	0.207
1822	1.29398e-05	0.572812	0.435	0.191	0.401819	Podo-like	Fgfr1	0.244
1823	1.49514e-05	0.520498	0.304	0.109	0.464285	Podo-like	Hexim1	0.195
1824	1.50811e-05	0.44447	0.196	0.051	0.468313	Podo-like	Sh2d4a	0.145
1825	1.51423e-05	0.471472	0.37	0.145	0.470214	Podo-like	Eif4ebp2	0.225
1826	1.52491e-05	0.650263	0.13	0.025	0.473531	Podo-like	H2-Q7	0.105
1827	1.5268e-05	0.417422	0.109	0.018	0.474116	Podo-like	Sh3bgrl2	0.091
1828	1.66658e-05	0.504076	0.174	0.043	0.517522	Podo-like	Optn	0.131
1829	1.67625e-05	0.402877	0.283	0.092	0.520525	Podo-like	Fzd2	0.191
1830	1.82415e-05	0.31681	0.152	0.033	0.566453	Podo-like	Zbtb8a	0.119
1831	1.84472e-05	0.708777	0.435	0.211	0.572841	Podo-like	Col4a4	0.224
1832	1.951e-05	0.299921	0.152	0.033	0.605845	Podo-like	Prkx	0.119
1833	2.04265e-05	0.407591	0.217	0.061	0.634305	Podo-like	Col26a1	0.156
1834	2.13491e-05	0.662896	0.391	0.168	0.662953	Podo-like	Lpl	0.223
1835	2.76593e-05	0.51084	0.109	0.019	0.858904	Podo-like	Elf4	0.09
1836	2.78599e-05	0.529452	0.565	0.314	0.865133	Podo-like	Eva1b	0.251
1837	4.24463e-05	0.342464	0.13	0.027	1	Podo-like	Coro2b	0.103
1838	4.62695e-05	0.284479	0.196	0.054	1	Podo-like	Fbxw9	0.142
1839	4.65657e-05	0.509314	0.391	0.173	1	Podo-like	Vezf1	0.218
1840	5.12956e-05	0.395182	0.152	0.036	1	Podo-like	Crlf2	0.116
1841	5.55532e-05	0.33393	0.13	0.028	1	Podo-like	Hotairm1	0.102
1842	6.18614e-05	0.69964	0.587	0.344	1	Podo-like	Cd2ap	0.243
1843	7.13047e-05	0.484633	0.174	0.047	1	Podo-like	Itga3	0.127
1844	7.15123e-05	0.593195	0.196	0.06	1	Podo-like	Emp2	0.136
1845	8.18705e-05	0.497876	0.304	0.122	1	Podo-like	Zmym5	0.182
1846	8.62842e-05	0.327229	0.152	0.037	1	Podo-like	Necap1	0.115
1847	8.72658e-05	0.54112	0.739	0.527	1	Podo-like	Sdc4	0.212
1848	9.88644e-05	0.275945	0.196	0.056	1	Podo-like	Cdh2	0.14
1849	0.000103551	0.665414	0.37	0.175	1	Podo-like	Pmepa1	0.195
1850	0.000107583	0.363918	0.196	0.058	1	Podo-like	Gpc1	0.138
1851	0.000110204	0.480376	0.239	0.083	1	Podo-like	Zfp277	0.156
1852	0.000113808	0.305606	0.152	0.038	1	Podo-like	Zfp385b	0.114
1853	0.000119082	0.508695	0.804	0.65	1	Podo-like	Ctsl	0.154
1854	0.000122439	0.423475	0.283	0.107	1	Podo-like	Tle4	0.176
1855	0.000125129	0.348442	0.13	0.03	1	Podo-like	Mtcl1	0.1
1856	0.000129294	0.455158	0.478	0.25	1	Podo-like	Midn	0.228
1857	0.000133075	0.487892	0.174	0.049	1	Podo-like	Plekhh2	0.125
1858	0.000133317	0.322882	0.152	0.039	1	Podo-like	Pcdh18	0.113
1859	0.000136595	0.343325	0.109	0.022	1	Podo-like	Dhrs7	0.087
1860	0.000140356	0.394222	0.109	0.022	1	Podo-like	St3gal1	0.087
1861	0.000145568	0.336003	0.13	0.03	1	Podo-like	1190002N15Rik	0.1
1862	0.000147185	0.53525	0.478	0.278	1	Podo-like	Arhgef12	0.2
1863	0.000147752	0.240502	0.109	0.022	1	Podo-like	Galnt10	0.087
1864	0.000148232	0.398558	0.152	0.04	1	Podo-like	Cavin1	0.112
1865	0.000155695	0.282444	0.13	0.03	1	Podo-like	Fam222a	0.1
1866	0.000157686	0.461035	0.783	0.565	1	Podo-like	Nap1l1	0.218
1867	0.000165072	0.62437	0.326	0.143	1	Podo-like	Ptprd	0.183
1868	0.000182913	0.256749	0.13	0.03	1	Podo-like	Tspan5	0.1
1869	0.000187963	0.54508	0.522	0.299	1	Podo-like	Commd3	0.223
1870	0.000188838	0.580576	0.239	0.087	1	Podo-like	Nsf	0.152
1871	0.000213679	0.294482	0.239	0.081	1	Podo-like	Snx18	0.158
1872	0.000215997	0.546111	0.348	0.162	1	Podo-like	Bbx	0.186
1873	0.000218604	0.530264	0.304	0.126	1	Podo-like	Fryl	0.178
1874	0.000222994	0.438251	0.261	0.099	1	Podo-like	Tspan15	0.162
1875	0.000227494	0.318205	0.13	0.031	1	Podo-like	Ppfibp2	0.099
1876	0.000229472	0.598114	0.326	0.143	1	Podo-like	Lpin2	0.183
1877	0.000230241	0.367218	0.174	0.051	1	Podo-like	Cttnbp2nl	0.123
1878	0.000242814	0.22105	0.109	0.023	1	Podo-like	Schip1	0.086
1879	0.000243328	0.487068	0.239	0.088	1	Podo-like	Trib2	0.151
1880	0.000245452	0.585337	0.565	0.38	1	Podo-like	Timp3	0.185
1881	0.000247025	0.460939	0.304	0.129	1	Podo-like	Mast4	0.175
1882	0.000250349	0.363445	0.109	0.023	1	Podo-like	Nlgn2	0.086
1883	0.000251616	0.406832	0.174	0.052	1	Podo-like	Comtd1	0.122
1884	0.000252973	0.412938	0.109	0.023	1	Podo-like	Cdc42bpg	0.086
1885	0.000253816	0.501153	0.13	0.033	1	Podo-like	Plce1	0.097
1886	0.000257506	0.258065	0.152	0.04	1	Podo-like	Fbxw4	0.112
1887	0.000258218	0.43987	0.435	0.225	1	Podo-like	Ttc14	0.21
1888	0.000298357	0.420803	0.326	0.141	1	Podo-like	Tnpo3	0.185
1889	0.000317327	0.326515	0.152	0.042	1	Podo-like	5730480H06Rik	0.11
1890	0.000334759	0.378266	0.717	0.533	1	Podo-like	Vcp	0.184
1891	0.000338624	0.282391	0.152	0.042	1	Podo-like	Ntm	0.11
1892	0.000340103	0.357178	0.13	0.033	1	Podo-like	Fbxo4	0.097
1893	0.000346843	0.613365	0.435	0.238	1	Podo-like	Auts2	0.197
1894	0.000353848	0.387236	0.174	0.054	1	Podo-like	Myo1e	0.12
1895	0.000354852	0.367237	0.174	0.053	1	Podo-like	Hist1h4d	0.121
1896	0.000357076	0.508356	0.739	0.562	1	Podo-like	Arpc2	0.177
1897	0.000359292	0.492315	0.478	0.257	1	Podo-like	Foxp1	0.221
1898	0.000372988	0.425545	0.152	0.044	1	Podo-like	Mios	0.108
1899	0.000377749	0.436384	0.391	0.196	1	Podo-like	Mxd4	0.195
1900	0.000430264	0.340406	0.261	0.1	1	Podo-like	Plxdc2	0.161
1901	0.000430503	0.577929	0.413	0.24	1	Podo-like	Eci2	0.173
1902	0.000461865	0.279669	0.152	0.043	1	Podo-like	Rgs3	0.109
1903	0.000479275	0.51966	0.435	0.244	1	Podo-like	Actr3	0.191
1904	0.000509009	0.34337	0.152	0.043	1	Podo-like	Samd4	0.109
1905	0.000519719	0.335358	0.109	0.025	1	Podo-like	Bbs4	0.084
1906	0.000544349	0.328427	0.217	0.076	1	Podo-like	Mylip	0.141
1907	0.000549983	0.464186	0.413	0.222	1	Podo-like	Jak1	0.191
1908	0.000550056	0.342592	0.196	0.066	1	Podo-like	Mxra8	0.13
1909	0.000551489	0.382995	0.174	0.055	1	Podo-like	Gpcpd1	0.119
1910	0.000551586	0.607302	0.348	0.178	1	Podo-like	Dach1	0.17
1911	0.000623833	0.33003	0.152	0.045	1	Podo-like	Igfbp6	0.107
1912	0.000644648	0.501744	0.609	0.409	1	Podo-like	Ccdc34	0.2
1913	0.000653169	0.319486	0.283	0.115	1	Podo-like	Hspb1	0.168
1914	0.000680381	0.580548	0.5	0.331	1	Podo-like	Fermt2	0.169
1915	0.00069562	0.453792	0.283	0.122	1	Podo-like	Bmp7	0.161
1916	0.00076151	0.36733	0.609	0.389	1	Podo-like	Srp14	0.22
1917	0.000780069	0.416797	0.674	0.48	1	Podo-like	Kcnq1ot1	0.194
1918	0.000785692	0.518646	0.348	0.176	1	Podo-like	Krit1	0.172
1919	0.000797452	0.288758	0.196	0.067	1	Podo-like	Sncaip	0.129
1920	0.000799729	0.423221	0.217	0.083	1	Podo-like	Bag4	0.134
1921	0.000817468	0.346079	0.13	0.036	1	Podo-like	Adgra2	0.094
1922	0.000823633	0.484767	0.261	0.108	1	Podo-like	Rnf5	0.153
1923	0.000824198	0.36152	0.348	0.165	1	Podo-like	Aff4	0.183
1924	0.000839823	0.43307	0.196	0.072	1	Podo-like	Clip1	0.124
1925	0.000852965	0.311535	0.13	0.036	1	Podo-like	Edem1	0.094
1926	0.000858194	0.33145	0.174	0.057	1	Podo-like	Ptpn12	0.117
1927	0.000859795	0.567617	0.37	0.203	1	Podo-like	Fat1	0.167
1928	0.000869826	0.34219	0.13	0.036	1	Podo-like	Phf7	0.094
1929	0.000870061	0.390111	0.13	0.037	1	Podo-like	Pak1	0.093
1930	0.000880972	0.352024	0.196	0.069	1	Podo-like	Pes1	0.127
1931	0.000934145	0.454934	0.478	0.288	1	Podo-like	Krcc1	0.19
1932	0.000946046	0.551068	0.283	0.125	1	Podo-like	Aebp1	0.158
1933	0.000979097	0.259771	0.13	0.036	1	Podo-like	Npr1	0.094
1934	0.000994937	0.549793	0.348	0.178	1	Podo-like	Selenop	0.17
1935	0.00100016	0.495702	0.761	0.606	1	Podo-like	Cd81	0.155
1936	0.00100973	0.284668	0.13	0.036	1	Podo-like	Tmcc3	0.094
1937	0.00101169	0.396696	0.326	0.154	1	Podo-like	Pkdcc	0.172
1938	0.00103593	0.494522	0.326	0.161	1	Podo-like	Smim1	0.165
1939	0.00104551	0.551851	0.304	0.147	1	Podo-like	Brd9	0.157
1940	0.00104884	0.345734	0.196	0.07	1	Podo-like	Syne1	0.126
1941	0.00112634	0.448603	0.413	0.229	1	Podo-like	Polr2g	0.184
1942	0.00115498	0.421952	0.217	0.085	1	Podo-like	Nab1	0.132
1943	0.00116078	0.438352	0.13	0.039	1	Podo-like	Cadm4	0.091
1944	0.00116841	0.46975	0.348	0.173	1	Podo-like	Sema5a	0.175
1945	0.00117565	0.374109	0.261	0.11	1	Podo-like	4921524J17Rik	0.151
1946	0.00119167	0.414468	0.239	0.099	1	Podo-like	Plekha5	0.14
1947	0.00119945	0.243099	0.152	0.046	1	Podo-like	Cdc42ep3	0.106
1948	0.00120468	0.447305	0.326	0.157	1	Podo-like	Vamp2	0.169
1949	0.00121341	0.364047	0.174	0.06	1	Podo-like	Chmp7	0.114
1950	0.00122177	0.495932	0.239	0.104	1	Podo-like	Irf3	0.135
1951	0.0012404	0.377622	0.196	0.072	1	Podo-like	Stam2	0.124
1952	0.00126458	0.430921	0.413	0.227	1	Podo-like	Tead1	0.186
1953	0.001276	0.276793	0.13	0.037	1	Podo-like	Slc35a5	0.093
1954	0.00128145	0.479929	0.674	0.516	1	Podo-like	Zfp36l1	0.158
1955	0.0012865	0.428762	0.261	0.115	1	Podo-like	Mafg	0.146
1956	0.00129508	0.441406	0.391	0.207	1	Podo-like	1110065P20Rik	0.184
1957	0.0013084	0.423321	0.348	0.178	1	Podo-like	Smim14	0.17
1958	0.00132546	0.476341	0.348	0.178	1	Podo-like	Bola1	0.17
1959	0.00133383	0.381199	0.261	0.112	1	Podo-like	Copg1	0.149
1960	0.0013464	0.302485	0.109	0.028	1	Podo-like	Hey1	0.081
1961	0.00134785	0.364162	0.348	0.176	1	Podo-like	Cryab	0.172
1962	0.00136596	0.373171	0.217	0.085	1	Podo-like	Foxc1	0.132
1963	0.00137485	0.471899	0.283	0.128	1	Podo-like	Gsn	0.155
1964	0.00144724	0.21279	0.152	0.047	1	Podo-like	Tmem164	0.105
1965	0.00146149	0.42344	0.5	0.291	1	Podo-like	Arpc5	0.209
1966	0.00153159	0.279445	0.152	0.048	1	Podo-like	Frem1	0.104
1967	0.00153598	0.355483	0.457	0.261	1	Podo-like	Mphosph8	0.196
1968	0.00155289	0.263714	0.174	0.06	1	Podo-like	Tfe3	0.114
1969	0.00161026	0.414605	0.283	0.129	1	Podo-like	Retreg1	0.154
1970	0.00166747	0.304277	0.239	0.097	1	Podo-like	Amn1	0.142
1971	0.00169706	0.336138	0.13	0.039	1	Podo-like	Tgfbrap1	0.091
1972	0.00171592	0.478391	0.326	0.167	1	Podo-like	St3gal6	0.159
1973	0.00174252	0.47784	0.326	0.164	1	Podo-like	Epb41l5	0.162
1974	0.00174424	0.231722	0.957	0.978	1	Podo-like	Ubb	-0.021
1975	0.00175892	0.295174	0.152	0.049	1	Podo-like	Wdr45	0.103
1976	0.00176118	0.256288	0.174	0.06	1	Podo-like	Etaa1	0.114
1977	0.00179465	0.375148	0.304	0.146	1	Podo-like	Hoxc8	0.158
1978	0.0018121	0.427296	0.152	0.051	1	Podo-like	Gmds	0.101
1979	0.00185029	0.292375	0.13	0.039	1	Podo-like	Btg3	0.091
1980	0.00188818	0.444679	0.522	0.355	1	Podo-like	Kdm6b	0.167
1981	0.00203431	0.395002	0.478	0.29	1	Podo-like	Chchd7	0.188
1982	0.00210099	0.266896	0.13	0.039	1	Podo-like	Med27	0.091
1983	0.00211974	0.253227	0.152	0.05	1	Podo-like	Sh3bp4	0.102
1984	0.00211974	0.338935	0.152	0.051	1	Podo-like	Edc4	0.101
1985	0.00220097	0.53872	0.304	0.158	1	Podo-like	Tspan13	0.146
1986	0.00221061	0.418168	0.217	0.089	1	Podo-like	Rras	0.128
1987	0.00227092	0.430927	0.348	0.182	1	Podo-like	Fxyd6	0.166
1988	0.00230758	0.624573	0.5	0.326	1	Podo-like	Anxa2	0.174
1989	0.00235135	0.58592	0.283	0.144	1	Podo-like	Rbfox2	0.139
1990	0.00243501	0.274708	0.109	0.03	1	Podo-like	St7	0.079
1991	0.00244248	0.387915	0.217	0.092	1	Podo-like	Mdm2	0.125
1992	0.00245615	0.335991	0.196	0.075	1	Podo-like	Plekho1	0.121
1993	0.00246244	0.423938	0.391	0.213	1	Podo-like	Tmem37	0.178
1994	0.00253523	0.336663	0.152	0.052	1	Podo-like	Rnf169	0.1
1995	0.00254643	0.50824	0.37	0.211	1	Podo-like	Btg2	0.159
1996	0.00263118	0.327192	0.804	0.736	1	Podo-like	Rbm39	0.068
1997	0.00267646	0.408927	0.348	0.191	1	Podo-like	Leng8	0.157
1998	0.00273035	0.408113	0.152	0.053	1	Podo-like	Mpp1	0.099
[truncated: 113 more rows]

## Sheet: Adult_Stroma
	p_val	avg_logFC	pct.1	pct.2	p_val_adj	cluster	gene	diff.pct
1	2.75728e-72	2.29874	1	0.019	8.56218e-68	Proliferating	Birc5	0.981
2	1.40219e-70	1.37691	0.875	0.01	4.35423e-66	Proliferating	Cdc20	0.865
3	3.36546e-69	1.32915	0.625	0	1.04508e-64	Proliferating	Ccnb1	0.625
4	2.33291e-66	1.74051	0.75	0.006	7.24439e-62	Proliferating	Nusap1	0.744
5	2.27541e-65	2.18118	0.938	0.019	7.06584e-61	Proliferating	Ube2c	0.919
6	4.07594e-64	1.06474	0.812	0.01	1.2657e-59	Proliferating	Knl1	0.802
7	6.7474e-64	1.29471	0.938	0.019	2.09527e-59	Proliferating	Ccna2	0.919
8	2.43669e-62	0.805338	0.562	0	7.56664e-58	Proliferating	Pimreg	0.562
9	8.83291e-62	1.28351	0.75	0.008	2.74288e-57	Proliferating	Cdca3	0.742
10	7.12929e-58	1.1221	0.625	0.004	2.21386e-53	Proliferating	Fbxo5	0.621
11	1.66988e-57	1.2405	0.625	0.004	5.18549e-53	Proliferating	Hmmr	0.621
12	3.15587e-57	0.844101	0.625	0.004	9.79993e-53	Proliferating	Tacc3	0.621
13	1.66737e-55	0.609572	0.5	0	5.17769e-51	Proliferating	Spag5	0.5
14	1.95384e-49	0.733477	0.5	0.002	6.06725e-45	Proliferating	Kif11	0.498
15	9.21209e-49	1.15618	0.688	0.012	2.86063e-44	Proliferating	Spc24	0.676
16	2.68222e-48	1.00905	0.688	0.012	8.32911e-44	Proliferating	Sgo1	0.676
17	6.08198e-47	1.23786	0.75	0.019	1.88864e-42	Proliferating	Asf1b	0.731
18	9.08135e-47	1.80501	1	0.047	2.82003e-42	Proliferating	Cks1b	0.953
19	5.78413e-46	1.08649	0.625	0.01	1.79614e-41	Proliferating	Cdk1	0.615
20	6.40725e-46	1.2551	0.688	0.014	1.98964e-41	Proliferating	Cenpe	0.674
21	1.75567e-45	1.48623	0.688	0.014	5.45188e-41	Proliferating	Rrm2	0.674
22	4.40967e-45	2.13715	0.812	0.027	1.36933e-40	Proliferating	Pclaf	0.785
23	4.44979e-44	1.50036	0.812	0.027	1.38179e-39	Proliferating	Mki67	0.785
24	6.45224e-44	0.807803	0.5	0.004	2.00362e-39	Proliferating	Aurka	0.496
25	4.11868e-43	1.04977	0.625	0.012	1.27897e-38	Proliferating	Prc1	0.613
26	9.11891e-43	1.23689	0.625	0.012	2.83169e-38	Proliferating	Hist1h1b	0.613
27	1.35372e-42	0.731009	0.438	0.002	4.2037e-38	Proliferating	Kif15	0.436
28	1.78055e-42	0.877822	0.562	0.008	5.52913e-38	Proliferating	Kif22	0.554
29	4.4476e-42	1.99057	0.875	0.039	1.38111e-37	Proliferating	Top2a	0.836
30	6.6453e-42	0.522026	0.375	0	2.06357e-37	Proliferating	Kif2c	0.375
31	3.79995e-41	1.2302	0.688	0.019	1.18e-36	Proliferating	Cdca8	0.669
32	4.68488e-41	1.38242	0.688	0.019	1.4548e-36	Proliferating	Cenpf	0.669
33	2.12701e-40	1.56756	0.625	0.014	6.60501e-36	Proliferating	Hist1h2ae	0.611
34	1.11811e-38	1.82105	0.938	0.051	3.47206e-34	Proliferating	Cenpa	0.887
35	1.36125e-37	0.630172	0.438	0.004	4.22708e-33	Proliferating	Esco2	0.434
36	1.36979e-37	1.26336	0.625	0.016	4.25362e-33	Proliferating	Ccnb2	0.609
37	1.50173e-37	0.654394	0.438	0.004	4.66332e-33	Proliferating	Mis18bp1	0.434
38	2.0156e-37	0.529689	0.438	0.004	6.25904e-33	Proliferating	Depdc1a	0.434
39	4.491e-37	0.88224	0.625	0.016	1.39459e-32	Proliferating	Fzr1	0.609
40	2.09417e-36	0.729544	0.5	0.008	6.50303e-32	Proliferating	Ube2t	0.492
41	7.42916e-36	0.958917	0.375	0.002	2.30698e-31	Proliferating	Hist1h2bb	0.373
42	9.22791e-36	0.575065	0.375	0.002	2.86554e-31	Proliferating	Plk1	0.373
43	1.02834e-35	0.483437	0.375	0.002	3.19331e-31	Proliferating	Hist1h2bj	0.373
44	1.14949e-35	3.09119	0.812	0.043	3.56952e-31	Proliferating	Hist1h2ap	0.769
45	2.61334e-35	0.949356	0.625	0.019	8.11522e-31	Proliferating	Mad2l1	0.606
46	3.89588e-35	0.430737	0.312	0	1.20979e-30	Proliferating	Troap	0.312
47	1.7691e-34	1.07362	0.75	0.033	5.49358e-30	Proliferating	Lmnb1	0.717
48	9.63666e-34	0.690177	0.438	0.006	2.99247e-29	Proliferating	Aspm	0.432
49	1.37084e-33	0.716512	0.438	0.006	4.25686e-29	Proliferating	Dlgap5	0.432
50	5.85007e-33	0.721706	0.625	0.021	1.81662e-28	Proliferating	Incenp	0.604
51	9.55411e-32	0.864557	0.562	0.016	2.96684e-27	Proliferating	Tpx2	0.546
52	2.57567e-31	0.501779	0.375	0.004	7.99821e-27	Proliferating	Rad51ap1	0.371
53	4.13171e-31	0.391847	0.375	0.004	1.28302e-26	Proliferating	Rad51	0.371
54	1.07491e-30	0.695253	0.438	0.008	3.33791e-26	Proliferating	Ska1	0.43
55	2.56004e-29	0.535555	0.312	0.002	7.94968e-25	Proliferating	Mxd3	0.31
56	2.56004e-29	0.429457	0.312	0.002	7.94968e-25	Proliferating	Cenpn	0.31
57	2.84453e-29	0.357377	0.312	0.002	8.83313e-25	Proliferating	Ska3	0.31
58	3.90016e-29	0.558726	0.312	0.002	1.21112e-24	Proliferating	Nek2	0.31
59	4.19429e-29	0.898057	0.5	0.014	1.30245e-24	Proliferating	Cdkn3	0.486
60	1.71349e-28	0.976527	0.688	0.035	5.3209e-24	Proliferating	Ccdc34	0.653
61	2.19075e-28	0.387337	0.25	0	6.80294e-24	Proliferating	Ncapg2	0.25
62	2.19075e-28	0.37624	0.25	0	6.80294e-24	Proliferating	E2f8	0.25
63	8.80543e-28	0.744268	0.375	0.006	2.73435e-23	Proliferating	Kpna2	0.369
64	9.57619e-28	0.75596	0.375	0.006	2.9737e-23	Proliferating	Aurkb	0.369
65	9.57619e-28	0.596635	0.375	0.006	2.9737e-23	Proliferating	Ncapg	0.369
66	1.72023e-27	0.608855	0.375	0.006	5.34184e-23	Proliferating	Ndc80	0.369
67	6.9922e-26	0.877861	0.75	0.049	2.17129e-21	Proliferating	Racgap1	0.701
68	5.81059e-25	0.389276	0.312	0.004	1.80436e-20	Proliferating	Cdca5	0.308
69	6.35634e-25	0.595485	0.312	0.004	1.97383e-20	Proliferating	Gpsm2	0.308
70	6.35634e-25	0.489316	0.312	0.004	1.97383e-20	Proliferating	Hist1h2bm	0.308
71	6.95283e-25	0.429793	0.312	0.004	2.15906e-20	Proliferating	Kif20a	0.308
72	8.03077e-25	0.563992	0.375	0.008	2.4938e-20	Proliferating	Ckap2l	0.367
73	1.46252e-24	0.412923	0.375	0.008	4.54157e-20	Proliferating	Hist2h2ac	0.367
74	1.4682e-23	0.463332	0.438	0.014	4.5592e-19	Proliferating	Tk1	0.424
75	2.84881e-23	2.28492	0.938	0.123	8.84641e-19	Proliferating	Stmn1	0.815
76	3.10705e-23	0.836054	0.625	0.037	9.64832e-19	Proliferating	Pmf1	0.588
77	8.12667e-23	0.707723	0.688	0.045	2.52357e-18	Proliferating	Reep4	0.643
78	8.17722e-23	0.488954	0.25	0.002	2.53927e-18	Proliferating	Prr11	0.248
79	9.0471e-23	0.301623	0.25	0.002	2.80939e-18	Proliferating	Rad54l	0.248
80	1.10709e-22	0.539521	0.25	0.002	3.43784e-18	Proliferating	Ccnf	0.248
81	1.22448e-22	0.537644	0.25	0.002	3.80238e-18	Proliferating	Hist1h2bp	0.248
82	1.22448e-22	0.346207	0.25	0.002	3.80238e-18	Proliferating	Hist1h2ad	0.248
83	1.31935e-22	0.511735	0.375	0.01	4.09699e-18	Proliferating	Nuf2	0.365
84	2.61416e-22	1.80876	0.938	0.121	8.11776e-18	Proliferating	Cks2	0.817
85	7.90154e-22	0.621402	0.312	0.006	2.45366e-17	Proliferating	Sgo2a	0.306
86	7.90154e-22	0.330418	0.312	0.006	2.45366e-17	Proliferating	Uhrf1	0.306
87	8.54528e-22	0.423354	0.312	0.006	2.65356e-17	Proliferating	Pbk	0.306
88	9.99243e-22	0.625382	0.312	0.006	3.10295e-17	Proliferating	Hist1h2br	0.306
89	1.16816e-21	0.350738	0.312	0.006	3.6275e-17	Proliferating	Cdc7	0.306
90	1.19544e-21	0.254203	0.188	0	3.71218e-17	Proliferating	Ect2	0.188
91	1.19544e-21	0.246996	0.188	0	3.71218e-17	Proliferating	Oip5	0.188
92	1.19544e-21	0.23777	0.188	0	3.71218e-17	Proliferating	Neil3	0.188
93	1.19544e-21	0.226146	0.188	0	3.71218e-17	Proliferating	Sapcd2	0.188
94	1.19544e-21	0.217383	0.188	0	3.71218e-17	Proliferating	Aunip	0.188
95	1.6627e-21	1.81897	0.938	0.121	5.16319e-17	Proliferating	Tubb4b	0.817
96	1.43915e-20	0.384056	0.375	0.012	4.46901e-16	Proliferating	Cenpk	0.363
97	2.49099e-20	0.824825	0.625	0.045	7.73527e-16	Proliferating	Gmnn	0.58
98	2.51553e-20	0.413935	0.375	0.012	7.81148e-16	Proliferating	Cenpm	0.363
99	2.84654e-20	0.340303	0.375	0.012	8.83935e-16	Proliferating	Haspin	0.363
100	4.15541e-20	1.30227	0.875	0.107	1.29038e-15	Proliferating	Tmpo	0.768
101	2.33247e-19	0.351357	0.312	0.008	7.24301e-15	Proliferating	Ncaph	0.304
102	2.87149e-19	0.415036	0.312	0.008	8.91683e-15	Proliferating	Cenpl	0.304
103	2.87896e-19	0.99551	0.625	0.049	8.94005e-15	Proliferating	Spc25	0.576
104	3.12e-19	1.43358	0.75	0.078	9.68855e-15	Proliferating	Smc2	0.672
105	3.29744e-19	0.352312	0.312	0.008	1.02395e-14	Proliferating	Ckap2	0.304
106	4.48322e-19	1.52816	0.75	0.082	1.39217e-14	Proliferating	H2afx	0.668
107	5.54453e-19	0.569778	0.25	0.004	1.72174e-14	Proliferating	Cep55	0.246
108	7.12757e-19	0.320219	0.25	0.004	2.21332e-14	Proliferating	Gas2l3	0.246
109	7.12757e-19	0.280893	0.25	0.004	2.21332e-14	Proliferating	Cenph	0.246
110	7.74865e-19	0.366545	0.25	0.004	2.40619e-14	Proliferating	Cdca2	0.246
111	7.74865e-19	0.261093	0.25	0.004	2.40619e-14	Proliferating	Fignl1	0.246
112	8.42313e-19	0.40285	0.25	0.004	2.61564e-14	Proliferating	Arhgap19	0.246
113	8.42313e-19	0.297522	0.25	0.004	2.61564e-14	Proliferating	C330027C09Rik	0.246
114	8.42313e-19	0.283793	0.25	0.004	2.61564e-14	Proliferating	Ccdc18	0.246
115	8.55779e-19	0.54263	0.375	0.014	2.65745e-14	Proliferating	Tcf19	0.361
116	1.44954e-18	0.754597	0.812	0.084	4.50126e-14	Proliferating	Hmgn5	0.728
117	1.35315e-17	0.764851	0.375	0.016	4.20194e-13	Proliferating	Kif20b	0.359
118	3.21839e-17	0.322685	0.312	0.01	9.99406e-13	Proliferating	Chek2	0.302
119	3.42382e-17	0.353545	0.312	0.01	1.0632e-12	Proliferating	Ccdc77	0.302
120	4.12094e-17	0.26438	0.312	0.01	1.27968e-12	Proliferating	Suv39h1	0.302
121	4.26785e-17	0.616772	0.438	0.025	1.32529e-12	Proliferating	Knstrn	0.413
122	9.42027e-17	0.795279	0.438	0.027	2.92528e-12	Proliferating	Tyms	0.411
123	1.67112e-16	0.663296	0.562	0.045	5.18933e-12	Proliferating	Rnaseh2b	0.517
124	2.12062e-16	1.13224	0.875	0.121	6.58517e-12	Proliferating	Lockd	0.754
125	2.17193e-16	0.322192	0.188	0.002	6.74448e-12	Proliferating	Bub1	0.186
126	2.22366e-16	0.975583	0.625	0.058	6.90512e-12	Proliferating	Cdc25b	0.567
127	2.31805e-16	0.449623	0.375	0.019	7.19823e-12	Proliferating	Plk4	0.356
128	2.38764e-16	0.385773	0.188	0.002	7.41433e-12	Proliferating	Melk	0.186
129	2.38764e-16	0.25491	0.188	0.002	7.41433e-12	Proliferating	Kntc1	0.186
130	2.53274e-16	1.09119	0.562	0.049	7.86492e-12	Proliferating	Tuba1c	0.513
131	2.88436e-16	0.209713	0.188	0.002	8.95679e-12	Proliferating	Pif1	0.186
132	3.52302e-16	0.270873	0.25	0.006	1.094e-11	Proliferating	Shcbp1	0.244
133	4.36243e-16	0.246792	0.25	0.006	1.35467e-11	Proliferating	Cdc45	0.244
134	4.39445e-16	0.409344	0.375	0.019	1.36461e-11	Proliferating	Cep57l1	0.356
135	4.63816e-16	0.545076	0.438	0.027	1.44029e-11	Proliferating	Fen1	0.411
136	4.68384e-16	0.403721	0.25	0.006	1.45447e-11	Proliferating	4930579G24Rik	0.244
137	5.05034e-16	0.493834	0.438	0.027	1.56828e-11	Proliferating	Cit	0.411
138	1.81206e-15	0.340057	0.312	0.012	5.62698e-11	Proliferating	Tinf2	0.3
139	1.81206e-15	0.306333	0.312	0.012	5.62698e-11	Proliferating	Hist1h4d	0.3
140	2.05449e-15	0.875601	0.688	0.08	6.37981e-11	Proliferating	Rangap1	0.608
141	6.49325e-15	0.222195	0.125	0	2.01635e-10	Proliferating	Mfsd3	0.125
142	6.49325e-15	0.206066	0.125	0	2.01635e-10	Proliferating	Fam83d	0.125
143	6.49325e-15	0.204984	0.125	0	2.01635e-10	Proliferating	Ttk	0.125
144	8.61732e-15	0.80229	0.562	0.053	2.67594e-10	Proliferating	Cenpw	0.509
145	1.05539e-14	0.793845	0.688	0.08	3.27729e-10	Proliferating	Ezh2	0.608
146	4.48448e-14	0.236502	0.25	0.008	1.39257e-09	Proliferating	Cntln	0.242
147	4.77103e-14	0.216867	0.25	0.008	1.48155e-09	Proliferating	Cenps	0.242
148	5.20971e-14	0.465215	0.375	0.023	1.61777e-09	Proliferating	Ccdc92	0.352
149	5.67484e-14	0.469107	0.375	0.023	1.76221e-09	Proliferating	Kif23	0.352
150	1.22483e-13	0.448104	0.625	0.068	3.80347e-09	Proliferating	Nfatc1	0.557
151	1.41393e-13	0.668827	0.5	0.045	4.39068e-09	Proliferating	Cdkn2c	0.455
152	1.46003e-13	0.672829	0.5	0.045	4.53384e-09	Proliferating	Topbp1	0.455
153	3.2182e-13	1.01053	0.938	0.179	9.99348e-09	Proliferating	Nucks1	0.759
154	3.43432e-13	0.207709	0.188	0.004	1.06646e-08	Proliferating	Scg5	0.184
155	3.49949e-13	0.342216	0.312	0.016	1.0867e-08	Proliferating	Exosc9	0.296
156	3.66838e-13	0.371175	0.312	0.016	1.13914e-08	Proliferating	Brca2	0.296
157	3.70327e-13	0.294742	0.188	0.004	1.14998e-08	Proliferating	Msh5	0.184
158	4.30469e-13	0.232388	0.188	0.004	1.33674e-08	Proliferating	Kifc1	0.184
159	4.64039e-13	0.214838	0.188	0.004	1.44098e-08	Proliferating	Ctps	0.184
160	4.64039e-13	0.209937	0.188	0.004	1.44098e-08	Proliferating	Bub1b	0.184
161	4.64046e-13	0.392646	0.312	0.016	1.441e-08	Proliferating	Haus7	0.296
162	4.83348e-13	0.549546	0.438	0.035	1.50094e-08	Proliferating	Ckap5	0.403
163	5.00175e-13	0.21398	0.188	0.004	1.55319e-08	Proliferating	Depdc1b	0.184
164	6.385e-13	0.378388	0.438	0.035	1.98273e-08	Proliferating	Rfc5	0.403
165	6.793e-13	2.52551	1	0.461	2.10943e-08	Proliferating	Hmgb2	0.539
166	8.02814e-13	1.79027	0.812	0.191	2.49298e-08	Proliferating	Tuba1b	0.621
167	1.38796e-12	0.568599	0.562	0.062	4.31003e-08	Proliferating	Dbf4	0.5
168	1.49593e-12	1.42166	0.75	0.14	4.6453e-08	Proliferating	Hmgn2	0.61
169	1.60733e-12	0.495411	0.375	0.027	4.99125e-08	Proliferating	Ncapd2	0.348
170	1.82416e-12	0.620809	0.812	0.126	5.66456e-08	Proliferating	Uchl3	0.686
171	1.84846e-12	0.338514	0.25	0.01	5.74002e-08	Proliferating	Dsn1	0.24
172	1.87152e-12	0.481992	0.562	0.062	5.81164e-08	Proliferating	Sap30	0.5
173	2.17776e-12	0.278075	0.25	0.01	6.76261e-08	Proliferating	Sass6	0.24
174	2.88811e-12	1.29809	1	0.28	8.96846e-08	Proliferating	Ube2s	0.72
175	3.29382e-12	1.62523	1	0.397	1.02283e-07	Proliferating	Tubb5	0.603
176	3.61132e-12	0.369802	0.312	0.019	1.12142e-07	Proliferating	Rcc1	0.293
177	3.92598e-12	0.474907	0.438	0.039	1.21914e-07	Proliferating	Usp5	0.399
178	8.55392e-12	1.06126	0.875	0.167	2.65625e-07	Proliferating	Anxa2	0.708
179	8.87358e-12	0.424602	0.5	0.051	2.75551e-07	Proliferating	Ctnnbl1	0.449
180	1.62415e-11	0.548132	0.438	0.041	5.04349e-07	Proliferating	Hist2h2aa1	0.397
181	1.87802e-11	0.785906	0.625	0.086	5.8318e-07	Proliferating	Dnajc9	0.539
182	2.1794e-11	0.477372	0.562	0.068	6.76768e-07	Proliferating	Bcl7c	0.494
183	2.32424e-11	0.423733	0.312	0.021	7.21748e-07	Proliferating	Rrm1	0.291
184	2.33245e-11	0.535405	0.625	0.084	7.24295e-07	Proliferating	0610010K14Rik	0.541
185	2.42074e-11	0.601417	0.375	0.031	7.51712e-07	Proliferating	Mns1	0.344
186	2.57772e-11	1.05057	0.875	0.183	8.00459e-07	Proliferating	Cmtm7	0.692
187	2.70738e-11	0.511883	0.25	0.012	8.40722e-07	Proliferating	Prim1	0.238
188	2.70738e-11	0.431956	0.25	0.012	8.40722e-07	Proliferating	Emp1	0.238
189	2.73275e-11	0.32716	0.312	0.021	8.48601e-07	Proliferating	Mbnl3	0.291
190	2.79486e-11	0.480851	0.562	0.068	8.67887e-07	Proliferating	Nxt1	0.494
191	2.84539e-11	0.305272	0.312	0.021	8.83579e-07	Proliferating	Fars2	0.291
192	3.34318e-11	0.413352	0.312	0.021	1.03816e-06	Proliferating	Chst2	0.291
193	4.00827e-11	0.264093	0.25	0.012	1.24469e-06	Proliferating	Arhgap11a	0.238
194	4.04697e-11	0.385613	0.375	0.031	1.25671e-06	Proliferating	Bora	0.344
195	4.20879e-11	0.232883	0.25	0.012	1.30696e-06	Proliferating	Ofd1	0.238
196	4.25304e-11	0.42239	0.562	0.068	1.3207e-06	Proliferating	Exoc3	0.494
197	4.2534e-11	0.218065	0.312	0.021	1.32081e-06	Proliferating	Mfsd5	0.291
198	5.04001e-11	0.37354	0.188	0.006	1.56507e-06	Proliferating	Slc43a3	0.182
199	5.36479e-11	0.341044	0.188	0.006	1.66593e-06	Proliferating	Diaph3	0.182
200	5.62374e-11	0.41504	0.438	0.043	1.74634e-06	Proliferating	Tfdp1	0.395
201	5.79209e-11	0.529296	0.438	0.043	1.79862e-06	Proliferating	B9d2	0.395
202	6.07695e-11	0.301804	0.188	0.006	1.88708e-06	Proliferating	Kif4	0.182
203	6.07695e-11	0.270662	0.188	0.006	1.88708e-06	Proliferating	Kif18a	0.182
204	6.46692e-11	0.219902	0.188	0.006	2.00817e-06	Proliferating	Brip1	0.182
205	6.46692e-11	0.202168	0.188	0.006	2.00817e-06	Proliferating	Poc1a	0.182
206	8.2894e-11	0.666472	0.562	0.074	2.57411e-06	Proliferating	1700097N02Rik	0.488
207	8.736e-11	0.343667	0.438	0.043	2.71279e-06	Proliferating	Rpa2	0.395
208	1.02922e-10	0.531486	0.812	0.142	3.19605e-06	Proliferating	Smc3	0.67
209	1.08018e-10	0.508158	0.5	0.058	3.35429e-06	Proliferating	Csrp1	0.442
210	1.1546e-10	0.547006	0.812	0.144	3.58537e-06	Proliferating	Bex3	0.668
211	1.36683e-10	0.641635	0.875	0.163	4.2444e-06	Proliferating	Psip1	0.712
212	1.461e-10	0.501852	0.812	0.14	4.53683e-06	Proliferating	Tpm4	0.672
213	1.61839e-10	0.937442	0.938	0.218	5.0256e-06	Proliferating	Ywhah	0.72
214	1.62363e-10	0.527438	0.5	0.06	5.04186e-06	Proliferating	Mzt1	0.44
215	1.91289e-10	0.329519	0.375	0.033	5.9401e-06	Proliferating	Nrm	0.342
216	2.40985e-10	0.483948	0.562	0.074	7.4833e-06	Proliferating	Alyref	0.488
217	2.55398e-10	0.402861	0.5	0.06	7.93089e-06	Proliferating	Me2	0.44
218	2.76448e-10	0.431019	0.562	0.074	8.58454e-06	Proliferating	Commd2	0.488
219	2.98847e-10	0.53104	0.688	0.109	9.28009e-06	Proliferating	Nubp1	0.579
220	3.21116e-10	1.47953	1	0.642	9.97161e-06	Proliferating	H2afz	0.358
221	3.40872e-10	0.605624	0.75	0.128	1.05851e-05	Proliferating	Puf60	0.622
222	3.42378e-10	0.306265	0.125	0.002	1.06319e-05	Proliferating	Hist1h3c	0.123
223	3.72487e-10	0.24459	0.125	0.002	1.15668e-05	Proliferating	Kif14	0.123
224	3.87013e-10	0.868599	0.625	0.101	1.20179e-05	Proliferating	Dut	0.524
225	3.87964e-10	0.373771	0.438	0.047	1.20475e-05	Proliferating	Tex30	0.391
226	3.88268e-10	0.403037	0.375	0.035	1.20569e-05	Proliferating	Fam216a	0.34
227	3.99003e-10	0.295997	0.25	0.014	1.23902e-05	Proliferating	Tnfaip8l1	0.236
228	4.05175e-10	0.316493	0.125	0.002	1.25819e-05	Proliferating	Hist1h1a	0.123
229	4.70316e-10	0.567074	0.688	0.111	1.46047e-05	Proliferating	Hpf1	0.577
230	5.09469e-10	0.358329	0.438	0.047	1.58205e-05	Proliferating	Hnrnpll	0.391
231	5.43005e-10	0.804897	0.75	0.14	1.68619e-05	Proliferating	Cdkn2d	0.61
232	5.59147e-10	0.706086	0.688	0.117	1.73632e-05	Proliferating	Vps36	0.571
233	5.65813e-10	0.711082	0.625	0.101	1.75702e-05	Proliferating	Cbx5	0.524
234	5.99313e-10	0.440236	0.312	0.025	1.86105e-05	Proliferating	Hist1h4i	0.287
235	6.0967e-10	1.12571	0.75	0.165	1.89321e-05	Proliferating	Anp32e	0.585
236	6.49298e-10	0.514991	0.438	0.049	2.01626e-05	Proliferating	Mthfd2	0.389
237	7.03943e-10	1.18726	1	0.607	2.18595e-05	Proliferating	Hmgb1	0.393
238	7.37474e-10	0.422723	0.812	0.142	2.29008e-05	Proliferating	Fkbp2	0.67
239	7.96681e-10	0.725024	0.75	0.144	2.47394e-05	Proliferating	Lsm3	0.606
240	8.12712e-10	0.87942	0.938	0.226	2.52371e-05	Proliferating	Psmb9	0.712
241	8.53125e-10	0.394981	0.312	0.025	2.64921e-05	Proliferating	Ccdc167	0.287
242	8.75458e-10	0.539154	0.812	0.152	2.71856e-05	Proliferating	Psmd7	0.66
243	8.75983e-10	0.725335	0.438	0.053	2.72019e-05	Proliferating	Hmgb3	0.385
244	8.90192e-10	0.474681	0.812	0.152	2.76431e-05	Proliferating	Tuba4a	0.66
245	9.29152e-10	0.309805	0.562	0.076	2.8853e-05	Proliferating	Os9	0.486
246	9.64205e-10	0.837282	0.688	0.128	2.99415e-05	Proliferating	Lsm2	0.56
247	9.65067e-10	1.19918	1	0.881	2.99682e-05	Proliferating	Ptma	0.119
248	9.81714e-10	0.334829	0.312	0.025	3.04852e-05	Proliferating	D230025D16Rik	0.287
249	9.81714e-10	0.239952	0.312	0.025	3.04852e-05	Proliferating	Nop9	0.287
250	1.01708e-09	0.464234	0.625	0.095	3.15833e-05	Proliferating	Snrnp25	0.53
251	1.28975e-09	1.06085	1	0.442	4.00506e-05	Proliferating	Rbm3	0.558
252	1.34559e-09	0.501618	0.688	0.115	4.17847e-05	Proliferating	Cbfb	0.573
253	1.35997e-09	0.385663	0.562	0.078	4.22312e-05	Proliferating	Mis18a	0.484
254	1.37695e-09	0.711343	0.688	0.121	4.27583e-05	Proliferating	Exosc8	0.567
255	1.42567e-09	0.315607	0.375	0.037	4.42713e-05	Proliferating	Jak2	0.338
256	1.70024e-09	0.305804	0.375	0.037	5.27977e-05	Proliferating	Traf7	0.338
257	2.12872e-09	0.505336	0.625	0.099	6.61032e-05	Proliferating	Sdf2l1	0.526
258	2.21442e-09	1.21987	0.938	0.399	6.87645e-05	Proliferating	Ran	0.539
259	2.21878e-09	0.331559	0.25	0.016	6.88997e-05	Proliferating	Bicdl1	0.234
260	2.32775e-09	0.444241	0.438	0.051	7.22837e-05	Proliferating	Rdm1	0.387
261	2.34346e-09	0.229386	0.375	0.037	7.27715e-05	Proliferating	Zfp688	0.338
262	2.36383e-09	0.446793	0.312	0.027	7.34042e-05	Proliferating	Sp2	0.285
263	2.46973e-09	0.218423	0.188	0.008	7.66924e-05	Proliferating	Ccdc51	0.18
264	2.6134e-09	0.807008	0.875	0.216	8.1154e-05	Proliferating	Anxa6	0.659
265	2.83997e-09	0.458304	0.562	0.082	8.81897e-05	Proliferating	Ppil1	0.48
266	2.96025e-09	0.390854	0.562	0.082	9.19246e-05	Proliferating	Phgdh	0.48
267	3.06713e-09	0.221037	0.25	0.016	9.52436e-05	Proliferating	Nup85	0.234
268	3.08557e-09	0.316802	0.375	0.039	9.58161e-05	Proliferating	Rfc4	0.336
269	3.19492e-09	0.466853	0.5	0.068	9.92119e-05	Proliferating	Hjurp	0.432
270	3.88457e-09	0.244124	0.312	0.027	0.000120627	Proliferating	Rbmx2	0.285
271	4.44745e-09	1.20934	1	0.383	0.000138107	Proliferating	Jpt1	0.617
272	4.89193e-09	0.561275	0.438	0.056	0.000151909	Proliferating	Hat1	0.382
273	5.34637e-09	0.420448	0.375	0.041	0.000166021	Proliferating	Tdg	0.334
274	6.65022e-09	0.466443	0.375	0.041	0.000206509	Proliferating	Terf1	0.334
275	7.18816e-09	0.415822	0.438	0.056	0.000223214	Proliferating	Rab9	0.382
276	7.43641e-09	0.293816	0.562	0.084	0.000230923	Proliferating	Irf2bpl	0.478
277	7.81346e-09	0.440033	0.5	0.07	0.000242631	Proliferating	Osgep	0.43
278	7.81346e-09	0.353035	0.5	0.07	0.000242631	Proliferating	Rpa3	0.43
279	8.68249e-09	0.646643	0.438	0.058	0.000269617	Proliferating	Pcna	0.38
280	8.85586e-09	0.224233	0.438	0.053	0.000275001	Proliferating	Ruvbl2	0.385
281	9.20055e-09	0.44971	0.625	0.107	0.000285705	Proliferating	Smc1a	0.518
282	9.23496e-09	0.629235	0.75	0.15	0.000286773	Proliferating	Med30	0.6
283	9.44413e-09	0.980207	1	0.321	0.000293269	Proliferating	Dek	0.679
284	9.50821e-09	0.325389	0.625	0.101	0.000295258	Proliferating	Cntrl	0.524
285	9.79776e-09	0.338813	0.438	0.056	0.00030425	Proliferating	Pnp	0.382
286	1.00329e-08	0.374115	0.438	0.056	0.000311551	Proliferating	Trpv2	0.382
287	1.00548e-08	0.417914	0.312	0.029	0.000312233	Proliferating	Pip4k2a	0.283
288	1.11406e-08	1.12967	1	0.8	0.000345949	Proliferating	Actg1	0.2
289	1.17341e-08	0.37686	0.5	0.072	0.000364378	Proliferating	Ncaph2	0.428
290	1.20287e-08	0.461453	0.625	0.105	0.000373526	Proliferating	Prkag1	0.52
291	1.28445e-08	0.654905	0.812	0.179	0.000398861	Proliferating	Snrpd1	0.633
292	1.30095e-08	0.287965	0.438	0.056	0.000403985	Proliferating	Gsk3a	0.382
293	1.45979e-08	0.248656	0.312	0.029	0.000453308	Proliferating	Katnbl1	0.283
294	1.54435e-08	0.232506	0.25	0.019	0.000479569	Proliferating	Tlnrd1	0.231
295	1.60427e-08	0.465014	0.75	0.152	0.000498175	Proliferating	Flna	0.598
296	1.66309e-08	0.242199	0.25	0.019	0.000516441	Proliferating	Wdr74	0.231
297	1.66572e-08	0.478446	0.438	0.058	0.000517255	Proliferating	Bak1	0.38
298	1.70396e-08	0.508869	0.75	0.15	0.000529132	Proliferating	Ssrp1	0.6
299	1.8036e-08	0.38622	0.5	0.074	0.000560072	Proliferating	Fam114a2	0.426
300	1.85799e-08	0.204794	0.25	0.019	0.000576961	Proliferating	Hist2h3b	0.231
301	1.90355e-08	0.332596	0.5	0.072	0.000591111	Proliferating	Tmem70	0.428
302	1.98968e-08	0.292138	0.625	0.105	0.000617856	Proliferating	E2f4	0.52
303	2.00005e-08	0.20451	0.25	0.019	0.000621076	Proliferating	Pphln1	0.231
304	2.08501e-08	0.524855	0.75	0.15	0.000647457	Proliferating	Snw1	0.6
305	2.4571e-08	0.380962	0.625	0.107	0.000763005	Proliferating	Syncrip	0.518
306	2.45798e-08	0.759266	0.812	0.195	0.000763278	Proliferating	Nudt21	0.617
307	2.45834e-08	0.545057	0.5	0.076	0.000763388	Proliferating	Acsl5	0.424
308	2.59232e-08	0.316103	0.375	0.043	0.000804993	Proliferating	Tank	0.332
309	2.63735e-08	0.353609	0.812	0.165	0.000818977	Proliferating	Fam96b	0.647
310	2.78025e-08	0.704327	0.625	0.126	0.000863352	Proliferating	Rad21	0.499
311	2.93261e-08	0.593773	0.5	0.078	0.000910664	Proliferating	Capn2	0.422
312	3.12058e-08	0.600003	0.625	0.115	0.000969034	Proliferating	Aip	0.51
313	3.13286e-08	0.406493	0.375	0.045	0.000972847	Proliferating	Fbxw11	0.33
314	3.17699e-08	0.281229	0.188	0.01	0.000986551	Proliferating	Zdhhc2	0.178
315	3.18572e-08	0.272872	0.312	0.031	0.000989262	Proliferating	Ttc39c	0.281
316	3.24061e-08	0.521816	0.5	0.078	0.00100631	Proliferating	Smu1	0.422
317	3.32659e-08	0.238826	0.188	0.01	0.001033	Proliferating	Mllt1	0.178
318	3.483e-08	0.229725	0.188	0.01	0.00108158	Proliferating	Clspn	0.178
319	3.483e-08	0.222146	0.188	0.01	0.00108158	Proliferating	Rbks	0.178
320	3.4845e-08	0.967623	0.812	0.255	0.00108204	Proliferating	Smc4	0.557
321	3.64654e-08	0.250028	0.188	0.01	0.00113236	Proliferating	Insl6	0.178
322	3.64654e-08	0.21382	0.188	0.01	0.00113236	Proliferating	Eri2	0.178
323	5.23421e-08	0.736626	1	0.961	0.00162538	Proliferating	Ppia	0.039
324	5.44588e-08	0.514571	0.625	0.115	0.00169111	Proliferating	Larp7	0.51
325	5.93522e-08	0.496186	0.312	0.033	0.00184306	Proliferating	Nup37	0.279
326	5.9949e-08	0.573708	0.5	0.08	0.0018616	Proliferating	Adprh	0.42
327	6.05372e-08	0.736963	0.812	0.212	0.00187986	Proliferating	Hnrnpab	0.6
328	6.19676e-08	0.656982	0.875	0.222	0.00192428	Proliferating	Psma1	0.653
329	6.40349e-08	0.312926	0.25	0.021	0.00198848	Proliferating	Tubg1	0.229
330	6.55529e-08	0.451078	0.75	0.154	0.00203561	Proliferating	Brd9	0.596
331	7.15938e-08	0.631938	0.812	0.193	0.0022232	Proliferating	Bcap31	0.619
332	7.27995e-08	0.355989	0.438	0.062	0.00226064	Proliferating	Cdca4	0.376
333	7.28068e-08	0.225947	0.375	0.045	0.00226087	Proliferating	Prps1	0.33
334	7.34226e-08	0.246959	0.25	0.021	0.00227999	Proliferating	Zfp932	0.229
335	7.526e-08	0.362096	0.375	0.047	0.00233705	Proliferating	Anapc15	0.328
336	7.63443e-08	0.594885	0.812	0.185	0.00237072	Proliferating	Dap	0.627
337	7.89664e-08	0.381778	0.375	0.047	0.00245214	Proliferating	Zdhhc6	0.328
338	8.10441e-08	0.366951	0.438	0.062	0.00251666	Proliferating	Pym1	0.376
339	8.45977e-08	0.219776	0.5	0.076	0.00262701	Proliferating	Rnf125	0.424
340	8.55104e-08	0.311958	0.312	0.033	0.00265535	Proliferating	Nup62	0.279
341	8.6377e-08	0.201587	0.375	0.045	0.00268226	Proliferating	Rpl9-ps6	0.33
342	9.28454e-08	0.208706	0.125	0.004	0.00288313	Proliferating	Serpina3f	0.121
343	9.56401e-08	0.364618	0.375	0.047	0.00296991	Proliferating	Prdx4	0.328
344	9.73555e-08	1.00174	1	0.496	0.00302318	Proliferating	Clic1	0.504
345	1.05232e-07	0.20648	0.125	0.004	0.00326777	Proliferating	Hist1h3a	0.121
346	1.09231e-07	0.27174	0.438	0.062	0.00339194	Proliferating	Tipin	0.376
347	1.09835e-07	0.225279	0.312	0.033	0.00341072	Proliferating	Ubqln2	0.279
348	1.13852e-07	0.508101	0.688	0.144	0.00353546	Proliferating	Psmc1	0.544
349	1.17087e-07	1.12718	1	0.521	0.00363591	Proliferating	Lgals1	0.479
350	1.21374e-07	0.32612	0.75	0.154	0.00376903	Proliferating	Med10	0.596
351	1.21839e-07	0.440255	0.5	0.08	0.00378348	Proliferating	Fam111a	0.42
352	1.25179e-07	0.307467	0.438	0.064	0.00388717	Proliferating	Pitpnb	0.374
353	1.2627e-07	0.49587	0.312	0.035	0.00392106	Proliferating	Trim59	0.277
354	1.36898e-07	0.432539	0.312	0.035	0.00425108	Proliferating	Sun1	0.277
355	1.39498e-07	0.60018	0.875	0.218	0.00433184	Proliferating	Lsm5	0.657
356	1.46549e-07	0.232278	0.375	0.047	0.00455079	Proliferating	Ppih	0.328
357	1.50535e-07	0.432139	0.812	0.181	0.00467457	Proliferating	Arpc4	0.631
358	1.51703e-07	0.426576	0.375	0.049	0.00471083	Proliferating	Tmem222	0.326
359	1.53709e-07	0.655275	0.75	0.179	0.00477314	Proliferating	Mapre1	0.571
360	1.57833e-07	1.04787	0.938	0.391	0.00490118	Proliferating	H2afv	0.547
361	1.64464e-07	0.439865	0.562	0.099	0.00510709	Proliferating	Cxcr3	0.463
362	1.65169e-07	0.422188	0.312	0.035	0.00512899	Proliferating	Htatip2	0.277
363	1.65486e-07	0.870543	0.75	0.191	0.00513885	Proliferating	Bub3	0.559
364	1.83777e-07	0.387714	0.312	0.035	0.00570684	Proliferating	Nrf1	0.277
365	1.93826e-07	0.396906	0.312	0.035	0.00601889	Proliferating	Psmd5	0.277
366	2.15541e-07	0.25489	0.312	0.035	0.0066932	Proliferating	G2e3	0.277
367	2.15541e-07	0.252199	0.312	0.035	0.0066932	Proliferating	Lcorl	0.277
368	2.21748e-07	0.533421	0.5	0.088	0.00688594	Proliferating	Prelid3b	0.412
369	2.23486e-07	0.446531	0.562	0.103	0.00693992	Proliferating	Usp1	0.459
370	2.27165e-07	0.217726	0.25	0.023	0.00705416	Proliferating	Dck	0.227
371	2.29457e-07	0.393897	0.375	0.049	0.00712531	Proliferating	Asrgl1	0.326
372	2.33686e-07	0.68496	0.688	0.158	0.00725664	Proliferating	Lbr	0.53
373	2.34504e-07	0.340769	0.25	0.023	0.00728204	Proliferating	Apobec2	0.227
374	2.40233e-07	0.698022	0.5	0.091	0.00745995	Proliferating	Ddx39	0.409
375	2.4188e-07	0.844549	0.75	0.206	0.00751111	Proliferating	Selenoh	0.544
376	2.42872e-07	0.365124	0.188	0.012	0.0075419	Proliferating	Nup160	0.176
377	2.42937e-07	0.584343	0.688	0.154	0.00754393	Proliferating	Ppp4c	0.534
378	2.46006e-07	0.259788	0.312	0.035	0.00763923	Proliferating	Hccs	0.277
379	2.52161e-07	0.303067	0.562	0.099	0.00783037	Proliferating	Itgb1bp1	0.463
380	2.52817e-07	0.408157	0.875	0.206	0.00785074	Proliferating	Psma6	0.669
381	2.52961e-07	0.319774	0.188	0.012	0.0078552	Proliferating	Usp28	0.176
382	2.65569e-07	0.413065	0.625	0.123	0.00824671	Proliferating	Psmd14	0.502
383	2.6729e-07	0.450015	0.375	0.051	0.00830015	Proliferating	Mcm7	0.324
384	2.71994e-07	0.882863	1	0.786	0.00844623	Proliferating	Cfl1	0.214
385	2.74195e-07	0.831163	1	0.352	0.00851458	Proliferating	Emp3	0.648
386	2.86436e-07	0.417666	0.312	0.037	0.0088947	Proliferating	Trim24	0.275
387	2.92678e-07	0.222561	0.25	0.023	0.00908853	Proliferating	Hist1h1d	0.227
388	2.97518e-07	0.202367	0.188	0.012	0.00923884	Proliferating	Zc3h12d	0.176
389	2.99411e-07	0.495836	0.688	0.146	0.00929762	Proliferating	Dnajc2	0.542
390	3.08426e-07	0.459907	0.625	0.126	0.00957755	Proliferating	Ntan1	0.499
391	3.52982e-07	0.528523	0.688	0.152	0.0109611	Proliferating	Hprt	0.536
392	3.55922e-07	0.508698	0.25	0.025	0.0110525	Proliferating	Mcm3	0.225
393	3.64093e-07	0.359848	0.5	0.084	0.0113062	Proliferating	Myo1g	0.416
394	3.69935e-07	0.297336	0.312	0.037	0.0114876	Proliferating	Nubp2	0.275
395	3.74784e-07	0.392191	0.5	0.086	0.0116382	Proliferating	Dcps	0.414
396	3.89658e-07	0.567329	0.688	0.152	0.0121	Proliferating	Ewsr1	0.536
397	3.91611e-07	0.473006	0.438	0.07	0.0121607	Proliferating	Pank2	0.368
398	3.99266e-07	0.37688	0.312	0.037	0.0123984	Proliferating	Spns1	0.275
399	4.23113e-07	0.346371	0.562	0.105	0.0131389	Proliferating	Hnrnpr	0.457
400	4.23621e-07	0.288781	0.438	0.068	0.0131547	Proliferating	Atg101	0.37
401	4.30836e-07	0.438352	0.312	0.037	0.0133787	Proliferating	Kctd20	0.275
402	4.30836e-07	0.310954	0.312	0.037	0.0133787	Proliferating	Rad1	0.275
403	4.34069e-07	0.419693	0.625	0.128	0.0134791	Proliferating	Mdp1	0.497
404	4.58039e-07	0.323004	0.438	0.068	0.0142235	Proliferating	Dync1li1	0.37
405	4.64807e-07	0.239379	0.312	0.037	0.0144336	Proliferating	Ash2l	0.275
406	4.85845e-07	0.29165	0.625	0.121	0.0150869	Proliferating	Nans	0.504
407	5.07742e-07	0.372699	0.562	0.107	0.0157669	Proliferating	Hdac1	0.455
408	5.18251e-07	0.490445	0.5	0.091	0.0160932	Proliferating	Cd5	0.409
409	5.39162e-07	0.411297	0.75	0.171	0.0167426	Proliferating	Wasf2	0.579
410	5.52174e-07	0.428003	0.375	0.053	0.0171467	Proliferating	D030056L22Rik	0.322
411	5.53984e-07	0.380224	0.438	0.07	0.0172029	Proliferating	Ube2j1	0.368
412	5.63112e-07	0.725923	0.5	0.101	0.0174863	Proliferating	Ubl4a	0.399
413	5.64692e-07	0.353198	0.438	0.07	0.0175354	Proliferating	Ttc9c	0.368
414	5.93605e-07	0.403388	0.25	0.025	0.0184332	Proliferating	Map1s	0.225
415	6.18125e-07	0.43332	0.688	0.152	0.0191946	Proliferating	Pa2g4	0.536
416	6.35265e-07	0.441255	0.812	0.202	0.0197269	Proliferating	Smchd1	0.61
417	6.54796e-07	0.307515	0.562	0.105	0.0203334	Proliferating	Kmt5a	0.457
418	6.58434e-07	0.43254	0.75	0.179	0.0204464	Proliferating	U2af1	0.571
419	6.99559e-07	0.561651	0.938	0.27	0.0217234	Proliferating	Ube2l3	0.668
420	7.20794e-07	0.421277	0.562	0.109	0.0223828	Proliferating	Bin1	0.453
421	7.41365e-07	0.468471	0.562	0.111	0.0230216	Proliferating	Naa20	0.451
422	7.52737e-07	0.27534	0.25	0.025	0.0233748	Proliferating	Taf6	0.225
423	7.75265e-07	0.559753	0.875	0.235	0.0240743	Proliferating	Psmb4	0.64
424	7.94848e-07	0.431956	0.5	0.091	0.0246824	Proliferating	Polr3k	0.409
425	8.03066e-07	0.619675	0.562	0.115	0.0249376	Proliferating	Tuba1a	0.447
426	8.03845e-07	0.521124	0.312	0.039	0.0249618	Proliferating	Lig1	0.273
427	8.19691e-07	0.315393	0.688	0.146	0.0254539	Proliferating	Tmed5	0.542
428	8.28033e-07	0.300216	0.375	0.053	0.0257129	Proliferating	Adam19	0.322
429	8.33634e-07	0.362394	0.312	0.039	0.0258868	Proliferating	Mad2l1bp	0.273
430	8.96427e-07	0.419274	0.312	0.039	0.0278367	Proliferating	Ppwd1	0.273
431	9.0108e-07	0.219527	0.375	0.053	0.0279813	Proliferating	Ints6	0.322
432	9.09968e-07	0.679466	0.75	0.195	0.0282572	Proliferating	Ube2n	0.555
433	9.35566e-07	0.42962	0.5	0.093	0.0290521	Proliferating	Nasp	0.407
434	9.3989e-07	0.240307	0.375	0.053	0.0291864	Proliferating	Nde1	0.322
435	9.46414e-07	0.407048	0.438	0.072	0.029389	Proliferating	Mta2	0.366
436	9.60074e-07	0.248188	0.438	0.07	0.0298132	Proliferating	Aggf1	0.368
437	1.03595e-06	0.31498	0.312	0.039	0.0321694	Proliferating	Pou2f2	0.273
438	1.04592e-06	0.326413	0.375	0.056	0.0324789	Proliferating	Adam10	0.319
439	1.06488e-06	0.344641	0.625	0.134	0.0330678	Proliferating	Mtch1	0.491
440	1.07306e-06	0.319213	0.188	0.014	0.0333216	Proliferating	Cep89	0.174
441	1.08694e-06	0.225018	0.312	0.039	0.0337527	Proliferating	C330007P06Rik	0.273
442	1.08859e-06	0.409526	0.75	0.179	0.0338039	Proliferating	Ikzf1	0.571
443	1.10258e-06	0.420444	0.75	0.179	0.0342383	Proliferating	Pbrm1	0.571
444	1.11333e-06	0.271257	0.312	0.039	0.0345722	Proliferating	Slc25a33	0.273
445	1.22109e-06	0.421714	0.5	0.093	0.0379186	Proliferating	Adrm1	0.407
446	1.22519e-06	0.215572	0.312	0.039	0.038046	Proliferating	Rnaseh2a	0.273
447	1.23858e-06	0.222025	0.5	0.088	0.0384617	Proliferating	Trappc3	0.412
448	1.24213e-06	0.22781	0.188	0.014	0.0385718	Proliferating	Cog3	0.174
449	1.25957e-06	0.930388	0.938	0.516	0.0391135	Proliferating	Calm2	0.422
450	1.29144e-06	0.347737	0.438	0.074	0.0401029	Proliferating	Emc8	0.364
451	1.3397e-06	0.37027	0.75	0.177	0.0416018	Proliferating	Pdcd6	0.573
452	1.38295e-06	0.313002	0.625	0.132	0.0429447	Proliferating	Smarce1	0.493
453	1.38546e-06	0.248788	0.188	0.014	0.0430226	Proliferating	Rnf144a	0.174
454	1.39055e-06	0.281469	0.625	0.128	0.0431807	Proliferating	Acp1	0.497
455	1.40322e-06	0.460437	0.625	0.14	0.0435743	Proliferating	Pdia6	0.485
456	1.40371e-06	0.568935	0.75	0.187	0.0435895	Proliferating	Rheb	0.563
457	1.41679e-06	0.381332	0.5	0.093	0.0439957	Proliferating	Nucb1	0.407
458	1.44853e-06	0.507026	0.5	0.097	0.0449811	Proliferating	Cldnd1	0.403
459	1.46957e-06	0.331405	0.625	0.13	0.0456346	Proliferating	Ptpn7	0.495
460	1.48971e-06	0.282411	0.188	0.014	0.0462598	Proliferating	Pold1	0.174
461	1.58224e-06	0.430117	0.75	0.185	0.0491333	Proliferating	Tsn	0.565
462	1.61502e-06	0.276704	0.688	0.152	0.0501511	Proliferating	Ccdc124	0.536
463	1.65764e-06	0.367732	0.375	0.058	0.0514746	Proliferating	Ncapd3	0.317
464	1.68369e-06	0.438875	0.75	0.185	0.0522836	Proliferating	Txnl1	0.565
465	1.71904e-06	0.913589	0.875	0.364	0.0533814	Proliferating	Anp32b	0.511
466	1.71989e-06	1.25447	1	0.745	0.0534079	Proliferating	Crip1	0.255
467	1.77987e-06	0.419112	0.688	0.16	0.0552703	Proliferating	Frg1	0.528
468	1.79328e-06	0.710591	0.875	0.267	0.0556867	Proliferating	Psmb2	0.608
469	1.82193e-06	0.909667	1	0.665	0.0565765	Proliferating	Coro1a	0.335
470	1.88589e-06	0.277288	0.312	0.041	0.0585626	Proliferating	Limk2	0.271
471	1.88635e-06	0.313844	0.25	0.027	0.0585768	Proliferating	Lrba	0.223
472	1.88635e-06	0.261861	0.25	0.027	0.0585768	Proliferating	Mis12	0.223
473	1.92847e-06	0.5171	0.812	0.218	0.0598848	Proliferating	Fundc2	0.594
474	2.06461e-06	0.282359	0.375	0.058	0.0641123	Proliferating	Prpf38a	0.317
475	2.09735e-06	0.242686	0.5	0.093	0.065129	Proliferating	Eif1ad	0.407
476	2.11164e-06	0.320919	0.438	0.076	0.0655729	Proliferating	Mcrs1	0.362
477	2.13344e-06	0.363994	0.5	0.095	0.0662497	Proliferating	Glipr2	0.405
478	2.14291e-06	0.341298	0.562	0.115	0.0665437	Proliferating	Taok3	0.447
479	2.14826e-06	0.315954	0.375	0.058	0.0667098	Proliferating	Thumpd3	0.317
480	2.16476e-06	0.27373	0.312	0.041	0.0672222	Proliferating	Gsap	0.271
481	2.17857e-06	0.516473	0.812	0.218	0.0676512	Proliferating	G3bp1	0.594
482	2.21493e-06	0.247195	0.312	0.041	0.0687801	Proliferating	Ptdss1	0.271
483	2.28867e-06	0.228343	0.25	0.027	0.07107	Proliferating	Pcid2	0.223
484	2.37223e-06	0.246055	0.312	0.041	0.0736648	Proliferating	Mtmr1	0.271
485	2.39739e-06	0.256453	0.625	0.132	0.0744462	Proliferating	Pdia4	0.493
486	2.41074e-06	0.547676	0.812	0.228	0.0748606	Proliferating	Sf3b5	0.584
487	2.427e-06	0.251973	0.312	0.041	0.0753658	Proliferating	Snapc3	0.271
488	2.44463e-06	0.374928	0.812	0.21	0.0759131	Proliferating	Smap1	0.602
489	2.4783e-06	0.345308	0.125	0.006	0.0769587	Proliferating	Rpusd1	0.119
490	2.48419e-06	0.501193	0.5	0.099	0.0771415	Proliferating	Uchl5	0.401
491	2.51065e-06	0.381644	0.375	0.06	0.0779633	Proliferating	Tmx2	0.315
492	2.58109e-06	0.464314	0.875	0.243	0.0801505	Proliferating	Hspa5	0.632
493	2.59872e-06	0.214614	0.312	0.041	0.080698	Proliferating	Stk19	0.271
494	2.59872e-06	0.21302	0.312	0.041	0.080698	Proliferating	Rpp30	0.271
495	2.59872e-06	0.20765	0.312	0.041	0.080698	Proliferating	Naa16	0.271
496	2.65814e-06	0.550914	0.875	0.249	0.0825432	Proliferating	Nono	0.626
497	2.66118e-06	0.708329	0.938	0.496	0.0826375	Proliferating	Txn1	0.442
498	2.66137e-06	0.35013	0.375	0.06	0.0826435	Proliferating	Fxn	0.315
499	2.70579e-06	0.698721	0.75	0.204	0.084023	Proliferating	Sugt1	0.546
500	2.7382e-06	0.298862	0.125	0.006	0.0850295	Proliferating	Pidd1	0.119
501	2.7382e-06	0.27444	0.125	0.006	0.0850295	Proliferating	Ifngas1	0.119
502	2.7382e-06	0.215273	0.125	0.006	0.0850295	Proliferating	Lrr1	0.119
503	2.77676e-06	0.237967	0.375	0.058	0.0862267	Proliferating	Ccnh	0.317
504	2.87777e-06	0.299819	0.125	0.006	0.0893635	Proliferating	Ccdc163	0.119
505	2.89467e-06	0.332677	0.438	0.076	0.0898881	Proliferating	Lin37	0.362
506	2.89722e-06	0.309987	0.625	0.136	0.0899675	Proliferating	Yipf4	0.489
507	2.94368e-06	0.321016	0.625	0.138	0.0914101	Proliferating	Sh2d2a	0.487
508	3.00266e-06	0.413519	0.312	0.043	0.0932417	Proliferating	Gstp3	0.269
509	3.00613e-06	0.272919	0.562	0.115	0.0933495	Proliferating	Emd	0.447
510	3.02415e-06	0.313465	0.125	0.006	0.0939091	Proliferating	Gm37065	0.119
511	3.02415e-06	0.211133	0.125	0.006	0.0939091	Proliferating	Wdr62	0.119
512	3.02487e-06	0.374979	0.625	0.138	0.0939314	Proliferating	Eif3d	0.487
513	3.44311e-06	0.208417	0.375	0.058	0.106919	Proliferating	Cops3	0.317
514	3.45608e-06	1.09309	0.875	0.368	0.107322	Proliferating	Tagln2	0.507
515	3.66396e-06	0.36286	0.312	0.043	0.113777	Proliferating	Cramp1l	0.269
516	3.79812e-06	0.454474	0.562	0.123	0.117943	Proliferating	Snx6	0.439
517	4.11673e-06	0.276164	0.562	0.117	0.127837	Proliferating	Trappc1	0.445
518	4.18011e-06	0.248396	0.312	0.043	0.129805	Proliferating	Abhd12	0.269
519	4.37281e-06	0.435471	0.75	0.198	0.135789	Proliferating	Rnaseh2c	0.552
520	4.6628e-06	0.208207	0.312	0.043	0.144794	Proliferating	Sf3a3	0.269
521	4.74145e-06	0.374417	0.625	0.144	0.147236	Proliferating	Rbbp7	0.481
522	4.86046e-06	0.333566	0.438	0.08	0.150932	Proliferating	Ep300	0.358
523	5.13282e-06	0.790152	0.812	0.265	0.15939	Proliferating	Cd48	0.547
524	5.23207e-06	0.298226	0.188	0.016	0.162472	Proliferating	Hist1h2ac	0.172
525	5.28584e-06	1.09471	0.938	0.519	0.164141	Proliferating	Arl6ip1	0.419
526	5.32155e-06	0.619118	0.75	0.22	0.16525	Proliferating	Srsf7	0.53
527	5.39938e-06	0.201778	0.25	0.029	0.167667	Proliferating	Rnf26	0.221
528	5.40673e-06	0.235484	0.188	0.016	0.167895	Proliferating	Ccne1	0.172
529	5.5622e-06	0.399411	0.5	0.101	0.172723	Proliferating	Gnai3	0.399
530	5.58697e-06	0.275728	0.188	0.016	0.173492	Proliferating	Sp4	0.172
531	5.62001e-06	0.439746	0.688	0.171	0.174518	Proliferating	Snrpc	0.517
532	5.64674e-06	0.343577	0.5	0.101	0.175348	Proliferating	Rnh1	0.399
533	5.71547e-06	0.759113	0.875	0.325	0.177483	Proliferating	Srsf2	0.55
534	5.76916e-06	0.303936	0.625	0.144	0.17915	Proliferating	Utp3	0.481
535	5.77294e-06	0.232613	0.188	0.016	0.179267	Proliferating	Tmem101	0.172
536	5.83376e-06	0.258375	0.25	0.029	0.181156	Proliferating	Dopey2	0.221
537	5.96484e-06	0.277165	0.188	0.016	0.185226	Proliferating	Dus3l	0.172
538	6.50333e-06	0.426486	0.625	0.15	0.201948	Proliferating	Fip1l1	0.475
539	6.75299e-06	0.683657	0.875	0.323	0.209701	Proliferating	Ywhae	0.552
540	6.75666e-06	0.605936	0.938	0.307	0.209815	Proliferating	Ywhaq	0.631
541	6.82669e-06	0.327281	0.688	0.171	0.211989	Proliferating	Dhx15	0.517
542	6.83737e-06	0.367981	0.375	0.064	0.212321	Proliferating	Mob2	0.311
543	6.95284e-06	0.565571	0.562	0.136	0.215907	Proliferating	Ppp2r5c	0.426
544	7.0082e-06	0.236645	0.375	0.062	0.217626	Proliferating	Gars	0.313
545	7.11935e-06	0.320078	0.438	0.082	0.221077	Proliferating	Ccdc50	0.356
546	7.40067e-06	0.432309	0.375	0.066	0.229813	Proliferating	Fam207a	0.309
547	7.52731e-06	0.300571	0.312	0.045	0.233745	Proliferating	Ddx47	0.267
548	7.79641e-06	0.509842	0.625	0.154	0.242102	Proliferating	Eapp	0.471
549	8.00687e-06	0.791795	0.938	0.486	0.248637	Proliferating	Actr3	0.452
550	8.04846e-06	0.321462	0.375	0.064	0.249929	Proliferating	Nfkbib	0.311
551	8.08986e-06	0.356566	0.688	0.169	0.251214	Proliferating	Actn4	0.519
552	8.26211e-06	0.37319	0.25	0.031	0.256563	Proliferating	Zfp217	0.219
553	8.49586e-06	0.511408	0.375	0.064	0.263822	Proliferating	Gzmk	0.311
554	8.81963e-06	0.388624	0.688	0.177	0.273876	Proliferating	Dpy30	0.511
555	8.88298e-06	0.578058	0.562	0.13	0.275843	Proliferating	Serpinb6b	0.432
556	8.96659e-06	0.31758	0.562	0.123	0.27844	Proliferating	Vrk3	0.439
557	9.18069e-06	0.38085	0.438	0.084	0.285088	Proliferating	Trim28	0.354
558	9.20578e-06	0.763368	1	0.531	0.285867	Proliferating	Dynll1	0.469
559	9.28601e-06	0.429225	0.625	0.154	0.288358	Proliferating	Ddost	0.471
560	9.4132e-06	0.445488	0.812	0.222	0.292308	Proliferating	Cited2	0.59
561	9.50537e-06	0.661276	1	0.728	0.29517	Proliferating	Calm1	0.272
562	9.81584e-06	0.271084	0.25	0.031	0.304811	Proliferating	Rgp1	0.219
563	9.88252e-06	0.507082	0.562	0.13	0.306882	Proliferating	Erh	0.432
564	1.01817e-05	0.744205	1	0.537	0.316173	Proliferating	Snrpe	0.463
565	1.03087e-05	0.283345	0.25	0.031	0.320116	Proliferating	Orc6	0.219
566	1.0392e-05	0.516467	0.875	0.28	0.322703	Proliferating	H2afy	0.595
567	1.0631e-05	0.640288	0.688	0.195	0.330124	Proliferating	Ranbp1	0.493
568	1.08695e-05	0.503592	0.625	0.158	0.337531	Proliferating	Lsm8	0.467
569	1.11031e-05	0.3053	0.5	0.107	0.344785	Proliferating	Gspt1	0.393
570	1.14631e-05	0.276115	0.438	0.084	0.355962	Proliferating	Ppp3cb	0.354
571	1.16281e-05	0.476895	0.5	0.109	0.361086	Proliferating	Ngdn	0.391
572	1.16453e-05	0.3051	0.438	0.084	0.361622	Proliferating	Ap1m1	0.354
573	1.19911e-05	0.282777	0.312	0.047	0.37236	Proliferating	Fam220a	0.265
574	1.21454e-05	0.209018	0.375	0.064	0.377152	Proliferating	2410004B18Rik	0.311
575	1.24704e-05	0.47404	0.812	0.241	0.387242	Proliferating	Pdcd10	0.571
576	1.2582e-05	0.355736	0.375	0.066	0.390708	Proliferating	Ccng2	0.309
577	1.29177e-05	0.42582	0.812	0.235	0.401134	Proliferating	Sh2d1a	0.577
578	1.31969e-05	0.391662	0.375	0.068	0.409804	Proliferating	Tmc6	0.307
579	1.34917e-05	0.307815	0.375	0.066	0.418958	Proliferating	Tdp2	0.309
580	1.38063e-05	0.305641	0.312	0.047	0.428726	Proliferating	Sp140	0.265
581	1.39281e-05	0.506928	0.688	0.193	0.43251	Proliferating	Pgam1	0.495
582	1.39724e-05	0.394798	0.75	0.206	0.433885	Proliferating	Psmb7	0.544
583	1.40845e-05	0.357229	0.188	0.019	0.437365	Proliferating	Dgcr8	0.169
584	1.40845e-05	0.314033	0.188	0.019	0.437365	Proliferating	Pcgf6	0.169
585	1.41684e-05	0.395229	0.5	0.109	0.43997	Proliferating	Akirin1	0.391
586	1.43437e-05	0.375059	0.5	0.107	0.445414	Proliferating	Med8	0.393
587	1.4791e-05	0.430879	0.562	0.134	0.459306	Proliferating	Cacybp	0.428
588	1.49932e-05	0.500305	0.875	0.28	0.465583	Proliferating	Taldo1	0.595
589	1.50479e-05	0.371709	0.438	0.088	0.467283	Proliferating	Glrx	0.35
590	1.54145e-05	0.29512	0.188	0.019	0.478665	Proliferating	Jpt2	0.169
591	1.54391e-05	0.257514	0.438	0.084	0.479432	Proliferating	Smim7	0.354
592	1.5583e-05	0.536099	0.562	0.142	0.483899	Proliferating	Pfdn6	0.42
593	1.58394e-05	0.423254	0.5	0.111	0.491862	Proliferating	Dctpp1	0.389
594	1.58817e-05	0.204737	0.312	0.047	0.493174	Proliferating	Lrwd1	0.265
595	1.58817e-05	0.201267	0.312	0.047	0.493174	Proliferating	Gins1	0.265
596	1.61602e-05	0.825824	1	0.673	0.501823	Proliferating	Ms4a4b	0.327
597	1.63147e-05	0.405953	0.625	0.158	0.50662	Proliferating	Traf3ip3	0.467
598	1.66317e-05	0.505931	0.562	0.136	0.516464	Proliferating	Uhrf2	0.426
599	1.67143e-05	0.361849	0.438	0.091	0.519028	Proliferating	Dera	0.347
600	1.70885e-05	0.392496	0.625	0.156	0.530651	Proliferating	Anapc5	0.469
601	1.71201e-05	0.396009	0.312	0.049	0.531629	Proliferating	Ehd3	0.263
602	1.71721e-05	0.565267	1	0.37	0.533245	Proliferating	Gnb2	0.63
603	1.72619e-05	0.393408	0.438	0.088	0.536034	Proliferating	Rpl7l1	0.35
604	1.74664e-05	0.797046	0.875	0.372	0.542384	Proliferating	Vim	0.503
605	1.74743e-05	0.315437	0.5	0.109	0.542628	Proliferating	Rab8b	0.391
606	1.75217e-05	0.285023	0.562	0.128	0.544102	Proliferating	Vbp1	0.434
607	1.7719e-05	0.393359	0.5	0.109	0.550227	Proliferating	Cklf	0.391
608	1.80993e-05	0.449546	0.938	0.292	0.562039	Proliferating	Ywhaz	0.646
609	1.81265e-05	0.377177	0.562	0.132	0.562883	Proliferating	Rhog	0.43
610	1.84421e-05	0.221305	0.188	0.019	0.572683	Proliferating	Lin9	0.169
611	1.86318e-05	0.840469	1	0.656	0.578572	Proliferating	Gapdh	0.344
612	1.89989e-05	0.201308	0.188	0.019	0.589972	Proliferating	Dtx2	0.169
613	1.92073e-05	0.603034	1	0.533	0.596445	Proliferating	Ptprcap	0.467
614	1.95716e-05	0.254447	0.188	0.019	0.607756	Proliferating	Chst11	0.169
615	1.97089e-05	0.828597	0.688	0.202	0.612019	Proliferating	Itgb1	0.486
616	1.98055e-05	0.225431	0.25	0.033	0.615021	Proliferating	Hars	0.217
617	1.9991e-05	0.329312	0.625	0.16	0.620782	Proliferating	Psmc6	0.465
618	2.01213e-05	0.519649	0.625	0.177	0.624828	Proliferating	Ube2a	0.448
619	2.02694e-05	0.285356	0.25	0.033	0.629424	Proliferating	Vrk1	0.217
620	2.03941e-05	0.22219	0.438	0.084	0.633299	Proliferating	Def6	0.354
621	2.0474e-05	0.245896	0.688	0.171	0.635781	Proliferating	Ctbp1	0.517
622	2.06322e-05	0.376684	0.75	0.21	0.64069	Proliferating	Ctsb	0.54
623	2.07435e-05	0.260551	0.25	0.033	0.644148	Proliferating	Psat1	0.217
624	2.07435e-05	0.223641	0.25	0.033	0.644148	Proliferating	Cdc27	0.217
625	2.07435e-05	0.20378	0.25	0.033	0.644148	Proliferating	Hmbs	0.217
626	2.08103e-05	0.408202	0.688	0.189	0.646221	Proliferating	Gimap9	0.499
627	2.09122e-05	0.269313	0.375	0.068	0.649385	Proliferating	Cep164	0.307
628	2.13332e-05	0.354963	0.438	0.088	0.662461	Proliferating	Limd1	0.35
629	2.14524e-05	0.258967	0.875	0.243	0.666161	Proliferating	Tbc1d10c	0.632
630	2.19067e-05	0.418482	0.812	0.235	0.68027	Proliferating	Ostc	0.577
631	2.24687e-05	0.235206	0.312	0.049	0.69772	Proliferating	Bcor	0.263
632	2.31559e-05	0.531467	0.875	0.284	0.71906	Proliferating	Rap1a	0.591
633	2.3277e-05	0.307187	0.25	0.033	0.722821	Proliferating	Alkbh7	0.217
634	2.33518e-05	0.259218	0.312	0.049	0.725144	Proliferating	Brms1	0.263
635	2.34691e-05	0.433325	0.812	0.243	0.728787	Proliferating	Mrpl51	0.569
636	2.39225e-05	0.222495	0.375	0.068	0.742866	Proliferating	Mrpl44	0.307
637	2.39636e-05	0.24682	0.375	0.07	0.74414	Proliferating	Tfg	0.305
638	2.43266e-05	0.243	0.375	0.068	0.755413	Proliferating	Rassf2	0.307
639	2.44208e-05	0.238227	0.125	0.008	0.75834	Proliferating	Timeless	0.117
640	2.44553e-05	0.322815	0.5	0.113	0.759409	Proliferating	Mrpl27	0.387
641	2.44878e-05	0.223184	0.438	0.086	0.760421	Proliferating	Pstpip1	0.352
642	2.47386e-05	0.30129	0.625	0.156	0.768208	Proliferating	Nsmce4a	0.469
643	2.54489e-05	0.27532	0.125	0.008	0.790265	Proliferating	Nhsl2	0.117
644	2.56035e-05	0.306747	0.5	0.111	0.795066	Proliferating	Creb1	0.389
645	2.5775e-05	0.298929	0.438	0.091	0.80039	Proliferating	Snx2	0.347
646	2.63828e-05	0.543761	0.75	0.226	0.819266	Proliferating	Itgb7	0.524
647	2.66991e-05	0.709949	0.75	0.255	0.829086	Proliferating	Psma4	0.495
648	2.68405e-05	0.42888	0.25	0.035	0.833477	Proliferating	Nrros	0.215
649	2.69003e-05	0.309204	0.375	0.07	0.835335	Proliferating	Nudt16l1	0.305
650	2.69423e-05	0.320573	0.438	0.091	0.83664	Proliferating	Stip1	0.347
651	2.7552e-05	0.282861	0.625	0.163	0.855573	Proliferating	Ppp2r5a	0.462
652	2.87289e-05	0.346755	0.375	0.07	0.892119	Proliferating	Dnmt1	0.305
653	2.87859e-05	0.211928	0.125	0.008	0.893889	Proliferating	Gm11579	0.117
654	2.92625e-05	0.431253	0.812	0.247	0.908687	Proliferating	Dcun1d5	0.565
655	2.92807e-05	0.540049	0.875	0.29	0.909255	Proliferating	Celf2	0.585
656	2.99362e-05	0.248033	0.312	0.051	0.92961	Proliferating	Faf2	0.261
657	3.01096e-05	0.289146	0.5	0.111	0.934993	Proliferating	Snrnp40	0.389
658	3.06238e-05	0.335062	0.688	0.183	0.950961	Proliferating	Eif4h	0.505
659	3.22166e-05	0.303706	0.375	0.07	1	Proliferating	Mpdu1	0.305
660	3.26071e-05	0.218971	0.438	0.091	1	Proliferating	Srebf2	0.347
661	3.2636e-05	0.245755	0.5	0.111	1	Proliferating	Naxe	0.389
662	3.2636e-05	0.240415	0.5	0.111	1	Proliferating	Far1	0.389
663	3.38809e-05	0.368647	0.5	0.115	1	Proliferating	Snrpa1	0.385
664	3.418e-05	0.286372	0.688	0.183	1	Proliferating	Cops6	0.505
665	3.44307e-05	0.292073	0.5	0.111	1	Proliferating	Fermt3	0.389
666	3.49921e-05	0.467777	0.375	0.074	1	Proliferating	Plek	0.301
667	3.57911e-05	0.252803	0.25	0.035	1	Proliferating	Pigk	0.215
668	3.64115e-05	0.351037	0.312	0.053	1	Proliferating	Hipk3	0.259
669	3.6586e-05	0.224116	0.25	0.035	1	Proliferating	Gba	0.215
670	3.70497e-05	0.385373	0.375	0.072	1	Proliferating	Mbp	0.303
671	3.76213e-05	0.359577	0.562	0.14	1	Proliferating	Ptbp1	0.422
672	3.80244e-05	0.409632	0.688	0.195	1	Proliferating	Lman2	0.493
673	3.82822e-05	0.261447	0.625	0.158	1	Proliferating	Rrp1	0.467
674	3.86422e-05	0.310885	0.5	0.115	1	Proliferating	Golph3	0.385
675	3.8842e-05	0.240282	0.312	0.051	1	Proliferating	Eri1	0.261
676	4.14519e-05	0.366014	0.938	0.319	1	Proliferating	Cd2	0.619
677	4.1719e-05	0.26547	0.25	0.035	1	Proliferating	Rars	0.215
678	4.1719e-05	0.220151	0.25	0.035	1	Proliferating	Tmem214	0.215
679	4.2395e-05	0.438395	0.75	0.224	1	Proliferating	Sms	0.526
680	4.28853e-05	0.328417	0.312	0.053	1	Proliferating	Myg1	0.259
681	4.36685e-05	0.254036	0.312	0.053	1	Proliferating	Uap1	0.259
682	4.37388e-05	0.605382	1	0.883	1	Proliferating	Ubb	0.117
683	4.41366e-05	0.385536	0.75	0.224	1	Proliferating	Psmb10	0.526
684	4.41569e-05	0.260796	0.375	0.072	1	Proliferating	Sh3bgrl	0.303
685	4.42562e-05	0.302026	0.188	0.021	1	Proliferating	Wdr13	0.167
686	4.42562e-05	0.257896	0.188	0.021	1	Proliferating	Orc5	0.167
687	4.45683e-05	0.70204	0.562	0.158	1	Proliferating	Slbp	0.404
688	4.46855e-05	0.212371	0.75	0.204	1	Proliferating	Gnb1	0.546
689	4.52413e-05	0.452339	0.5	0.119	1	Proliferating	Pkp3	0.381
690	4.54939e-05	0.391204	0.562	0.144	1	Proliferating	Fyn	0.418
691	4.55587e-05	0.212111	0.625	0.16	1	Proliferating	Sdf2	0.465
692	4.57642e-05	0.37068	0.375	0.074	1	Proliferating	Malt1	0.301
693	4.6309e-05	0.21785	0.375	0.072	1	Proliferating	Appl1	0.303
694	4.64597e-05	0.574645	1	0.434	1	Proliferating	Gimap4	0.566
695	4.74562e-05	0.456974	0.438	0.097	1	Proliferating	Nup210	0.341
696	4.76202e-05	0.362757	0.5	0.119	1	Proliferating	Surf4	0.381
697	4.80412e-05	0.238182	0.188	0.021	1	Proliferating	Nfkbid	0.167
698	4.85604e-05	0.284691	0.375	0.072	1	Proliferating	Taf11	0.303
699	4.92847e-05	0.401594	0.688	0.198	1	Proliferating	Klf3	0.49
700	4.94848e-05	0.692039	1	0.934	1	Proliferating	Pfn1	0.066
701	4.96484e-05	0.241282	0.438	0.093	1	Proliferating	Prkch	0.345
702	4.97145e-05	0.373273	0.25	0.037	1	Proliferating	Dusp7	0.213
703	4.98772e-05	0.502595	0.688	0.212	1	Proliferating	Ddx39b	0.476
704	5.08496e-05	0.230576	0.562	0.136	1	Proliferating	Pigx	0.426
705	5.12326e-05	0.348652	0.75	0.218	1	Proliferating	Phf20l1	0.532
706	5.14282e-05	0.527308	0.688	0.212	1	Proliferating	Manf	0.476
707	5.24568e-05	0.377075	0.688	0.193	1	Proliferating	Gltp	0.495
708	5.32288e-05	0.232895	0.312	0.053	1	Proliferating	2510039O18Rik	0.259
709	5.33702e-05	0.398801	0.812	0.251	1	Proliferating	Mrps16	0.561
710	5.34779e-05	0.277939	0.5	0.115	1	Proliferating	Ilk	0.385
711	5.39687e-05	0.22824	0.438	0.095	1	Proliferating	Szrd1	0.343
712	5.43368e-05	0.375094	0.375	0.074	1	Proliferating	Pole3	0.301
713	5.47291e-05	0.330048	0.438	0.095	1	Proliferating	Ccndbp1	0.343
714	5.52151e-05	0.213137	0.625	0.16	1	Proliferating	Cetn3	0.465
715	5.55838e-05	0.201449	0.5	0.115	1	Proliferating	2020-09-11	0.385
716	5.80305e-05	0.304262	0.312	0.056	1	Proliferating	Uba3	0.256
717	5.92005e-05	0.707264	0.5	0.132	1	Proliferating	Icos	0.368
718	6.03114e-05	0.224672	0.312	0.053	1	Proliferating	Rnasel	0.259
719	6.09272e-05	0.269809	0.438	0.097	1	Proliferating	Morf4l2	0.341
720	6.17081e-05	0.277122	0.812	0.239	1	Proliferating	Fam32a	0.573
721	6.17604e-05	0.53307	0.688	0.216	1	Proliferating	Slc9a3r1	0.472
722	6.396e-05	0.295392	0.25	0.037	1	Proliferating	Slc29a1	0.213
723	6.396e-05	0.219948	0.25	0.037	1	Proliferating	Dpp3	0.213
724	6.48459e-05	0.411259	0.438	0.099	1	Proliferating	Phf11b	0.339
725	6.50397e-05	0.403168	0.688	0.202	1	Proliferating	Wdr1	0.486
726	6.75501e-05	0.332983	0.438	0.099	1	Proliferating	Prkcsh	0.339
727	6.75969e-05	0.321293	0.625	0.171	1	Proliferating	Zfp207	0.454
728	6.80828e-05	0.301578	0.25	0.037	1	Proliferating	Maip1	0.213
729	6.80828e-05	0.2077	0.25	0.037	1	Proliferating	Cdc14b	0.213
730	6.86487e-05	0.284375	0.562	0.144	1	Proliferating	Ctcf	0.418
731	6.95121e-05	0.256723	0.25	0.037	1	Proliferating	Adora2a	0.213
732	6.98441e-05	0.355651	0.5	0.123	1	Proliferating	Hikeshi	0.377
733	7.03853e-05	0.212889	0.375	0.076	1	Proliferating	Exosc4	0.299
734	7.08023e-05	0.262245	0.562	0.14	1	Proliferating	Psmd11	0.422
735	7.09697e-05	0.232417	0.25	0.037	1	Proliferating	Paip1	0.213
736	7.51477e-05	0.623729	0.938	0.531	1	Proliferating	Ppp1ca	0.407
737	7.7136e-05	0.344752	0.312	0.058	1	Proliferating	Exoc5	0.254
738	7.93938e-05	0.210574	0.312	0.056	1	Proliferating	Ppp2r2d	0.256
739	8.01274e-05	0.272593	0.625	0.167	1	Proliferating	Ssr2	0.458
740	8.08459e-05	0.365528	0.438	0.101	1	Proliferating	Zbtb8os	0.337
741	8.10394e-05	0.200203	0.375	0.074	1	Proliferating	Prkca	0.301
742	8.38486e-05	0.441376	0.25	0.039	1	Proliferating	Pcolce	0.211
743	8.4016e-05	0.378865	0.5	0.123	1	Proliferating	Lsm14a	0.377
744	8.45839e-05	0.231707	0.438	0.097	1	Proliferating	Gps2	0.341
745	8.65354e-05	0.203032	0.312	0.056	1	Proliferating	Abcb9	0.256
746	8.65748e-05	0.370986	0.375	0.08	1	Proliferating	Ak6	0.295
747	8.69054e-05	0.206358	0.438	0.097	1	Proliferating	Dctn2	0.341
748	8.70546e-05	0.306763	0.188	0.023	1	Proliferating	Fam199x	0.165
749	8.88287e-05	0.280172	0.5	0.121	1	Proliferating	Psmc4	0.379
750	8.89614e-05	0.276725	0.625	0.169	1	Proliferating	Msrb1	0.456
751	8.91272e-05	0.391048	0.75	0.23	1	Proliferating	Coa3	0.52
752	9.04811e-05	0.444589	0.938	0.325	1	Proliferating	Ywhab	0.613
753	9.1401e-05	0.376266	0.312	0.058	1	Proliferating	Klrg1	0.254
754	9.1604e-05	0.228573	0.188	0.023	1	Proliferating	Gm6563	0.165
755	9.24383e-05	0.367323	0.625	0.171	1	Proliferating	Tnfaip8l2	0.454
756	9.45382e-05	0.282505	0.312	0.058	1	Proliferating	Rhot2	0.254
757	9.56227e-05	0.331066	0.375	0.078	1	Proliferating	Psph	0.297
758	9.60919e-05	0.290576	0.5	0.123	1	Proliferating	Psmd6	0.377
759	9.63399e-05	0.411497	0.562	0.156	1	Proliferating	Ccni	0.406
760	9.63773e-05	0.336411	0.188	0.023	1	Proliferating	Prr14l	0.165
761	9.67183e-05	0.4118	0.5	0.128	1	Proliferating	Gimap7	0.372
762	9.70292e-05	0.330907	0.75	0.224	1	Proliferating	Nt5c	0.526
763	9.7586e-05	0.373878	0.312	0.06	1	Proliferating	Ugdh	0.252
764	9.79904e-05	0.266588	0.625	0.169	1	Proliferating	Tbcb	0.456
765	9.80413e-05	0.441599	0.625	0.183	1	Proliferating	Hist1h2bc	0.442
766	9.84233e-05	0.331696	0.25	0.039	1	Proliferating	Vps9d1	0.211
767	0.000100919	0.25081	0.375	0.076	1	Proliferating	Atg5	0.299
768	0.0001024	0.346891	0.688	0.2	1	Proliferating	Gtf2h5	0.488
769	0.000102674	0.28273	0.188	0.023	1	Proliferating	Sgpl1	0.165
770	0.000103865	0.286953	0.438	0.099	1	Proliferating	Nsmce1	0.339
771	0.000103865	0.26594	0.438	0.099	1	Proliferating	Gtpbp4	0.339
772	0.000104451	0.257944	0.375	0.078	1	Proliferating	Ythdf2	0.297
773	0.000108805	0.292733	0.5	0.126	1	Proliferating	Srsf1	0.374
774	0.000109149	0.242209	0.375	0.078	1	Proliferating	Nck1	0.297
775	0.000109358	0.244448	0.188	0.023	1	Proliferating	Gzmm	0.165
776	0.000110836	0.489868	0.938	0.366	1	Proliferating	Cnn2	0.572
777	0.00011089	0.227935	0.25	0.039	1	Proliferating	Hmces	0.211
778	0.000111809	0.279143	0.312	0.058	1	Proliferating	Dhx40	0.254
779	0.000113685	0.59481	0.875	0.393	1	Proliferating	Prelid1	0.482
780	0.000113701	0.245084	0.562	0.144	1	Proliferating	Tgfb1	0.418
781	0.000115367	0.285837	0.25	0.039	1	Proliferating	Mid1ip1	0.211
782	0.000116613	0.287544	0.5	0.123	1	Proliferating	Psmc2	0.377
783	0.00011732	0.46875	0.812	0.282	1	Proliferating	Bin2	0.53
784	0.000117669	0.279298	0.25	0.039	1	Proliferating	Magohb	0.211
785	0.000117762	0.647266	1	0.8	1	Proliferating	Sh3bgrl3	0.2
786	0.000119148	0.305167	0.375	0.078	1	Proliferating	Tbl1xr1	0.297
787	0.000119518	0.217689	0.312	0.058	1	Proliferating	Pdzd11	0.254
788	0.000120062	0.283366	0.438	0.103	1	Proliferating	Gps1	0.335
789	0.000120491	0.299474	0.812	0.251	1	Proliferating	B4galnt1	0.561
790	0.000121359	0.354987	0.5	0.13	1	Proliferating	Magoh	0.37
791	0.000122202	0.528945	1	0.498	1	Proliferating	Psmb1	0.502
792	0.000124016	0.491246	0.625	0.179	1	Proliferating	Plac8	0.446
793	0.000129519	0.212458	0.5	0.121	1	Proliferating	Ilf2	0.379
794	0.000130925	0.218283	0.125	0.01	1	Proliferating	Tppp3	0.115
795	0.000130925	0.206343	0.125	0.01	1	Proliferating	Kremen2	0.115
796	0.000130925	0.2042	0.125	0.01	1	Proliferating	Dand5	0.115
797	0.000134506	0.558805	0.75	0.282	1	Proliferating	Apobec3	0.468
798	0.000136462	0.219582	0.312	0.058	1	Proliferating	Icam2	0.254
799	0.000136701	0.33973	0.75	0.228	1	Proliferating	Csnk2b	0.522
800	0.000137736	0.484444	0.938	0.364	1	Proliferating	Psenen	0.574
801	0.000139762	0.209205	0.375	0.078	1	Proliferating	Lgals9	0.297
802	0.000140399	0.245183	0.125	0.01	1	Proliferating	Atp6v0d2	0.115
803	0.000142889	0.51192	0.688	0.235	1	Proliferating	Psma5	0.453
804	0.000142909	0.214091	0.5	0.123	1	Proliferating	Rbm42	0.377
805	0.000143478	0.25844	0.25	0.041	1	Proliferating	Gfpt1	0.209
806	0.000144714	0.498726	0.938	0.434	1	Proliferating	Hnrnpk	0.504
807	0.000144815	0.290364	0.5	0.128	1	Proliferating	Bcl10	0.372
808	0.000146161	0.326575	0.688	0.208	1	Proliferating	Fkbp4	0.48
809	0.000146346	0.272293	0.5	0.123	1	Proliferating	Tap1	0.377
810	0.00014701	0.378006	0.562	0.154	1	Proliferating	Phf5a	0.408
811	0.000148486	0.301976	0.688	0.212	1	Proliferating	Bzw1	0.476
812	0.000149046	0.354164	0.75	0.237	1	Proliferating	Cbx1	0.513
813	0.00015004	0.449381	0.875	0.307	1	Proliferating	Tmem50a	0.568
814	0.000150203	0.209145	0.375	0.078	1	Proliferating	Mcm6	0.297
815	0.000151357	0.568369	0.812	0.313	1	Proliferating	Reep5	0.499
816	0.000154375	0.274368	0.312	0.06	1	Proliferating	Brcc3	0.252
817	0.000154375	0.253689	0.312	0.06	1	Proliferating	Htatsf1	0.252
818	0.000155814	0.273846	0.625	0.175	1	Proliferating	Eif3l	0.45
819	0.00015689	0.209978	0.312	0.06	1	Proliferating	Nsd2	0.252
820	0.000157063	0.798254	0.812	0.354	1	Proliferating	Pycard	0.458
821	0.00016032	0.284269	0.562	0.154	1	Proliferating	Hnrnph1	0.408
822	0.000162875	0.316262	0.625	0.181	1	Proliferating	Mlf2	0.444
823	0.000163949	0.445793	0.25	0.041	1	Proliferating	Anapc4	0.209
824	0.000164538	0.270264	0.875	0.274	1	Proliferating	Ndufv2	0.601
825	0.000166479	0.483119	0.938	0.42	1	Proliferating	Gnai2	0.518
826	0.000167669	0.220354	0.438	0.103	1	Proliferating	D10Jhu81e	0.335
827	0.0001728	0.566248	0.75	0.302	1	Proliferating	Calm3	0.448
828	0.000176122	0.738176	0.938	0.648	1	Proliferating	S100a10	0.29
829	0.00017685	0.296178	0.25	0.041	1	Proliferating	Lrrc8c	0.209
830	0.000177879	0.314599	0.562	0.152	1	Proliferating	Psmd13	0.41
831	0.000181321	0.274245	0.312	0.06	1	Proliferating	Brd3	0.252
832	0.000181713	0.369375	0.438	0.109	1	Proliferating	2010111I01Rik	0.329
833	0.000184095	0.376588	0.75	0.237	1	Proliferating	Sf3b2	0.513
834	0.00018493	0.463498	0.875	0.321	1	Proliferating	Psmb6	0.554
835	0.000185168	0.289318	0.188	0.025	1	Proliferating	Twsg1	0.163
836	0.000186838	0.276911	0.438	0.105	1	Proliferating	Magt1	0.333
837	0.000191704	0.515839	0.625	0.208	1	Proliferating	Vps29	0.417
838	0.000192325	0.483283	0.875	0.35	1	Proliferating	Hnrnpa3	0.525
839	0.000194111	0.312986	0.188	0.025	1	Proliferating	Gm14005	0.163
840	0.000194627	0.448246	0.688	0.22	1	Proliferating	Capza1	0.468
841	0.000198448	0.337477	0.625	0.187	1	Proliferating	Chic2	0.438
842	0.000198734	0.445512	0.188	0.025	1	Proliferating	C2cd3	0.163
843	0.000199812	0.304797	0.75	0.237	1	Proliferating	Papola	0.513
844	0.00020055	0.596075	0.938	0.457	1	Proliferating	Trac	0.481
845	0.000202505	0.498817	1	0.459	1	Proliferating	Myl12a	0.541
846	0.000203459	0.265384	0.188	0.025	1	Proliferating	Cpsf1	0.163
847	0.000206069	0.31482	0.312	0.062	1	Proliferating	Eef1akmt1	0.25
848	0.000208291	0.245003	0.188	0.025	1	Proliferating	Nudt2	0.163
849	0.000213401	0.222648	0.25	0.041	1	Proliferating	Znhit2	0.209
850	0.00021473	0.221886	0.375	0.082	1	Proliferating	Luc7l	0.293
851	0.000215018	0.203236	0.562	0.15	1	Proliferating	Mocs2	0.412
852	0.000219545	0.296292	0.625	0.185	1	Proliferating	Tcp1	0.44
853	0.000223384	0.327876	0.438	0.107	1	Proliferating	Grk6	0.331
854	0.000226681	0.303815	0.5	0.13	1	Proliferating	Hnrnpul1	0.37
855	0.000238479	0.629375	1	0.85	1	Proliferating	Cd52	0.15
856	0.000240129	0.325103	0.5	0.134	1	Proliferating	Commd8	0.366
857	0.000240863	0.235501	0.312	0.062	1	Proliferating	Zfp280d	0.25
858	0.000243791	0.527682	1	0.724	1	Proliferating	Sub1	0.276
859	0.000244631	0.230579	0.312	0.062	1	Proliferating	Gins4	0.25
860	0.000245248	0.200273	0.188	0.025	1	Proliferating	Plscr1	0.163
861	0.000245894	0.299495	0.75	0.237	1	Proliferating	Sfr1	0.513
862	0.000251566	0.577712	0.875	0.442	1	Proliferating	Capzb	0.433
863	0.000252859	0.513192	0.25	0.043	1	Proliferating	Anxa1	0.207
864	0.000252916	0.331138	0.625	0.189	1	Proliferating	2020-09-06	0.436
865	0.000253532	0.235601	0.562	0.154	1	Proliferating	Ube2j2	0.408
866	0.000256719	0.221122	0.5	0.13	1	Proliferating	Cs	0.37
867	0.000258041	0.493685	0.812	0.309	1	Proliferating	Vps28	0.503
868	0.000258776	0.362975	0.562	0.165	1	Proliferating	Elof1	0.397
869	0.000259183	0.295387	0.438	0.109	1	Proliferating	Naa10	0.329
870	0.000260877	0.273231	0.375	0.084	1	Proliferating	Hsph1	0.291
871	0.000273835	0.230995	0.688	0.208	1	Proliferating	Sdcbp	0.48
872	0.000276783	0.233743	0.25	0.043	1	Proliferating	Tcf20	0.207
873	0.000280616	0.259683	0.5	0.134	1	Proliferating	Chordc1	0.366
874	0.000286934	0.26548	0.25	0.043	1	Proliferating	Sc5d	0.207
875	0.00028723	0.220001	0.5	0.13	1	Proliferating	Nap1l4	0.37
876	0.000287926	0.336053	0.625	0.187	1	Proliferating	Lrrfip1	0.438
877	0.000290524	0.599185	0.688	0.257	1	Proliferating	Nap1l1	0.431
878	0.000290716	0.21507	0.812	0.263	1	Proliferating	2810474O19Rik	0.549
879	0.000292139	0.296819	0.25	0.043	1	Proliferating	Rbmxl1	0.207
880	0.000293192	0.589831	1	0.611	1	Proliferating	Sumo2	0.389
881	0.000293328	0.385648	0.875	0.329	1	Proliferating	Pkm	0.546
882	0.000293477	0.376694	0.312	0.066	1	Proliferating	Ralgps2	0.246
883	0.000293627	0.27356	0.75	0.233	1	Proliferating	Spn	0.517
884	0.000297326	0.40479	0.75	0.257	1	Proliferating	Ppp1r12a	0.493
885	0.000306439	0.418219	0.625	0.198	1	Proliferating	Eif4e2	0.427
886	0.000308897	0.259659	0.562	0.16	1	Proliferating	Rab24	0.402
887	0.000310334	0.232655	0.375	0.086	1	Proliferating	Cul1	0.289
888	0.000319688	0.613026	0.938	0.498	1	Proliferating	Ldha	0.44
889	0.000319852	0.222577	0.312	0.064	1	Proliferating	Tsfm	0.248
890	0.000321372	0.283771	0.812	0.272	1	Proliferating	Lsm4	0.54
891	0.000322258	0.359046	0.688	0.226	1	Proliferating	Snrpb2	0.462
892	0.000323324	0.460243	0.438	0.115	1	Proliferating	Iqgap2	0.323
893	0.000324701	0.316036	0.312	0.064	1	Proliferating	Sit1	0.248
894	0.000326296	0.544052	0.875	0.409	1	Proliferating	Lsp1	0.466
895	0.000328823	0.278836	0.562	0.158	1	Proliferating	Ifi47	0.404
896	0.000339149	0.663036	1	0.93	1	Proliferating	Actb	0.07
897	0.000340713	0.440647	0.75	0.255	1	Proliferating	Smc6	0.495
898	0.000346956	0.402312	0.75	0.272	1	Proliferating	Hdgf	0.478
899	0.000352743	0.491713	0.375	0.093	1	Proliferating	Hist1h1e	0.282
900	0.000354024	0.239194	0.438	0.109	1	Proliferating	Akirin2	0.329
901	0.00035753	0.354255	0.438	0.111	1	Proliferating	Ten1	0.327
902	0.000363685	0.308946	0.125	0.012	1	Proliferating	Nrbp2	0.113
903	0.000377127	0.216301	0.312	0.064	1	Proliferating	Gid8	0.248
904	0.000390081	0.324286	0.625	0.195	1	Proliferating	Bcas2	0.43
905	0.000390342	0.288476	0.562	0.167	1	Proliferating	Gtf2a2	0.395
906	0.000391055	0.292824	0.5	0.14	1	Proliferating	Pcmt1	0.36
907	0.000393029	0.252509	0.375	0.086	1	Proliferating	Sae1	0.289
908	0.000394336	0.272801	0.312	0.064	1	Proliferating	Was	0.248
909	0.000400265	0.264054	0.188	0.027	1	Proliferating	Syce2	0.161
910	0.000412335	0.233109	0.312	0.066	1	Proliferating	Gon7	0.246
911	0.00042256	0.26783	0.375	0.088	1	Proliferating	Hexb	0.287
912	0.000424234	0.278751	0.625	0.195	1	Proliferating	Eif6	0.43
913	0.000424558	0.218454	0.312	0.066	1	Proliferating	Atp6v1h	0.246
914	0.000424968	0.349357	0.375	0.091	1	Proliferating	Kif2a	0.284
915	0.00042939	0.589644	0.812	0.372	1	Proliferating	Psme2	0.44
916	0.000446043	0.577277	0.938	0.574	1	Proliferating	Cdc42	0.364
917	0.000452792	0.464419	0.812	0.298	1	Proliferating	Arhgdia	0.514
918	0.000456916	0.31017	0.625	0.195	1	Proliferating	Fam103a1	0.43
919	0.000458163	0.559522	1	0.665	1	Proliferating	Arhgdib	0.335
920	0.000460105	0.377813	0.375	0.093	1	Proliferating	Ube2e3	0.282
921	0.000461428	0.324529	0.312	0.068	1	Proliferating	Gfer	0.244
922	0.000464346	0.234203	0.125	0.012	1	Proliferating	Lair1	0.113
923	0.000464425	0.268098	0.375	0.091	1	Proliferating	Rab21	0.284
924	0.000468087	0.226194	0.312	0.068	1	Proliferating	Ganab	0.244
925	0.000485205	0.308619	0.625	0.202	1	Proliferating	Rbbp4	0.423
926	0.000487832	0.227021	0.625	0.189	1	Proliferating	Hadhb	0.436
927	0.000488446	0.210248	0.25	0.045	1	Proliferating	Ubash3b	0.205
928	0.000492868	0.233515	0.438	0.113	1	Proliferating	Eif4e	0.325
929	0.000494698	0.309498	0.938	0.344	1	Proliferating	Tomm22	0.594
930	0.000503568	0.253216	0.938	0.329	1	Proliferating	Sf3b6	0.609
931	0.000514035	0.396834	0.875	0.35	1	Proliferating	Trir	0.525
932	0.000516487	0.471598	0.938	0.607	1	Proliferating	Ubl5	0.331
933	0.000520185	0.251915	0.375	0.091	1	Proliferating	Esf1	0.284
934	0.000521073	0.206459	0.5	0.136	1	Proliferating	Lsm12	0.364
935	0.000532665	0.318745	0.688	0.233	1	Proliferating	Cct8	0.455
936	0.000533239	0.237231	0.625	0.193	1	Proliferating	Cetn2	0.432
937	0.000533394	0.22032	0.375	0.091	1	Proliferating	Nudt5	0.284
938	0.000536204	0.463164	1	0.994	1	Proliferating	Tmsb4x	0.006
939	0.000542875	0.380711	0.312	0.07	1	Proliferating	Ppp1r35	0.242
940	0.000543352	0.480251	0.938	0.426	1	Proliferating	S100a13	0.512
941	0.000551177	0.821614	0.812	0.43	1	Proliferating	S100a6	0.382
942	0.00056322	0.206916	0.312	0.068	1	Proliferating	Ybx3	0.244
943	0.000567801	0.239016	0.375	0.091	1	Proliferating	Ifi208	0.284
944	0.000574713	0.393925	0.5	0.148	1	Proliferating	Mob4	0.352
945	0.000580338	0.252464	0.438	0.115	1	Proliferating	Rps6kb1	0.323
946	0.000583048	0.421751	0.812	0.309	1	Proliferating	Spcs2	0.503
947	0.000610559	0.226918	0.688	0.218	1	Proliferating	Ndufs3	0.47
948	0.000611815	0.266062	0.375	0.091	1	Proliferating	Cd160	0.284
949	0.000613796	0.309479	0.5	0.146	1	Proliferating	Brd4	0.354
950	0.000621921	0.220247	0.562	0.165	1	Proliferating	Nop56	0.397
951	0.00063792	0.378055	0.875	0.344	1	Proliferating	Arf1	0.531
952	0.000643647	0.280882	0.188	0.029	1	Proliferating	Ska2	0.159
953	0.000646315	0.336527	0.875	0.335	1	Proliferating	Leprotl1	0.54
954	0.000648993	0.50593	1	0.576	1	Proliferating	Psmb8	0.424
955	0.00065236	0.555892	0.938	0.451	1	Proliferating	Rhoa	0.487
956	0.000655901	0.25152	0.25	0.047	1	Proliferating	Rhno1	0.203
957	0.000656111	0.539645	0.75	0.34	1	Proliferating	Psma2	0.41
958	0.0006653	0.344888	0.75	0.27	1	Proliferating	Ap2s1	0.48
959	0.000670557	0.249209	0.188	0.029	1	Proliferating	BC034090	0.159
960	0.000672612	0.322015	0.75	0.261	1	Proliferating	Ptms	0.489
961	0.000687798	0.337151	0.312	0.072	1	Proliferating	Retreg3	0.24
962	0.000687956	0.281979	0.438	0.119	1	Proliferating	Setd3	0.319
963	0.000688955	0.211295	0.25	0.047	1	Proliferating	Mrpl49	0.203
964	0.0007128	0.350072	0.25	0.049	1	Proliferating	Pold3	0.201
965	0.000727543	0.22289	0.188	0.029	1	Proliferating	Rbbp8	0.159
966	0.000728922	0.288548	0.5	0.146	1	Proliferating	Mark2	0.354
967	0.000733751	0.268656	0.375	0.095	1	Proliferating	Chchd4	0.28
968	0.000743728	0.413976	0.688	0.257	1	Proliferating	Psmb5	0.431
969	0.000745818	0.471429	0.812	0.302	1	Proliferating	Kif5b	0.51
970	0.000750231	0.279144	0.438	0.121	1	Proliferating	Erg28	0.317
971	0.000750403	0.26829	0.625	0.2	1	Proliferating	Cib1	0.425
972	0.000757694	0.259557	0.188	0.029	1	Proliferating	Ubxn11	0.159
973	0.000757694	0.256153	0.188	0.029	1	Proliferating	Rhcg	0.159
974	0.000757955	0.460707	0.938	0.486	1	Proliferating	Pcbp2	0.452
975	0.000768616	0.302839	0.562	0.177	1	Proliferating	Mrpl21	0.385
976	0.000774521	0.384609	0.562	0.183	1	Proliferating	Nudc	0.379
977	0.00078482	0.207035	0.25	0.047	1	Proliferating	Vav1	0.203
978	0.000785253	0.301051	0.375	0.097	1	Proliferating	Ssbp3	0.278
979	0.000787657	0.299741	0.312	0.072	1	Proliferating	Nsf	0.24
980	0.000788573	0.308661	0.375	0.095	1	Proliferating	Asap1	0.28
981	0.000788599	0.282086	0.312	0.07	1	Proliferating	Slc39a7	0.242
982	0.000793783	0.507197	1	0.5	1	Proliferating	S100a11	0.5
983	0.000812048	0.318117	0.625	0.208	1	Proliferating	Aprt	0.417
984	0.000818006	0.397958	0.875	0.34	1	Proliferating	Hnrnpu	0.535
985	0.000826125	0.465089	0.938	0.428	1	Proliferating	2020-09-01	0.51
986	0.000832758	0.238448	0.312	0.07	1	Proliferating	Papd4	0.242
987	0.000842781	0.346182	0.562	0.179	1	Proliferating	Slamf6	0.383
988	0.000843394	0.33989	0.812	0.298	1	Proliferating	Skap1	0.514
989	0.000846382	0.214494	0.438	0.115	1	Proliferating	Pdlim1	0.323
990	0.000848114	0.285717	0.375	0.097	1	Proliferating	Cpsf6	0.278
991	0.000904876	0.250713	0.25	0.049	1	Proliferating	Mcm5	0.201
992	0.000904876	0.246399	0.25	0.049	1	Proliferating	Tsr3	0.201
993	0.000922787	0.295851	0.812	0.27	1	Proliferating	Klf6	0.542
994	0.000927767	0.319311	0.188	0.031	1	Proliferating	Cd320	0.157
995	0.000937321	0.526827	1	0.58	1	Proliferating	Cyba	0.42
996	0.000943943	0.292159	0.75	0.27	1	Proliferating	Ndufs8	0.48
997	0.000948637	0.208277	0.25	0.049	1	Proliferating	Mpp1	0.201
998	0.000954409	0.230274	0.125	0.014	1	Proliferating	Oas1c	0.111
999	0.000967308	0.346619	0.438	0.123	1	Proliferating	Stim1	0.315
1000	0.000994351	0.212486	0.25	0.049	1	Proliferating	Rfxap	0.201
1001	0.00100188	0.232284	0.438	0.121	1	Proliferating	Naa50	0.317
1002	0.00101404	0.396932	0.875	0.401	1	Proliferating	Ms4a6b	0.474
1003	0.00102622	0.289884	0.875	0.331	1	Proliferating	Epsti1	0.544
1004	0.00103524	0.344644	0.125	0.014	1	Proliferating	Tmem129	0.111
1005	0.00103735	0.312767	0.562	0.185	1	Proliferating	Caprin1	0.377
1006	0.00104048	0.770513	0.75	0.401	1	Proliferating	Hsp90aa1	0.349
1007	0.00104199	0.230493	0.188	0.031	1	Proliferating	Gm42067	0.157
1008	0.00104301	0.279596	0.75	0.265	1	Proliferating	Psmd4	0.485
1009	0.00104749	0.285621	0.438	0.126	1	Proliferating	Commd1	0.312
1010	0.00106356	0.432205	1	0.607	1	Proliferating	Cox5a	0.393
1011	0.00106356	0.295297	0.125	0.014	1	Proliferating	Slc26a4	0.111
1012	0.00106487	0.268138	0.25	0.051	1	Proliferating	Ykt6	0.199
1013	0.00108643	0.24947	0.75	0.257	1	Proliferating	Cwc15	0.493
1014	0.00108681	0.501667	0.875	0.401	1	Proliferating	Srsf3	0.474
1015	0.00110386	0.254936	0.188	0.031	1	Proliferating	Zbtb2	0.157
1016	0.00112237	0.204118	0.125	0.014	1	Proliferating	E2f1	0.111
1017	0.00112523	0.251632	0.188	0.031	1	Proliferating	Tsc2	0.157
1018	0.00112523	0.240125	0.188	0.031	1	Proliferating	Srrd	0.157
1019	0.00112523	0.211583	0.188	0.031	1	Proliferating	Pou2f1	0.157
1020	0.00113301	0.272817	0.375	0.099	1	Proliferating	Pgp	0.276
1021	0.00115218	0.343866	0.688	0.255	1	Proliferating	Cdc42se1	0.433
1022	0.00115289	0.217824	0.125	0.014	1	Proliferating	Ptrh1	0.111
1023	0.00115843	0.242153	0.312	0.072	1	Proliferating	Cdk5rap3	0.24
1024	0.00116974	0.319202	0.562	0.185	1	Proliferating	Mtch2	0.377
1025	0.00117262	0.268409	0.375	0.099	1	Proliferating	Rbm38	0.276
1026	0.0011858	0.227951	0.438	0.121	1	Proliferating	Arl6ip4	0.317
1027	0.0012135	0.277406	0.375	0.099	1	Proliferating	Rilpl2	0.276
1028	0.00122491	0.438048	0.75	0.313	1	Proliferating	Ube2i	0.437
1029	0.00123268	0.399113	0.438	0.13	1	Proliferating	Acadl	0.308
1030	0.00124925	0.201199	0.438	0.126	1	Proliferating	Anxa5	0.312
1031	0.00126176	0.321635	0.312	0.076	1	Proliferating	Smndc1	0.236
1032	0.00126773	0.338727	0.562	0.189	1	Proliferating	S1pr4	0.373
1033	0.00128576	0.276554	0.375	0.101	1	Proliferating	Chmp1b	0.274
1034	0.00129145	0.208481	0.312	0.074	1	Proliferating	Plekha5	0.238
1035	0.00131406	0.331033	0.688	0.247	1	Proliferating	Ctsw	0.441
1036	0.00131613	0.233022	0.5	0.154	1	Proliferating	2020-03-05	0.346
1037	0.00133066	0.40405	0.938	0.463	1	Proliferating	Tmbim6	0.475
1038	0.00134076	0.315891	1	0.879	1	Proliferating	Oaz1	0.121
1039	0.00134259	0.35613	0.5	0.163	1	Proliferating	Cdk4	0.337
1040	0.00135024	0.353204	0.75	0.286	1	Proliferating	Lsm6	0.464
1041	0.00137867	0.378891	1	0.897	1	Proliferating	Hspa8	0.103
1042	0.00141865	0.432114	1	0.599	1	Proliferating	Serbp1	0.401
1043	0.00143722	0.229325	0.625	0.208	1	Proliferating	Cct7	0.417
1044	0.001477	0.327499	0.688	0.253	1	Proliferating	Srrm1	0.435
1045	0.00148111	0.324695	0.938	0.387	1	Proliferating	Tpr	0.551
1046	0.00151977	0.463113	0.875	0.479	1	Proliferating	Abracl	0.396
1047	0.00152354	0.437234	0.812	0.35	1	Proliferating	Tmed2	0.462
1048	0.00152491	0.409931	0.25	0.053	1	Proliferating	Cx3cr1	0.197
1049	0.00156909	0.26614	0.5	0.156	1	Proliferating	Chmp3	0.344
1050	0.00157937	0.363053	0.812	0.333	1	Proliferating	Fkbp1a	0.479
1051	0.00159565	0.208422	0.812	0.294	1	Proliferating	Dnajc8	0.518
1052	0.00162212	0.29429	0.375	0.103	1	Proliferating	Arsb	0.272
1053	0.00162853	0.381462	0.75	0.28	1	Proliferating	Atrx	0.47
1054	0.00164547	0.357084	0.938	0.412	1	Proliferating	Srp9	0.526
1055	0.0016485	0.229628	0.688	0.241	1	Proliferating	Ubxn4	0.447
1056	0.00166474	0.241992	0.25	0.053	1	Proliferating	Ifrd2	0.197
1057	0.00167215	0.245014	0.625	0.214	1	Proliferating	Rpp21	0.411
1058	0.00168916	0.246782	0.25	0.053	1	Proliferating	Asnsd1	0.197
1059	0.00171363	0.766941	0.812	0.372	1	Proliferating	Ifi27l2a	0.44
1060	0.00171719	0.289258	0.438	0.13	1	Proliferating	Ebp	0.308
1061	0.00172351	0.261292	0.312	0.078	1	Proliferating	Atf1	0.234
1062	0.00172419	0.486219	0.688	0.28	1	Proliferating	Cbx3	0.408
1063	0.00175245	0.505349	0.812	0.379	1	Proliferating	Hsp90b1	0.433
1064	0.00175715	0.213479	0.188	0.033	1	Proliferating	Raph1	0.155
1065	0.00176564	0.280784	1	0.401	1	Proliferating	Pomp	0.599
1066	0.00177044	0.24876	0.375	0.103	1	Proliferating	Oard1	0.272
1067	0.00177546	0.208817	0.812	0.305	1	Proliferating	Tmem59	0.507
1068	0.00178499	0.218803	0.438	0.128	1	Proliferating	Ankrd17	0.31
1069	0.00178654	0.213074	0.438	0.13	1	Proliferating	Mrpl40	0.308
1070	0.00178685	0.245268	0.438	0.132	1	Proliferating	Iah1	0.306
1071	0.0017891	0.241426	0.188	0.033	1	Proliferating	Myef2	0.155
1072	0.00178962	0.20198	0.5	0.154	1	Proliferating	Dnajc7	0.346
1073	0.00178983	0.27071	0.375	0.103	1	Proliferating	Timm17b	0.272
1074	0.00179738	0.421898	1	0.496	1	Proliferating	Arpc3	0.504
1075	0.00181627	0.23257	0.25	0.053	1	Proliferating	Pold2	0.197
1076	0.00186604	0.219739	0.812	0.286	1	Proliferating	2020-09-07	0.526
1077	0.00188815	0.205982	0.188	0.033	1	Proliferating	Casp3	0.155
1078	0.00189267	0.539477	0.625	0.239	1	Proliferating	Cd28	0.386
1079	0.00192227	0.228663	0.188	0.033	1	Proliferating	Stam2	0.155
1080	0.00193618	0.273273	0.625	0.224	1	Proliferating	Zc3h15	0.401
1081	0.00195141	0.245154	0.438	0.132	1	Proliferating	Banf1	0.306
1082	0.00195326	0.294632	0.625	0.226	1	Proliferating	Cct2	0.399
1083	0.00196508	0.408355	0.875	0.416	1	Proliferating	Rap1b	0.459
1084	0.00205879	0.41108	1	0.488	1	Proliferating	Hnrnpa2b1	0.512
1085	0.00206033	0.205191	0.375	0.103	1	Proliferating	Cux1	0.272
1086	0.00211983	0.355995	0.812	0.354	1	Proliferating	Tpm3	0.458
1087	0.00212551	0.27107	0.125	0.016	1	Proliferating	Hyou1	0.109
1088	0.00213241	0.2456	0.25	0.056	1	Proliferating	Zdhhc4	0.194
1089	0.00216282	0.354952	0.938	0.424	1	Proliferating	Arpc5	0.514
1090	0.00217139	0.241016	0.438	0.132	1	Proliferating	Strap	0.306
1091	0.00217735	0.265562	0.438	0.138	1	Proliferating	Ndfip1	0.3
1092	0.00218389	0.311211	0.312	0.08	1	Proliferating	Rras2	0.232
1093	0.00220962	0.505162	0.75	0.34	1	Proliferating	Ndufa11	0.41
1094	0.00223066	0.267869	0.688	0.253	1	Proliferating	Iqgap1	0.435
1095	0.0022309	0.300334	0.125	0.016	1	Proliferating	Zfp715	0.109
1096	0.00224556	0.236761	0.688	0.251	1	Proliferating	Tmco1	0.437
1097	0.00229028	0.306302	0.188	0.035	1	Proliferating	Eef1akmt2	0.153
1098	0.00229649	0.319979	0.375	0.109	1	Proliferating	Nemf	0.266
1099	0.00232843	0.593414	0.812	0.453	1	Proliferating	Anp32a	0.359
1100	0.00234554	0.243609	0.312	0.08	1	Proliferating	Nfu1	0.232
1101	0.00234961	0.295931	0.5	0.163	1	Proliferating	Dnajc5	0.337
1102	0.00239798	0.225377	0.125	0.016	1	Proliferating	Pot1b	0.109
1103	0.00241137	0.267076	0.188	0.035	1	Proliferating	Ppp2r1b	0.153
1104	0.00245618	0.231303	0.125	0.016	1	Proliferating	Lag3	0.109
1105	0.00246848	0.3621	0.562	0.206	1	Proliferating	Pcbp1	0.356
1106	0.00254899	0.361325	0.562	0.206	1	Proliferating	Rasgrp2	0.356
1107	0.00255657	0.242308	0.25	0.056	1	Proliferating	Flt3l	0.194
1108	0.00257645	0.210725	0.125	0.016	1	Proliferating	Ltn1	0.109
1109	0.00258193	0.214232	0.188	0.035	1	Proliferating	Cox18	0.153
1110	0.002604	0.315063	0.188	0.035	1	Proliferating	Ctps2	0.153
1111	0.00261326	0.262395	0.312	0.082	1	Proliferating	Mak16	0.23
1112	0.00261846	0.275963	0.25	0.058	1	Proliferating	Thoc3	0.192
1113	0.0026328	0.399085	0.75	0.331	1	Proliferating	Snx3	0.419
1114	0.00266463	0.282942	0.75	0.296	1	Proliferating	Sec11c	0.454
1115	0.00266721	0.408609	0.875	0.379	1	Proliferating	Tspo	0.496
1116	0.00267128	0.226985	0.188	0.035	1	Proliferating	Pitpnm1	0.153
1117	0.00267128	0.203612	0.188	0.035	1	Proliferating	AU019823	0.153
1118	0.00271701	0.207627	0.188	0.035	1	Proliferating	Ddx19a	0.153
1119	0.00278852	0.376962	0.75	0.307	1	Proliferating	Fkbp3	0.443
1120	0.00279682	0.376468	0.875	0.385	1	Proliferating	Zfp706	0.49
1121	0.00280167	0.271108	0.312	0.082	1	Proliferating	Ctdsp2	0.23
1122	0.00281062	0.209415	0.188	0.035	1	Proliferating	Prpf3	0.153
1123	0.00288106	0.346481	0.938	0.428	1	Proliferating	Clta	0.51
1124	0.00291334	0.336496	0.188	0.037	1	Proliferating	Rnf152	0.151
1125	0.00294851	0.278283	0.875	0.37	1	Proliferating	Ppp1cc	0.505
1126	0.00295793	0.236949	0.25	0.058	1	Proliferating	Vamp2	0.192
1127	0.0029724	0.2184	0.625	0.222	1	Proliferating	Rbm8a	0.403
1128	0.00298416	0.406628	0.812	0.358	1	Proliferating	Snrpb	0.454
1129	0.00306353	0.288225	0.688	0.259	1	Proliferating	Pak2	0.429
1130	0.00306367	0.314184	0.75	0.296	1	Proliferating	Serinc3	0.454
1131	0.00312394	0.390182	0.562	0.195	1	Proliferating	Myh9	0.367
1132	0.00318975	0.293824	0.375	0.111	1	Proliferating	Nek7	0.264
1133	0.00322177	0.26233	0.75	0.307	1	Proliferating	Pet100	0.443
1134	0.00325451	0.230059	0.375	0.111	1	Proliferating	Faah	0.264
1135	0.00331783	0.668153	0.875	0.609	1	Proliferating	AW112010	0.266
1136	0.00336891	0.337541	1	0.576	1	Proliferating	Atp5c1	0.424
1137	0.00337557	0.223452	0.188	0.037	1	Proliferating	Ranbp9	0.151
1138	0.00338765	0.202102	0.375	0.111	1	Proliferating	Pcbd2	0.264
1139	0.00339236	0.306213	0.5	0.173	1	Proliferating	Runx3	0.327
1140	0.00342725	0.227494	0.75	0.286	1	Proliferating	Bola3	0.464
1141	0.00356415	0.222307	0.438	0.138	1	Proliferating	Rpn1	0.3
1142	0.0036225	0.249764	0.25	0.06	1	Proliferating	Dcaf12	0.19
1143	0.00366094	0.322598	0.375	0.113	1	Proliferating	Tesc	0.262
1144	0.00367003	0.216089	0.25	0.06	1	Proliferating	Seh1l	0.19
1145	0.00381564	0.254929	0.5	0.169	1	Proliferating	Rex1bd	0.331
1146	0.00384459	0.317861	0.125	0.019	1	Proliferating	Tns2	0.106
1147	0.00390365	0.236418	0.188	0.037	1	Proliferating	Nudt1	0.151
1148	0.00396043	0.244205	0.375	0.113	1	Proliferating	Il16	0.262
1149	0.00401894	0.390554	0.562	0.226	1	Proliferating	Dctn3	0.336
1150	0.00403897	0.500681	0.625	0.278	1	Proliferating	Snu13	0.347
1151	0.00416896	0.246964	0.25	0.062	1	Proliferating	Pcnt	0.188
1152	0.00417469	0.225848	0.812	0.346	1	Proliferating	Cd3e	0.466
1153	0.0042064	0.263498	0.938	0.42	1	Proliferating	Tmem258	0.518
1154	0.00427045	0.356187	0.938	0.706	1	Proliferating	H3f3a	0.232
1155	0.00427607	0.23908	0.25	0.062	1	Proliferating	Gmcl1	0.188
1156	0.00428541	0.25953	0.562	0.204	1	Proliferating	Itgb2	0.358
1157	0.00428875	0.259466	0.125	0.019	1	Proliferating	Zbtb43	0.106
1158	0.00428875	0.252298	0.125	0.019	1	Proliferating	Cog6	0.106
1159	0.00432112	0.214142	0.75	0.302	1	Proliferating	Cox20	0.448
1160	0.00436053	0.306897	0.562	0.208	1	Proliferating	Hp1bp3	0.354
1161	0.00439544	0.259602	0.875	0.393	1	Proliferating	Sumo1	0.482
1162	0.00443706	0.359366	0.312	0.091	1	Proliferating	Fmr1	0.221
1163	0.00445341	0.210885	0.375	0.117	1	Proliferating	Idh3a	0.258
1164	0.00447909	0.214938	0.125	0.019	1	Proliferating	Zfp944	0.106
1165	0.00454232	0.378024	0.812	0.405	1	Proliferating	Thy1	0.407
1166	0.00458727	0.373906	0.25	0.064	1	Proliferating	Atad2	0.186
1167	0.00467068	0.378584	0.312	0.088	1	Proliferating	Sytl3	0.224
1168	0.00471917	0.244002	0.438	0.142	1	Proliferating	Sash3	0.296
1169	0.00484568	0.235314	0.438	0.144	1	Proliferating	Rab11a	0.294
1170	0.00489295	0.444967	1	0.621	1	Proliferating	Hint1	0.379
1171	0.00499635	0.296197	0.562	0.208	1	Proliferating	Akr1b3	0.354
1172	0.00500844	0.455135	0.875	0.486	1	Proliferating	Rbx1	0.389
1173	0.00505379	0.247894	0.375	0.119	1	Proliferating	Cmc2	0.256
1174	0.00507725	0.281184	0.938	0.416	1	Proliferating	Timm13	0.522
1175	0.00508539	0.355344	1	0.798	1	Proliferating	Myl6	0.202
1176	0.00508963	0.251926	0.75	0.305	1	Proliferating	Lcp1	0.445
1177	0.0051101	0.297487	0.5	0.179	1	Proliferating	Smarca5	0.321
1178	0.00514897	0.203682	0.438	0.144	1	Proliferating	Ccdc59	0.294
1179	0.00521753	0.763569	0.5	0.198	1	Proliferating	Ly6c2	0.302
1180	0.00529703	0.737165	0.75	0.409	1	Proliferating	Trbc1	0.341
1181	0.00534773	0.247164	0.188	0.039	1	Proliferating	Zfp593	0.149
1182	0.00545253	0.301502	0.688	0.29	1	Proliferating	Ssb	0.398
1183	0.0054673	0.226483	0.5	0.181	1	Proliferating	Mtpn	0.319
1184	0.0055129	0.228609	0.188	0.039	1	Proliferating	Gpat4	0.149
1185	0.00553883	0.341454	0.688	0.3	1	Proliferating	Chmp2a	0.388
1186	0.00594984	0.258763	0.438	0.146	1	Proliferating	Stag1	0.292
1187	0.00598514	0.319048	0.188	0.041	1	Proliferating	Luzp1	0.147
1188	0.0060207	0.238331	0.312	0.091	1	Proliferating	Clec2i	0.221
1189	0.00612087	0.33921	0.312	0.095	1	Proliferating	Pdcl3	0.217
1190	0.0061575	0.240298	0.875	0.387	1	Proliferating	Ets1	0.488
1191	0.00619852	0.282068	0.688	0.272	1	Proliferating	Dnajc19	0.416
1192	0.00641581	0.421036	1	0.753	1	Proliferating	Ybx1	0.247
1193	0.00645884	0.36388	0.312	0.093	1	Proliferating	Snrk	0.219
1194	0.00660494	0.207443	0.438	0.15	1	Proliferating	Chtop	0.288
1195	0.00673309	0.347245	0.875	0.463	1	Proliferating	Srgn	0.412
1196	0.00675152	0.204073	0.438	0.146	1	Proliferating	Cisd3	0.292
1197	0.0068133	0.205842	0.312	0.091	1	Proliferating	Snx4	0.221
1198	0.00684777	0.259196	0.125	0.021	1	Proliferating	Hdac11	0.104
1199	0.00688606	0.20163	0.5	0.185	1	Proliferating	Eif1ax	0.315
1200	0.00698543	0.261916	0.125	0.021	1	Proliferating	Zfp653	0.104
1201	0.00707222	0.22348	0.688	0.276	1	Proliferating	Sec11a	0.412
1202	0.00709934	0.244737	0.25	0.066	1	Proliferating	Itpa	0.184
1203	0.0071004	0.527762	1	0.78	1	Proliferating	Rac2	0.22
1204	0.00713287	0.244477	0.188	0.041	1	Proliferating	Itgax	0.147
1205	0.00715408	0.208226	0.688	0.28	1	Proliferating	Il2rg	0.408
1206	0.00728682	0.251535	0.562	0.216	1	Proliferating	Taf10	0.346
1207	0.00729472	0.330387	0.312	0.093	1	Proliferating	Mcur1	0.219
1208	0.00738313	0.371996	1	0.481	1	Proliferating	Cd47	0.519
1209	0.00741417	0.210557	0.438	0.15	1	Proliferating	Hypk	0.288
1210	0.00755722	0.205486	0.188	0.041	1	Proliferating	Rfc3	0.147
1211	0.00757833	0.477619	0.75	0.434	1	Proliferating	Cotl1	0.316
1212	0.00769639	0.283463	0.375	0.123	1	Proliferating	Gtf3a	0.252
1213	0.00779726	0.411093	0.938	0.442	1	Proliferating	Gmfg	0.496
1214	0.00786479	0.232505	0.125	0.021	1	Proliferating	Mios	0.104
1215	0.00803738	0.245305	0.25	0.068	1	Proliferating	Zfp672	0.182
1216	0.00806514	0.376618	0.875	0.457	1	Proliferating	Dnaja1	0.418
1217	0.00817923	0.201625	0.125	0.021	1	Proliferating	Lrrc42	0.104
1218	0.008413	0.295727	0.25	0.068	1	Proliferating	Trim27	0.182
1219	0.0085895	0.221477	0.812	0.335	1	Proliferating	Sp100	0.477
1220	0.00858981	0.253346	0.562	0.22	1	Proliferating	Mat2b	0.342
1221	0.00886278	0.2051	0.75	0.313	1	Proliferating	Usp50	0.437
1222	0.00899532	0.235331	0.5	0.181	1	Proliferating	Dok2	0.319
1223	0.00904033	0.218785	0.438	0.152	1	Proliferating	Emc7	0.286
1224	0.0091901	0.313133	1	0.665	1	Proliferating	Atp5b	0.335
1225	0.00921166	0.252094	0.25	0.068	1	Proliferating	Gna15	0.182
1226	0.0094136	0.240248	0.312	0.097	1	Proliferating	Clns1a	0.215
1227	0.00947383	0.43469	0.25	0.072	1	Proliferating	Nup153	0.178
1228	0.00961658	0.246505	0.75	0.335	1	Proliferating	Ostf1	0.415
1229	0.00968942	0.204742	0.312	0.097	1	Proliferating	Rrp7a	0.215
1230	0.00994359	0.269162	0.688	0.302	1	Proliferating	Luc7l2	0.386
1231	0.00998532	0.203123	0.312	0.099	1	Proliferating	Atp6ap1	0.213
1232	1.77e-36	1.50881	0.579	0.032	5.49638e-32	Immune 2	Gzmk	0.547
1233	1.12148e-27	1.95207	0.737	0.101	3.48252e-23	Immune 2	Gzmb	0.636
1234	8.18547e-25	0.576153	0.526	0.045	2.54184e-20	Immune 2	Ccl4	0.481
1235	1.21792e-24	0.822494	0.342	0.013	3.78201e-20	Immune 2	Wdr95	0.329
1236	1.44831e-24	2.1135	1	0.334	4.49745e-20	Immune 2	Ccl5	0.666
1237	9.05043e-23	1.71199	0.842	0.168	2.81043e-18	Immune 2	Gzma	0.674
1238	1.30451e-22	1.13651	0.421	0.03	4.0509e-18	Immune 2	Cx3cr1	0.391
1239	1.37651e-21	1.45908	0.842	0.179	4.27447e-17	Immune 2	Cd8b1	0.663
1240	1.13769e-20	1.26847	0.658	0.106	3.53286e-16	Immune 2	Cd8a	0.552
1241	1.76537e-20	1.08127	0.421	0.037	5.48201e-16	Immune 2	Klrg1	0.384
1242	1.42516e-18	1.33918	1	0.5	4.42555e-14	Immune 2	Nkg7	0.5
1243	1.02275e-15	0.467632	0.184	0.004	3.17594e-11	Immune 2	Trav13-1	0.18
1244	1.22148e-12	0.503979	0.184	0.009	3.79305e-08	Immune 2	Gm4208	0.175
1245	2.37857e-12	0.981685	0.474	0.088	7.38618e-08	Immune 2	Klrc1	0.386
1246	2.4543e-12	0.379855	0.105	0	7.62134e-08	Immune 2	Gm15232	0.105
1247	4.00293e-12	1.10757	0.868	0.384	1.24303e-07	Immune 2	H2-Q7	0.484
1248	4.02441e-12	1.1325	0.632	0.172	1.2497e-07	Immune 2	Ly6c2	0.46
1249	8.75237e-12	0.775783	1	0.769	2.71787e-07	Immune 2	Rac2	0.231
1250	4.6923e-11	0.560206	0.211	0.017	1.4571e-06	Immune 2	H2-Q10	0.194
1251	6.61782e-11	0.912795	0.921	0.504	2.05503e-06	Immune 2	Lgals1	0.417
1252	1.07259e-10	0.950854	0.684	0.224	3.3307e-06	Immune 2	Klrd1	0.46
1253	2.08842e-10	0.971095	0.816	0.466	6.48518e-06	Immune 2	Abracl	0.35
1254	2.22834e-10	0.939062	0.684	0.25	6.91967e-06	Immune 2	Cd48	0.434
1255	2.62314e-10	0.612497	0.316	0.047	8.14564e-06	Immune 2	Chsy1	0.269
1256	2.65782e-10	0.506059	0.158	0.009	8.25334e-06	Immune 2	Serp2	0.149
1257	4.23945e-10	0.78572	0.868	0.394	1.31648e-05	Immune 2	Rap1b	0.474
1258	7.45362e-10	0.79105	0.5	0.131	2.31457e-05	Immune 2	Twf2	0.369
1259	9.68702e-10	0.79622	1	0.843	3.00811e-05	Immune 2	Cd52	0.157
1260	9.8336e-10	0.797795	0.842	0.392	3.05363e-05	Immune 2	Dnajc15	0.45
1261	2.02378e-09	0.751781	0.947	0.575	6.28446e-05	Immune 2	Cd3d	0.372
1262	2.38931e-09	0.639	0.447	0.103	7.41953e-05	Immune 2	Eva1b	0.344
1263	2.72991e-09	0.383274	0.132	0.006	8.4772e-05	Immune 2	Esm1	0.126
1264	3.12679e-09	0.559519	1	0.892	9.70962e-05	Immune 2	Hspa8	0.108
1265	3.34193e-09	0.81016	0.868	0.407	0.000103777	Immune 2	S100a6	0.461
1266	4.09023e-09	0.495747	0.237	0.03	0.000127014	Immune 2	Itgax	0.207
1267	4.10128e-09	0.868442	0.842	0.446	0.000127357	Immune 2	Myl12a	0.396
1268	4.1707e-09	0.978877	0.579	0.198	0.000129513	Immune 2	Itga4	0.381
1269	4.23111e-09	0.674472	0.974	0.631	0.000131389	Immune 2	S100a10	0.343
1270	5.15046e-09	0.69696	0.211	0.024	0.000159937	Immune 2	S1pr5	0.187
1271	5.7797e-09	0.832502	0.816	0.412	0.000179477	Immune 2	S100a13	0.404
1272	6.66503e-09	0.54024	1	0.994	0.000206969	Immune 2	Tmsb4x	0.006
1273	7.67761e-09	0.495856	0.211	0.024	0.000238413	Immune 2	Lrrk1	0.187
1274	7.73675e-09	0.870903	0.474	0.129	0.000240249	Immune 2	Lgals3	0.345
1275	1.30547e-08	0.839384	1	0.791	0.000405389	Immune 2	Actg1	0.209
1276	1.68417e-08	0.754196	0.316	0.06	0.000522986	Immune 2	Zeb2	0.256
1277	2.57805e-08	0.694608	1	0.733	0.000800561	Immune 2	Crip1	0.267
1278	3.35901e-08	0.3814	0.105	0.004	0.00104307	Immune 2	Fam185a	0.101
1279	3.82172e-08	0.564329	0.342	0.069	0.00118676	Immune 2	Ap1s2	0.273
1280	4.16962e-08	0.498926	0.132	0.009	0.00129479	Immune 2	Ntrk3	0.123
1281	5.02073e-08	0.696615	0.711	0.319	0.00155909	Immune 2	Ostf1	0.392
1282	5.61676e-08	0.72469	0.921	0.571	0.00174417	Immune 2	Lck	0.35
1283	6.6906e-08	0.741817	0.816	0.392	0.00207763	Immune 2	Lsp1	0.424
1284	6.97719e-08	0.584985	1	0.817	0.00216663	Immune 2	H2-K1	0.183
1285	9.56988e-08	0.919259	0.684	0.343	0.00297173	Immune 2	Pycard	0.341
1286	9.95025e-08	0.621741	0.947	0.586	0.00308985	Immune 2	Arpc1b	0.361
1287	1.04186e-07	0.635964	0.737	0.321	0.00323528	Immune 2	Psma2	0.416
1288	1.07339e-07	0.402816	0.184	0.022	0.00333319	Immune 2	Casp1	0.162
1289	1.11323e-07	0.634898	1	0.657	0.0034569	Immune 2	Ms4a4b	0.343
1290	1.21524e-07	0.426922	0.158	0.015	0.00377367	Immune 2	Fam49a	0.143
1291	1.27376e-07	0.677956	0.895	0.636	0.00395542	Immune 2	Hcst	0.259
1292	1.80276e-07	0.782126	0.605	0.235	0.00559812	Immune 2	Dusp2	0.37
1293	2.22466e-07	0.667181	0.342	0.082	0.00690823	Immune 2	Myo1f	0.26
1294	2.39396e-07	0.553642	0.947	0.591	0.00743398	Immune 2	AW112010	0.356
1295	2.52641e-07	0.593701	0.816	0.414	0.00784526	Immune 2	2020-09-01	0.402
1296	3.14226e-07	0.425834	1	0.963	0.00975767	Immune 2	B2m	0.037
1297	3.53214e-07	0.509667	1	0.931	0.0109684	Immune 2	Pfn1	0.069
1298	3.6669e-07	0.613677	0.737	0.319	0.0113868	Immune 2	Sp100	0.418
1299	4.86212e-07	0.630978	0.921	0.584	0.0150984	Immune 2	Cd3g	0.337
1300	5.58558e-07	0.678676	0.921	0.655	0.0173449	Immune 2	Arhgdib	0.266
1301	5.81981e-07	0.699161	0.526	0.19	0.0180723	Immune 2	Itgb2	0.336
1302	5.87437e-07	0.716043	0.605	0.22	0.0182417	Immune 2	Psmb9	0.385
1303	6.14374e-07	0.708074	0.342	0.086	0.0190781	Immune 2	Hopx	0.256
1304	6.57809e-07	0.767756	0.395	0.119	0.0204269	Immune 2	Gimap7	0.276
1305	9.13476e-07	1.06104	0.474	0.17	0.0283662	Immune 2	Plac8	0.304
1306	1.06334e-06	0.642	0.368	0.103	0.0330199	Immune 2	Bcl2a1b	0.265
1307	1.17798e-06	0.721024	0.474	0.159	0.0365798	Immune 2	Runx3	0.315
1308	1.2088e-06	0.680967	0.763	0.39	0.037537	Immune 2	Thy1	0.373
1309	1.24099e-06	0.327528	0.158	0.019	0.0385366	Immune 2	Rom1	0.139
1310	1.24829e-06	0.756741	0.579	0.241	0.038763	Immune 2	Ctla2a	0.338
1311	1.49133e-06	0.515218	0.895	0.627	0.0463104	Immune 2	Arpc2	0.268
1312	1.57363e-06	0.476303	0.158	0.019	0.0488658	Immune 2	Ifit1bl1	0.139
1313	1.62762e-06	0.598498	0.684	0.321	0.0505426	Immune 2	Epsti1	0.363
1314	1.95743e-06	0.448431	0.184	0.028	0.0607841	Immune 2	Kctd5	0.156
1315	1.97166e-06	0.558639	0.711	0.332	0.061226	Immune 2	Cd3e	0.379
1316	2.23399e-06	0.575355	0.263	0.058	0.0693719	Immune 2	Katna1	0.205
1317	2.80255e-06	0.546899	1	0.711	0.0870277	Immune 2	Sub1	0.289
1318	2.98702e-06	0.435311	0.237	0.045	0.0927558	Immune 2	Gpr18	0.192
1319	3.04077e-06	0.550504	0.263	0.06	0.0944252	Immune 2	D1Ertd622e	0.203
1320	3.16616e-06	0.610802	0.368	0.106	0.0983187	Immune 2	Cst7	0.262
1321	3.57374e-06	0.473158	0.158	0.022	0.110975	Immune 2	Hip1	0.136
1322	3.58257e-06	0.491332	0.947	0.819	0.111249	Immune 2	Atp5h	0.128
1323	4.06518e-06	0.675676	0.632	0.302	0.126236	Immune 2	Ywhaq	0.33
1324	4.96622e-06	0.284607	0.105	0.009	0.154216	Immune 2	Lilr4b	0.096
1325	5.21396e-06	0.614982	0.553	0.228	0.161909	Immune 2	Sh2d1a	0.325
1326	5.60581e-06	0.574452	0.842	0.506	0.174077	Immune 2	Lat	0.336
1327	6.81716e-06	0.531195	0.368	0.11	0.211693	Immune 2	Chmp1a	0.258
1328	6.99991e-06	0.617377	0.632	0.289	0.217368	Immune 2	Ndufs4	0.343
1329	8.05062e-06	0.535537	0.553	0.228	0.249996	Immune 2	Arl4c	0.325
1330	8.26586e-06	0.521609	0.895	0.657	0.25668	Immune 2	Coro1a	0.238
1331	8.68304e-06	0.672858	0.526	0.218	0.269635	Immune 2	Psmb10	0.308
1332	8.80923e-06	0.466246	0.553	0.216	0.273553	Immune 2	Nt5c	0.337
1333	8.96921e-06	0.464497	1	0.927	0.278521	Immune 2	Actb	0.073
1334	9.44647e-06	0.687169	0.868	0.571	0.293341	Immune 2	Cyba	0.297
1335	1.00486e-05	0.458372	0.921	0.562	0.312038	Immune 2	Psmb8	0.359
1336	1.0302e-05	0.564156	0.368	0.116	0.319907	Immune 2	Tap1	0.252
1337	1.06086e-05	0.336029	0.158	0.024	0.32943	Immune 2	Zfp654	0.134
1338	1.18874e-05	0.545988	0.395	0.131	0.36914	Immune 2	Glipr1	0.264
1339	1.22274e-05	0.639498	0.553	0.237	0.379697	Immune 2	Ctsw	0.316
1340	1.28933e-05	0.403954	0.263	0.062	0.400376	Immune 2	Ifitm10	0.201
1341	1.65853e-05	0.491019	0.395	0.134	0.515024	Immune 2	Sh2d2a	0.261
1342	1.67602e-05	0.646468	0.368	0.121	0.520455	Immune 2	Hsd11b1	0.247
1343	1.76598e-05	0.479821	0.895	0.601	0.54839	Immune 2	Sumo2	0.294
1344	1.79337e-05	0.457471	0.211	0.043	0.556895	Immune 2	Slc20a1	0.168
1345	1.84992e-05	0.454154	0.289	0.078	0.574457	Immune 2	Tm6sf1	0.211
1346	1.87217e-05	0.558129	0.921	0.849	0.581366	Immune 2	H2-D1	0.072
1347	2.04941e-05	0.5069	0.921	0.782	0.636403	Immune 2	Cfl1	0.139
1348	2.05556e-05	0.299802	0.105	0.011	0.638312	Immune 2	Phf11c	0.094
1349	2.08248e-05	0.433665	0.184	0.034	0.646672	Immune 2	Tbx21	0.15
1350	2.21911e-05	0.460454	0.289	0.075	0.689101	Immune 2	Fasl	0.214
1351	2.34246e-05	0.564792	0.421	0.157	0.727405	Immune 2	Fbxw2	0.264
1352	2.35356e-05	0.299775	0.105	0.011	0.73085	Immune 2	Cbx8	0.094
1353	2.40706e-05	0.303205	0.105	0.011	0.747463	Immune 2	Vopp1	0.094
1354	2.73998e-05	0.542281	0.184	0.037	0.850846	Immune 2	Bcl2a1d	0.147
1355	3.09595e-05	0.491972	0.842	0.489	0.961384	Immune 2	S100a11	0.353
1356	3.15852e-05	0.61526	0.342	0.114	0.980815	Immune 2	Cyth1	0.228
1357	3.33452e-05	0.481224	0.211	0.047	1	Immune 2	Creb3	0.164
1358	3.70425e-05	0.411826	0.316	0.097	1	Immune 2	Pld3	0.219
1359	3.90162e-05	0.400931	0.737	0.386	1	Immune 2	Gimap6	0.351
1360	4.64404e-05	0.386281	0.263	0.071	1	Immune 2	Crbn	0.192
1361	5.1167e-05	0.376299	0.211	0.047	1	Immune 2	Ncald	0.164
1362	5.12978e-05	0.264	0.132	0.019	1	Immune 2	Asb6	0.113
1363	5.26038e-05	0.462618	0.237	0.058	1	Immune 2	Slamf7	0.179
1364	5.27365e-05	0.512731	0.447	0.168	1	Immune 2	Anxa2	0.279
1365	5.27899e-05	0.512823	0.368	0.125	1	Immune 2	Pglyrp1	0.243
1366	5.59353e-05	0.482762	0.579	0.276	1	Immune 2	Bin2	0.303
1367	5.89416e-05	0.246182	0.132	0.019	1	Immune 2	Wrap73	0.113
1368	5.91228e-05	0.450659	0.184	0.039	1	Immune 2	Ifi214	0.145
1369	6.53926e-05	0.423381	0.947	0.793	1	Immune 2	Myl6	0.154
1370	6.6287e-05	0.53285	0.5	0.216	1	Immune 2	Cd82	0.284
1371	6.98026e-05	0.390843	0.816	0.444	1	Immune 2	Trac	0.372
1372	7.31763e-05	0.444372	0.289	0.088	1	Immune 2	Polr3k	0.201
1373	7.40604e-05	0.617479	0.447	0.181	1	Immune 2	S1pr4	0.266
1374	8.0951e-05	0.542173	0.763	0.418	1	Immune 2	Cotl1	0.345
1375	8.21827e-05	0.49319	0.263	0.073	1	Immune 2	Alg5	0.19
1376	8.53247e-05	0.271893	0.105	0.013	1	Immune 2	Pgm1	0.092
1377	8.6808e-05	0.640095	0.342	0.119	1	Immune 2	Ik	0.223
1378	8.7046e-05	0.357574	0.105	0.013	1	Immune 2	Hdac10	0.092
1379	8.78537e-05	0.33888	0.158	0.03	1	Immune 2	Alkbh3	0.128
1380	9.24759e-05	0.761241	0.737	0.528	1	Immune 2	Ppp1ca	0.209
1381	9.46691e-05	0.567493	0.711	0.422	1	Immune 2	Mrpl33	0.289
1382	9.52236e-05	0.554116	0.132	0.022	1	Immune 2	Apobec2	0.11
1383	9.61555e-05	0.243154	0.105	0.013	1	Immune 2	Zc3h6	0.092
1384	0.000104963	0.625037	0.368	0.14	1	Immune 2	Fyn	0.228
1385	0.000106791	0.483172	0.737	0.39	1	Immune 2	Ms4a6b	0.347
1386	0.00010815	0.416921	0.474	0.192	1	Immune 2	Gimap5	0.282
1387	0.000111822	0.632802	0.474	0.196	1	Immune 2	Rasgrp2	0.278
1388	0.00011382	0.422323	0.132	0.022	1	Immune 2	Snx10	0.11
1389	0.000115666	0.458346	0.842	0.638	1	Immune 2	H2afz	0.204
1390	0.000132033	0.43152	0.184	0.041	1	Immune 2	Zfp942	0.143
1391	0.000140494	0.586261	0.711	0.412	1	Immune 2	Map1lc3b	0.299
1392	0.000141604	0.588276	0.737	0.425	1	Immune 2	Klf2	0.312
1393	0.000142216	0.423176	0.842	0.569	1	Immune 2	Ube2d3	0.273
1394	0.000142338	0.554789	0.763	0.476	1	Immune 2	Selplg	0.287
1395	0.000143862	0.349706	0.184	0.041	1	Immune 2	Trmt10c	0.143
1396	0.000145705	0.558201	0.342	0.125	1	Immune 2	H2-Q6	0.217
1397	0.000151337	0.491158	0.579	0.297	1	Immune 2	Lcp1	0.282
1398	0.000187047	0.702455	0.632	0.403	1	Immune 2	Trbc1	0.229
1399	0.000197958	0.51443	0.816	0.534	1	Immune 2	Laptm5	0.282
1400	0.000205242	0.796262	0.263	0.086	1	Immune 2	Cd160	0.177
1401	0.000220139	0.410881	0.816	0.487	1	Immune 2	Arpc3	0.329
1402	0.000230179	0.397358	0.737	0.399	1	Immune 2	Slc25a4	0.338
1403	0.000237053	0.548973	0.5	0.244	1	Immune 2	Tbc1d10c	0.256
1404	0.000237875	0.395986	0.711	0.397	1	Immune 2	Supt4a	0.314
1405	0.000240896	0.47239	0.474	0.218	1	Immune 2	Anxa6	0.256
1406	0.000254086	0.26425	0.132	0.024	1	Immune 2	Cdt1	0.108
1407	0.000263331	0.297998	0.105	0.015	1	Immune 2	Fkrp	0.09
1408	0.000266966	0.448831	0.947	0.679	1	Immune 2	Trbc2	0.268
1409	0.000277453	0.604336	0.184	0.045	1	Immune 2	Pycr2	0.139
1410	0.0002833	0.473236	0.763	0.528	1	Immune 2	Dynll1	0.235
1411	0.00029016	0.486945	0.263	0.082	1	Immune 2	Il18rap	0.181
1412	0.000303178	0.420847	0.737	0.435	1	Immune 2	Gmfg	0.302
1413	0.000318955	0.359146	0.711	0.459	1	Immune 2	Hmgb2	0.252
1414	0.000339716	0.310626	0.947	0.881	1	Immune 2	Ubb	0.066
1415	0.00034812	0.415978	0.211	0.058	1	Immune 2	Lax1	0.153
1416	0.000351875	0.347264	0.263	0.082	1	Immune 2	Def6	0.181
1417	0.000360618	0.406732	0.658	0.362	1	Immune 2	Tagln2	0.296
1418	0.000369338	0.377001	0.816	0.487	1	Immune 2	Clic1	0.329
1419	0.000370729	0.506584	0.711	0.457	1	Immune 2	Srgn	0.254
1420	0.000374692	0.602218	0.316	0.123	1	Immune 2	Grk2	0.193
1421	0.00039469	0.356721	0.158	0.034	1	Immune 2	Pglyrp2	0.124
1422	0.000423382	0.484492	0.474	0.222	1	Immune 2	Ywhah	0.252
1423	0.000446949	0.613171	0.342	0.138	1	Immune 2	Ubac2	0.204
1424	0.000447367	0.397518	0.947	0.795	1	Immune 2	Sh3bgrl3	0.152
1425	0.000477148	0.516423	0.395	0.168	1	Immune 2	Tnfaip8l2	0.227
1426	0.000478187	0.454969	0.342	0.14	1	Immune 2	Ctsa	0.202
1427	0.000493787	0.420485	0.658	0.397	1	Immune 2	Gabarapl2	0.261
1428	0.000500026	0.383537	0.211	0.06	1	Immune 2	Tusc3	0.151
1429	0.000544604	0.33191	0.132	0.026	1	Immune 2	Fgf13	0.106
1430	0.000544604	0.308148	0.132	0.026	1	Immune 2	2410089E03Rik	0.106
1431	0.000581829	0.325304	0.105	0.017	1	Immune 2	Tbxa2r	0.088
1432	0.000591352	0.335606	0.105	0.017	1	Immune 2	Meis3	0.088
1433	0.000602038	0.318735	0.158	0.037	1	Immune 2	Med20	0.121
1434	0.000621139	0.597834	0.658	0.45	1	Immune 2	Krtcap2	0.208
1435	0.000626763	0.551535	0.368	0.164	1	Immune 2	Sin3b	0.204
1436	0.000628287	0.30526	0.184	0.047	1	Immune 2	H2-M3	0.137
1437	0.000631175	0.240961	0.158	0.037	1	Immune 2	Tmub1	0.121
1438	0.000651039	0.39405	0.579	0.302	1	Immune 2	Rab2a	0.277
1439	0.0006516	0.28186	0.105	0.017	1	Immune 2	Unc93b1	0.088
1440	0.000694885	0.233906	0.105	0.017	1	Immune 2	Elmo2	0.088
1441	0.000708464	0.283962	0.184	0.05	1	Immune 2	Lcmt1	0.134
1442	0.000709967	0.448794	0.579	0.31	1	Immune 2	Stk17b	0.269
1443	0.000737453	0.424768	0.211	0.062	1	Immune 2	Jmjd6	0.149
1444	0.000744096	0.317545	0.132	0.028	1	Immune 2	Eif2b1	0.104
1445	0.000761357	0.38897	0.316	0.121	1	Immune 2	Rbm42	0.195
1446	0.000782113	0.359143	0.553	0.256	1	Immune 2	Ppp1r18	0.297
1447	0.000784549	0.378043	0.474	0.228	1	Immune 2	Sf3b5	0.246
1448	0.000794401	0.305027	0.132	0.028	1	Immune 2	As3mt	0.104
1449	0.000797253	0.409365	0.342	0.136	1	Immune 2	Gramd3	0.206
1450	0.00081247	0.432237	0.421	0.196	1	Immune 2	Bcap31	0.225
1451	0.000815855	0.265057	0.368	0.142	1	Immune 2	Klre1	0.226
1452	0.000836898	0.368583	0.132	0.028	1	Immune 2	Med12	0.104
1453	0.00084075	0.395574	0.579	0.293	1	Immune 2	Arhgdia	0.286
1454	0.000870144	0.356905	0.132	0.028	1	Immune 2	Arfgap1	0.104
1455	0.000901147	0.404785	0.579	0.319	1	Immune 2	Cd2	0.26
1456	0.0009053	0.502177	0.737	0.506	1	Immune 2	Fxyd5	0.231
1457	0.000916379	0.283977	0.132	0.028	1	Immune 2	Ccdc71l	0.104
1458	0.000977373	0.310034	0.132	0.028	1	Immune 2	1600012H06Rik	0.104
1459	0.00100281	0.303858	0.132	0.028	1	Immune 2	Dcp1b	0.104
1460	0.00108343	0.415289	0.763	0.506	1	Immune 2	Hnrnpf	0.257
1461	0.00108989	0.608397	0.263	0.097	1	Immune 2	Phf11b	0.166
1462	0.00108997	0.425276	0.711	0.414	1	Immune 2	Gnai2	0.297
1463	0.00111079	0.228551	0.132	0.028	1	Immune 2	Gm5547	0.104
1464	0.00111662	0.37427	0.263	0.093	1	Immune 2	Il21r	0.17
1465	0.00112903	0.482295	0.474	0.248	1	Immune 2	Tln1	0.226
1466	0.0011756	0.398098	0.526	0.28	1	Immune 2	Eloc	0.246
1467	0.00119482	0.37536	0.211	0.065	1	Immune 2	Rab37	0.146
1468	0.00119571	0.428381	0.237	0.08	1	Immune 2	Mpnd	0.157
1469	0.00120754	0.402479	0.526	0.276	1	Immune 2	Mrps14	0.25
1470	0.00130866	0.434212	0.211	0.069	1	Immune 2	Rbm34	0.142
1471	0.0013467	0.529722	0.605	0.341	1	Immune 2	Mndal	0.264
1472	0.00138237	0.378092	0.789	0.567	1	Immune 2	Id2	0.222
1473	0.00140662	0.285081	0.368	0.153	1	Immune 2	Rgs1	0.215
1474	0.00142604	0.427817	0.737	0.537	1	Immune 2	Snrpe	0.2
1475	0.00142634	0.344666	0.158	0.041	1	Immune 2	Mrpl37	0.117
1476	0.00144498	0.324506	0.737	0.478	1	Immune 2	Cd47	0.259
1477	0.00147813	0.317596	0.632	0.341	1	Immune 2	Ube2d2a	0.291
1478	0.00151301	0.450807	0.289	0.112	1	Immune 2	Dda1	0.177
1479	0.00153342	0.291935	0.132	0.03	1	Immune 2	Casp3	0.102
1480	0.00158487	0.444851	0.184	0.056	1	Immune 2	Ncf4	0.128
1481	0.00158576	0.354085	0.5	0.254	1	Immune 2	Klrk1	0.246
1482	0.00159004	0.30332	0.132	0.03	1	Immune 2	Rap1gap2	0.102
1483	0.00163953	0.350741	0.447	0.226	1	Immune 2	Psma1	0.221
1484	0.00165141	0.402555	0.526	0.284	1	Immune 2	Tecr	0.242
1485	0.00176375	0.368615	0.211	0.069	1	Immune 2	Phf21a	0.142
1486	0.00178803	0.259885	0.184	0.054	1	Immune 2	Sdhaf2	0.13
1487	0.00183493	0.469936	0.421	0.218	1	Immune 2	Ddx24	0.203
1488	0.00186727	0.431825	0.632	0.369	1	Immune 2	Vim	0.263
1489	0.00188362	0.585416	0.395	0.194	1	Immune 2	Sp110	0.201
1490	0.00194818	0.41358	0.237	0.086	1	Immune 2	Rab35	0.151
1491	0.00196405	0.479636	0.342	0.157	1	Immune 2	Zyx	0.185
1492	0.00200681	0.369012	0.105	0.022	1	Immune 2	Scrib	0.083
1493	0.00204475	0.37239	0.711	0.446	1	Immune 2	Rhoa	0.265
1494	0.00207385	0.474168	0.263	0.103	1	Immune 2	Themis	0.16
1495	0.00211515	0.4792	0.263	0.101	1	Immune 2	Cxcr3	0.162
1496	0.00214528	0.466997	0.263	0.101	1	Immune 2	Casp8	0.162
1497	0.0022112	0.440136	0.711	0.483	1	Immune 2	Actr3	0.228
1498	0.00232183	0.340313	0.658	0.379	1	Immune 2	Raly	0.279
1499	0.00236355	0.349131	0.105	0.022	1	Immune 2	Sec24b	0.083
1500	0.00238177	0.385347	0.132	0.032	1	Immune 2	Ctps2	0.1
1501	0.00240193	0.456707	0.658	0.44	1	Immune 2	Capzb	0.218
1502	0.00244209	0.29919	0.342	0.149	1	Immune 2	Znrd1	0.193
1503	0.00247185	0.441276	0.211	0.073	1	Immune 2	Lamb3	0.138
1504	0.00247616	0.41095	0.658	0.422	1	Immune 2	Psma7	0.236
1505	0.00253298	0.414444	0.447	0.231	1	Immune 2	Pla2g16	0.216
1506	0.00255798	0.36792	0.842	0.728	1	Immune 2	Calm1	0.114
1507	0.00256289	0.253276	0.105	0.022	1	Immune 2	Gzmm	0.083
1508	0.00259308	0.38827	0.658	0.429	1	Immune 2	Jak1	0.229
1509	0.0026325	0.413258	0.316	0.136	1	Immune 2	Zdhhc20	0.18
1510	0.00272971	0.343035	0.211	0.071	1	Immune 2	Acbd5	0.14
1511	0.00274063	0.210055	0.105	0.022	1	Immune 2	Trmt11	0.083
1512	0.00276481	0.427342	0.579	0.356	1	Immune 2	Ccdc12	0.223
1513	0.00277168	0.416807	0.289	0.123	1	Immune 2	Psmd6	0.166
1514	0.00279058	0.209319	0.132	0.032	1	Immune 2	Rell1	0.1
1515	0.00279348	0.287029	0.237	0.086	1	Immune 2	Cap1	0.151
1516	0.00283691	0.336325	0.263	0.101	1	Immune 2	Acap1	0.162
1517	0.00288636	0.316012	0.579	0.319	1	Immune 2	Cct5	0.26
1518	0.0029297	0.48229	0.737	0.532	1	Immune 2	Ptprcap	0.205
1519	0.0029313	0.304743	0.184	0.058	1	Immune 2	Wdr20	0.126
1520	0.00300124	0.412721	0.395	0.198	1	Immune 2	Klk8	0.197
1521	0.00307736	0.241074	0.211	0.071	1	Immune 2	Appl1	0.14
1522	0.00324289	0.483374	0.526	0.312	1	Immune 2	Reep5	0.214
1523	0.0033354	0.50805	0.158	0.047	1	Immune 2	Rpa2	0.111
1524	0.00339871	0.424338	0.5	0.267	1	Immune 2	Ap2s1	0.233
1525	0.00340529	0.30579	0.263	0.103	1	Immune 2	Dusp5	0.16
1526	0.00349421	0.436651	0.184	0.06	1	Immune 2	Spsb3	0.124
1527	0.00352557	0.346978	0.211	0.073	1	Immune 2	Leprot	0.138
1528	0.00353063	0.379134	0.237	0.086	1	Immune 2	Sla2	0.151
1529	0.00356206	0.337425	0.421	0.203	1	Immune 2	Akr1b3	0.218
1530	0.00360308	0.40784	0.342	0.153	1	Immune 2	Bst2	0.189
1531	0.00370082	0.412527	0.395	0.196	1	Immune 2	Eif4e2	0.199
1532	0.0037327	0.299581	0.158	0.047	1	Immune 2	Lrwd1	0.111
1533	0.00380794	0.358101	0.395	0.194	1	Immune 2	Eif3g	0.201
1534	0.00384088	0.444279	0.316	0.147	1	Immune 2	Taf12	0.169
1535	0.00385164	0.299445	0.289	0.121	1	Immune 2	Psmc4	0.168
1536	0.00389853	0.374383	0.421	0.226	1	Immune 2	Snrpb2	0.195
1537	0.00414529	0.346966	0.211	0.073	1	Immune 2	Pced1b	0.138
1538	0.0043564	0.581022	0.289	0.131	1	Immune 2	Ikzf3	0.158
1539	0.00437447	0.348715	0.5	0.287	1	Immune 2	Rap1a	0.213
1540	0.00438236	0.421765	0.316	0.144	1	Immune 2	Sumo3	0.172
1541	0.00439131	0.484694	0.447	0.256	1	Immune 2	Xrn2	0.191
1542	0.00449922	0.345954	0.158	0.05	1	Immune 2	Dpp4	0.108
1543	0.00457544	0.471731	0.421	0.239	1	Immune 2	Ostc	0.182
1544	0.00488976	0.449866	0.658	0.407	1	Immune 2	Saraf	0.251
1545	0.00499274	0.229746	0.211	0.075	1	Immune 2	Mindy3	0.136
1546	0.00502712	0.279248	0.711	0.481	1	Immune 2	Psme1	0.23
1547	0.00515051	0.375781	0.263	0.112	1	Immune 2	Bin1	0.151
1548	0.00520241	0.247828	0.105	0.024	1	Immune 2	Cd244	0.081
1549	0.00521472	0.482736	0.368	0.185	1	Immune 2	Snx5	0.183
1550	0.00528747	0.365339	0.237	0.093	1	Immune 2	Fam204a	0.144
1551	0.00536299	0.331702	0.132	0.037	1	Immune 2	Nrm	0.095
1552	0.00552794	0.266336	0.132	0.037	1	Immune 2	Slc29a1	0.095
1553	0.00555382	0.414203	0.237	0.095	1	Immune 2	Trim35	0.142
1554	0.00556157	0.223176	0.395	0.194	1	Immune 2	Eif6	0.201
1555	0.00556181	0.230642	0.579	0.328	1	Immune 2	Pkm	0.251
1556	0.00568472	0.298446	0.658	0.403	1	Immune 2	Snrpd2	0.255
1557	0.00571858	0.279035	0.263	0.108	1	Immune 2	Il17ra	0.155
1558	0.00577469	0.309783	0.158	0.05	1	Immune 2	Slc35a4	0.108
1559	0.00580412	0.533543	0.395	0.203	1	Immune 2	Itgb1	0.192
1560	0.00581304	0.240955	0.132	0.037	1	Immune 2	Vcpkmt	0.095
1561	0.0058667	0.477815	0.395	0.216	1	Immune 2	Itgal	0.179
1562	0.00587472	0.364417	0.447	0.254	1	Immune 2	Cdc42se1	0.193
1563	0.00589104	0.276971	0.237	0.093	1	Immune 2	Tmem165	0.144
1564	0.00591741	0.219244	0.711	0.422	1	Immune 2	Clta	0.289
1565	0.00594835	0.208717	0.974	0.86	1	Immune 2	Naca	0.114
1566	0.0059584	0.354502	0.237	0.097	1	Immune 2	Tiprl	0.14
1567	0.00595888	0.276648	0.211	0.08	1	Immune 2	Ak6	0.131
1568	0.00599307	0.31864	0.289	0.129	1	Immune 2	Ntan1	0.16
1569	0.00603071	0.243756	0.184	0.062	1	Immune 2	Gars	0.122
1570	0.00614112	0.498217	0.211	0.084	1	Immune 2	Ctsc	0.127
1571	0.00617263	0.247464	0.132	0.037	1	Immune 2	Tada3	0.095
1572	0.00635916	0.233147	0.158	0.05	1	Immune 2	Sytl2	0.108
1573	0.00636312	0.242449	0.211	0.078	1	Immune 2	Bcl2l11	0.133
1574	0.00638484	0.268187	0.105	0.026	1	Immune 2	Krtcap3	0.079
1575	0.00638633	0.297259	0.684	0.422	1	Immune 2	Selenok	0.262
1576	0.00666009	0.362668	0.263	0.114	1	Immune 2	Rtcb	0.149
1577	0.00666869	0.336205	0.658	0.435	1	Immune 2	Gimap4	0.223
1578	0.00668698	0.258553	0.105	0.026	1	Immune 2	Mllt11	0.079
1579	0.00669423	0.296513	0.289	0.129	1	Immune 2	Vbp1	0.16
1580	0.00683555	0.272794	0.579	0.353	1	Immune 2	Higd1a	0.226
1581	0.00688159	0.212882	0.184	0.065	1	Immune 2	Sssca1	0.119
1582	0.00692194	0.459047	0.105	0.026	1	Immune 2	Dus2	0.079
1583	0.00692736	0.347145	0.237	0.097	1	Immune 2	Bnip2	0.14
1584	0.00713828	0.381143	0.184	0.069	1	Immune 2	Nipa2	0.115
1585	0.00717849	0.372273	0.711	0.494	1	Immune 2	Txn1	0.217
1586	0.00731405	0.321265	0.368	0.181	1	Immune 2	Acp5	0.187
1587	0.00748858	0.32524	0.421	0.224	1	Immune 2	Cct2	0.197
1588	0.00754586	0.293368	0.289	0.131	1	Immune 2	Sesn3	0.158
1589	0.0076361	0.216533	0.263	0.11	1	Immune 2	Ten1	0.153
1590	0.00775968	0.204366	0.105	0.026	1	Immune 2	Pfkfb3	0.079
1591	0.00782876	0.304602	0.553	0.347	1	Immune 2	Tomm22	0.206
1592	0.00786657	0.338464	0.184	0.069	1	Immune 2	Sigirr	0.115
1593	0.00795828	0.280243	0.789	0.524	1	Immune 2	Myl12b	0.265
1594	0.0081231	0.316465	0.474	0.261	1	Immune 2	Apbb1ip	0.213
1595	0.00819931	0.29656	0.211	0.082	1	Immune 2	Tor1a	0.129
1596	0.00827044	0.465576	0.553	0.386	1	Immune 2	Ctsd	0.167
1597	0.0083172	0.262874	0.947	0.748	1	Immune 2	Btf3	0.199
1598	0.00831815	0.365998	0.211	0.084	1	Immune 2	Derl2	0.127
1599	0.0084133	0.282534	0.605	0.377	1	Immune 2	Sdhb	0.228
1600	0.00843179	0.369605	0.211	0.084	1	Immune 2	Acot7	0.127
1601	0.0084641	0.22739	0.289	0.129	1	Immune 2	Cfdp1	0.16
1602	0.00875783	0.55498	0.421	0.235	1	Immune 2	Spn	0.186
1603	0.00886187	0.301529	0.711	0.537	1	Immune 2	Polr1d	0.174
1604	0.00891851	0.300427	0.132	0.039	1	Immune 2	Magohb	0.093
1605	0.0089191	0.317174	0.184	0.069	1	Immune 2	Dbf4	0.115
1606	0.008967	0.265861	0.5	0.28	1	Immune 2	Arpc5l	0.22
1607	0.0093751	0.370586	0.342	0.172	1	Immune 2	Irf2	0.17
1608	0.00961221	0.213706	0.132	0.039	1	Immune 2	Zfp62	0.093
1609	0.00961337	0.384423	0.132	0.041	1	Immune 2	Tarbp2	0.091
1610	0.00972484	0.281585	0.105	0.028	1	Immune 2	Nop9	0.077
1611	0.00979396	0.319701	0.421	0.228	1	Immune 2	Wipf1	0.193
1612	0.00984809	0.359404	0.342	0.177	1	Immune 2	Mrpl21	0.165
1613	0.00989574	0.401469	0.289	0.142	1	Immune 2	Ndfip2	0.147
1614	0.00989753	0.272489	0.842	0.569	1	Immune 2	Eif3k	0.273
1615	0.00995426	0.319722	0.289	0.134	1	Immune 2	Grap2	0.155
1616	7.07569e-25	1.37257	1	1	2.19721e-20	Tubule-like 2	mt-Co1	0
1617	1.58292e-24	1.25308	1	0.998	4.91544e-20	Tubule-like 2	mt-Atp6	0.002
1618	2.57999e-24	1.29126	1	0.991	8.01163e-20	Tubule-like 2	mt-Cytb	0.009
1619	4.60427e-24	1.29374	1	0.998	1.42976e-19	Tubule-like 2	mt-Co2	0.002
1620	4.93978e-24	1.18058	0.519	0.062	1.53395e-19	Tubule-like 2	Kng2	0.457
1621	9.16758e-24	1.28043	1	0.987	2.84681e-19	Tubule-like 2	mt-Nd4	0.013
1622	1.76271e-23	1.26702	1	0.991	5.47374e-19	Tubule-like 2	mt-Nd1	0.009
1623	2.29623e-23	1.22109	1	1	7.13048e-19	Tubule-like 2	mt-Co3	0
1624	6.1325e-23	1.20506	1	0.92	1.90433e-18	Tubule-like 2	mt-Nd2	0.08
1625	6.4188e-23	1.37595	1	0.767	1.99323e-18	Tubule-like 2	mt-Nd4l	0.233
1626	1.42e-22	0.921076	0.404	0.033	4.40954e-18	Tubule-like 2	Slc16a7	0.371
1627	5.53115e-22	1.29869	1	0.693	1.71759e-17	Tubule-like 2	mt-Nd5	0.307
1628	7.40714e-22	1.22517	0.5	0.062	2.30014e-17	Tubule-like 2	Sfrp1	0.438
1629	3.71274e-20	0.816471	0.327	0.022	1.15292e-15	Tubule-like 2	Kcnj1	0.305
1630	3.86925e-19	1.20708	0.942	0.827	1.20152e-14	Tubule-like 2	mt-Nd3	0.115
1631	1.68228e-18	0.874286	0.385	0.042	5.22398e-14	Tubule-like 2	Clcnkb	0.343
1632	2.57909e-18	1.10115	0.519	0.091	8.00884e-14	Tubule-like 2	Wfdc2	0.428
1633	1.92834e-17	0.614228	0.25	0.013	5.98808e-13	Tubule-like 2	Mecom	0.237
1634	2.55848e-17	0.473949	0.308	0.024	7.94486e-13	Tubule-like 2	Tmem72	0.284
1635	5.86783e-17	1.06415	0.385	0.049	1.82214e-12	Tubule-like 2	Sostdc1	0.336
1636	1.30851e-16	0.628536	0.308	0.027	4.06333e-12	Tubule-like 2	Scnn1a	0.281
1637	1.70893e-16	0.555749	0.231	0.011	5.30674e-12	Tubule-like 2	Gm47708	0.22
1638	1.22039e-15	0.854165	1	0.778	3.78967e-11	Tubule-like 2	mt-Atp8	0.222
1639	4.98029e-15	0.294014	0.135	0	1.54653e-10	Tubule-like 2	Sim1	0.135
1640	7.62735e-15	0.39171	0.154	0.002	2.36852e-10	Tubule-like 2	St14	0.152
1641	1.5874e-13	1.22367	0.538	0.142	4.92937e-09	Tubule-like 2	Tmem213	0.396
1642	1.85942e-13	1.52408	0.808	0.482	5.77406e-09	Tubule-like 2	Atp1a1	0.326
1643	2.5813e-13	1.18752	0.308	0.04	8.01571e-09	Tubule-like 2	Clu	0.268
1644	4.41083e-13	0.414586	0.192	0.011	1.36969e-08	Tubule-like 2	Stard8	0.181
1645	5.35745e-13	0.659798	0.212	0.016	1.66365e-08	Tubule-like 2	Abca13	0.196
1646	1.20476e-12	1.39234	0.769	0.362	3.74113e-08	Tubule-like 2	Mt1	0.407
1647	1.93037e-12	1.42038	0.538	0.173	5.99437e-08	Tubule-like 2	Tmem52b	0.365
1648	3.02752e-12	0.916525	0.519	0.138	9.40134e-08	Tubule-like 2	Cdh16	0.381
1649	4.91981e-12	0.561214	0.231	0.022	1.52775e-07	Tubule-like 2	Pou3f3	0.209
1650	9.88529e-12	0.678444	0.308	0.047	3.06968e-07	Tubule-like 2	Hk1	0.261
1651	2.06008e-11	0.288436	0.135	0.004	6.39715e-07	Tubule-like 2	Ank2	0.131
1652	2.64699e-11	1.43415	0.615	0.24	8.21969e-07	Tubule-like 2	Defb1	0.375
1653	2.78014e-11	0.271783	0.135	0.004	8.63317e-07	Tubule-like 2	Prom2	0.131
1654	3.56736e-11	0.566654	0.25	0.031	1.10777e-06	Tubule-like 2	Aebp1	0.219
1655	4.41193e-11	0.282762	0.115	0.002	1.37004e-06	Tubule-like 2	Cds1	0.113
1656	5.04323e-11	0.328445	0.115	0.002	1.56607e-06	Tubule-like 2	Cd164l2	0.113
1657	6.13481e-11	0.790724	0.385	0.084	1.90504e-06	Tubule-like 2	mt-Nd6	0.301
1658	6.693e-11	0.705886	0.308	0.051	2.07838e-06	Tubule-like 2	Aif1l	0.257
1659	7.5191e-11	0.858173	0.308	0.053	2.33491e-06	Tubule-like 2	Lpl	0.255
1660	9.16687e-11	2.23487	0.635	0.267	2.84659e-06	Tubule-like 2	Klk1	0.368
1661	9.72683e-11	0.401444	0.288	0.044	3.02047e-06	Tubule-like 2	Bicc1	0.244
1662	1.06717e-10	0.941979	0.442	0.118	3.31389e-06	Tubule-like 2	Sdc4	0.324
1663	1.1687e-10	0.286387	0.154	0.009	3.62917e-06	Tubule-like 2	Cnnm2	0.145
1664	1.3899e-10	1.22382	0.731	0.413	4.31604e-06	Tubule-like 2	Atp1b1	0.318
1665	1.40511e-10	0.839616	0.423	0.104	4.3633e-06	Tubule-like 2	Pgam2	0.319
1666	1.71338e-10	0.47283	0.212	0.022	5.32055e-06	Tubule-like 2	Cd59a	0.19
1667	2.53137e-10	0.500825	0.288	0.047	7.86067e-06	Tubule-like 2	Sgms2	0.241
1668	2.76911e-10	0.578383	0.308	0.056	8.59891e-06	Tubule-like 2	Wnk4	0.252
1669	7.37963e-10	0.310148	0.212	0.024	2.2916e-05	Tubule-like 2	Trp53inp2	0.188
1670	1.12661e-09	0.446134	0.154	0.011	3.49847e-05	Tubule-like 2	Tspan8	0.143
1671	1.25888e-09	0.422596	0.269	0.042	3.90919e-05	Tubule-like 2	Epcam	0.227
1672	1.28891e-09	0.370382	0.173	0.016	4.00247e-05	Tubule-like 2	Scd2	0.157
1673	1.4993e-09	0.248706	0.115	0.004	4.65579e-05	Tubule-like 2	Rassf6	0.111
1674	1.68255e-09	0.268583	0.115	0.004	5.22481e-05	Tubule-like 2	Kcnq1	0.111
1675	1.94914e-09	0.455371	0.212	0.027	6.05266e-05	Tubule-like 2	Cdkl1	0.185
1676	2.27415e-09	0.478117	0.212	0.027	7.06193e-05	Tubule-like 2	Pcolce	0.185
1677	3.61306e-09	0.742762	0.327	0.071	0.000112196	Tubule-like 2	Mal	0.256
1678	4.81414e-09	0.34622	0.154	0.013	0.000149493	Tubule-like 2	Ddr1	0.141
1679	4.88306e-09	0.241121	0.135	0.009	0.000151634	Tubule-like 2	Gcgr	0.126
1680	5.06188e-09	0.499942	0.308	0.064	0.000157186	Tubule-like 2	Col4a4	0.244
1681	5.78625e-09	0.503349	0.231	0.036	0.000179681	Tubule-like 2	Paqr5	0.195
1682	5.82036e-09	0.495971	0.25	0.042	0.00018074	Tubule-like 2	Dst	0.208
1683	6.24256e-09	0.527796	0.231	0.036	0.00019385	Tubule-like 2	Slc5a3	0.195
1684	7.63092e-09	0.366695	0.212	0.029	0.000236963	Tubule-like 2	Cldn8	0.183
1685	7.85706e-09	0.567653	0.481	0.147	0.000243985	Tubule-like 2	Cd81	0.334
1686	1.24578e-08	0.407763	0.231	0.036	0.000386851	Tubule-like 2	Hoxb5os	0.195
1687	3.14399e-08	0.456147	0.135	0.011	0.000976303	Tubule-like 2	Atp4a	0.124
1688	3.34693e-08	1.25034	0.654	0.373	0.00103932	Tubule-like 2	Wnk1	0.281
1689	3.38364e-08	1.83588	0.423	0.149	0.00105072	Tubule-like 2	Egf	0.274
1690	3.82639e-08	0.369687	0.192	0.027	0.00118821	Tubule-like 2	Pgrmc2	0.165
1691	4.35089e-08	0.303027	0.135	0.011	0.00135108	Tubule-like 2	Hoxb6	0.124
1692	6.26117e-08	0.317969	0.212	0.033	0.00194428	Tubule-like 2	Pmepa1	0.179
1693	7.11839e-08	1.11391	0.404	0.136	0.00221047	Tubule-like 2	Ppp1r1a	0.268
1694	7.32246e-08	1.04101	0.673	0.347	0.00227384	Tubule-like 2	Spp1	0.326
1695	9.13554e-08	1.16846	0.442	0.167	0.00283686	Tubule-like 2	Kl	0.275
1696	1.17813e-07	0.271969	0.192	0.029	0.00365844	Tubule-like 2	Flnb	0.163
1697	1.18066e-07	0.533269	0.404	0.127	0.00366631	Tubule-like 2	Dld	0.277
1698	1.19884e-07	1.19317	0.538	0.227	0.00372275	Tubule-like 2	Wfdc15b	0.311
1699	1.26346e-07	0.746581	0.327	0.084	0.00392342	Tubule-like 2	Tfcp2l1	0.243
1700	1.33415e-07	0.284458	0.154	0.018	0.00414294	Tubule-like 2	Copz2	0.136
1701	1.3853e-07	0.850246	0.615	0.289	0.00430176	Tubule-like 2	S100a1	0.326
1702	1.49078e-07	1.00886	0.269	0.062	0.00462932	Tubule-like 2	Mt2	0.207
1703	1.52473e-07	0.30185	0.212	0.036	0.00473474	Tubule-like 2	Klhl3	0.176
1704	1.74796e-07	0.235814	0.154	0.018	0.00542793	Tubule-like 2	Cyp2j6	0.136
1705	1.81947e-07	0.254166	0.135	0.013	0.00564999	Tubule-like 2	Ckmt1	0.122
1706	2.08186e-07	0.338267	0.115	0.009	0.00646481	Tubule-like 2	Atp6v1b1	0.106
1707	2.26858e-07	0.472718	0.173	0.024	0.00704462	Tubule-like 2	Pantr1	0.149
1708	2.45679e-07	0.367687	0.173	0.024	0.00762908	Tubule-like 2	Elovl7	0.149
1709	2.61814e-07	0.271364	0.173	0.024	0.0081301	Tubule-like 2	Enpp5	0.149
1710	2.84819e-07	0.422697	0.192	0.031	0.00884448	Tubule-like 2	Lhx1	0.161
1711	4.12866e-07	1.55476	0.327	0.096	0.0128207	Tubule-like 2	Umod	0.231
1712	4.44242e-07	0.499152	0.173	0.027	0.013795	Tubule-like 2	Adgrg1	0.146
1713	4.81275e-07	0.519573	0.231	0.047	0.014945	Tubule-like 2	Ier3	0.184
1714	5.5638e-07	0.288504	0.154	0.02	0.0172773	Tubule-like 2	Rhcg	0.134
1715	6.86952e-07	1.71484	0.442	0.189	0.0213319	Tubule-like 2	Slc12a3	0.253
1716	7.0618e-07	0.488324	0.442	0.153	0.021929	Tubule-like 2	Got2	0.289
1717	8.16885e-07	0.247768	0.135	0.016	0.0253667	Tubule-like 2	Peli2	0.119
1718	8.31821e-07	0.34585	0.135	0.016	0.0258306	Tubule-like 2	Efhd1	0.119
1719	8.92071e-07	0.240225	0.192	0.033	0.0277015	Tubule-like 2	Selenom	0.159
1720	9.78622e-07	0.222805	0.135	0.016	0.0303892	Tubule-like 2	Fbrsl1	0.119
1721	1.10974e-06	0.229219	0.135	0.016	0.0344607	Tubule-like 2	Tmem185a	0.119
1722	1.22203e-06	0.544791	0.308	0.087	0.0379477	Tubule-like 2	Glg1	0.221
1723	1.29998e-06	0.389588	0.115	0.011	0.0403682	Tubule-like 2	Rhbg	0.104
1724	1.29998e-06	0.368834	0.115	0.011	0.0403682	Tubule-like 2	Tacstd2	0.104
1725	1.29998e-06	0.245976	0.115	0.011	0.0403682	Tubule-like 2	Bsnd	0.104
1726	1.32628e-06	0.369196	0.115	0.011	0.0411848	Tubule-like 2	Acss3	0.104
1727	1.32698e-06	0.357347	0.269	0.067	0.0412068	Tubule-like 2	Ctnna1	0.202
1728	1.41046e-06	0.644294	0.192	0.036	0.0437991	Tubule-like 2	Tubb2a	0.156
1729	1.65153e-06	0.300169	0.192	0.036	0.0512849	Tubule-like 2	Rnf123	0.156
1730	1.79054e-06	0.449166	0.25	0.06	0.0556016	Tubule-like 2	Ppargc1a	0.19
1731	1.91679e-06	0.63287	0.462	0.187	0.0595222	Tubule-like 2	Idh2	0.275
1732	2.02888e-06	0.223465	0.154	0.022	0.0630028	Tubule-like 2	Tanc1	0.132
1733	2.49485e-06	0.474908	0.212	0.044	0.0774727	Tubule-like 2	Vegfb	0.168
1734	2.61782e-06	1.49141	0.154	0.024	0.0812913	Tubule-like 2	Slc12a1	0.13
1735	2.92386e-06	1.66228	0.981	0.962	0.0907946	Tubule-like 2	S100g	0.019
1736	3.35567e-06	0.407961	0.192	0.038	0.104204	Tubule-like 2	Krt10	0.154
1737	3.74293e-06	0.276607	0.173	0.031	0.116229	Tubule-like 2	Gprc5c	0.142
1738	4.02354e-06	0.27313	0.154	0.024	0.124943	Tubule-like 2	Ermp1	0.13
1739	4.44359e-06	0.676731	0.385	0.144	0.137987	Tubule-like 2	Fabp3	0.241
1740	5.96283e-06	0.215822	0.115	0.013	0.185164	Tubule-like 2	Flvcr1	0.102
1741	6.18189e-06	0.218954	0.115	0.013	0.191966	Tubule-like 2	Fzd4	0.102
1742	6.96205e-06	0.27087	0.212	0.047	0.216193	Tubule-like 2	Aig1	0.165
1743	9.23936e-06	0.259765	0.212	0.049	0.28691	Tubule-like 2	Clmn	0.163
1744	9.78132e-06	0.375769	0.231	0.058	0.303739	Tubule-like 2	Tmem205	0.173
1745	1.08362e-05	0.23819	0.135	0.02	0.336497	Tubule-like 2	Hoxd3os1	0.115
1746	1.16195e-05	0.581755	0.846	0.702	0.360821	Tubule-like 2	Uqcr11	0.144
1747	1.18671e-05	1.29174	0.519	0.278	0.368509	Tubule-like 2	Calb1	0.241
1748	1.40334e-05	0.558323	0.327	0.109	0.43578	Tubule-like 2	Kcnj16	0.218
1749	1.41949e-05	0.401826	0.173	0.036	0.440794	Tubule-like 2	Cdh1	0.137
1750	1.71263e-05	0.229376	0.115	0.016	0.531824	Tubule-like 2	Pde4c	0.099
1751	1.83091e-05	0.322699	0.173	0.036	0.568554	Tubule-like 2	F11r	0.137
1752	1.89108e-05	0.210347	0.115	0.016	0.587237	Tubule-like 2	Fgf9	0.099
1753	1.9544e-05	0.248729	0.115	0.016	0.6069	Tubule-like 2	Kcnj10	0.099
1754	2.15323e-05	0.494705	0.308	0.098	0.668643	Tubule-like 2	Acss1	0.21
1755	2.2464e-05	0.371207	0.135	0.022	0.697576	Tubule-like 2	Tmem116	0.113
1756	2.38763e-05	0.230597	0.154	0.029	0.741431	Tubule-like 2	Guf1	0.125
1757	2.4832e-05	0.298502	0.135	0.022	0.771107	Tubule-like 2	Pign	0.113
1758	2.5551e-05	0.238873	0.135	0.022	0.793434	Tubule-like 2	Piezo1	0.113
1759	2.62898e-05	0.209059	0.135	0.022	0.816376	Tubule-like 2	0610009O20Rik	0.113
1760	3.37438e-05	0.296637	0.308	0.1	1	Tubule-like 2	Pgrmc1	0.208
1761	3.42873e-05	0.290515	0.212	0.053	1	Tubule-like 2	Fbxl3	0.159
1762	4.10007e-05	0.275112	0.173	0.038	1	Tubule-like 2	Hoxd8	0.135
1763	4.1067e-05	0.516025	0.231	0.067	1	Tubule-like 2	Larp1b	0.164
1764	4.2432e-05	0.48083	0.135	0.024	1	Tubule-like 2	Ptgfr	0.111
1765	4.41771e-05	0.555918	0.558	0.296	1	Tubule-like 2	Cd63	0.262
1766	4.43813e-05	0.453886	0.885	0.798	1	Tubule-like 2	Ndufa4	0.087
1767	4.93536e-05	0.313179	0.115	0.018	1	Tubule-like 2	Slc35f5	0.097
1768	5.44113e-05	0.562621	0.192	0.049	1	Tubule-like 2	Rnf128	0.143
1769	5.44113e-05	0.406288	0.192	0.049	1	Tubule-like 2	Itgav	0.143
1770	6.63133e-05	0.388713	0.173	0.04	1	Tubule-like 2	Zfx	0.133
1771	7.21616e-05	0.564922	0.558	0.278	1	Tubule-like 2	Cst3	0.28
1772	7.47786e-05	0.598136	0.788	0.556	1	Tubule-like 2	Ndufb9	0.232
1773	7.85157e-05	0.531229	0.615	0.333	1	Tubule-like 2	Oxct1	0.282
1774	8.26803e-05	0.428454	0.212	0.06	1	Tubule-like 2	Tmem259	0.152
1775	9.80672e-05	0.273361	0.231	0.067	1	Tubule-like 2	Mfsd4a	0.164
1776	0.000104357	0.395665	0.135	0.027	1	Tubule-like 2	Krt7	0.108
1777	0.000107385	0.317928	0.231	0.071	1	Tubule-like 2	Nampt	0.16
1778	0.000109846	0.440471	0.327	0.124	1	Tubule-like 2	Pim3	0.203
1779	0.000117437	0.305108	0.173	0.042	1	Tubule-like 2	Afdn	0.131
1780	0.00011975	0.221067	0.135	0.027	1	Tubule-like 2	Rragd	0.108
1781	0.00013975	0.387268	0.154	0.036	1	Tubule-like 2	Tmprss2	0.118
1782	0.00014368	0.352898	0.115	0.02	1	Tubule-like 2	Osbp	0.095
1783	0.000148544	0.325918	0.192	0.053	1	Tubule-like 2	Lhx1os	0.139
1784	0.0001529	0.408103	0.269	0.093	1	Tubule-like 2	Irf2bp2	0.176
1785	0.000161112	0.43675	0.212	0.062	1	Tubule-like 2	Aldh1l1	0.15
1786	0.000161229	0.335702	0.154	0.036	1	Tubule-like 2	Armc8	0.118
1787	0.000164566	0.356886	0.192	0.053	1	Tubule-like 2	N6amt1	0.139
1788	0.000166608	0.232139	0.154	0.036	1	Tubule-like 2	Acadsb	0.118
1789	0.000166851	0.279376	0.173	0.044	1	Tubule-like 2	Eva1a	0.129
1790	0.000172156	0.388293	0.154	0.036	1	Tubule-like 2	Txlng	0.118
1791	0.000176336	0.491393	0.288	0.111	1	Tubule-like 2	Usp2	0.177
1792	0.000190002	0.23623	0.212	0.062	1	Tubule-like 2	Slc43a2	0.15
1793	0.00019339	0.77044	0.462	0.251	1	Tubule-like 2	Igfbp7	0.211
1794	0.000219663	0.232045	0.154	0.038	1	Tubule-like 2	Gpr146	0.116
1795	0.000246333	0.393696	0.25	0.089	1	Tubule-like 2	Gas6	0.161
1796	0.000251692	0.339106	0.269	0.1	1	Tubule-like 2	Ttc3	0.169
1797	0.000267709	0.383239	0.212	0.064	1	Tubule-like 2	Hes1	0.148
1798	0.000281625	0.318099	0.115	0.022	1	Tubule-like 2	Mfge8	0.093
1799	0.000289106	0.462607	0.731	0.618	1	Tubule-like 2	Atp5g3	0.113
1800	0.000297374	0.331874	0.154	0.038	1	Tubule-like 2	Lppos	0.116
1801	0.000316778	0.702218	0.481	0.276	1	Tubule-like 2	Gabarapl1	0.205
1802	0.000324909	0.6834	0.404	0.209	1	Tubule-like 2	Nudt4	0.195
1803	0.000332578	0.209914	0.115	0.022	1	Tubule-like 2	Col18a1	0.093
1804	0.00033652	0.268751	0.154	0.038	1	Tubule-like 2	Ptov1	0.116
1805	0.000358897	0.292123	0.115	0.022	1	Tubule-like 2	Hmgn3	0.093
1806	0.000383886	0.264772	0.154	0.04	1	Tubule-like 2	Mccc1	0.114
1807	0.000446962	0.244539	0.269	0.1	1	Tubule-like 2	Cbx5	0.169
1808	0.000450046	0.372844	0.154	0.04	1	Tubule-like 2	Arhgap24	0.114
1809	0.000496033	0.254991	0.135	0.031	1	Tubule-like 2	Syne1	0.104
1810	0.000516518	0.238293	0.154	0.04	1	Tubule-like 2	P3h2	0.114
1811	0.000522311	0.354602	0.327	0.14	1	Tubule-like 2	Mgst3	0.187
1812	0.000544923	0.444579	0.192	0.062	1	Tubule-like 2	Hpn	0.13
1813	0.000550699	0.395647	0.212	0.069	1	Tubule-like 2	Zfp266	0.143
1814	0.000589749	0.340001	0.231	0.082	1	Tubule-like 2	Chka	0.149
1815	0.000610584	0.370075	0.115	0.024	1	Tubule-like 2	Usp32	0.091
1816	0.000624276	0.308028	0.615	0.34	1	Tubule-like 2	Ly6a	0.275
1817	0.000677765	0.262294	0.154	0.04	1	Tubule-like 2	Emx1	0.114
1818	0.000695304	0.213413	0.115	0.024	1	Tubule-like 2	Gabbr1	0.091
1819	0.000757655	0.286054	0.135	0.033	1	Tubule-like 2	Zcchc8	0.102
1820	0.00079354	0.313774	0.173	0.051	1	Tubule-like 2	Brox	0.122
1821	0.000795074	0.337344	0.385	0.176	1	Tubule-like 2	Dynll2	0.209
1822	0.000896533	0.398955	0.442	0.236	1	Tubule-like 2	Aco2	0.206
1823	0.000901494	0.426883	0.788	0.671	1	Tubule-like 2	Atp5g1	0.117
1824	0.000917948	0.304408	0.192	0.062	1	Tubule-like 2	Cdadc1	0.13
1825	0.000964174	0.464988	0.558	0.318	1	Tubule-like 2	Ndufs7	0.24
1826	0.00116698	0.286656	0.192	0.064	1	Tubule-like 2	Pccb	0.128
1827	0.00121436	0.224486	0.173	0.053	1	Tubule-like 2	Wwc2	0.12
1828	0.00127047	0.426098	0.538	0.296	1	Tubule-like 2	Cisd1	0.242
1829	0.00135666	0.442459	0.654	0.418	1	Tubule-like 2	Txnip	0.236
1830	0.00139061	0.295072	0.173	0.056	1	Tubule-like 2	Aktip	0.117
1831	0.00143218	0.428132	0.365	0.178	1	Tubule-like 2	Pbrm1	0.187
1832	0.00143274	0.274555	0.212	0.076	1	Tubule-like 2	Pdpk1	0.136
1833	0.00143414	0.402811	0.154	0.047	1	Tubule-like 2	Ubr3	0.107
1834	0.00145486	0.367916	0.423	0.202	1	Tubule-like 2	Hadh	0.221
1835	0.00165749	0.264538	0.173	0.056	1	Tubule-like 2	Cd200	0.117
1836	0.00173547	0.339296	0.269	0.111	1	Tubule-like 2	Trpm7	0.158
1837	0.00174966	0.320469	0.25	0.102	1	Tubule-like 2	Arhgap5	0.148
1838	0.00179161	0.298358	0.154	0.047	1	Tubule-like 2	Pnpla2	0.107
1839	0.00180687	0.245081	0.154	0.047	1	Tubule-like 2	Leng8	0.107
1840	0.00192378	0.292336	0.192	0.067	1	Tubule-like 2	Las1l	0.125
1841	0.00198629	0.201805	0.115	0.029	1	Tubule-like 2	Shmt1	0.086
1842	0.00202755	0.202745	0.115	0.029	1	Tubule-like 2	Ccdc28b	0.086
1843	0.00208439	0.235344	0.212	0.076	1	Tubule-like 2	Atf2	0.136
1844	0.00211607	0.418579	0.423	0.222	1	Tubule-like 2	Cystm1	0.201
1845	0.00222561	0.291436	0.231	0.091	1	Tubule-like 2	Arf3	0.14
1846	0.00224646	0.360504	0.231	0.093	1	Tubule-like 2	Pkp4	0.138
1847	0.00227813	0.38412	0.288	0.122	1	Tubule-like 2	Rbm47	0.166
1848	0.00232488	0.291019	0.135	0.038	1	Tubule-like 2	Mfn2	0.097
1849	0.00234347	0.257358	0.154	0.047	1	Tubule-like 2	Tmed4	0.107
1850	0.00238949	0.450496	0.654	0.504	1	Tubule-like 2	Ndufc1	0.15
1851	0.00250359	0.516755	0.135	0.04	1	Tubule-like 2	Slc35a1	0.095
1852	0.002523	0.494793	0.904	0.913	1	Tubule-like 2	Cox6c	-0.009
1853	0.00254224	0.271185	0.288	0.127	1	Tubule-like 2	Msi2	0.161
1854	0.0026543	0.326188	0.192	0.069	1	Tubule-like 2	Dmac2	0.123
1855	0.00272293	0.252791	0.308	0.14	1	Tubule-like 2	1700011H14Rik	0.168
1856	0.00281384	0.220771	0.154	0.049	1	Tubule-like 2	Bcat2	0.105
1857	0.00281784	0.340283	0.192	0.071	1	Tubule-like 2	Gclc	0.121
1858	0.00283728	0.259235	0.192	0.071	1	Tubule-like 2	Arl3	0.121
1859	0.00286755	0.538562	0.385	0.222	1	Tubule-like 2	Tmem147	0.163
1860	0.00294957	0.265301	0.231	0.093	1	Tubule-like 2	Stx7	0.138
1861	0.00303783	0.212901	0.173	0.06	1	Tubule-like 2	Arhgef28	0.113
1862	0.00315546	0.495214	0.173	0.062	1	Tubule-like 2	Ncoa2	0.111
1863	0.00329112	0.265505	0.231	0.093	1	Tubule-like 2	Coq7	0.138
1864	0.00338936	0.222096	0.173	0.06	1	Tubule-like 2	Zfp945	0.113
1865	0.00344848	0.209833	0.115	0.031	1	Tubule-like 2	Gpn3	0.084
1866	0.00364517	0.438586	0.769	0.684	1	Tubule-like 2	Cox6a1	0.085
1867	0.00369564	0.451231	0.942	0.88	1	Tubule-like 2	Fxyd2	0.062
1868	0.00370356	0.215062	0.135	0.04	1	Tubule-like 2	Fam234a	0.095
1869	0.00392979	0.24327	0.442	0.24	1	Tubule-like 2	Fmc1	0.202
1870	0.00396995	0.336621	0.75	0.678	1	Tubule-like 2	Cox7b	0.072
1871	0.00400261	0.371284	0.25	0.109	1	Tubule-like 2	Baz1b	0.141
1872	0.00408402	0.32935	0.154	0.051	1	Tubule-like 2	Kdm5c	0.103
1873	0.00408869	0.387369	0.135	0.042	1	Tubule-like 2	Ptprf	0.093
1874	0.00418049	0.462056	0.404	0.227	1	Tubule-like 2	Ivns1abp	0.177
1875	0.00451581	0.220721	0.135	0.042	1	Tubule-like 2	Dgcr2	0.093
1876	0.00494243	0.26861	0.135	0.042	1	Tubule-like 2	Slfn5	0.093
1877	0.00499188	0.314793	0.365	0.184	1	Tubule-like 2	Laptm4a	0.181
1878	0.00509863	0.281938	0.192	0.076	1	Tubule-like 2	Lman1	0.116
1879	0.00520839	0.24254	0.173	0.064	1	Tubule-like 2	Qrich1	0.109
1880	0.00525298	0.31445	0.154	0.053	1	Tubule-like 2	Dag1	0.101
1881	0.00533455	0.435857	0.538	0.382	1	Tubule-like 2	Ndufs5	0.156
1882	0.005462	0.276797	0.173	0.064	1	Tubule-like 2	Slc25a30	0.109
1883	0.00548988	0.298389	0.154	0.053	1	Tubule-like 2	Snrnp200	0.101
1884	0.00573637	0.316483	0.154	0.053	1	Tubule-like 2	Ppp2r2d	0.101
1885	0.0058882	0.367207	0.192	0.078	1	Tubule-like 2	Strn3	0.114
1886	0.00597149	0.234128	0.115	0.033	1	Tubule-like 2	Gpr68	0.082
1887	0.00600839	0.344258	0.212	0.089	1	Tubule-like 2	Arfgef1	0.123
1888	0.00611659	0.275677	0.462	0.267	1	Tubule-like 2	Dstn	0.195
1889	0.00612957	0.404316	0.25	0.116	1	Tubule-like 2	App	0.134
1890	0.00625895	0.305685	0.135	0.044	1	Tubule-like 2	Ccdc141	0.091
1891	0.00642367	0.375967	0.25	0.118	1	Tubule-like 2	Mbnl2	0.132
1892	0.00680806	0.425428	0.558	0.464	1	Tubule-like 2	Mpc2	0.094
1893	0.00747979	0.279231	0.173	0.067	1	Tubule-like 2	Fuca2	0.106
1894	0.00768104	0.399472	0.135	0.047	1	Tubule-like 2	Nop14	0.088
1895	0.0080829	0.228473	0.173	0.067	1	Tubule-like 2	Tspan14	0.106
1896	0.00832848	0.222457	0.154	0.056	1	Tubule-like 2	Zfp87	0.098
1897	0.00944165	0.428525	0.538	0.38	1	Tubule-like 2	Ldhb	0.158
1898	6.629e-28	1.9482	0.722	0.145	2.0585e-23	Fib-like	S100a4	0.577
1899	4.42514e-22	1.49725	0.5	0.069	1.37414e-17	Fib-like	Capg	0.431
1900	1.46602e-19	1.51785	0.926	0.384	4.55242e-15	Fib-like	S100a6	0.542
1901	4.69404e-19	1.36824	0.926	0.467	1.45764e-14	Fib-like	S100a11	0.459
1902	9.91566e-18	1.24888	1	0.616	3.07911e-13	Fib-like	S100a10	0.384
1903	5.30307e-16	1.02062	0.815	0.306	1.64676e-11	Fib-like	Prr13	0.509
1904	4.45809e-15	1.38166	0.222	0.013	1.38437e-10	Fib-like	Cd163l1	0.209
1905	5.5031e-15	1.35331	0.278	0.027	1.70888e-10	Fib-like	Tcrg-C1	0.251
1906	1.14628e-13	1.1195	0.796	0.379	3.55954e-09	Fib-like	Lsp1	0.417
1907	6.97456e-13	1.0949	0.963	0.728	2.16581e-08	Fib-like	Crip1	0.235
1908	1.97053e-12	0.424227	0.13	0.002	6.11909e-08	Fib-like	Ccr6	0.128
1909	3.07982e-12	1.07287	0.907	0.491	9.56376e-08	Fib-like	Lgals1	0.416
1910	3.6576e-12	0.896104	0.889	0.576	1.13579e-07	Fib-like	Cd3g	0.313
1911	6.68288e-12	0.91416	0.593	0.201	2.07524e-07	Fib-like	Itgb7	0.392
1912	1.8662e-11	0.728773	0.963	0.772	5.79513e-07	Fib-like	Cfl1	0.191
1913	3.45521e-11	0.732358	0.759	0.326	1.07295e-06	Fib-like	Emp3	0.433
1914	5.97086e-11	0.716764	0.426	0.105	1.85413e-06	Fib-like	Smco4	0.321
1915	6.98052e-11	0.5056	0.167	0.011	2.16766e-06	Fib-like	Ltb4r1	0.156
1916	1.28865e-10	0.50007	1	0.993	4.00165e-06	Fib-like	Tmsb4x	0.007
1917	1.47629e-10	0.797854	0.63	0.241	4.58432e-06	Fib-like	Cd48	0.389
1918	1.79283e-10	0.558688	0.222	0.027	5.56729e-06	Fib-like	Nebl	0.195
1919	1.86134e-10	0.715122	0.815	0.415	5.78002e-06	Fib-like	Gmfg	0.4
1920	3.4696e-10	0.966357	0.722	0.348	1.07741e-05	Fib-like	Vim	0.374
1921	2.25422e-09	0.549231	0.278	0.051	7.00004e-05	Fib-like	Cdc25b	0.227
1922	2.57198e-09	0.638669	0.981	0.788	7.98676e-05	Fib-like	Itm2b	0.193
1923	3.39162e-09	0.812132	0.241	0.04	0.00010532	Fib-like	Actn2	0.201
1924	3.65948e-09	0.320807	0.111	0.004	0.000113638	Fib-like	Sdcbp2	0.107
1925	3.85527e-09	0.369732	0.167	0.016	0.000119718	Fib-like	Ctla4	0.151
1926	3.90589e-09	0.751527	0.519	0.183	0.00012129	Fib-like	Gm2a	0.336
1927	6.98841e-09	0.983206	0.204	0.029	0.000217011	Fib-like	Acsbg1	0.175
1928	7.81208e-09	0.631958	0.167	0.018	0.000242588	Fib-like	1500009L16Rik	0.149
1929	9.97264e-09	0.674474	0.833	0.473	0.00030968	Fib-like	Ldha	0.36
1930	1.24248e-08	0.678751	0.759	0.404	0.000385826	Fib-like	S100a13	0.355
1931	1.88373e-08	0.642169	0.815	0.489	0.000584955	Fib-like	Fxyd5	0.326
1932	1.92237e-08	0.718327	0.278	0.06	0.000596954	Fib-like	Gpr183	0.218
1933	1.95964e-08	0.687498	0.833	0.556	0.000608527	Fib-like	Cdc42	0.277
1934	2.51049e-08	0.470779	0.185	0.025	0.000779583	Fib-like	Lxn	0.16
1935	2.8033e-08	0.666838	0.759	0.442	0.00087051	Fib-like	Srgn	0.317
1936	3.48439e-08	0.670714	0.796	0.478	0.00108201	Fib-like	Clic1	0.318
1937	4.34138e-08	0.295909	0.111	0.007	0.00134813	Fib-like	Rmi2	0.104
1938	5.21019e-08	1.06532	0.407	0.141	0.00161792	Fib-like	Tmem176a	0.266
1939	5.23232e-08	0.710288	0.704	0.342	0.00162479	Fib-like	Emb	0.362
1940	5.27709e-08	0.600694	0.944	0.79	0.0016387	Fib-like	Actg1	0.154
1941	6.58029e-08	0.608446	0.148	0.016	0.00204338	Fib-like	Abi3bp	0.132
1942	2.23474e-07	0.752539	0.667	0.35	0.00693953	Fib-like	Tagln2	0.317
1943	2.50367e-07	0.542961	0.741	0.379	0.00777466	Fib-like	Thy1	0.362
1944	2.6388e-07	0.436557	1	0.962	0.00819428	Fib-like	B2m	0.038
1945	3.76912e-07	0.529969	0.87	0.583	0.0117042	Fib-like	Arpc1b	0.287
1946	3.99375e-07	0.369167	0.111	0.009	0.0124018	Fib-like	Blk	0.102
1947	4.44733e-07	0.24626	0.111	0.009	0.0138103	Fib-like	Lpcat1	0.102
1948	4.85332e-07	0.522597	0.389	0.123	0.015071	Fib-like	Il18r1	0.266
1949	4.91287e-07	0.532688	0.796	0.513	0.0152559	Fib-like	Ppp1ca	0.283
1950	5.00512e-07	0.42714	0.13	0.013	0.0155424	Fib-like	Iigp1	0.117
1951	5.33378e-07	0.849068	0.519	0.243	0.016563	Fib-like	Smpdl3a	0.276
1952	6.85649e-07	0.570821	0.741	0.426	0.0212915	Fib-like	Rbm3	0.315
1953	1.14156e-06	0.553803	0.741	0.484	0.0354489	Fib-like	Arpc3	0.257
1954	1.4982e-06	0.566347	0.815	0.658	0.0465236	Fib-like	Coro1a	0.157
1955	1.85684e-06	0.510717	0.444	0.165	0.0576605	Fib-like	Ap3s1	0.279
1956	2.01143e-06	0.414156	0.148	0.022	0.0624608	Fib-like	Aqp3	0.126
1957	2.87082e-06	0.622509	0.352	0.125	0.0891476	Fib-like	1110008P14Rik	0.227
1958	3.55461e-06	0.487961	0.389	0.136	0.110381	Fib-like	Cnp	0.253
1959	5.37956e-06	0.551306	0.519	0.237	0.167052	Fib-like	Iqgap1	0.282
1960	5.84889e-06	0.589853	0.778	0.516	0.181626	Fib-like	Myl12b	0.262
1961	5.98791e-06	0.631563	0.333	0.112	0.185943	Fib-like	Arhgap31	0.221
1962	6.30467e-06	0.558063	0.87	0.652	0.195779	Fib-like	Arhgdib	0.218
1963	6.38115e-06	0.452891	0.759	0.444	0.198154	Fib-like	Hmgb2	0.315
1964	6.95183e-06	0.411465	0.204	0.045	0.215875	Fib-like	Eif4e3	0.159
1965	7.07764e-06	0.544558	0.796	0.527	0.219782	Fib-like	Laptm5	0.269
1966	7.51707e-06	0.255152	0.204	0.045	0.233428	Fib-like	Mthfd2	0.159
1967	7.89601e-06	0.389209	0.111	0.013	0.245195	Fib-like	Crmp1	0.098
1968	8.23467e-06	0.55633	0.537	0.268	0.255711	Fib-like	Tmed9	0.269
1969	8.77015e-06	0.38549	0.111	0.013	0.27234	Fib-like	Ly6g5b	0.098
1970	9.40349e-06	0.323185	0.111	0.013	0.292007	Fib-like	Nif3l1	0.098
1971	9.43308e-06	0.549979	0.611	0.339	0.292926	Fib-like	Pycard	0.272
1972	1.0746e-05	0.57179	0.593	0.321	0.333697	Fib-like	Gpsm3	0.272
1973	1.08037e-05	0.23262	0.111	0.013	0.335486	Fib-like	B630019A10Rik	0.098
1974	1.13726e-05	0.641122	0.315	0.107	0.353152	Fib-like	Ikzf2	0.208
1975	1.17099e-05	0.38899	0.426	0.165	0.363627	Fib-like	Sh3kbp1	0.261
1976	1.27983e-05	0.537704	0.278	0.089	0.397426	Fib-like	Cldnd1	0.189
1977	1.30847e-05	0.551799	0.556	0.299	0.406318	Fib-like	Llph	0.257
1978	1.41404e-05	0.445162	0.148	0.027	0.439102	Fib-like	Jaml	0.121
1979	1.49977e-05	0.62614	0.574	0.321	0.465725	Fib-like	Fkbp1a	0.253
1980	1.50939e-05	0.395462	0.222	0.058	0.46871	Fib-like	Lpxn	0.164
1981	1.58426e-05	0.619854	0.333	0.121	0.491959	Fib-like	Icos	0.212
1982	1.61629e-05	0.489957	0.222	0.06	0.501907	Fib-like	Sgms1	0.162
1983	1.65056e-05	0.475483	0.593	0.301	0.512548	Fib-like	Ahnak	0.292
1984	1.79545e-05	0.284283	0.148	0.027	0.55754	Fib-like	Utp23	0.121
1985	1.87254e-05	0.564809	0.185	0.042	0.581478	Fib-like	Izumo1r	0.143
1986	2.38231e-05	0.504513	0.444	0.194	0.739779	Fib-like	Samhd1	0.25
1987	2.39521e-05	0.260334	1	0.975	0.743784	Fib-like	Rps11	0.025
1988	2.47597e-05	0.693539	0.426	0.194	0.768861	Fib-like	Ccr2	0.232
1989	2.4998e-05	0.643492	0.463	0.21	0.776263	Fib-like	Cd82	0.253
1990	2.5105e-05	0.394339	0.167	0.036	0.779584	Fib-like	Tnfrsf25	0.131
1991	2.51129e-05	0.499064	0.37	0.147	0.779832	Fib-like	Pbxip1	0.223
1992	2.59037e-05	0.347378	0.111	0.016	0.804388	Fib-like	Il17re	0.095
1993	2.79952e-05	0.452762	0.222	0.06	0.869335	Fib-like	Podnl1	0.162
1994	2.94426e-05	0.543974	0.5	0.261	0.91428	Fib-like	Zfand6	0.239
1995	2.96769e-05	0.751351	0.407	0.188	0.921558	Fib-like	Tmem176b	0.219
1996	3.01134e-05	0.405253	0.148	0.029	0.935111	Fib-like	Serpinb1a	0.119
1997	3.05058e-05	0.513321	0.889	0.719	0.947296	Fib-like	Calm1	0.17
1998	3.09592e-05	0.406118	0.981	0.839	0.961376	Fib-like	H2-D1	0.142
1999	3.33891e-05	0.325468	0.111	0.016	1	Fib-like	Trgv2	0.095
[truncated: 1,893 more rows]
