# Supplementary material for: Single cell regulatory landscape of the mouse kidney highlights cellular differentiation programs and disease targets
Source: Nat Commun. 2021 Apr 15;12:2277. doi: 10.1038/s41467-021-22266-1 (PMC8050063; doi:10.1038/s41467-021-22266-1)
Supplement: Supplementary file 8 — Supplementary Data 5 [file 41467_2021_22266_MOESM8_ESM.csv]

	seqnames	start	end	width	strand	cell.type
1	chr1	4597885	4598395	511	*	PT2
2	chr1	4809999	4810835	837	*	PT2
3	chr1	4834231	4834673	443	*	PT2
4	chr1	5261290	5261792	503	*	PT2
5	chr1	7497737	7498419	683	*	PT2
6	chr1	7781541	7781949	409	*	PT2
7	chr1	9535601	9536244	644	*	PT2
8	chr1	9559841	9560427	587	*	PT2
9	chr1	9563293	9563627	335	*	PT2
10	chr1	9619666	9620043	378	*	PT2
11	chr1	10154373	10154962	590	*	PT2
12	chr1	10155902	10156427	526	*	PT2
13	chr1	10521097	10521810	714	*	PT2
14	chr1	12954315	12954769	455	*	PT2
15	chr1	13116314	13116817	504	*	PT2
16	chr1	13224758	13225222	465	*	PT2
17	chr1	13599948	13600313	366	*	PT2
18	chr1	14001603	14001960	358	*	PT2
19	chr1	14108408	14109658	1251	*	PT2
20	chr1	14292458	14292964	507	*	PT2
21	chr1	15959662	15960120	459	*	PT2
22	chr1	16397407	16398004	598	*	PT2
23	chr1	16412322	16413022	701	*	PT2
24	chr1	16824242	16824965	724	*	PT2
25	chr1	16867383	16868188	806	*	PT2
26	chr1	16889896	16890354	459	*	PT2
27	chr1	19620937	19621454	518	*	PT2
28	chr1	20800155	20800520	366	*	PT2
29	chr1	21073014	21073348	335	*	PT2
30	chr1	21077406	21077762	357	*	PT2
31	chr1	21091864	21092383	520	*	PT2
32	chr1	21095702	21096006	305	*	PT2
33	chr1	22116633	22116985	353	*	PT2
34	chr1	22582313	22582875	563	*	PT2
35	chr1	23389956	23390740	785	*	PT2
36	chr1	23392944	23393476	533	*	PT2
37	chr1	23754501	23754881	381	*	PT2
38	chr1	23943957	23944668	712	*	PT2
39	chr1	24347938	24348281	344	*	PT2
40	chr1	24851310	24851796	487	*	PT2
41	chr1	25829853	25831644	1792	*	PT2
42	chr1	30840029	30840409	381	*	PT2
43	chr1	31033770	31034393	624	*	PT2
44	chr1	33680517	33681440	924	*	PT2
45	chr1	33682471	33682833	363	*	PT2
46	chr1	35439470	35439937	468	*	PT2
47	chr1	35440993	35441324	332	*	PT2
48	chr1	35522846	35523636	791	*	PT2
49	chr1	35523803	35524526	724	*	PT2
50	chr1	35524716	35525172	457	*	PT2
51	chr1	35536425	35536870	446	*	PT2
52	chr1	35562439	35563437	999	*	PT2
53	chr1	36066362	36066713	352	*	PT2
54	chr1	36200394	36200880	487	*	PT2
55	chr1	36476038	36476302	265	*	PT2
56	chr1	36526926	36527385	460	*	PT2
57	chr1	36625352	36626165	814	*	PT2
58	chr1	36631945	36632575	631	*	PT2
59	chr1	36780930	36781306	377	*	PT2
60	chr1	36938158	36938367	210	*	PT2
61	chr1	36949692	36950340	649	*	PT2
62	chr1	36990272	36990654	383	*	PT2
63	chr1	37013594	37014404	811	*	PT2
64	chr1	37018605	37019226	622	*	PT2
65	chr1	37025501	37025881	381	*	PT2
66	chr1	37026051	37026524	474	*	PT2
67	chr1	37517793	37519158	1366	*	PT2
68	chr1	37848356	37848774	419	*	PT2
69	chr1	38175941	38176635	695	*	PT2
70	chr1	38241396	38242523	1128	*	PT2
71	chr1	39003456	39003808	353	*	PT2
72	chr1	39091775	39092182	408	*	PT2
73	chr1	39259627	39260225	599	*	PT2
74	chr1	39302227	39302735	509	*	PT2
75	chr1	39317891	39318477	587	*	PT2
76	chr1	39338153	39338593	441	*	PT2
77	chr1	39378570	39379080	511	*	PT2
78	chr1	39387675	39388343	669	*	PT2
79	chr1	39458333	39458774	442	*	PT2
80	chr1	39537387	39537704	318	*	PT2
81	chr1	39646011	39646675	665	*	PT2
82	chr1	39971954	39972382	429	*	PT2
83	chr1	39980448	39981232	785	*	PT2
84	chr1	40069713	40070145	433	*	PT2
85	chr1	40242826	40243250	425	*	PT2
86	chr1	40672175	40672776	602	*	PT2
87	chr1	40777001	40777320	320	*	PT2
88	chr1	40888579	40889199	621	*	PT2
89	chr1	41435350	41435982	633	*	PT2
90	chr1	42252537	42253124	588	*	PT2
91	chr1	42262851	42263251	401	*	PT2
92	chr1	42496195	42496604	410	*	PT2
93	chr1	42542854	42543439	586	*	PT2
94	chr1	42657605	42658098	494	*	PT2
95	chr1	42702422	42702748	327	*	PT2
96	chr1	42748992	42750095	1104	*	PT2
97	chr1	42761345	42761819	475	*	PT2
98	chr1	42774235	42774604	370	*	PT2
99	chr1	42776045	42776418	374	*	PT2
100	chr1	43774130	43774721	592	*	PT2
101	chr1	43879254	43879898	645	*	PT2
102	chr1	43896379	43896629	251	*	PT2
103	chr1	52148948	52149455	508	*	PT2
104	chr1	52190612	52191372	761	*	PT2
105	chr1	52338211	52339021	811	*	PT2
106	chr1	52465991	52466416	426	*	PT2
107	chr1	52496985	52497270	286	*	PT2
108	chr1	52501768	52502249	482	*	PT2
109	chr1	52731270	52731568	299	*	PT2
110	chr1	52749968	52750531	564	*	PT2
111	chr1	52974621	52975314	694	*	PT2
112	chr1	53434507	53435301	795	*	PT2
113	chr1	54221618	54222257	640	*	PT2
114	chr1	54419221	54419678	458	*	PT2
115	chr1	54830265	54830805	541	*	PT2
116	chr1	54919728	54920090	363	*	PT2
117	chr1	55079869	55080211	343	*	PT2
118	chr1	55173671	55174247	577	*	PT2
119	chr1	55197633	55198062	430	*	PT2
120	chr1	55848934	55849423	490	*	PT2
121	chr1	56566884	56567637	754	*	PT2
122	chr1	56764197	56764762	566	*	PT2
123	chr1	56779419	56779903	485	*	PT2
124	chr1	56811551	56812299	749	*	PT2
125	chr1	56812458	56812852	395	*	PT2
126	chr1	56812930	56813486	557	*	PT2
127	chr1	56813716	56814038	323	*	PT2
128	chr1	56818593	56819563	971	*	PT2
129	chr1	56897709	56898298	590	*	PT2
130	chr1	56940419	56940712	294	*	PT2
131	chr1	56969358	56969980	623	*	PT2
132	chr1	56977280	56977868	589	*	PT2
133	chr1	56983265	56983601	337	*	PT2
134	chr1	57262061	57262441	381	*	PT2
135	chr1	57617239	57617882	644	*	PT2
136	chr1	57628235	57628725	491	*	PT2
137	chr1	57630056	57630723	668	*	PT2
138	chr1	58065329	58066277	949	*	PT2
139	chr1	58364760	58365126	367	*	PT2
140	chr1	59299163	59299706	544	*	PT2
141	chr1	59436254	59436968	715	*	PT2
142	chr1	59437923	59438573	651	*	PT2
143	chr1	59439312	59439872	561	*	PT2
144	chr1	59440109	59440375	267	*	PT2
145	chr1	59597491	59597853	363	*	PT2
146	chr1	59687565	59687978	414	*	PT2
147	chr1	59755015	59755733	719	*	PT2
148	chr1	60492322	60492910	589	*	PT2
149	chr1	61133977	61134465	489	*	PT2
150	chr1	62734599	62735010	412	*	PT2
151	chr1	62823301	62824221	921	*	PT2
152	chr1	62828228	62828831	604	*	PT2
153	chr1	62833533	62833869	337	*	PT2
154	chr1	63705836	63706509	674	*	PT2
155	chr1	66114070	66114496	427	*	PT2
156	chr1	66251890	66252829	940	*	PT2
157	chr1	67786342	67786889	548	*	PT2
158	chr1	71231183	71231767	585	*	PT2
159	chr1	71579367	71580318	952	*	PT2
160	chr1	71606740	71607464	725	*	PT2
161	chr1	71634546	71634993	448	*	PT2
162	chr1	71650793	71651250	458	*	PT2
163	chr1	71885081	71885367	287	*	PT2
164	chr1	71887027	71888346	1320	*	PT2
165	chr1	71896211	71897118	908	*	PT2
166	chr1	71964487	71965144	658	*	PT2
167	chr1	72297463	72297760	298	*	PT2
168	chr1	73036585	73037167	583	*	PT2
169	chr1	73276362	73276926	565	*	PT2
170	chr1	73479555	73480157	603	*	PT2
171	chr1	73621095	73621742	648	*	PT2
172	chr1	73950164	73950566	403	*	PT2
173	chr1	74066202	74066570	369	*	PT2
174	chr1	74105846	74106217	372	*	PT2
175	chr1	74190556	74191065	510	*	PT2
176	chr1	74277754	74278485	732	*	PT2
177	chr1	74318733	74319256	524	*	PT2
178	chr1	74330088	74330427	340	*	PT2
179	chr1	74335674	74335913	240	*	PT2
180	chr1	74342635	74342919	285	*	PT2
181	chr1	74400622	74400855	234	*	PT2
182	chr1	74404402	74404925	524	*	PT2
183	chr1	74418903	74419937	1035	*	PT2
184	chr1	74524947	74525285	339	*	PT2
185	chr1	74526286	74526734	449	*	PT2
186	chr1	74754358	74754862	505	*	PT2
187	chr1	74915594	74916213	620	*	PT2
188	chr1	74928009	74928439	431	*	PT2
189	chr1	74961836	74962212	377	*	PT2
190	chr1	74971353	74972397	1045	*	PT2
191	chr1	75022145	75023005	861	*	PT2
192	chr1	75147637	75148455	819	*	PT2
193	chr1	75148923	75149260	338	*	PT2
194	chr1	75486684	75487063	380	*	PT2
195	chr1	75511576	75512494	919	*	PT2
196	chr1	77168365	77168902	538	*	PT2
197	chr1	78501207	78501563	357	*	PT2
198	chr1	78811926	78812649	724	*	PT2
199	chr1	78825356	78825817	462	*	PT2
200	chr1	78970136	78970498	363	*	PT2
201	chr1	79189190	79189636	447	*	PT2
202	chr1	79590156	79590841	686	*	PT2
203	chr1	79591296	79591620	325	*	PT2
204	chr1	80069336	80069761	426	*	PT2
205	chr1	80237864	80238197	334	*	PT2
206	chr1	80245562	80246173	612	*	PT2
207	chr1	80822042	80822815	774	*	PT2
208	chr1	82032559	82032958	400	*	PT2
209	chr1	82049006	82049373	368	*	PT2
210	chr1	82094957	82095574	618	*	PT2
211	chr1	82620064	82620492	429	*	PT2
212	chr1	82628434	82628972	539	*	PT2
213	chr1	82641439	82642136	698	*	PT2
214	chr1	82828872	82829338	467	*	PT2
215	chr1	82844780	82845293	514	*	PT2
216	chr1	82938504	82939282	779	*	PT2
217	chr1	83099620	83100328	709	*	PT2
218	chr1	83432163	83432877	715	*	PT2
219	chr1	84225779	84226162	384	*	PT2
220	chr1	84991422	84991730	309	*	PT2
221	chr1	86293182	86293638	457	*	PT2
222	chr1	86490890	86491299	410	*	PT2
223	chr1	86555858	86556217	360	*	PT2
224	chr1	86556611	86557072	462	*	PT2
225	chr1	86627345	86627998	654	*	PT2
226	chr1	86628379	86628942	564	*	PT2
227	chr1	86712907	86713607	701	*	PT2
228	chr1	86718191	86718750	560	*	PT2
229	chr1	86758037	86758970	934	*	PT2
230	chr1	87020101	87020817	717	*	PT2
231	chr1	87086371	87086771	401	*	PT2
232	chr1	87218013	87218466	454	*	PT2
233	chr1	87230444	87231175	732	*	PT2
234	chr1	87412214	87413015	802	*	PT2
235	chr1	87445339	87445626	288	*	PT2
236	chr1	87472374	87473203	830	*	PT2
237	chr1	87896815	87897447	633	*	PT2
238	chr1	88047224	88047717	494	*	PT2
239	chr1	88113030	88113598	569	*	PT2
240	chr1	88454878	88455339	462	*	PT2
241	chr1	88875253	88876028	776	*	PT2
242	chr1	89146238	89146495	258	*	PT2
243	chr1	89151170	89151652	483	*	PT2
244	chr1	89157750	89158267	518	*	PT2
245	chr1	89289506	89289823	318	*	PT2
246	chr1	89364334	89365379	1046	*	PT2
247	chr1	89421581	89422010	430	*	PT2
248	chr1	89919287	89919759	473	*	PT2
249	chr1	89933102	89933539	438	*	PT2
250	chr1	90117098	90117658	561	*	PT2
251	chr1	90120812	90121167	356	*	PT2
252	chr1	90124711	90125137	427	*	PT2
253	chr1	90154369	90154680	312	*	PT2
254	chr1	90218561	90219024	464	*	PT2
255	chr1	90231793	90232479	687	*	PT2
256	chr1	90271025	90271488	464	*	PT2
257	chr1	90271815	90272165	351	*	PT2
258	chr1	90572817	90573509	693	*	PT2
259	chr1	90578377	90578748	372	*	PT2
260	chr1	91064829	91065606	778	*	PT2
261	chr1	91125240	91126217	978	*	PT2
262	chr1	91420844	91421268	425	*	PT2
263	chr1	91851856	91852389	534	*	PT2
264	chr1	91894460	91894864	405	*	PT2
265	chr1	91917743	91918220	478	*	PT2
266	chr1	91930943	91931774	832	*	PT2
267	chr1	91931977	91932771	795	*	PT2
268	chr1	91933286	91933515	230	*	PT2
269	chr1	91942066	91942560	495	*	PT2
270	chr1	91991798	91992133	336	*	PT2
271	chr1	92258222	92258618	397	*	PT2
272	chr1	92270586	92271085	500	*	PT2
273	chr1	92779238	92779690	453	*	PT2
274	chr1	92834107	92835127	1021	*	PT2
275	chr1	92872668	92873352	685	*	PT2
276	chr1	92873995	92874612	618	*	PT2
277	chr1	93584534	93584946	413	*	PT2
278	chr1	93693641	93694481	841	*	PT2
279	chr1	93762319	93762863	545	*	PT2
280	chr1	95437281	95437885	605	*	PT2
281	chr1	95709072	95709847	776	*	PT2
282	chr1	96853682	96854200	519	*	PT2
283	chr1	96867244	96867628	385	*	PT2
284	chr1	97601389	97601640	252	*	PT2
285	chr1	97603467	97603908	442	*	PT2
286	chr1	97631795	97632481	687	*	PT2
287	chr1	97767484	97767838	355	*	PT2
288	chr1	98136906	98137338	433	*	PT2
289	chr1	99137196	99138082	887	*	PT2
290	chr1	100854503	100855236	734	*	PT2
291	chr1	103533343	103533868	526	*	PT2
292	chr1	104174400	104174927	528	*	PT2
293	chr1	104332912	104333616	705	*	PT2
294	chr1	104879156	104879862	707	*	PT2
295	chr1	104939360	104939692	333	*	PT2
296	chr1	105082832	105083840	1009	*	PT2
297	chr1	105116397	105116722	326	*	PT2
298	chr1	105731803	105732255	453	*	PT2
299	chr1	105824262	105824909	648	*	PT2
300	chr1	105859923	105860272	350	*	PT2
301	chr1	106192979	106193545	567	*	PT2
302	chr1	106234170	106234789	620	*	PT2
303	chr1	106243589	106243923	335	*	PT2
304	chr1	106513482	106514489	1008	*	PT2
305	chr1	106515011	106515296	286	*	PT2
306	chr1	106528756	106529023	268	*	PT2
307	chr1	106538872	106539518	647	*	PT2
308	chr1	106541924	106542410	487	*	PT2
309	chr1	106580818	106581104	287	*	PT2
310	chr1	115986477	115986815	339	*	PT2
311	chr1	115990376	115990773	398	*	PT2
312	chr1	118446423	118447040	618	*	PT2
313	chr1	118501778	118502305	528	*	PT2
314	chr1	118507645	118508824	1180	*	PT2
315	chr1	118509156	118509425	270	*	PT2
316	chr1	118522839	118523796	958	*	PT2
317	chr1	118905233	118905744	512	*	PT2
318	chr1	118940476	118940964	489	*	PT2
319	chr1	118967171	118967414	244	*	PT2
320	chr1	118968087	118968555	469	*	PT2
321	chr1	118970848	118971206	359	*	PT2
322	chr1	119019232	119019570	339	*	PT2
323	chr1	119031363	119031706	344	*	PT2
324	chr1	119163553	119164388	836	*	PT2
325	chr1	119173313	119173977	665	*	PT2
326	chr1	119256907	119257415	509	*	PT2
327	chr1	119279153	119279827	675	*	PT2
328	chr1	119295315	119295657	343	*	PT2
329	chr1	119519022	119519305	284	*	PT2
330	chr1	119877153	119877995	843	*	PT2
331	chr1	120037190	120037785	596	*	PT2
332	chr1	120207694	120208112	419	*	PT2
333	chr1	120216506	120217119	614	*	PT2
334	chr1	120217782	120218165	384	*	PT2
335	chr1	120260149	120260525	377	*	PT2
336	chr1	120263134	120263768	635	*	PT2
337	chr1	121080764	121081289	526	*	PT2
338	chr1	121087265	121087785	521	*	PT2
339	chr1	121409325	121409795	471	*	PT2
340	chr1	121745233	121745822	590	*	PT2
341	chr1	125381019	125381572	554	*	PT2
342	chr1	127338506	127339712	1207	*	PT2
343	chr1	127926246	127926925	680	*	PT2
344	chr1	128225306	128225666	361	*	PT2
345	chr1	128265547	128266180	634	*	PT2
346	chr1	128355243	128356260	1018	*	PT2
347	chr1	128819832	128820461	630	*	PT2
348	chr1	130485267	130486754	1488	*	PT2
349	chr1	130576614	130577006	393	*	PT2
350	chr1	130798182	130799087	906	*	PT2
351	chr1	130830098	130830410	313	*	PT2
352	chr1	131048272	131048680	409	*	PT2
353	chr1	131452672	131453130	459	*	PT2
354	chr1	131489490	131489897	408	*	PT2
355	chr1	131737303	131737808	506	*	PT2
356	chr1	131755142	131755537	396	*	PT2
357	chr1	131764456	131764781	326	*	PT2
358	chr1	131770727	131771320	594	*	PT2
359	chr1	131850850	131852232	1383	*	PT2
360	chr1	131917717	131918102	386	*	PT2
361	chr1	132246790	132247181	392	*	PT2
362	chr1	132581729	132582427	699	*	PT2
363	chr1	132803901	132804349	449	*	PT2
364	chr1	132834037	132834535	499	*	PT2
365	chr1	132949997	132950423	427	*	PT2
366	chr1	133215920	133216215	296	*	PT2
367	chr1	133292072	133292321	250	*	PT2
368	chr1	133372272	133372665	394	*	PT2
369	chr1	133411932	133412215	284	*	PT2
370	chr1	133431299	133431663	365	*	PT2
371	chr1	133449552	133449824	273	*	PT2
372	chr1	133611630	133611951	322	*	PT2
373	chr1	133694359	133695427	1069	*	PT2
374	chr1	133877079	133877476	398	*	PT2
375	chr1	133882035	133883228	1194	*	PT2
376	chr1	133886586	133886843	258	*	PT2
377	chr1	133934106	133934896	791	*	PT2
378	chr1	133966251	133966541	291	*	PT2
379	chr1	133968178	133968505	328	*	PT2
380	chr1	133968673	133969458	786	*	PT2
381	chr1	133985468	133985984	517	*	PT2
382	chr1	134041775	134042518	744	*	PT2
383	chr1	134672307	134672722	416	*	PT2
384	chr1	134715198	134715579	382	*	PT2
385	chr1	135151652	135152019	368	*	PT2
386	chr1	135169690	135170413	724	*	PT2
387	chr1	135195833	135196812	980	*	PT2
388	chr1	135958560	135959199	640	*	PT2
389	chr1	135993414	135994086	673	*	PT2
390	chr1	136001437	136002057	621	*	PT2
391	chr1	136614972	136615658	687	*	PT2
392	chr1	136779478	136779965	488	*	PT2
393	chr1	138194280	138194745	466	*	PT2
394	chr1	138194994	138195464	471	*	PT2
395	chr1	138209707	138210333	627	*	PT2
396	chr1	138326300	138326776	477	*	PT2
397	chr1	139172194	139172572	379	*	PT2
398	chr1	149898623	149899236	614	*	PT2
399	chr1	150177155	150178439	1285	*	PT2
400	chr1	150418491	150419004	514	*	PT2
401	chr1	150503337	150504173	837	*	PT2
402	chr1	150533038	150533610	573	*	PT2
403	chr1	151121928	151122343	416	*	PT2
404	chr1	151128101	151128649	549	*	PT2
405	chr1	151232355	151232899	545	*	PT2
406	chr1	151263470	151263881	412	*	PT2
407	chr1	152519068	152519531	464	*	PT2
408	chr1	153438040	153438322	283	*	PT2
409	chr1	153635335	153636075	741	*	PT2
410	chr1	153988461	153988937	477	*	PT2
411	chr1	153992534	153993025	492	*	PT2
412	chr1	154041095	154041606	512	*	PT2
413	chr1	154077650	154078216	567	*	PT2
414	chr1	154110348	154110769	422	*	PT2
415	chr1	154752268	154752620	353	*	PT2
416	chr1	154850613	154851431	819	*	PT2
417	chr1	155086575	155086913	339	*	PT2
418	chr1	155122137	155123074	938	*	PT2
419	chr1	155204702	155205346	645	*	PT2
420	chr1	156075670	156076155	486	*	PT2
421	chr1	156216271	156216773	503	*	PT2
422	chr1	156268481	156269214	734	*	PT2
423	chr1	156352630	156353072	443	*	PT2
424	chr1	156520962	156521552	591	*	PT2
425	chr1	156522037	156522692	656	*	PT2
426	chr1	156532570	156533224	655	*	PT2
427	chr1	156539925	156540686	762	*	PT2
428	chr1	156573088	156573580	493	*	PT2
429	chr1	156605123	156605741	619	*	PT2
430	chr1	156641615	156641942	328	*	PT2
431	chr1	156677193	156677689	497	*	PT2
432	chr1	156916241	156916870	630	*	PT2
433	chr1	157069156	157069790	635	*	PT2
434	chr1	157073766	157074281	516	*	PT2
435	chr1	157080330	157080572	243	*	PT2
436	chr1	157081195	157081918	724	*	PT2
437	chr1	157472455	157473222	768	*	PT2
438	chr1	158246074	158246659	586	*	PT2
439	chr1	160227833	160228396	564	*	PT2
440	chr1	161114466	161115211	746	*	PT2
441	chr1	161115335	161115654	320	*	PT2
442	chr1	161371680	161372475	796	*	PT2
443	chr1	161378744	161379256	513	*	PT2
444	chr1	161380045	161380914	870	*	PT2
445	chr1	161750792	161751221	430	*	PT2
446	chr1	161758030	161758397	368	*	PT2
447	chr1	161912326	161913432	1107	*	PT2
448	chr1	162100558	162100968	411	*	PT2
449	chr1	162101470	162102098	629	*	PT2
450	chr1	162109405	162110019	615	*	PT2
451	chr1	162185781	162186345	565	*	PT2
452	chr1	162288833	162289328	496	*	PT2
453	chr1	162785311	162785696	386	*	PT2
454	chr1	164830831	164831395	565	*	PT2
455	chr1	165109307	165109713	407	*	PT2
456	chr1	165213130	165213793	664	*	PT2
457	chr1	165302703	165303731	1029	*	PT2
458	chr1	165506529	165506801	273	*	PT2
459	chr1	165510394	165510820	427	*	PT2
460	chr1	165515955	165516321	367	*	PT2
461	chr1	165695457	165696174	718	*	PT2
462	chr1	166095897	166096393	497	*	PT2
463	chr1	166278992	166279395	404	*	PT2
464	chr1	166673599	166673951	353	*	PT2
465	chr1	167351214	167351544	331	*	PT2
466	chr1	167377796	167378427	632	*	PT2
467	chr1	169187808	169188257	450	*	PT2
468	chr1	169332330	169332800	471	*	PT2
469	chr1	169994041	169994422	382	*	PT2
470	chr1	170031892	170032196	305	*	PT2
471	chr1	170124648	170125001	354	*	PT2
472	chr1	170143939	170144591	653	*	PT2
473	chr1	170196203	170196832	630	*	PT2
474	chr1	170220532	170220916	385	*	PT2
475	chr1	170656681	170657095	415	*	PT2
476	chr1	170694879	170695362	484	*	PT2
477	chr1	170738500	170739062	563	*	PT2
478	chr1	171143099	171143849	751	*	PT2
479	chr1	171256137	171256611	475	*	PT2
480	chr1	172413467	172414040	574	*	PT2
481	chr1	172492093	172492680	588	*	PT2
482	chr1	172623744	172624446	703	*	PT2
483	chr1	172701910	172702455	546	*	PT2
484	chr1	176075562	176075979	418	*	PT2
485	chr1	176879528	176880198	671	*	PT2
486	chr1	177013480	177013856	377	*	PT2
487	chr1	177397378	177398044	667	*	PT2
488	chr1	177463806	177464206	401	*	PT2
489	chr1	177744615	177745456	842	*	PT2
490	chr1	177958145	177958714	570	*	PT2
491	chr1	178103770	178104162	393	*	PT2
492	chr1	179134162	179134493	332	*	PT2
493	chr1	179341821	179342196	376	*	PT2
494	chr1	179651236	179651762	527	*	PT2
495	chr1	180299657	180300200	544	*	PT2
496	chr1	180534776	180535121	346	*	PT2
497	chr1	180757772	180758652	881	*	PT2
498	chr1	181224972	181225453	482	*	PT2
499	chr1	181271854	181272398	545	*	PT2
500	chr1	181293477	181293997	521	*	PT2
501	chr1	181418075	181418526	452	*	PT2
502	chr1	181537676	181538260	585	*	PT2
503	chr1	181785685	181786180	496	*	PT2
504	chr1	181896886	181898066	1181	*	PT2
505	chr1	181917748	181918139	392	*	PT2
506	chr1	181961767	181962332	566	*	PT2
507	chr1	182024658	182024968	311	*	PT2
508	chr1	182027730	182028026	297	*	PT2
509	chr1	182114469	182114844	376	*	PT2
510	chr1	182494527	182495311	785	*	PT2
511	chr1	182609806	182610448	643	*	PT2
512	chr1	182760276	182760624	349	*	PT2
513	chr1	182802795	182803474	680	*	PT2
514	chr1	183084007	183085063	1057	*	PT2
515	chr1	183144876	183145325	450	*	PT2
516	chr1	183154428	183155292	865	*	PT2
517	chr1	183450081	183450649	569	*	PT2
518	chr1	183726104	183727246	1143	*	PT2
519	chr1	184428183	184429009	827	*	PT2
520	chr1	184813932	184814227	296	*	PT2
521	chr1	185104064	185104500	437	*	PT2
522	chr1	185256962	185257269	308	*	PT2
523	chr1	185655620	185656005	386	*	PT2
524	chr1	185662338	185662858	521	*	PT2
525	chr1	186021359	186022113	755	*	PT2
526	chr1	186120598	186120988	391	*	PT2
527	chr1	186126811	186127805	995	*	PT2
528	chr1	186138020	186138220	201	*	PT2
529	chr1	186268739	186269269	531	*	PT2
530	chr1	186295243	186295751	509	*	PT2
531	chr1	186317508	186317807	300	*	PT2
532	chr1	186324207	186324515	309	*	PT2
533	chr1	186325722	186326224	503	*	PT2
534	chr1	186685334	186685686	353	*	PT2
535	chr1	186721413	186721678	266	*	PT2
536	chr1	186726177	186726741	565	*	PT2
537	chr1	186727149	186727515	367	*	PT2
538	chr1	186891562	186892158	597	*	PT2
539	chr1	187238065	187238644	580	*	PT2
540	chr1	187241395	187241925	531	*	PT2
541	chr1	187267629	187268713	1085	*	PT2
542	chr1	187334355	187334888	534	*	PT2
543	chr1	187515648	187516097	450	*	PT2
544	chr1	187846262	187847199	938	*	PT2
545	chr1	188363595	188364055	461	*	PT2
546	chr1	188500541	188500916	376	*	PT2
547	chr1	189017920	189018293	374	*	PT2
548	chr1	189128562	189129231	670	*	PT2
549	chr1	189154360	189154861	502	*	PT2
550	chr1	190043347	190043652	306	*	PT2
551	chr1	190044126	190044503	378	*	PT2
552	chr1	190846164	190846646	483	*	PT2
553	chr1	191142269	191142865	597	*	PT2
554	chr1	191162598	191163000	403	*	PT2
555	chr1	191203585	191204081	497	*	PT2
556	chr1	191337255	191337895	641	*	PT2
557	chr1	191582220	191582520	301	*	PT2
558	chr1	191588953	191589300	348	*	PT2
559	chr1	191639858	191640766	909	*	PT2
560	chr1	191641398	191642061	664	*	PT2
561	chr1	191662910	191663753	844	*	PT2
562	chr1	191693020	191693833	814	*	PT2
563	chr1	191836446	191837146	701	*	PT2
564	chr1	191837852	191838212	361	*	PT2
565	chr1	191840909	191841695	787	*	PT2
566	chr1	191846716	191847242	527	*	PT2
567	chr1	191856907	191857758	852	*	PT2
568	chr1	191858162	191858659	498	*	PT2
569	chr1	191868878	191869237	360	*	PT2
570	chr1	191872244	191872855	612	*	PT2
571	chr1	191874492	191874696	205	*	PT2
572	chr1	191875371	191875697	327	*	PT2
573	chr1	191881070	191881532	463	*	PT2
574	chr1	191889517	191889782	266	*	PT2
575	chr1	191892001	191892534	534	*	PT2
576	chr1	191969933	191970485	553	*	PT2
577	chr1	191974423	191975530	1108	*	PT2
578	chr1	191995734	191996485	752	*	PT2
579	chr1	191996728	191997149	422	*	PT2
580	chr1	192347541	192347871	331	*	PT2
581	chr1	192401798	192402164	367	*	PT2
582	chr1	192444580	192445236	657	*	PT2
583	chr1	192447822	192448953	1132	*	PT2
584	chr1	192450045	192450444	400	*	PT2
585	chr1	192452761	192453093	333	*	PT2
586	chr1	192454746	192455532	787	*	PT2
587	chr1	192607628	192608052	425	*	PT2
588	chr1	192781315	192781870	556	*	PT2
589	chr1	192818510	192818917	408	*	PT2
590	chr1	193229703	193230064	362	*	PT2
591	chr1	193234379	193235610	1232	*	PT2
592	chr1	193289936	193290483	548	*	PT2
593	chr1	193567292	193567701	410	*	PT2
594	chr1	193568505	193569362	858	*	PT2
595	chr1	193693135	193693615	481	*	PT2
596	chr1	193840034	193840598	565	*	PT2
597	chr1	193860666	193861550	885	*	PT2
598	chr1	194587565	194588189	625	*	PT2
599	chr10	3270855	3271576	722	*	PT2
600	chr10	3819380	3819935	556	*	PT2
601	chr10	4529621	4530155	535	*	PT2
602	chr10	4530849	4531422	574	*	PT2
603	chr10	4532032	4532514	483	*	PT2
604	chr10	4617201	4617420	220	*	PT2
605	chr10	4624482	4625201	720	*	PT2
606	chr10	4625506	4625797	292	*	PT2
607	chr10	4663532	4664048	517	*	PT2
608	chr10	4671743	4672460	718	*	PT2
609	chr10	4683929	4684419	491	*	PT2
610	chr10	5773102	5774061	960	*	PT2
611	chr10	5791432	5791985	554	*	PT2
612	chr10	6417555	6418318	764	*	PT2
613	chr10	7343846	7345179	1334	*	PT2
614	chr10	7376738	7377814	1077	*	PT2
615	chr10	7382913	7383461	549	*	PT2
616	chr10	7390618	7392693	2076	*	PT2
617	chr10	7393426	7393882	457	*	PT2
618	chr10	7418594	7419285	692	*	PT2
619	chr10	8087133	8087752	620	*	PT2
620	chr10	8807775	8808198	424	*	PT2
621	chr10	8808440	8809017	578	*	PT2
622	chr10	8818143	8818769	627	*	PT2
623	chr10	8898978	8899630	653	*	PT2
624	chr10	8931995	8932343	349	*	PT2
625	chr10	9010220	9010806	587	*	PT2
626	chr10	10136138	10136445	308	*	PT2
627	chr10	12588309	12588928	620	*	PT2
628	chr10	12634014	12634606	593	*	PT2
629	chr10	12817505	12817998	494	*	PT2
630	chr10	12980989	12982253	1265	*	PT2
631	chr10	13426862	13427128	267	*	PT2
632	chr10	13427781	13428180	400	*	PT2
633	chr10	13440278	13440907	630	*	PT2
634	chr10	13549801	13550321	521	*	PT2
635	chr10	13773307	13773929	623	*	PT2
636	chr10	13789736	13790237	502	*	PT2
637	chr10	17260258	17261449	1192	*	PT2
638	chr10	17292558	17292907	350	*	PT2
639	chr10	17510663	17511275	613	*	PT2
640	chr10	17511598	17512472	875	*	PT2
641	chr10	17550866	17551430	565	*	PT2
642	chr10	17577089	17577298	210	*	PT2
643	chr10	18074262	18075230	969	*	PT2
644	chr10	18099873	18100444	572	*	PT2
645	chr10	18198473	18199194	722	*	PT2
646	chr10	18201033	18201259	227	*	PT2
647	chr10	18341751	18342674	924	*	PT2
648	chr10	18366919	18367189	271	*	PT2
649	chr10	18479391	18479857	467	*	PT2
650	chr10	18487919	18488885	967	*	PT2
651	chr10	18493547	18494103	557	*	PT2
652	chr10	18494353	18494717	365	*	PT2
653	chr10	18642980	18644030	1051	*	PT2
654	chr10	18749839	18750378	540	*	PT2
655	chr10	18805825	18806182	358	*	PT2
656	chr10	18994281	18994585	305	*	PT2
657	chr10	19008072	19009096	1025	*	PT2
658	chr10	19870627	19871188	562	*	PT2
659	chr10	19924303	19924847	545	*	PT2
660	chr10	20181375	20182463	1089	*	PT2
661	chr10	20184487	20184842	356	*	PT2
662	chr10	20836934	20837662	729	*	PT2
663	chr10	21313932	21314747	816	*	PT2
664	chr10	21368481	21368925	445	*	PT2
665	chr10	21369553	21370255	703	*	PT2
666	chr10	21453609	21454150	542	*	PT2
667	chr10	21600522	21600959	438	*	PT2
668	chr10	21659720	21660384	665	*	PT2
669	chr10	21661057	21661581	525	*	PT2
670	chr10	21661988	21662311	324	*	PT2
671	chr10	21819007	21819380	374	*	PT2
672	chr10	21936490	21937003	514	*	PT2
673	chr10	23094557	23095233	677	*	PT2
674	chr10	23707239	23707668	430	*	PT2
675	chr10	23712658	23713258	601	*	PT2
676	chr10	24134484	24134834	351	*	PT2
677	chr10	24534950	24535510	561	*	PT2
678	chr10	24809837	24810433	597	*	PT2
679	chr10	25192855	25193265	411	*	PT2
680	chr10	26936386	26936895	510	*	PT2
681	chr10	28103555	28104061	507	*	PT2
682	chr10	28140509	28140881	373	*	PT2
683	chr10	28164153	28164769	617	*	PT2
684	chr10	28166659	28167696	1038	*	PT2
685	chr10	28227984	28228676	693	*	PT2
686	chr10	30085232	30085877	646	*	PT2
687	chr10	30733395	30733970	576	*	PT2
688	chr10	31607626	31607991	366	*	PT2
689	chr10	32005592	32006013	422	*	PT2
690	chr10	36835963	36836654	692	*	PT2
691	chr10	39535472	39535899	428	*	PT2
692	chr10	39754799	39755161	363	*	PT2
693	chr10	40263712	40264265	554	*	PT2
694	chr10	40416953	40417528	576	*	PT2
695	chr10	40532798	40533265	468	*	PT2
696	chr10	40809473	40810052	580	*	PT2
697	chr10	41251840	41252465	626	*	PT2
698	chr10	41252672	41253289	618	*	PT2
699	chr10	41466961	41467426	466	*	PT2
700	chr10	41501075	41501609	535	*	PT2
701	chr10	41534670	41535257	588	*	PT2
702	chr10	41538047	41538386	340	*	PT2
703	chr10	41568477	41569145	669	*	PT2
704	chr10	41684468	41685291	824	*	PT2
705	chr10	41699610	41700196	587	*	PT2
706	chr10	42075453	42076061	609	*	PT2
707	chr10	42670121	42670609	489	*	PT2
708	chr10	42675691	42676196	506	*	PT2
709	chr10	42754548	42754913	366	*	PT2
710	chr10	43310853	43311544	692	*	PT2
711	chr10	43312391	43313520	1130	*	PT2
712	chr10	43349288	43349990	703	*	PT2
713	chr10	43354002	43354306	305	*	PT2
714	chr10	43454401	43454740	340	*	PT2
715	chr10	43469767	43470130	364	*	PT2
716	chr10	43538970	43539484	515	*	PT2
717	chr10	43928589	43929135	547	*	PT2
718	chr10	43934312	43934754	443	*	PT2
719	chr10	43945437	43946137	701	*	PT2
720	chr10	44266805	44267145	341	*	PT2
721	chr10	44295767	44296317	551	*	PT2
722	chr10	45806812	45808090	1279	*	PT2
723	chr10	45872076	45872993	918	*	PT2
724	chr10	48404524	48405568	1045	*	PT2
725	chr10	48425589	48426060	472	*	PT2
726	chr10	50806241	50806720	480	*	PT2
727	chr10	50981517	50982388	872	*	PT2
728	chr10	52405930	52406292	363	*	PT2
729	chr10	52430931	52431461	531	*	PT2
730	chr10	53495365	53495925	561	*	PT2
731	chr10	54271731	54272147	417	*	PT2
732	chr10	57514656	57515872	1217	*	PT2
733	chr10	59524842	59525318	477	*	PT2
734	chr10	59542479	59542770	292	*	PT2
735	chr10	59558659	59559424	766	*	PT2
736	chr10	59768299	59769217	919	*	PT2
737	chr10	59791989	59792492	504	*	PT2
738	chr10	59798544	59798968	425	*	PT2
739	chr10	59884596	59885277	682	*	PT2
740	chr10	60039743	60040126	384	*	PT2
741	chr10	60199537	60199988	452	*	PT2
742	chr10	60207162	60207751	590	*	PT2
743	chr10	60221873	60222387	515	*	PT2
744	chr10	60222606	60222885	280	*	PT2
745	chr10	60248487	60248936	450	*	PT2
746	chr10	60250659	60251122	464	*	PT2
747	chr10	60267003	60267598	596	*	PT2
748	chr10	61099017	61099522	506	*	PT2
749	chr10	61403087	61403450	364	*	PT2
750	chr10	61425240	61425606	367	*	PT2
751	chr10	61656891	61657549	659	*	PT2
752	chr10	61706355	61707471	1117	*	PT2
753	chr10	61852983	61853424	442	*	PT2
754	chr10	61857845	61858301	457	*	PT2
755	chr10	62081352	62081838	487	*	PT2
756	chr10	62799877	62800465	589	*	PT2
757	chr10	62815475	62815793	319	*	PT2
758	chr10	62827533	62828079	547	*	PT2
759	chr10	62931115	62931695	581	*	PT2
760	chr10	62971794	62972463	670	*	PT2
761	chr10	63142679	63143274	596	*	PT2
762	chr10	63155828	63156441	614	*	PT2
763	chr10	63282782	63283501	720	*	PT2
764	chr10	63310509	63310905	397	*	PT2
765	chr10	63313884	63314362	479	*	PT2
766	chr10	63367352	63368007	656	*	PT2
767	chr10	64870180	64870684	505	*	PT2
768	chr10	64870921	64871430	510	*	PT2
769	chr10	64875952	64877196	1245	*	PT2
770	chr10	64901731	64902316	586	*	PT2
771	chr10	65996217	65996769	553	*	PT2
772	chr10	66914444	66915213	770	*	PT2
773	chr10	67050856	67051375	520	*	PT2
774	chr10	67058471	67058961	491	*	PT2
775	chr10	67288060	67288645	586	*	PT2
776	chr10	67443481	67443946	466	*	PT2
777	chr10	67570535	67571073	539	*	PT2
778	chr10	68137661	68138047	387	*	PT2
779	chr10	68138293	68138607	315	*	PT2
780	chr10	68345184	68345983	800	*	PT2
781	chr10	68492253	68492780	528	*	PT2
782	chr10	68507360	68508606	1247	*	PT2
783	chr10	68522027	68522693	667	*	PT2
784	chr10	68806358	68807131	774	*	PT2
785	chr10	69617213	69618090	878	*	PT2
786	chr10	69636037	69636460	424	*	PT2
787	chr10	69696174	69696612	439	*	PT2
788	chr10	69890669	69891091	423	*	PT2
789	chr10	69922254	69922604	351	*	PT2
790	chr10	69966935	69967299	365	*	PT2
791	chr10	70032058	70032561	504	*	PT2
792	chr10	70059915	70061312	1398	*	PT2
793	chr10	70067130	70068007	878	*	PT2
794	chr10	70074268	70075216	949	*	PT2
795	chr10	70174244	70175331	1088	*	PT2
796	chr10	70226719	70227268	550	*	PT2
797	chr10	70243146	70243583	438	*	PT2
798	chr10	70246293	70246643	351	*	PT2
799	chr10	70309328	70309976	649	*	PT2
800	chr10	70310616	70311229	614	*	PT2
801	chr10	70315897	70316497	601	*	PT2
802	chr10	70317145	70318177	1033	*	PT2
803	chr10	70499857	70500288	432	*	PT2
804	chr10	70571596	70571970	375	*	PT2
805	chr10	70576700	70577391	692	*	PT2
806	chr10	70584093	70584961	869	*	PT2
807	chr10	70592586	70593027	442	*	PT2
808	chr10	70623372	70624118	747	*	PT2
809	chr10	70783730	70784210	481	*	PT2
810	chr10	70842118	70842670	553	*	PT2
811	chr10	71145932	71146360	429	*	PT2
812	chr10	71170634	71171483	850	*	PT2
813	chr10	71304735	71305234	500	*	PT2
814	chr10	71311237	71311838	602	*	PT2
815	chr10	71341521	71341784	264	*	PT2
816	chr10	71368390	71369084	695	*	PT2
817	chr10	71386321	71386762	442	*	PT2
818	chr10	71398411	71399244	834	*	PT2
819	chr10	75078325	75079244	920	*	PT2
820	chr10	75531569	75532112	544	*	PT2
821	chr10	75559744	75560846	1103	*	PT2
822	chr10	75828664	75829228	565	*	PT2
823	chr10	75993360	75993841	482	*	PT2
824	chr10	76025915	76026349	435	*	PT2
825	chr10	76029480	76029765	286	*	PT2
826	chr10	76111038	76111348	311	*	PT2
827	chr10	76201146	76202542	1397	*	PT2
828	chr10	76359845	76360238	394	*	PT2
829	chr10	76407064	76407552	489	*	PT2
830	chr10	76416782	76417714	933	*	PT2
831	chr10	76890737	76891063	327	*	PT2
832	chr10	77010406	77010641	236	*	PT2
833	chr10	77028940	77029401	462	*	PT2
834	chr10	77119392	77119973	582	*	PT2
835	chr10	77584874	77585245	372	*	PT2
836	chr10	77586934	77587794	861	*	PT2
837	chr10	79541534	79542518	985	*	PT2
838	chr10	79973002	79973425	424	*	PT2
839	chr10	80051103	80051474	372	*	PT2
840	chr10	80069488	80069733	246	*	PT2
841	chr10	80228174	80228520	347	*	PT2
842	chr10	80237187	80237631	445	*	PT2
843	chr10	80238477	80238933	457	*	PT2
844	chr10	80239812	80240302	491	*	PT2
845	chr10	80367764	80368566	803	*	PT2
846	chr10	80460415	80461010	596	*	PT2
847	chr10	80560839	80561162	324	*	PT2
848	chr10	80914198	80914962	765	*	PT2
849	chr10	80982529	80983025	497	*	PT2
850	chr10	81273751	81274434	684	*	PT2
851	chr10	81579454	81580151	698	*	PT2
852	chr10	82624451	82624808	358	*	PT2
853	chr10	82752941	82753509	569	*	PT2
854	chr10	83062421	83062839	419	*	PT2
855	chr10	83159388	83159634	247	*	PT2
856	chr10	83204788	83205177	390	*	PT2
857	chr10	83350811	83351248	438	*	PT2
858	chr10	83363652	83364441	790	*	PT2
859	chr10	83369036	83369507	472	*	PT2
860	chr10	83727899	83728550	652	*	PT2
861	chr10	84877392	84877747	356	*	PT2
862	chr10	86072691	86072932	242	*	PT2
863	chr10	86231399	86231968	570	*	PT2
864	chr10	86380651	86381205	555	*	PT2
865	chr10	86398192	86398954	763	*	PT2
866	chr10	86421637	86422343	707	*	PT2
867	chr10	86427848	86428560	713	*	PT2
868	chr10	86493059	86493346	288	*	PT2
869	chr10	86496064	86496328	265	*	PT2
870	chr10	86716298	86716646	349	*	PT2
871	chr10	88459573	88460041	469	*	PT2
872	chr10	88460265	88461014	750	*	PT2
873	chr10	88467911	88468493	583	*	PT2
874	chr10	88482846	88483384	539	*	PT2
875	chr10	88579959	88580293	335	*	PT2
876	chr10	88663956	88664454	499	*	PT2
877	chr10	88834028	88835151	1124	*	PT2
878	chr10	88843457	88843804	348	*	PT2
879	chr10	88848973	88849597	625	*	PT2
880	chr10	88853201	88853933	733	*	PT2
881	chr10	88861912	88862930	1019	*	PT2
882	chr10	88866963	88867245	283	*	PT2
883	chr10	88883879	88884158	280	*	PT2
884	chr10	88885597	88886666	1070	*	PT2
885	chr10	88888500	88889200	701	*	PT2
886	chr10	88897269	88897628	360	*	PT2
887	chr10	88899629	88899947	319	*	PT2
888	chr10	89389771	89390094	324	*	PT2
889	chr10	89483949	89484358	410	*	PT2
890	chr10	89646876	89647435	560	*	PT2
891	chr10	89667628	89668111	484	*	PT2
892	chr10	90385708	90386240	533	*	PT2
893	chr10	90409099	90409597	499	*	PT2
894	chr10	90465634	90465971	338	*	PT2
895	chr10	90512570	90513390	821	*	PT2
896	chr10	91039093	91039832	740	*	PT2
897	chr10	91051321	91052060	740	*	PT2
898	chr10	91261284	91261885	602	*	PT2
899	chr10	91313512	91313903	392	*	PT2
900	chr10	91504997	91505463	467	*	PT2
901	chr10	91566470	91567038	569	*	PT2
902	chr10	91594489	91595521	1033	*	PT2
903	chr10	91597784	91598131	348	*	PT2
904	chr10	91802727	91803014	288	*	PT2
905	chr10	92296087	92296947	861	*	PT2
906	chr10	92706037	92706554	518	*	PT2
907	chr10	93538455	93538801	347	*	PT2
908	chr10	94071833	94072166	334	*	PT2
909	chr10	94080942	94081344	403	*	PT2
910	chr10	94104224	94104668	445	*	PT2
911	chr10	94171529	94172328	800	*	PT2
912	chr10	94174945	94175234	290	*	PT2
913	chr10	94282069	94282707	639	*	PT2
914	chr10	94574796	94575511	716	*	PT2
915	chr10	94584933	94585543	611	*	PT2
916	chr10	94781926	94782559	634	*	PT2
917	chr10	94989460	94989722	263	*	PT2
918	chr10	95030926	95031891	966	*	PT2
919	chr10	95033201	95033948	748	*	PT2
920	chr10	95034649	95035276	628	*	PT2
921	chr10	95116661	95118128	1468	*	PT2
922	chr10	95124555	95124990	436	*	PT2
923	chr10	95142932	95143673	742	*	PT2
924	chr10	95189847	95190329	483	*	PT2
925	chr10	95257831	95258972	1142	*	PT2
926	chr10	95280540	95280902	363	*	PT2
927	chr10	95304326	95304877	552	*	PT2
928	chr10	95309174	95309486	313	*	PT2
929	chr10	95336760	95337642	883	*	PT2
930	chr10	95439670	95440216	547	*	PT2
931	chr10	95442939	95443340	402	*	PT2
932	chr10	95504559	95504871	313	*	PT2
933	chr10	95646626	95647572	947	*	PT2
934	chr10	95694772	95695377	606	*	PT2
935	chr10	95739617	95739952	336	*	PT2
936	chr10	95762544	95763802	1259	*	PT2
937	chr10	95929659	95930028	370	*	PT2
938	chr10	96124862	96125351	490	*	PT2
939	chr10	96125846	96126481	636	*	PT2
940	chr10	96209218	96209762	545	*	PT2
941	chr10	96230460	96231069	610	*	PT2
942	chr10	97925578	97926166	589	*	PT2
943	chr10	98674236	98674890	655	*	PT2
944	chr10	98780327	98780812	486	*	PT2
945	chr10	98789234	98789552	319	*	PT2
946	chr10	99036498	99036986	489	*	PT2
947	chr10	99154796	99155166	371	*	PT2
948	chr10	100300247	100300732	486	*	PT2
949	chr10	102553814	102554497	684	*	PT2
950	chr10	103321099	103321687	589	*	PT2
951	chr10	103326726	103327441	716	*	PT2
952	chr10	106989564	106989994	431	*	PT2
953	chr10	108345300	108345688	389	*	PT2
954	chr10	108365187	108365602	416	*	PT2
955	chr10	108391165	108391875	711	*	PT2
956	chr10	108430683	108431094	412	*	PT2
957	chr10	108530029	108530345	317	*	PT2
958	chr10	108532528	108533502	975	*	PT2
959	chr10	108567021	108567241	221	*	PT2
960	chr10	108947436	108947995	560	*	PT2
961	chr10	109662045	109662394	350	*	PT2
962	chr10	110858734	110859059	326	*	PT2
963	chr10	110913162	110913718	557	*	PT2
964	chr10	110989304	110989664	361	*	PT2
965	chr10	110997369	110997784	416	*	PT2
966	chr10	111117295	111118101	807	*	PT2
967	chr10	111131004	111131467	464	*	PT2
968	chr10	111205146	111205949	804	*	PT2
969	chr10	111264432	111264698	267	*	PT2
970	chr10	111271758	111272278	521	*	PT2
971	chr10	111485108	111485657	550	*	PT2
972	chr10	111626201	111626524	324	*	PT2
973	chr10	111879846	111880182	337	*	PT2
974	chr10	114083448	114083993	546	*	PT2
975	chr10	115356361	115356592	232	*	PT2
976	chr10	115358326	115359036	711	*	PT2
977	chr10	116686866	116687279	414	*	PT2
978	chr10	116994163	116994442	280	*	PT2
979	chr10	116995920	116996817	898	*	PT2
980	chr10	117009769	117010307	539	*	PT2
981	chr10	117798583	117799184	602	*	PT2
982	chr10	117828270	117829539	1270	*	PT2
983	chr10	118575699	118576062	364	*	PT2
984	chr10	118608634	118609316	683	*	PT2
985	chr10	118865242	118865457	216	*	PT2
986	chr10	118886763	118887832	1070	*	PT2
987	chr10	119011757	119012142	386	*	PT2
988	chr10	119042966	119043654	689	*	PT2
989	chr10	119368709	119369032	324	*	PT2
990	chr10	120141599	120142083	485	*	PT2
991	chr10	120561969	120562386	418	*	PT2
992	chr10	120581313	120582342	1030	*	PT2
993	chr10	121059314	121059878	565	*	PT2
994	chr10	121242752	121243217	466	*	PT2
995	chr10	121249920	121250534	615	*	PT2
996	chr10	121608372	121608741	370	*	PT2
997	chr10	121611730	121612061	332	*	PT2
998	chr10	121621358	121621584	227	*	PT2
999	chr10	122386883	122387371	489	*	PT2
1000	chr10	122942754	122943317	564	*	PT2
1001	chr10	123343937	123344264	328	*	PT2
1002	chr10	123346367	123346929	563	*	PT2
1003	chr10	123398182	123398714	533	*	PT2
1004	chr10	125918904	125919463	560	*	PT2
1005	chr10	126097940	126098350	411	*	PT2
1006	chr10	126565323	126565914	592	*	PT2
1007	chr10	126580425	126581026	602	*	PT2
1008	chr10	126601405	126601880	476	*	PT2
1009	chr10	126605235	126605758	524	*	PT2
1010	chr10	127533461	127533778	318	*	PT2
1011	chr10	127534025	127534957	933	*	PT2
1012	chr10	127775726	127776491	766	*	PT2
1013	chr10	127881264	127881859	596	*	PT2
1014	chr10	127888908	127889202	295	*	PT2
1015	chr10	127935872	127936441	570	*	PT2
1016	chr10	127949729	127950161	433	*	PT2
1017	chr10	128071197	128071783	587	*	PT2
1018	chr10	128882143	128882661	519	*	PT2
1019	chr10	128938504	128939542	1039	*	PT2
1020	chr10	128980921	128981604	684	*	PT2
1021	chr11	3471458	3472096	639	*	PT2
1022	chr11	3502090	3502595	506	*	PT2
1023	chr11	3671962	3672385	424	*	PT2
1024	chr11	3814158	3814521	364	*	PT2
1025	chr11	3935145	3935637	493	*	PT2
1026	chr11	3945492	3946376	885	*	PT2
1027	chr11	4048164	4048931	768	*	PT2
1028	chr11	4053652	4054217	566	*	PT2
1029	chr11	4064849	4065146	298	*	PT2
1030	chr11	4066093	4066578	486	*	PT2
1031	chr11	4070817	4071369	553	*	PT2
1032	chr11	4210754	4211431	678	*	PT2
1033	chr11	4257020	4257610	591	*	PT2
1034	chr11	4285468	4286154	687	*	PT2
1035	chr11	4495355	4495783	429	*	PT2
1036	chr11	4512984	4513389	406	*	PT2
1037	chr11	4604607	4605043	437	*	PT2
1038	chr11	4607768	4608301	534	*	PT2
1039	chr11	4622082	4623133	1052	*	PT2
1040	chr11	4625894	4626338	445	*	PT2
1041	chr11	4901886	4902268	383	*	PT2
1042	chr11	5782363	5783038	676	*	PT2
1043	chr11	6033980	6034353	374	*	PT2
1044	chr11	6302635	6303325	691	*	PT2
1045	chr11	6395574	6396134	561	*	PT2
1046	chr11	6676849	6677173	325	*	PT2
1047	chr11	7153076	7153660	585	*	PT2
1048	chr11	7176148	7176579	432	*	PT2
1049	chr11	8220128	8220482	355	*	PT2
1050	chr11	8575682	8576682	1001	*	PT2
1051	chr11	8588027	8588555	529	*	PT2
1052	chr11	8653851	8654586	736	*	PT2
1053	chr11	9008859	9009302	444	*	PT2
1054	chr11	9038187	9038760	574	*	PT2
1055	chr11	9293777	9294575	799	*	PT2
1056	chr11	10429016	10429891	876	*	PT2
1057	chr11	11928430	11929177	748	*	PT2
1058	chr11	11945975	11946643	669	*	PT2
1059	chr11	11965756	11966328	573	*	PT2
1060	chr11	11974540	11975356	817	*	PT2
1061	chr11	12272054	12272616	563	*	PT2
1062	chr11	14183366	14183835	470	*	PT2
1063	chr11	15088688	15089559	872	*	PT2
1064	chr11	16607982	16608735	754	*	PT2
1065	chr11	16935929	16936490	562	*	PT2
1066	chr11	19955082	19955818	737	*	PT2
1067	chr11	20124700	20125399	700	*	PT2
1068	chr11	20129891	20130183	293	*	PT2
1069	chr11	20136298	20136898	601	*	PT2
1070	chr11	20313052	20314173	1122	*	PT2
1071	chr11	20331224	20331462	239	*	PT2
1072	chr11	20418164	20418824	661	*	PT2
1073	chr11	20934097	20935522	1426	*	PT2
1074	chr11	21250604	21251714	1111	*	PT2
1075	chr11	21349655	21349960	306	*	PT2
1076	chr11	22138426	22138839	414	*	PT2
1077	chr11	22172903	22173484	582	*	PT2
1078	chr11	22194573	22195226	654	*	PT2
1079	chr11	22196967	22197289	323	*	PT2
1080	chr11	22441463	22442084	622	*	PT2
1081	chr11	22644988	22645402	415	*	PT2
1082	chr11	22826177	22826603	427	*	PT2
1083	chr11	22892107	22892475	369	*	PT2
1084	chr11	23532173	23532793	621	*	PT2
1085	chr11	23662928	23663339	412	*	PT2
1086	chr11	24144101	24145310	1210	*	PT2
1087	chr11	24221137	24222368	1232	*	PT2
1088	chr11	24251308	24252131	824	*	PT2
1089	chr11	26572872	26573385	514	*	PT2
1090	chr11	28899674	28900061	388	*	PT2
1091	chr11	28919114	28919662	549	*	PT2
1092	chr11	29562892	29563950	1059	*	PT2
1093	chr11	29572880	29573160	281	*	PT2
1094	chr11	29611482	29612889	1408	*	PT2
1095	chr11	29793466	29794131	666	*	PT2
1096	chr11	30373680	30374217	538	*	PT2
1097	chr11	30447754	30448060	307	*	PT2
1098	chr11	30598223	30598721	499	*	PT2
1099	chr11	30606252	30607005	754	*	PT2
1100	chr11	30651907	30652619	713	*	PT2
1101	chr11	30985383	30985769	387	*	PT2
1102	chr11	31001603	31002228	626	*	PT2
1103	chr11	31370998	31371307	310	*	PT2
1104	chr11	31475935	31476229	295	*	PT2
1105	chr11	31477199	31478344	1146	*	PT2
1106	chr11	31530993	31531573	581	*	PT2
1107	chr11	31550006	31550773	768	*	PT2
1108	chr11	31550924	31551874	951	*	PT2
1109	chr11	31553380	31553616	237	*	PT2
1110	chr11	31601666	31602106	441	*	PT2
1111	chr11	31603086	31603444	359	*	PT2
1112	chr11	31610512	31611510	999	*	PT2
1113	chr11	31731981	31732303	323	*	PT2
1114	chr11	31767883	31768431	549	*	PT2
1115	chr11	31801684	31802247	564	*	PT2
1116	chr11	31802857	31803106	250	*	PT2
1117	chr11	31816019	31816802	784	*	PT2
1118	chr11	31833695	31834036	342	*	PT2
1119	chr11	32286609	32287355	747	*	PT2
1120	chr11	32650382	32651761	1380	*	PT2
1121	chr11	32696458	32696984	527	*	PT2
1122	chr11	32718405	32718926	522	*	PT2
1123	chr11	33616360	33616938	579	*	PT2
1124	chr11	34468806	34469168	363	*	PT2
1125	chr11	34469842	34470513	672	*	PT2
1126	chr11	34723514	34724022	509	*	PT2
1127	chr11	34728817	34729336	520	*	PT2
1128	chr11	34741398	34742113	716	*	PT2
1129	chr11	35150394	35150765	372	*	PT2
1130	chr11	35231661	35233058	1398	*	PT2
1131	chr11	35270463	35270940	478	*	PT2
1132	chr11	35280446	35280740	295	*	PT2
1133	chr11	35280951	35281325	375	*	PT2
1134	chr11	35390435	35390952	518	*	PT2
1135	chr11	35440055	35440612	558	*	PT2
1136	chr11	35449140	35449800	661	*	PT2
1137	chr11	35480312	35480736	425	*	PT2
1138	chr11	35509839	35510328	490	*	PT2
1139	chr11	35698945	35699482	538	*	PT2
1140	chr11	35919678	35920461	784	*	PT2
1141	chr11	35971100	35971899	800	*	PT2
1142	chr11	35982980	35983310	331	*	PT2
1143	chr11	36751189	36751514	326	*	PT2
1144	chr11	40783907	40784357	451	*	PT2
1145	chr11	40893403	40894174	772	*	PT2
1146	chr11	41214455	41215224	770	*	PT2
1147	chr11	43492127	43492511	385	*	PT2
1148	chr11	43927338	43927962	625	*	PT2
1149	chr11	44062456	44062976	521	*	PT2
1150	chr11	44228061	44228455	395	*	PT2
1151	chr11	44235303	44235874	572	*	PT2
1152	chr11	44641618	44641954	337	*	PT2
1153	chr11	45816580	45817230	651	*	PT2
1154	chr11	45826695	45827203	509	*	PT2
1155	chr11	46748362	46748811	450	*	PT2
1156	chr11	47545150	47546000	851	*	PT2
1157	chr11	47566889	47567320	432	*	PT2
1158	chr11	47567509	47567780	272	*	PT2
1159	chr11	47568479	47569084	606	*	PT2
1160	chr11	47763404	47764453	1050	*	PT2
1161	chr11	48851634	48852062	429	*	PT2
1162	chr11	48898834	48899615	782	*	PT2
1163	chr11	48918560	48919342	783	*	PT2
1164	chr11	49268073	49268638	566	*	PT2
1165	chr11	49278272	49278703	432	*	PT2
1166	chr11	49973753	49974417	665	*	PT2
1167	chr11	49980764	49981302	539	*	PT2
1168	chr11	50402426	50403064	639	*	PT2
1169	chr11	50836372	50836774	403	*	PT2
1170	chr11	51061070	51061520	451	*	PT2
1171	chr11	51196565	51197623	1059	*	PT2
1172	chr11	51198481	51198848	368	*	PT2
1173	chr11	51308342	51308933	592	*	PT2
1174	chr11	51341283	51341687	405	*	PT2
1175	chr11	51442111	51442570	460	*	PT2
1176	chr11	51509521	51509875	355	*	PT2
1177	chr11	51621809	51622454	646	*	PT2
1178	chr11	51807158	51807984	827	*	PT2
1179	chr11	51823934	51824851	918	*	PT2
1180	chr11	51826300	51826727	428	*	PT2
1181	chr11	51835259	51835629	371	*	PT2
1182	chr11	52106131	52106596	466	*	PT2
1183	chr11	52401648	52401972	325	*	PT2
1184	chr11	52403927	52404349	423	*	PT2
1185	chr11	52407956	52408461	506	*	PT2
1186	chr11	53103634	53104502	869	*	PT2
1187	chr11	53107868	53108212	345	*	PT2
1188	chr11	53327035	53327650	616	*	PT2
1189	chr11	53394845	53395462	618	*	PT2
1190	chr11	54109078	54109467	390	*	PT2
1191	chr11	54944866	54945397	532	*	PT2
1192	chr11	55012179	55012490	312	*	PT2
1193	chr11	55013997	55014384	388	*	PT2
1194	chr11	55097096	55097387	292	*	PT2
1195	chr11	55362743	55363220	478	*	PT2
1196	chr11	55364893	55365159	267	*	PT2
1197	chr11	56969951	56970298	348	*	PT2
1198	chr11	56974680	56975055	376	*	PT2
1199	chr11	57432511	57432960	450	*	PT2
1200	chr11	58727837	58728785	949	*	PT2
1201	chr11	58929722	58930213	492	*	PT2
1202	chr11	59174400	59174781	382	*	PT2
1203	chr11	59314135	59314597	463	*	PT2
1204	chr11	59318482	59318936	455	*	PT2
1205	chr11	59490826	59491451	626	*	PT2
1206	chr11	59512730	59513307	578	*	PT2
1207	chr11	59977818	59978441	624	*	PT2
1208	chr11	59989723	59990272	550	*	PT2
1209	chr11	60216833	60217200	368	*	PT2
1210	chr11	60790560	60791015	456	*	PT2
1211	chr11	60906508	60906895	388	*	PT2
1212	chr11	60948656	60948963	308	*	PT2
1213	chr11	61356244	61357168	925	*	PT2
1214	chr11	61722221	61722705	485	*	PT2
1215	chr11	61726022	61726382	361	*	PT2
1216	chr11	62236128	62236507	380	*	PT2
1217	chr11	62477488	62477854	367	*	PT2
1218	chr11	62670389	62670958	570	*	PT2
1219	chr11	62934943	62935603	661	*	PT2
1220	chr11	63098216	63098632	417	*	PT2
1221	chr11	63222142	63222442	301	*	PT2
1222	chr11	63281949	63282403	455	*	PT2
1223	chr11	63296521	63297001	481	*	PT2
1224	chr11	63969559	63970158	600	*	PT2
1225	chr11	63988158	63988798	641	*	PT2
1226	chr11	64354401	64355094	694	*	PT2
1227	chr11	65032424	65032738	315	*	PT2
1228	chr11	65413086	65414192	1107	*	PT2
1229	chr11	65543741	65544837	1097	*	PT2
1230	chr11	65820464	65820883	420	*	PT2
1231	chr11	65839062	65839660	599	*	PT2
1232	chr11	65854635	65855009	375	*	PT2
1233	chr11	65879456	65879839	384	*	PT2
1234	chr11	66214196	66214519	324	*	PT2
1235	chr11	67204887	67205550	664	*	PT2
1236	chr11	67837619	67838268	650	*	PT2
1237	chr11	68330465	68331024	560	*	PT2
1238	chr11	68394263	68394805	543	*	PT2
1239	chr11	69080235	69080613	379	*	PT2
1240	chr11	69646046	69646428	383	*	PT2
1241	chr11	69647374	69647708	335	*	PT2
1242	chr11	69690090	69690412	323	*	PT2
1243	chr11	70188685	70189048	364	*	PT2
1244	chr11	70367464	70368296	833	*	PT2
1245	chr11	70368817	70369086	270	*	PT2
1246	chr11	70372984	70373789	806	*	PT2
1247	chr11	70689782	70690386	605	*	PT2
1248	chr11	70871928	70872495	568	*	PT2
1249	chr11	72344663	72344951	289	*	PT2
1250	chr11	72371321	72371711	391	*	PT2
1251	chr11	73162497	73162836	340	*	PT2
1252	chr11	73168205	73168632	428	*	PT2
1253	chr11	73211609	73212058	450	*	PT2
1254	chr11	73343154	73343824	671	*	PT2
1255	chr11	73643994	73644732	739	*	PT2
1256	chr11	74446308	74446685	378	*	PT2
1257	chr11	74756693	74757140	448	*	PT2
1258	chr11	74761472	74761866	395	*	PT2
1259	chr11	74866868	74867790	923	*	PT2
1260	chr11	74883266	74883636	371	*	PT2
1261	chr11	75189031	75189510	480	*	PT2
1262	chr11	75291820	75292030	211	*	PT2
1263	chr11	75297707	75298156	450	*	PT2
1264	chr11	75303768	75304164	397	*	PT2
1265	chr11	75355662	75356034	373	*	PT2
1266	chr11	76039492	76039859	368	*	PT2
1267	chr11	76040821	76041298	478	*	PT2
1268	chr11	76069992	76070732	741	*	PT2
1269	chr11	76122800	76123104	305	*	PT2
1270	chr11	76331982	76332862	881	*	PT2
1271	chr11	76420641	76421446	806	*	PT2
1272	chr11	76489254	76489957	704	*	PT2
1273	chr11	76582753	76583041	289	*	PT2
1274	chr11	76907917	76908118	202	*	PT2
1275	chr11	76920800	76921156	357	*	PT2
1276	chr11	76929532	76930095	564	*	PT2
1277	chr11	77042651	77043366	716	*	PT2
1278	chr11	77045214	77045685	472	*	PT2
1279	chr11	77460541	77460900	360	*	PT2
1280	chr11	77505479	77505733	255	*	PT2
1281	chr11	77631296	77631707	412	*	PT2
1282	chr11	77756912	77757214	303	*	PT2
1283	chr11	77761259	77761615	357	*	PT2
1284	chr11	77774027	77774259	233	*	PT2
1285	chr11	78364092	78364737	646	*	PT2
1286	chr11	78430991	78431751	761	*	PT2
1287	chr11	78552548	78552950	403	*	PT2
1288	chr11	78557234	78557755	522	*	PT2
1289	chr11	79161688	79162103	416	*	PT2
1290	chr11	79733119	79733615	497	*	PT2
1291	chr11	79736411	79736713	303	*	PT2
1292	chr11	79746508	79747335	828	*	PT2
1293	chr11	79778670	79779149	480	*	PT2
1294	chr11	79787668	79788956	1289	*	PT2
1295	chr11	79823596	79824494	899	*	PT2
1296	chr11	79837607	79838575	969	*	PT2
1297	chr11	79884911	79885304	394	*	PT2
1298	chr11	79915805	79916137	333	*	PT2
1299	chr11	79916592	79916917	326	*	PT2
1300	chr11	80046993	80047372	380	*	PT2
1301	chr11	80060297	80060610	314	*	PT2
1302	chr11	80587801	80588300	500	*	PT2
1303	chr11	80781740	80782021	282	*	PT2
1304	chr11	81203264	81203630	367	*	PT2
1305	chr11	81209513	81209868	356	*	PT2
1306	chr11	81474273	81474586	314	*	PT2
1307	chr11	82767103	82767306	204	*	PT2
1308	chr11	82850463	82850951	489	*	PT2
1309	chr11	82851492	82851800	309	*	PT2
1310	chr11	82852898	82853507	610	*	PT2
1311	chr11	82856853	82857973	1121	*	PT2
1312	chr11	83788568	83788819	252	*	PT2
1313	chr11	83790592	83790854	263	*	PT2
1314	chr11	83802356	83803126	771	*	PT2
1315	chr11	83805194	83805460	267	*	PT2
1316	chr11	83839480	83840046	567	*	PT2
1317	chr11	83932919	83933189	271	*	PT2
1318	chr11	83933583	83933870	288	*	PT2
1319	chr11	84053805	84054285	481	*	PT2
1320	chr11	84109605	84110090	486	*	PT2
1321	chr11	85223238	85223813	576	*	PT2
1322	chr11	85259044	85259504	461	*	PT2
1323	chr11	85279890	85280629	740	*	PT2
1324	chr11	85452047	85452865	819	*	PT2
1325	chr11	86341263	86341637	375	*	PT2
1326	chr11	86604890	86605600	711	*	PT2
1327	chr11	86843964	86844387	424	*	PT2
1328	chr11	86866415	86866881	467	*	PT2
1329	chr11	86953317	86953622	306	*	PT2
1330	chr11	87270696	87271571	876	*	PT2
1331	chr11	87289236	87290003	768	*	PT2
1332	chr11	87296745	87297402	658	*	PT2
1333	chr11	87302983	87303393	411	*	PT2
1334	chr11	87547444	87547862	419	*	PT2
1335	chr11	87573156	87573435	280	*	PT2
1336	chr11	87599642	87600250	609	*	PT2
1337	chr11	87608582	87609355	774	*	PT2
1338	chr11	87698072	87698604	533	*	PT2
1339	chr11	87704300	87704947	648	*	PT2
1340	chr11	88274820	88275941	1122	*	PT2
1341	chr11	88375424	88376250	827	*	PT2
1342	chr11	88386457	88387585	1129	*	PT2
1343	chr11	88400292	88400688	397	*	PT2
1344	chr11	88406376	88407204	829	*	PT2
1345	chr11	88479684	88480067	384	*	PT2
1346	chr11	88574726	88575394	669	*	PT2
1347	chr11	88587600	88588249	650	*	PT2
1348	chr11	88902661	88903353	693	*	PT2
1349	chr11	89355339	89356153	815	*	PT2
1350	chr11	89506525	89507276	752	*	PT2
1351	chr11	89620253	89620622	370	*	PT2
1352	chr11	90378167	90378505	339	*	PT2
1353	chr11	90634678	90635159	482	*	PT2
1354	chr11	91124150	91124472	323	*	PT2
1355	chr11	91141572	91141949	378	*	PT2
1356	chr11	91241905	91242746	842	*	PT2
1357	chr11	91260805	91261245	441	*	PT2
1358	chr11	91267415	91267863	449	*	PT2
1359	chr11	92342488	92342797	310	*	PT2
1360	chr11	93709572	93710287	716	*	PT2
1361	chr11	93733605	93734253	649	*	PT2
1362	chr11	93907665	93908297	633	*	PT2
1363	chr11	94143574	94143906	333	*	PT2
1364	chr11	94162397	94162684	288	*	PT2
1365	chr11	94256579	94256849	271	*	PT2
1366	chr11	94291134	94291532	399	*	PT2
1367	chr11	94374007	94374342	336	*	PT2
1368	chr11	94444932	94445954	1023	*	PT2
1369	chr11	94475920	94476255	336	*	PT2
1370	chr11	94483572	94483976	405	*	PT2
1371	chr11	94504258	94504797	540	*	PT2
1372	chr11	95301958	95302391	434	*	PT2
1373	chr11	95389067	95389500	434	*	PT2
1374	chr11	95839320	95839675	356	*	PT2
1375	chr11	96415429	96415673	245	*	PT2
1376	chr11	96852823	96853128	306	*	PT2
1377	chr11	96925710	96926013	304	*	PT2
1378	chr11	96949351	96950001	651	*	PT2
1379	chr11	97199673	97199999	327	*	PT2
1380	chr11	97334527	97334941	415	*	PT2
1381	chr11	97368643	97368916	274	*	PT2
1382	chr11	97370883	97371316	434	*	PT2
1383	chr11	97384794	97385164	371	*	PT2
1384	chr11	97406186	97407158	973	*	PT2
1385	chr11	97523759	97524760	1002	*	PT2
1386	chr11	97711770	97712144	375	*	PT2
1387	chr11	97724988	97725603	616	*	PT2
1388	chr11	97967107	97967706	600	*	PT2
1389	chr11	97968174	97968530	357	*	PT2
1390	chr11	97974158	97975326	1169	*	PT2
1391	chr11	98077243	98077696	454	*	PT2
1392	chr11	98096178	98096772	595	*	PT2
1393	chr11	98254766	98255153	388	*	PT2
1394	chr11	98346164	98346466	303	*	PT2
1395	chr11	98356705	98356987	283	*	PT2
1396	chr11	98363963	98364324	362	*	PT2
1397	chr11	98367338	98368099	762	*	PT2
1398	chr11	98563873	98564517	645	*	PT2
1399	chr11	98565464	98565703	240	*	PT2
1400	chr11	98746184	98746713	530	*	PT2
1401	chr11	98764964	98765296	333	*	PT2
1402	chr11	98876884	98877542	659	*	PT2
1403	chr11	98878931	98879206	276	*	PT2
1404	chr11	100236781	100237362	582	*	PT2
1405	chr11	100703503	100703936	434	*	PT2
1406	chr11	100752391	100753136	746	*	PT2
1407	chr11	100782052	100783165	1114	*	PT2
1408	chr11	100810389	100811107	719	*	PT2
1409	chr11	100828949	100829436	488	*	PT2
1410	chr11	100870412	100871197	786	*	PT2
1411	chr11	101080643	101081223	581	*	PT2
1412	chr11	101087869	101088171	303	*	PT2
1413	chr11	101090100	101090325	226	*	PT2
1414	chr11	101163604	101164684	1081	*	PT2
1415	chr11	101216934	101217514	581	*	PT2
1416	chr11	101593593	101594010	418	*	PT2
1417	chr11	101663553	101664080	528	*	PT2
1418	chr11	101675420	101675910	491	*	PT2
1419	chr11	102073881	102074260	380	*	PT2
1420	chr11	102166081	102166832	752	*	PT2
1421	chr11	102263339	102264528	1190	*	PT2
1422	chr11	102398603	102398979	377	*	PT2
1423	chr11	102531566	102532127	562	*	PT2
1424	chr11	102557431	102558132	702	*	PT2
1425	chr11	103035518	103035992	475	*	PT2
1426	chr11	103709967	103710593	627	*	PT2
1427	chr11	103732548	103732766	219	*	PT2
1428	chr11	104256370	104256736	367	*	PT2
1429	chr11	104281588	104282110	523	*	PT2
1430	chr11	105315476	105316326	851	*	PT2
1431	chr11	105331912	105332250	339	*	PT2
1432	chr11	105678648	105679533	886	*	PT2
1433	chr11	105936342	105936721	380	*	PT2
1434	chr11	105951663	105952657	995	*	PT2
1435	chr11	105967574	105968745	1172	*	PT2
1436	chr11	105974718	105976279	1562	*	PT2
1437	chr11	105982956	105983559	604	*	PT2
1438	chr11	106174490	106174937	448	*	PT2
1439	chr11	106532221	106533033	813	*	PT2
1440	chr11	106571173	106571590	418	*	PT2
1441	chr11	106576790	106577135	346	*	PT2
1442	chr11	106792610	106792861	252	*	PT2
1443	chr11	106926896	106927736	841	*	PT2
1444	chr11	106927936	106928467	532	*	PT2
1445	chr11	107022531	107022892	362	*	PT2
1446	chr11	107270748	107271383	636	*	PT2
1447	chr11	107274493	107274848	356	*	PT2
1448	chr11	107428122	107428691	570	*	PT2
1449	chr11	107546006	107546593	588	*	PT2
1450	chr11	107568590	107568894	305	*	PT2
1451	chr11	107587131	107587702	572	*	PT2
1452	chr11	107771074	107771393	320	*	PT2
1453	chr11	107772173	107772472	300	*	PT2
1454	chr11	107949859	107950722	864	*	PT2
1455	chr11	108794070	108794358	289	*	PT2
1456	chr11	109360804	109361249	446	*	PT2
1457	chr11	109436646	109437127	482	*	PT2
1458	chr11	109505144	109506213	1070	*	PT2
1459	chr11	109543686	109544179	494	*	PT2
1460	chr11	109769104	109769621	518	*	PT2
1461	chr11	109770769	109771954	1186	*	PT2
1462	chr11	110010860	110011370	511	*	PT2
1463	chr11	110466981	110467266	286	*	PT2
1464	chr11	110484659	110484947	289	*	PT2
1465	chr11	110485207	110485678	472	*	PT2
1466	chr11	110487924	110488319	396	*	PT2
1467	chr11	110669816	110670176	361	*	PT2
1468	chr11	111086864	111087713	850	*	PT2
1469	chr11	111280962	111282188	1227	*	PT2
1470	chr11	111307244	111307586	343	*	PT2
1471	chr11	111377425	111377985	561	*	PT2
1472	chr11	112052709	112053017	309	*	PT2
1473	chr11	112055648	112056253	606	*	PT2
1474	chr11	113464959	113465574	616	*	PT2
1475	chr11	113467615	113468370	756	*	PT2
1476	chr11	113495380	113495949	570	*	PT2
1477	chr11	113525899	113526214	316	*	PT2
1478	chr11	113528541	113528910	370	*	PT2
1479	chr11	113562035	113562873	839	*	PT2
1480	chr11	113600401	113601256	856	*	PT2
1481	chr11	113609578	113610087	510	*	PT2
1482	chr11	113730958	113731372	415	*	PT2
1483	chr11	113735237	113736040	804	*	PT2
1484	chr11	114854715	114855035	321	*	PT2
1485	chr11	115183814	115184098	285	*	PT2
1486	chr11	115645793	115646299	507	*	PT2
1487	chr11	115697322	115697632	311	*	PT2
1488	chr11	115723475	115723744	270	*	PT2
1489	chr11	115820091	115820747	657	*	PT2
1490	chr11	115878283	115878580	298	*	PT2
1491	chr11	116170522	116170963	442	*	PT2
1492	chr11	116247373	116248415	1043	*	PT2
1493	chr11	116281066	116282637	1572	*	PT2
1494	chr11	116284437	116284778	342	*	PT2
1495	chr11	116332362	116333474	1113	*	PT2
1496	chr11	116333664	116334131	468	*	PT2
1497	chr11	116481918	116482340	423	*	PT2
1498	chr11	116484457	116484799	343	*	PT2
1499	chr11	116695460	116695946	487	*	PT2
1500	chr11	117759455	117759768	314	*	PT2
1501	chr11	118186779	118187193	415	*	PT2
1502	chr11	118416231	118416690	460	*	PT2
1503	chr11	118825086	118826492	1407	*	PT2
1504	chr11	118832970	118833586	617	*	PT2
1505	chr11	118836237	118836573	337	*	PT2
1506	chr11	119046713	119047174	462	*	PT2
1507	chr11	119103965	119104574	610	*	PT2
1508	chr11	119109842	119110258	417	*	PT2
1509	chr11	119133766	119134503	738	*	PT2
1510	chr11	119142049	119142361	313	*	PT2
1511	chr11	119144324	119145038	715	*	PT2
1512	chr11	119155776	119156236	461	*	PT2
1513	chr11	119171636	119172213	578	*	PT2
1514	chr11	119173464	119173687	224	*	PT2
1515	chr11	119183972	119184580	609	*	PT2
1516	chr11	119188655	119188859	205	*	PT2
1517	chr11	119620969	119621351	383	*	PT2
1518	chr11	119741569	119741917	349	*	PT2
1519	chr11	119791890	119792640	751	*	PT2
1520	chr11	119794273	119794540	268	*	PT2
1521	chr11	119821440	119822078	639	*	PT2
1522	chr11	119945502	119945914	413	*	PT2
1523	chr11	120135379	120135773	395	*	PT2
1524	chr11	120362431	120362765	335	*	PT2
1525	chr11	120426023	120426734	712	*	PT2
1526	chr11	120450712	120451376	665	*	PT2
1527	chr11	120471929	120472621	693	*	PT2
1528	chr11	120789852	120790172	321	*	PT2
1529	chr11	120805681	120806286	606	*	PT2
1530	chr11	120865776	120866648	873	*	PT2
1531	chr11	120873197	120873807	611	*	PT2
1532	chr11	120882797	120883461	665	*	PT2
1533	chr11	120883792	120884338	547	*	PT2
1534	chr11	120898210	120898526	317	*	PT2
1535	chr11	120898897	120899134	238	*	PT2
1536	chr11	120914917	120915303	387	*	PT2
1537	chr11	120973498	120973816	319	*	PT2
1538	chr11	120980880	120981532	653	*	PT2
1539	chr11	120981850	120982166	317	*	PT2
1540	chr11	121201027	121201382	356	*	PT2
1541	chr11	121231152	121231859	708	*	PT2
1542	chr11	121654675	121655015	341	*	PT2
1543	chr12	3192242	3192950	709	*	PT2
1544	chr12	3563849	3564177	329	*	PT2
1545	chr12	3629225	3629593	369	*	PT2
1546	chr12	3691793	3692150	358	*	PT2
1547	chr12	3869258	3869664	407	*	PT2
1548	chr12	4483677	4484137	461	*	PT2
1549	chr12	4911847	4912197	351	*	PT2
1550	chr12	5410406	5411184	779	*	PT2
1551	chr12	5411980	5412615	636	*	PT2
1552	chr12	5464424	5465070	647	*	PT2
1553	chr12	5488879	5489453	575	*	PT2
1554	chr12	7270495	7271342	848	*	PT2
1555	chr12	8334336	8335567	1232	*	PT2
1556	chr12	8336722	8337153	432	*	PT2
1557	chr12	8453055	8453798	744	*	PT2
1558	chr12	8458317	8459003	687	*	PT2
1559	chr12	8489252	8489681	430	*	PT2
1560	chr12	8820804	8821160	357	*	PT2
1561	chr12	8881981	8882913	933	*	PT2
1562	chr12	9059807	9060623	817	*	PT2
1563	chr12	9249552	9250471	920	*	PT2
1564	chr12	9256065	9256898	834	*	PT2
1565	chr12	11340521	11341096	576	*	PT2
1566	chr12	11502743	11503121	379	*	PT2
1567	chr12	11504472	11504848	377	*	PT2
1568	chr12	11505113	11505448	336	*	PT2
1569	chr12	11623696	11624278	583	*	PT2
1570	chr12	11625043	11625276	234	*	PT2
1571	chr12	11626369	11626712	344	*	PT2
1572	chr12	11638721	11639364	644	*	PT2
1573	chr12	11651295	11651939	645	*	PT2
1574	chr12	11709476	11709835	360	*	PT2
1575	chr12	11717678	11718188	511	*	PT2
1576	chr12	12016584	12016966	383	*	PT2
1577	chr12	13182188	13182789	602	*	PT2
1578	chr12	13207259	13207676	418	*	PT2
1579	chr12	13238102	13238622	521	*	PT2
1580	chr12	13253354	13253672	319	*	PT2
1581	chr12	13268021	13268409	389	*	PT2
1582	chr12	13469174	13469702	529	*	PT2
1583	chr12	13624207	13624596	390	*	PT2
1584	chr12	15821399	15821681	283	*	PT2
1585	chr12	15847941	15848226	286	*	PT2
1586	chr12	15848792	15849022	231	*	PT2
1587	chr12	15983849	15984737	889	*	PT2
1588	chr12	15992972	15993554	583	*	PT2
1589	chr12	16034838	16036071	1234	*	PT2
1590	chr12	16335779	16336108	330	*	PT2
1591	chr12	16522635	16522979	345	*	PT2
1592	chr12	16593920	16594235	316	*	PT2
1593	chr12	16643678	16645005	1328	*	PT2
1594	chr12	16896330	16896605	276	*	PT2
1595	chr12	17258558	17258953	396	*	PT2
1596	chr12	17754042	17754313	272	*	PT2
1597	chr12	21321362	21321670	309	*	PT2
1598	chr12	24687121	24687474	354	*	PT2
1599	chr12	24800701	24801326	626	*	PT2
1600	chr12	24814780	24815566	787	*	PT2
1601	chr12	24893087	24893353	267	*	PT2
1602	chr12	25087006	25087500	495	*	PT2
1603	chr12	25108976	25109577	602	*	PT2
1604	chr12	25248760	25249473	714	*	PT2
1605	chr12	25253928	25254149	222	*	PT2
1606	chr12	26112377	26113211	835	*	PT2
1607	chr12	26384154	26384589	436	*	PT2
1608	chr12	26542341	26542805	465	*	PT2
1609	chr12	26641108	26641754	647	*	PT2
1610	chr12	26863262	26863818	557	*	PT2
1611	chr12	27429568	27429928	361	*	PT2
1612	chr12	27437857	27438488	632	*	PT2
1613	chr12	28510036	28510740	705	*	PT2
1614	chr12	28700676	28701149	474	*	PT2
1615	chr12	29630230	29630793	564	*	PT2
1616	chr12	30006647	30007091	445	*	PT2
1617	chr12	30010224	30010936	713	*	PT2
1618	chr12	30246275	30246973	699	*	PT2
1619	chr12	30292921	30293710	790	*	PT2
1620	chr12	30313187	30313577	391	*	PT2
1621	chr12	30357432	30358299	868	*	PT2
1622	chr12	30375735	30376001	267	*	PT2
1623	chr12	30416162	30417202	1041	*	PT2
1624	chr12	30425449	30425867	419	*	PT2
1625	chr12	30432875	30433407	533	*	PT2
1626	chr12	30836331	30836837	507	*	PT2
1627	chr12	30842245	30842633	389	*	PT2
1628	chr12	30848644	30849109	466	*	PT2
1629	chr12	31129481	31130089	609	*	PT2
1630	chr12	31184674	31185072	399	*	PT2
1631	chr12	31202561	31203090	530	*	PT2
1632	chr12	31298189	31299152	964	*	PT2
1633	chr12	31594342	31594711	370	*	PT2
1634	chr12	32018588	32019143	556	*	PT2
1635	chr12	32097152	32097530	379	*	PT2
1636	chr12	32682084	32682853	770	*	PT2
1637	chr12	32692105	32692713	609	*	PT2
1638	chr12	32801239	32801784	546	*	PT2
1639	chr12	32858709	32859406	698	*	PT2
1640	chr12	32920188	32920965	778	*	PT2
1641	chr12	32924469	32924793	325	*	PT2
1642	chr12	32930046	32930907	862	*	PT2
1643	chr12	32936410	32937161	752	*	PT2
1644	chr12	32941126	32941698	573	*	PT2
1645	chr12	33015228	33015646	419	*	PT2
1646	chr12	33129447	33129939	493	*	PT2
1647	chr12	34703893	34704245	353	*	PT2
1648	chr12	34721114	34721405	292	*	PT2
1649	chr12	35642716	35643406	691	*	PT2
1650	chr12	35667801	35668292	492	*	PT2
1651	chr12	36622122	36622845	724	*	PT2
1652	chr12	36721344	36721827	484	*	PT2
1653	chr12	36726234	36726802	569	*	PT2
1654	chr12	39656683	39657191	509	*	PT2
1655	chr12	39658411	39658723	313	*	PT2
1656	chr12	39710839	39711460	622	*	PT2
1657	chr12	40574217	40574702	486	*	PT2
1658	chr12	44245891	44246323	433	*	PT2
1659	chr12	44418963	44419256	294	*	PT2
1660	chr12	44952234	44952644	411	*	PT2
1661	chr12	45131375	45131731	357	*	PT2
1662	chr12	45733792	45734248	457	*	PT2
1663	chr12	51493053	51494089	1037	*	PT2
1664	chr12	51502910	51503219	310	*	PT2
1665	chr12	51504177	51504735	559	*	PT2
1666	chr12	51813750	51814251	502	*	PT2
1667	chr12	52376945	52377580	636	*	PT2
1668	chr12	53472905	53473294	390	*	PT2
1669	chr12	53627837	53628174	338	*	PT2
1670	chr12	53959713	53960098	386	*	PT2
1671	chr12	54191146	54191756	611	*	PT2
1672	chr12	55013720	55014640	921	*	PT2
1673	chr12	55059194	55059812	619	*	PT2
1674	chr12	55308923	55309346	424	*	PT2
1675	chr12	55435267	55435674	408	*	PT2
1676	chr12	55480647	55481158	512	*	PT2
1677	chr12	56859645	56860177	533	*	PT2
1678	chr12	56897339	56898499	1161	*	PT2
1679	chr12	56905410	56907045	1636	*	PT2
1680	chr12	57027683	57028025	343	*	PT2
1681	chr12	57204097	57204774	678	*	PT2
1682	chr12	59330988	59331333	346	*	PT2
1683	chr12	59599982	59600329	348	*	PT2
1684	chr12	64249883	64250450	568	*	PT2
1685	chr12	66436545	66436947	403	*	PT2
1686	chr12	69998402	69999122	721	*	PT2
1687	chr12	70029206	70029656	451	*	PT2
1688	chr12	70040774	70041443	670	*	PT2
1689	chr12	71389224	71389574	351	*	PT2
1690	chr12	71772970	71773526	557	*	PT2
1691	chr12	71786519	71787018	500	*	PT2
1692	chr12	71905854	71906491	638	*	PT2
1693	chr12	71934183	71934865	683	*	PT2
1694	chr12	71936554	71937159	606	*	PT2
1695	chr12	71984920	71985252	333	*	PT2
1696	chr12	71988871	71989140	270	*	PT2
1697	chr12	71989332	71989632	301	*	PT2
1698	chr12	72083065	72083352	288	*	PT2
1699	chr12	72785651	72786040	390	*	PT2
1700	chr12	72792198	72792949	752	*	PT2
1701	chr12	73300685	73301088	404	*	PT2
1702	chr12	73519515	73519845	331	*	PT2
1703	chr12	73523216	73523731	516	*	PT2
1704	chr12	74807935	74809151	1217	*	PT2
1705	chr12	74824979	74826101	1123	*	PT2
1706	chr12	75740572	75741013	442	*	PT2
1707	chr12	75920690	75921092	403	*	PT2
1708	chr12	75996544	75996748	205	*	PT2
1709	chr12	76007147	76007514	368	*	PT2
1710	chr12	76054656	76055162	507	*	PT2
1711	chr12	76129006	76129414	409	*	PT2
1712	chr12	76231217	76231999	783	*	PT2
1713	chr12	76558348	76558732	385	*	PT2
1714	chr12	76977474	76977810	337	*	PT2
1715	chr12	77139814	77140884	1071	*	PT2
1716	chr12	77168585	77168881	297	*	PT2
1717	chr12	77189340	77189703	364	*	PT2
1718	chr12	77222884	77223230	347	*	PT2
1719	chr12	77726474	77727099	626	*	PT2
1720	chr12	78174967	78175300	334	*	PT2
1721	chr12	78910558	78910882	325	*	PT2
1722	chr12	78936620	78937153	534	*	PT2
1723	chr12	79102489	79102750	262	*	PT2
1724	chr12	79105504	79105803	300	*	PT2
1725	chr12	79108343	79108686	344	*	PT2
1726	chr12	79119005	79119536	532	*	PT2
1727	chr12	79149690	79150167	478	*	PT2
1728	chr12	79150474	79150801	328	*	PT2
1729	chr12	79253530	79254158	629	*	PT2
1730	chr12	79260195	79260710	516	*	PT2
1731	chr12	79679680	79680522	843	*	PT2
1732	chr12	79878251	79878628	378	*	PT2
1733	chr12	79895279	79895874	596	*	PT2
1734	chr12	79924000	79924418	419	*	PT2
1735	chr12	80079845	80080571	727	*	PT2
1736	chr12	80125473	80125846	374	*	PT2
1737	chr12	80226215	80226656	442	*	PT2
1738	chr12	80249086	80249681	596	*	PT2
1739	chr12	80878645	80879156	512	*	PT2
1740	chr12	80929698	80929952	255	*	PT2
1741	chr12	80930277	80930756	480	*	PT2
1742	chr12	80933064	80933302	239	*	PT2
1743	chr12	81943371	81944474	1104	*	PT2
1744	chr12	82097202	82097707	506	*	PT2
1745	chr12	82105495	82106582	1088	*	PT2
1746	chr12	82115938	82116315	378	*	PT2
1747	chr12	82295588	82296876	1289	*	PT2
1748	chr12	82323065	82323611	547	*	PT2
1749	chr12	82324756	82325175	420	*	PT2
1750	chr12	82408616	82409080	465	*	PT2
1751	chr12	82412368	82413105	738	*	PT2
1752	chr12	82415692	82416236	545	*	PT2
1753	chr12	82731833	82732480	648	*	PT2
1754	chr12	82994094	82994485	392	*	PT2
1755	chr12	83431331	83431826	496	*	PT2
1756	chr12	83548765	83549270	506	*	PT2
1757	chr12	83558717	83559608	892	*	PT2
1758	chr12	83586683	83587215	533	*	PT2
1759	chr12	83622139	83622893	755	*	PT2
1760	chr12	83634036	83634244	209	*	PT2
1761	chr12	83913632	83914062	431	*	PT2
1762	chr12	84008523	84008792	270	*	PT2
1763	chr12	84141866	84143182	1317	*	PT2
1764	chr12	84187109	84187610	502	*	PT2
1765	chr12	84200354	84200644	291	*	PT2
1766	chr12	84210144	84210864	721	*	PT2
1767	chr12	84233367	84234002	636	*	PT2
1768	chr12	84236555	84236909	355	*	PT2
1769	chr12	84542690	84543164	475	*	PT2
1770	chr12	85166805	85167223	419	*	PT2
1771	chr12	85170256	85170781	526	*	PT2
1772	chr12	85265816	85266130	315	*	PT2
1773	chr12	85347390	85347752	363	*	PT2
1774	chr12	85749945	85750406	462	*	PT2
1775	chr12	85752286	85752658	373	*	PT2
1776	chr12	85766399	85766805	407	*	PT2
1777	chr12	85875091	85875538	448	*	PT2
1778	chr12	85884479	85885393	915	*	PT2
1779	chr12	85890917	85891449	533	*	PT2
1780	chr12	86097218	86097598	381	*	PT2
1781	chr12	86105614	86106164	551	*	PT2
1782	chr12	86830407	86830722	316	*	PT2
1783	chr12	86947955	86948464	510	*	PT2
1784	chr12	87082877	87083373	497	*	PT2
1785	chr12	88490870	88491493	624	*	PT2
1786	chr12	91410498	91410813	316	*	PT2
1787	chr12	91609450	91610022	573	*	PT2
1788	chr12	91715867	91716192	326	*	PT2
1789	chr12	91752072	91752648	577	*	PT2
1790	chr12	91752854	91753337	484	*	PT2
1791	chr12	91754651	91755185	535	*	PT2
1792	chr12	93273755	93274197	443	*	PT2
1793	chr12	93935428	93935953	526	*	PT2
1794	chr12	94064598	94064959	362	*	PT2
1795	chr12	98255570	98256096	527	*	PT2
1796	chr12	98771566	98772224	659	*	PT2
1797	chr12	98833721	98834403	683	*	PT2
1798	chr12	98851505	98852426	922	*	PT2
1799	chr12	98869623	98870154	532	*	PT2
1800	chr12	98883889	98884970	1082	*	PT2
1801	chr12	98959620	98960112	493	*	PT2
1802	chr12	99919691	99920239	549	*	PT2
1803	chr12	99920507	99920952	446	*	PT2
1804	chr12	99958116	99958629	514	*	PT2
1805	chr12	99960048	99960473	426	*	PT2
1806	chr12	100399937	100400645	709	*	PT2
1807	chr12	100536214	100536526	313	*	PT2
1808	chr12	100605352	100606106	755	*	PT2
1809	chr12	100622980	100623607	628	*	PT2
1810	chr12	100629261	100630006	746	*	PT2
1811	chr12	100794438	100795353	916	*	PT2
1812	chr12	100936283	100937270	988	*	PT2
1813	chr12	101010456	101010932	477	*	PT2
1814	chr12	101026927	101027867	941	*	PT2
1815	chr12	101085078	101085370	293	*	PT2
1816	chr12	101836683	101837039	357	*	PT2
1817	chr12	101889395	101889930	536	*	PT2
1818	chr12	101919901	101920429	529	*	PT2
1819	chr12	102202956	102203462	507	*	PT2
1820	chr12	102620041	102620535	495	*	PT2
1821	chr12	102671379	102672958	1580	*	PT2
1822	chr12	102673359	102673772	414	*	PT2
1823	chr12	102717169	102717494	326	*	PT2
1824	chr12	103525095	103525841	747	*	PT2
1825	chr12	103564969	103565647	679	*	PT2
1826	chr12	103631150	103632034	885	*	PT2
1827	chr12	103657195	103657537	343	*	PT2
1828	chr12	103660025	103660619	595	*	PT2
1829	chr12	103681260	103682236	977	*	PT2
1830	chr12	103686910	103688608	1699	*	PT2
1831	chr12	103688800	103689087	288	*	PT2
1832	chr12	103690675	103690928	254	*	PT2
1833	chr12	103693831	103695018	1188	*	PT2
1834	chr12	103695669	103696005	337	*	PT2
1835	chr12	103699995	103700974	980	*	PT2
1836	chr12	103703246	103703583	338	*	PT2
1837	chr12	103705588	103706076	489	*	PT2
1838	chr12	103860773	103861362	590	*	PT2
1839	chr12	103989007	103989618	612	*	PT2
1840	chr12	104113707	104114226	520	*	PT2
1841	chr12	104874909	104875461	553	*	PT2
1842	chr12	105698476	105698783	308	*	PT2
1843	chr12	105807318	105807870	553	*	PT2
1844	chr12	105847317	105847669	353	*	PT2
1845	chr12	106074262	106075275	1014	*	PT2
1846	chr12	106076345	106076606	262	*	PT2
1847	chr12	106164661	106165028	368	*	PT2
1848	chr12	106311877	106312406	530	*	PT2
1849	chr12	106324137	106324577	441	*	PT2
1850	chr12	106326824	106327236	413	*	PT2
1851	chr12	106462265	106463015	751	*	PT2
1852	chr12	108043886	108044494	609	*	PT2
1853	chr12	108395198	108395708	511	*	PT2
1854	chr12	108967727	108968692	966	*	PT2
1855	chr12	108971623	108971957	335	*	PT2
1856	chr12	108984551	108985012	462	*	PT2
1857	chr12	110203189	110204064	876	*	PT2
1858	chr12	110244614	110245224	611	*	PT2
1859	chr12	110255386	110256166	781	*	PT2
1860	chr12	110535396	110535897	502	*	PT2
1861	chr12	110637730	110638286	557	*	PT2
1862	chr12	111090970	111091401	432	*	PT2
1863	chr12	111096304	111096721	418	*	PT2
1864	chr12	111125710	111126422	713	*	PT2
1865	chr12	111547080	111547741	662	*	PT2
1866	chr12	111565208	111565827	620	*	PT2
1867	chr12	111572562	111572931	370	*	PT2
1868	chr12	111575870	111576168	299	*	PT2
1869	chr12	111770096	111771339	1244	*	PT2
1870	chr12	111803586	111803957	372	*	PT2
1871	chr12	111951801	111952858	1058	*	PT2
1872	chr12	111956999	111957299	301	*	PT2
1873	chr12	112107895	112108112	218	*	PT2
1874	chr12	112108827	112109578	752	*	PT2
1875	chr12	112109850	112110286	437	*	PT2
1876	chr12	112276773	112278188	1416	*	PT2
1877	chr12	112342386	112342972	587	*	PT2
1878	chr12	112343256	112343859	604	*	PT2
1879	chr12	112403131	112403619	489	*	PT2
1880	chr12	112457949	112458390	442	*	PT2
1881	chr12	112468084	112468322	239	*	PT2
1882	chr12	112470081	112470798	718	*	PT2
1883	chr12	112533023	112534367	1345	*	PT2
1884	chr12	116231415	116232234	820	*	PT2
1885	chr12	116539671	116540047	377	*	PT2
1886	chr12	116827991	116828302	312	*	PT2
1887	chr12	116859515	116859715	201	*	PT2
1888	chr12	117366091	117366494	404	*	PT2
1889	chr12	118912788	118913075	288	*	PT2
1890	chr12	119228145	119228405	261	*	PT2
1891	chr12	119240026	119240229	204	*	PT2
1892	chr12	119440341	119441277	937	*	PT2
1893	chr13	3089149	3090192	1044	*	PT2
1894	chr13	3150868	3151276	409	*	PT2
1895	chr13	3561929	3562645	717	*	PT2
1896	chr13	3646752	3647187	436	*	PT2
1897	chr13	4035233	4035628	396	*	PT2
1898	chr13	4055611	4055916	306	*	PT2
1899	chr13	4098397	4098789	393	*	PT2
1900	chr13	4101833	4102300	468	*	PT2
1901	chr13	4102913	4103350	438	*	PT2
1902	chr13	4108789	4109200	412	*	PT2
1903	chr13	4110567	4111165	599	*	PT2
1904	chr13	4114493	4115031	539	*	PT2
1905	chr13	4124387	4125035	649	*	PT2
1906	chr13	4150511	4151025	515	*	PT2
1907	chr13	4156783	4157410	628	*	PT2
1908	chr13	4389871	4390071	201	*	PT2
1909	chr13	4468037	4468689	653	*	PT2
1910	chr13	6110797	6111182	386	*	PT2
1911	chr13	6192173	6192610	438	*	PT2
1912	chr13	6303776	6304154	379	*	PT2
1913	chr13	6628951	6629555	605	*	PT2
1914	chr13	6635607	6636252	646	*	PT2
1915	chr13	6636782	6637546	765	*	PT2
1916	chr13	7150270	7150849	580	*	PT2
1917	chr13	7175133	7176304	1172	*	PT2
1918	chr13	7313655	7313999	345	*	PT2
1919	chr13	7329981	7330740	760	*	PT2
1920	chr13	7345622	7346336	715	*	PT2
1921	chr13	8894817	8895452	636	*	PT2
1922	chr13	9017298	9017765	468	*	PT2
1923	chr13	9773087	9773620	534	*	PT2
1924	chr13	10082036	10082525	490	*	PT2
1925	chr13	10181423	10181736	314	*	PT2
1926	chr13	10355023	10356333	1311	*	PT2
1927	chr13	10447981	10448389	409	*	PT2
1928	chr13	10468766	10469317	552	*	PT2
1929	chr13	10484080	10484539	460	*	PT2
1930	chr13	12124981	12125622	642	*	PT2
1931	chr13	12159414	12160648	1235	*	PT2
1932	chr13	12227311	12227723	413	*	PT2
1933	chr13	12283910	12284737	828	*	PT2
1934	chr13	12311969	12312595	627	*	PT2
1935	chr13	12608742	12609120	379	*	PT2
1936	chr13	14993962	14994318	357	*	PT2
1937	chr13	15094768	15095355	588	*	PT2
1938	chr13	15203681	15204075	395	*	PT2
1939	chr13	15730325	15730874	550	*	PT2
1940	chr13	16461867	16462331	465	*	PT2
1941	chr13	16652977	16653410	434	*	PT2
1942	chr13	17041827	17042273	447	*	PT2
1943	chr13	17042594	17043263	670	*	PT2
1944	chr13	17606002	17606457	456	*	PT2
1945	chr13	17625198	17625499	302	*	PT2
1946	chr13	17689670	17690030	361	*	PT2
1947	chr13	17691660	17691902	243	*	PT2
1948	chr13	17785822	17786216	395	*	PT2
1949	chr13	19389583	19390048	466	*	PT2
1950	chr13	20523655	20524235	581	*	PT2
1951	chr13	20974300	20974783	484	*	PT2
1952	chr13	21066143	21066873	731	*	PT2
1953	chr13	23722552	23722931	380	*	PT2
1954	chr13	23806659	23807308	650	*	PT2
1955	chr13	23817968	23818695	728	*	PT2
1956	chr13	23837445	23837826	382	*	PT2
1957	chr13	23861448	23861982	535	*	PT2
1958	chr13	23866174	23866867	694	*	PT2
1959	chr13	23867075	23867969	895	*	PT2
1960	chr13	24188619	24189155	537	*	PT2
1961	chr13	24195268	24195979	712	*	PT2
1962	chr13	24287502	24287865	364	*	PT2
1963	chr13	24322925	24323216	292	*	PT2
1964	chr13	24354926	24355310	385	*	PT2
1965	chr13	24685951	24686403	453	*	PT2
1966	chr13	24731236	24731654	419	*	PT2
1967	chr13	24786076	24786749	674	*	PT2
1968	chr13	24888106	24888375	270	*	PT2
1969	chr13	24960182	24960709	528	*	PT2
1970	chr13	24988489	24989510	1022	*	PT2
1971	chr13	28651796	28652379	584	*	PT2
1972	chr13	29745514	29745815	302	*	PT2
1973	chr13	29749517	29749902	386	*	PT2
1974	chr13	30242766	30243160	395	*	PT2
1975	chr13	30665395	30665817	423	*	PT2
1976	chr13	30882338	30882840	503	*	PT2
1977	chr13	30894168	30894905	738	*	PT2
1978	chr13	31328703	31329401	699	*	PT2
1979	chr13	31346378	31346842	465	*	PT2
1980	chr13	31352473	31353284	812	*	PT2
1981	chr13	31367367	31367798	432	*	PT2
1982	chr13	31399831	31400193	363	*	PT2
1983	chr13	31400383	31401043	661	*	PT2
1984	chr13	31408846	31409225	380	*	PT2
1985	chr13	31477176	31477708	533	*	PT2
1986	chr13	31483327	31483741	415	*	PT2
1987	chr13	31484667	31484968	302	*	PT2
1988	chr13	31488332	31488784	453	*	PT2
1989	chr13	31543211	31543575	365	*	PT2
1990	chr13	31920569	31920986	418	*	PT2
1991	chr13	32175042	32175570	529	*	PT2
1992	chr13	32463720	32464110	391	*	PT2
1993	chr13	32495185	32495624	440	*	PT2
1994	chr13	32520145	32520391	247	*	PT2
1995	chr13	32553106	32553687	582	*	PT2
1996	chr13	32554796	32555675	880	*	PT2
1997	chr13	32776038	32776385	348	*	PT2
1998	chr13	33970625	33970951	327	*	PT2
1999	chr13	34017100	34017668	569	*	PT2
[truncated: 58,684 more rows]
