# Supplementary material for: Single cell regulatory landscape of the mouse kidney highlights cellular differentiation programs and disease targets
Source: Nat Commun. 2021 Apr 15;12:2277. doi: 10.1038/s41467-021-22266-1 (PMC8050063; doi:10.1038/s41467-021-22266-1)
Supplement: Supplementary file 10 — Supplementary Data 7 [file 41467_2021_22266_MOESM10_ESM.xlsx]

## Sheet: AllP0_regulons_targets
TF	gene	nMotifs	bestMotif	NES	highConfAnnot	Genie3Weight
1810024B03Rik	2510039O18Rik	1	dbcorrdb__BDP1__ENCSR000DOK_1__m2	3.19	FALSE	0.00111379
1810024B03Rik	Amotl2	1	dbcorrdb__BDP1__ENCSR000DOK_1__m2	3.19	FALSE	0.00150234
1810024B03Rik	Apba3	1	dbcorrdb__BDP1__ENCSR000DOK_1__m2	3.19	FALSE	0.00148139
1810024B03Rik	Atxn1l	1	dbcorrdb__BDP1__ENCSR000DOK_1__m2	3.19	FALSE	0.00132184
1810024B03Rik	Camk1	1	dbcorrdb__BDP1__ENCSR000DOK_1__m2	3.19	FALSE	0.00119788
1810024B03Rik	Gabpb2	1	dbcorrdb__BDP1__ENCSR000DOK_1__m2	3.19	FALSE	0.00142865
1810024B03Rik	Gan	1	dbcorrdb__BDP1__ENCSR000DOK_1__m2	3.19	FALSE	0.00186977
1810024B03Rik	Gtf2f1	1	dbcorrdb__BDP1__ENCSR000DOK_1__m2	3.19	FALSE	0.00121952
1810024B03Rik	Mmachc	1	dbcorrdb__BDP1__ENCSR000DOK_1__m2	3.19	FALSE	0.00135486
1810024B03Rik	Pfdn4	1	dbcorrdb__BDP1__ENCSR000DOK_1__m2	3.19	FALSE	0.0010864
1810024B03Rik	Pinx1	1	dbcorrdb__BDP1__ENCSR000DOK_1__m2	3.19	FALSE	0.00154223
1810024B03Rik	Polr3e	1	dbcorrdb__BDP1__ENCSR000DOK_1__m2	3.19	FALSE	0.00188896
1810024B03Rik	Prr15l	1	dbcorrdb__BDP1__ENCSR000DOK_1__m2	3.19	FALSE	0.00112969
1810024B03Rik	Psmd5	1	dbcorrdb__BDP1__ENCSR000DOK_1__m2	3.19	FALSE	0.00124929
1810024B03Rik	Rnf114	1	dbcorrdb__BDP1__ENCSR000DOK_1__m2	3.19	FALSE	0.00260967
1810024B03Rik	Tbcc	1	dbcorrdb__BDP1__ENCSR000DOK_1__m2	3.19	FALSE	0.0025409
1810024B03Rik	Trmt1	1	dbcorrdb__BDP1__ENCSR000DOK_1__m2	3.19	FALSE	0.00113289
1810024B03Rik	Xrcc1	1	dbcorrdb__BDP1__ENCSR000DOK_1__m2	3.19	FALSE	0.00161877
Acaa1a	Coq5	1	scertf__zhu.FHL1	3.08	FALSE	0.00497451
Acaa1a	Stx8	1	scertf__zhu.FHL1	3.08	FALSE	0.00506413
Acaa1a	Tbc1d23	1	scertf__zhu.FHL1	3.08	FALSE	0.0035342
Arid3a	Acvr1	1	dbcorrdb__ARID3A__ENCSR000EDP_1__m1	3	TRUE	0.00470179
Arid3a	Adcy6	1	dbcorrdb__ARID3A__ENCSR000EDP_1__m1	3	TRUE	0.00291688
Arid3a	Arid3a	1	dbcorrdb__ARID3A__ENCSR000EDP_1__m1	3	TRUE	NA
Arid3a	Frmd4a	1	dbcorrdb__ARID3A__ENCSR000EDP_1__m1	3	TRUE	0.00266145
Arid3a	Klhdc7a	1	dbcorrdb__ARID3A__ENCSR000EDP_1__m1	3	TRUE	0.00380131
Arid3a	Lemd2	1	dbcorrdb__ARID3A__ENCSR000EDP_1__m1	3	TRUE	0.00259735
Arid3a	Macrod1	1	dbcorrdb__ARID3A__ENCSR000EDP_1__m1	3	TRUE	0.00248774
Arid3a	Prox1	1	dbcorrdb__ARID3A__ENCSR000EDP_1__m1	3	TRUE	0.00314826
Arid5b	Mlxipl	2	cisbp__M0102	3.95	FALSE	0.0027752
Arid5b	Rgs3	2	cisbp__M0102	3.95	FALSE	0.00260936
Arid5b	Serpinf2	2	cisbp__M0102	3.95	FALSE	0.00241031
Arid5b	Bmpr2	3	cisbp__M0107	3.59	TRUE	0.00267447
Arid5b	Fn1	3	cisbp__M0107	3.59	TRUE	0.0036358
Arid5b	Fzr1	3	cisbp__M0107	3.59	TRUE	0.00338587
Arid5b	Pou2f1	3	cisbp__M0107	3.59	TRUE	0.00277214
Arid5b	Sgk1	3	cisbp__M0107	3.59	TRUE	0.00247526
Arid5b	Srf	3	cisbp__M0107	3.59	TRUE	0.00257689
Arid5b	Wdr1	3	cisbp__M0107	3.59	TRUE	0.00370125
Arid5b	Zmym4	3	cisbp__M0107	3.59	TRUE	0.00267683
Arid5b	Acy1	1	cisbp__M0110	3.26	FALSE	0.00361153
Arid5b	Anapc16	1	cisbp__M0110	3.26	FALSE	0.00278
Arid5b	Arhgef5	1	cisbp__M0110	3.26	FALSE	0.00276379
Arid5b	Arid1b	1	cisbp__M0110	3.26	FALSE	0.0032684
Arid5b	Arid5b	1	cisbp__M0110	3.26	FALSE	NA
Arid5b	Bin1	1	cisbp__M0110	3.26	FALSE	0.00322418
Arid5b	Dennd1a	1	cisbp__M0110	3.26	FALSE	0.00246973
Arid5b	Dock4	1	cisbp__M0110	3.26	FALSE	0.00282569
Arid5b	E2f5	1	cisbp__M0110	3.26	FALSE	0.00283683
Arid5b	Fibin	1	cisbp__M0110	3.26	FALSE	0.00349555
Arid5b	Fmnl3	1	cisbp__M0110	3.26	FALSE	0.0032652
Arid5b	Grip1	1	cisbp__M0110	3.26	FALSE	0.00309443
Arid5b	Junb	1	cisbp__M0110	3.26	FALSE	0.00294298
Arid5b	Klf13	1	cisbp__M0110	3.26	FALSE	0.00256291
Arid5b	Maml3	1	cisbp__M0110	3.26	FALSE	0.00303759
Arid5b	Mtus1	1	cisbp__M0110	3.26	FALSE	0.00471041
Arid5b	Nt5c3	1	cisbp__M0110	3.26	FALSE	0.00285991
Arid5b	Opa3	1	cisbp__M0110	3.26	FALSE	0.0034595
Arid5b	P2rx4	1	cisbp__M0110	3.26	FALSE	0.00260504
Arid5b	Pbx2	1	cisbp__M0110	3.26	FALSE	0.00378062
Arid5b	Pde8a	1	cisbp__M0110	3.26	FALSE	0.00287287
Arid5b	Psd3	1	cisbp__M0110	3.26	FALSE	0.0036498
Arid5b	Ralgps2	1	cisbp__M0110	3.26	FALSE	0.00438269
Arid5b	Rin2	1	cisbp__M0110	3.26	FALSE	0.00329869
Arid5b	Rragc	1	cisbp__M0110	3.26	FALSE	0.0025454
Arid5b	Sec23b	1	cisbp__M0110	3.26	FALSE	0.0025996
Arid5b	Serpina1a	1	cisbp__M0110	3.26	FALSE	0.00269889
Arid5b	Sik2	1	cisbp__M0110	3.26	FALSE	0.00325377
Arid5b	Slc25a28	1	cisbp__M0110	3.26	FALSE	0.00329552
Arid5b	Smad1	1	cisbp__M0110	3.26	FALSE	0.00270851
Arid5b	Sox6	1	cisbp__M0110	3.26	FALSE	0.00320026
Arid5b	Tbc1d17	1	cisbp__M0110	3.26	FALSE	0.00277656
Arid5b	Tcp11l2	1	cisbp__M0110	3.26	FALSE	0.00283116
Arid5b	Tmem126b	1	cisbp__M0110	3.26	FALSE	0.0029691
Arid5b	Usp46	1	cisbp__M0110	3.26	FALSE	0.00274146
Arid5b	Vasn	1	cisbp__M0110	3.26	FALSE	0.00360151
Arnt	Armcx3	19	flyfactorsurvey__tgo_cyc_SANGER_5_FBgn0015014	3.43	TRUE	0.00336756
Arnt	Hdac5	19	flyfactorsurvey__tgo_cyc_SANGER_5_FBgn0015014	3.43	TRUE	0.00289327
Arnt	Mal2	7	flyfactorsurvey__tgo_cyc_SANGER_5_FBgn0015014	3.43	TRUE	0.0031286
Arnt	Slc25a15	19	flyfactorsurvey__tgo_cyc_SANGER_5_FBgn0015014	3.43	TRUE	0.00258416
Arnt	Vamp4	10	flyfactorsurvey__tgo_cyc_SANGER_5_FBgn0015014	3.43	TRUE	0.00265307
Arnt	Cyth1	3	swissregulon__sacCer__TYE7	3.4	FALSE	0.00350181
Arnt	Mapk9	2	yetfasco__YOR344C_397	3.16	FALSE	0.00283794
Arnt	Chtf8	1	cisbp__M5306	3.12	FALSE	0.00261142
Arnt	Dnajc17	1	cisbp__M5306	3.12	FALSE	0.00339989
Arnt	Ncoa6	1	cisbp__M5306	3.12	FALSE	0.00266644
Arnt	Rai1	1	cisbp__M5306	3.12	FALSE	0.00300174
Arnt	Slc1a5	1	cisbp__M5306	3.12	FALSE	0.0026072
Arnt	Susd3	1	cisbp__M5306	3.12	FALSE	0.00255549
Arnt	Vrk2	1	cisbp__M5306	3.12	FALSE	0.00407737
Arnt	Zbtb43	1	cisbp__M5306	3.12	FALSE	0.00397618
Arnt	Acox1	1	cisbp__M4500	3.07	FALSE	0.00119512
Arnt	Akirin1	3	cisbp__M4500	3.07	FALSE	0.00185794
Arnt	Amdhd2	3	cisbp__M4500	3.07	FALSE	0.00128732
Arnt	Ammecr1l	3	cisbp__M4500	3.07	FALSE	0.00136987
Arnt	Anapc10	3	cisbp__M4500	3.07	FALSE	0.00111752
Arnt	Anln	3	cisbp__M4500	3.07	FALSE	0.00120769
Arnt	Atp13a3	1	cisbp__M4500	3.07	FALSE	0.00104704
Arnt	Atxn1l	3	cisbp__M4500	3.07	FALSE	0.00183235
Arnt	Atxn3	2	cisbp__M4500	3.07	FALSE	0.00107455
Arnt	AW549877	2	cisbp__M4500	3.07	FALSE	0.00101974
Arnt	Bmp2k	2	cisbp__M4500	3.07	FALSE	0.00118028
Arnt	Cds1	3	cisbp__M4500	3.07	FALSE	0.00186102
Arnt	Cgn	3	cisbp__M4500	3.07	FALSE	0.00122479
Arnt	Clasp2	3	cisbp__M4500	3.07	FALSE	0.00123643
Arnt	Clcn5	3	cisbp__M4500	3.07	FALSE	0.00114805
Arnt	Cln3	3	cisbp__M4500	3.07	FALSE	0.00143979
Arnt	Cltb	3	cisbp__M4500	3.07	FALSE	0.00123494
Arnt	Crb3	3	cisbp__M4500	3.07	FALSE	0.0012881
Arnt	Dhx36	3	cisbp__M4500	3.07	FALSE	0.00110702
Arnt	Dnmt3a	3	cisbp__M4500	3.07	FALSE	0.00136205
Arnt	Dtx3	2	cisbp__M4500	3.07	FALSE	0.00100829
Arnt	Dusp1	3	cisbp__M4500	3.07	FALSE	0.00109754
Arnt	Gabarapl1	3	cisbp__M4500	3.07	FALSE	0.00101966
Arnt	Glod4	3	cisbp__M4500	3.07	FALSE	0.00102013
Arnt	Golph3	3	cisbp__M4500	3.07	FALSE	0.00148032
Arnt	Grn	3	cisbp__M4500	3.07	FALSE	0.0012643
Arnt	Gtf3c1	3	cisbp__M4500	3.07	FALSE	0.00136962
Arnt	Hmox1	3	cisbp__M4500	3.07	FALSE	0.00208345
Arnt	Hoxb5	3	cisbp__M4500	3.07	FALSE	0.00147349
Arnt	Hps5	3	cisbp__M4500	3.07	FALSE	0.00249285
Arnt	Ildr2	1	cisbp__M4500	3.07	FALSE	0.00157446
Arnt	Ints7	2	cisbp__M4500	3.07	FALSE	0.00157208
Arnt	Ip6k1	3	cisbp__M4500	3.07	FALSE	0.00186593
Arnt	Kat5	3	cisbp__M4500	3.07	FALSE	0.00126131
Arnt	Kidins220	1	cisbp__M4500	3.07	FALSE	0.001135
Arnt	Klf9	3	cisbp__M4500	3.07	FALSE	0.00183467
Arnt	Kpna3	1	cisbp__M4500	3.07	FALSE	0.001402
Arnt	Lactb2	3	cisbp__M4500	3.07	FALSE	0.00175436
Arnt	Lrig3	1	cisbp__M4500	3.07	FALSE	0.0012275
Arnt	Lrrc8a	3	cisbp__M4500	3.07	FALSE	0.00130276
Arnt	Mapk3	3	cisbp__M4500	3.07	FALSE	0.00225524
Arnt	Mbtd1	3	cisbp__M4500	3.07	FALSE	0.00126753
Arnt	Mff	2	cisbp__M4500	3.07	FALSE	0.00113579
Arnt	Mlx	3	cisbp__M4500	3.07	FALSE	0.00219728
Arnt	Mms19	2	cisbp__M4500	3.07	FALSE	0.00161005
Arnt	Mtm1	3	cisbp__M4500	3.07	FALSE	0.0014646
Arnt	Nnt	2	cisbp__M4500	3.07	FALSE	0.00155688
Arnt	Nptn	3	cisbp__M4500	3.07	FALSE	0.00126871
Arnt	Nudt9	2	cisbp__M4500	3.07	FALSE	0.00108125
Arnt	Osbp	3	cisbp__M4500	3.07	FALSE	0.00143028
Arnt	Pde7a	3	cisbp__M4500	3.07	FALSE	0.00215451
Arnt	Picalm	3	cisbp__M4500	3.07	FALSE	0.00107348
Arnt	Plk2	2	cisbp__M4500	3.07	FALSE	0.00112766
Arnt	Ppp3ca	1	cisbp__M4500	3.07	FALSE	0.00118993
Arnt	Ppp3r1	2	cisbp__M4500	3.07	FALSE	0.00122397
Arnt	Ppt2	2	cisbp__M4500	3.07	FALSE	0.00104847
Arnt	Prkcz	3	cisbp__M4500	3.07	FALSE	0.00104095
Arnt	Ptbp1	1	cisbp__M4500	3.07	FALSE	0.0010279
Arnt	Rab21	3	cisbp__M4500	3.07	FALSE	0.0010868
Arnt	Rad23a	3	cisbp__M4500	3.07	FALSE	0.00139987
Arnt	Ric8b	3	cisbp__M4500	3.07	FALSE	0.00121015
Arnt	Rnf44	3	cisbp__M4500	3.07	FALSE	0.00103751
Arnt	Rpusd4	3	cisbp__M4500	3.07	FALSE	0.00190967
Arnt	Rufy3	3	cisbp__M4500	3.07	FALSE	0.00108339
Arnt	Scfd1	3	cisbp__M4500	3.07	FALSE	0.00209977
Arnt	Sirt1	3	cisbp__M4500	3.07	FALSE	0.00169096
Arnt	Slc25a13	1	cisbp__M4500	3.07	FALSE	0.0010832
Arnt	Srsf1	3	cisbp__M4500	3.07	FALSE	0.0010194
Arnt	Stk4	2	cisbp__M4500	3.07	FALSE	0.00126367
Arnt	Stt3a	3	cisbp__M4500	3.07	FALSE	0.00110537
Arnt	Stx4a	3	cisbp__M4500	3.07	FALSE	0.00117877
Arnt	Sumf1	3	cisbp__M4500	3.07	FALSE	0.00168638
Arnt	Tnfrsf21	3	cisbp__M4500	3.07	FALSE	0.0012489
Arnt	Tnrc6b	3	cisbp__M4500	3.07	FALSE	0.00141153
Arnt	Tpp1	3	cisbp__M4500	3.07	FALSE	0.00112215
Arnt	Trap1	3	cisbp__M4500	3.07	FALSE	0.00121153
Arnt	Trip6	3	cisbp__M4500	3.07	FALSE	0.00101889
Arnt	Tsc22d3	1	cisbp__M4500	3.07	FALSE	0.00146102
Arnt	Tug1	3	cisbp__M4500	3.07	FALSE	0.00251332
Arnt	Ube2h	3	cisbp__M4500	3.07	FALSE	0.0017173
Arnt	Ubn1	3	cisbp__M4500	3.07	FALSE	0.00145137
Arnt	Wdr82	3	cisbp__M4500	3.07	FALSE	0.00130732
Arnt	Aig1	2	cisbp__M4597	3.03	FALSE	0.00149013
Arnt	Ankrd17	2	cisbp__M4597	3.03	FALSE	0.00120677
Arnt	Appbp2	1	cisbp__M4597	3.03	FALSE	0.00130268
Arnt	Baz2b	1	cisbp__M4597	3.03	FALSE	0.00128764
Arnt	Bdp1	1	cisbp__M4597	3.03	FALSE	0.00134118
Arnt	Creld1	2	cisbp__M4597	3.03	FALSE	0.00126876
Arnt	Ctu2	2	cisbp__M4597	3.03	FALSE	0.00120283
Arnt	Erlin2	2	cisbp__M4597	3.03	FALSE	0.00118421
Arnt	Gzf1	2	cisbp__M4597	3.03	FALSE	0.00127869
Arnt	Heg1	2	cisbp__M4597	3.03	FALSE	0.00122271
Arnt	Ipo11	2	cisbp__M4597	3.03	FALSE	0.00144572
Arnt	Josd2	1	cisbp__M4597	3.03	FALSE	0.00139941
Arnt	Junb	2	cisbp__M4597	3.03	FALSE	0.00121377
Arnt	Larp7	2	cisbp__M4597	3.03	FALSE	0.00149434
Arnt	Nup133	2	cisbp__M4597	3.03	FALSE	0.00118341
Arnt	Pinx1	2	cisbp__M4597	3.03	FALSE	0.00183817
Arnt	Stat3	1	cisbp__M4597	3.03	FALSE	0.00182803
Arnt	Tcf20	2	cisbp__M4597	3.03	FALSE	0.00172739
Arnt	Zfp523	2	cisbp__M4597	3.03	FALSE	0.00192942
Arnt	Chd2	1	hocomoco__ATF3_HUMAN.H11MO.0.A	3.02	FALSE	0.00105121
Arnt	Crem	1	hocomoco__ATF3_HUMAN.H11MO.0.A	3.02	FALSE	0.0013782
Arnt	Mfsd11	1	hocomoco__ATF3_HUMAN.H11MO.0.A	3.02	FALSE	0.00118355
Arnt2	Ccdc8	2	flyfactorsurvey__dys_tgo_SANGER_5_FBgn0015014	3.29	TRUE	0.00291158
Arnt2	Cdkn3	2	flyfactorsurvey__dys_tgo_SANGER_5_FBgn0015014	3.29	TRUE	0.00254594
Arnt2	Patl1	4	flyfactorsurvey__dys_tgo_SANGER_5_FBgn0015014	3.29	TRUE	0.00334897
Arnt2	Phkb	2	flyfactorsurvey__dys_tgo_SANGER_5_FBgn0015014	3.29	TRUE	0.0028887
Arnt2	Sh3gl3	2	flyfactorsurvey__dys_tgo_SANGER_5_FBgn0015014	3.29	TRUE	0.00547461
Arnt2	Slco2a1	2	flyfactorsurvey__dys_tgo_SANGER_5_FBgn0015014	3.29	TRUE	0.00267172
Arnt2	Tada1	2	transfac_pro__M01794	3.29	FALSE	0.00454857
Arnt2	Zfp407	2	flyfactorsurvey__dys_tgo_SANGER_5_FBgn0015014	3.29	TRUE	0.00464955
Arnt2	Zfp628	3	flyfactorsurvey__dys_tgo_SANGER_5_FBgn0015014	3.29	TRUE	0.00310133
Arnt2	Rab5b	1	cisbp__M0193	3.12	FALSE	0.00387389
Arnt2	Trim11	1	cisbp__M0193	3.12	FALSE	0.00324896
Arnt2	Arnt2	1	flyfactorsurvey__tgo_tai_SANGER_5_FBgn0015014	3.02	TRUE	NA
Arnt2	Uvrag	4	flyfactorsurvey__tgo_tai_SANGER_5_FBgn0015014	3.02	TRUE	0.00293473
Atf1	2810006K23Rik	1	dbcorrdb__SREBF1__ENCSR000EEO_1__m3	3.32	FALSE	0.00207133
Atf1	Abhd12	1	dbcorrdb__SREBF1__ENCSR000EEO_1__m3	3.32	FALSE	0.00114758
Atf1	Abl2	1	dbcorrdb__SREBF1__ENCSR000EEO_1__m3	3.32	FALSE	0.00185743
Atf1	Acin1	1	dbcorrdb__SREBF1__ENCSR000EEO_1__m3	3.32	FALSE	0.00113014
Atf1	Aff4	1	dbcorrdb__SREBF1__ENCSR000EEO_1__m3	3.32	FALSE	0.00206028
Atf1	Ankhd1	1	dbcorrdb__SREBF1__ENCSR000EEO_1__m3	3.32	FALSE	0.0010747
Atf1	Ankrd27	1	dbcorrdb__SREBF1__ENCSR000EEO_1__m3	3.32	FALSE	0.00225592
Atf1	Ap1g1	1	dbcorrdb__SREBF1__ENCSR000EEO_1__m3	3.32	FALSE	0.00141428
Atf1	Ate1	1	dbcorrdb__SREBF1__ENCSR000EEO_1__m3	3.32	FALSE	0.00106951
Atf1	Atf2	1	dbcorrdb__SREBF1__ENCSR000EEO_1__m3	3.32	FALSE	0.0013957
Atf1	B4galt3	1	dbcorrdb__SREBF1__ENCSR000EEO_1__m3	3.32	FALSE	0.00141194
Atf1	B9d2	1	dbcorrdb__SREBF1__ENCSR000EEO_1__m3	3.32	FALSE	0.00149843
Atf1	BC005537	1	dbcorrdb__SREBF1__ENCSR000EEO_1__m3	3.32	FALSE	0.00112702
Atf1	Blmh	1	dbcorrdb__SREBF1__ENCSR000EEO_1__m3	3.32	FALSE	0.00120013
Atf1	Btbd9	1	dbcorrdb__SREBF1__ENCSR000EEO_1__m3	3.32	FALSE	0.00110993
Atf1	Btg3	1	dbcorrdb__SREBF1__ENCSR000EEO_1__m3	3.32	FALSE	0.00157168
Atf1	Camk1	1	dbcorrdb__SREBF1__ENCSR000EEO_1__m3	3.32	FALSE	0.00125718
Atf1	Cdca7l	1	dbcorrdb__SREBF1__ENCSR000EEO_1__m3	3.32	FALSE	0.00129353
Atf1	Cenpe	1	dbcorrdb__SREBF1__ENCSR000EEO_1__m3	3.32	FALSE	0.00140747
Atf1	Cep164	1	dbcorrdb__SREBF1__ENCSR000EEO_1__m3	3.32	FALSE	0.00116928
Atf1	Csnk1d	1	dbcorrdb__SREBF1__ENCSR000EEO_1__m3	3.32	FALSE	0.00109679
Atf1	Csnk1g2	1	dbcorrdb__SREBF1__ENCSR000EEO_1__m3	3.32	FALSE	0.00106256
Atf1	Ctnnbip1	1	dbcorrdb__SREBF1__ENCSR000EEO_1__m3	3.32	FALSE	0.0013345
Atf1	Cuta	1	dbcorrdb__SREBF1__ENCSR000EEO_1__m3	3.32	FALSE	0.0012523
Atf1	D030056L22Rik	1	dbcorrdb__SREBF1__ENCSR000EEO_1__m3	3.32	FALSE	0.00109589
Atf1	Dap3	1	dbcorrdb__SREBF1__ENCSR000EEO_1__m3	3.32	FALSE	0.00168619
Atf1	Dcp1a	1	dbcorrdb__SREBF1__ENCSR000EEO_1__m3	3.32	FALSE	0.00159748
Atf1	Dcun1d1	1	dbcorrdb__SREBF1__ENCSR000EEO_1__m3	3.32	FALSE	0.00115528
Atf1	Dicer1	1	dbcorrdb__SREBF1__ENCSR000EEO_1__m3	3.32	FALSE	0.00138151
Atf1	Dnmt3b	1	dbcorrdb__SREBF1__ENCSR000EEO_1__m3	3.32	FALSE	0.00134362
Atf1	Dnttip1	1	dbcorrdb__SREBF1__ENCSR000EEO_1__m3	3.32	FALSE	0.00190477
Atf1	Dusp3	1	dbcorrdb__SREBF1__ENCSR000EEO_1__m3	3.32	FALSE	0.00109593
Atf1	Ehf	1	dbcorrdb__SREBF1__ENCSR000EEO_1__m3	3.32	FALSE	0.00145502
Atf1	Eif4b	1	dbcorrdb__SREBF1__ENCSR000EEO_1__m3	3.32	FALSE	0.00101947
Atf1	Eml2	1	dbcorrdb__SREBF1__ENCSR000EEO_1__m3	3.32	FALSE	0.00103921
Atf1	Epha4	1	dbcorrdb__SREBF1__ENCSR000EEO_1__m3	3.32	FALSE	0.00102684
Atf1	Erp44	1	dbcorrdb__SREBF1__ENCSR000EEO_1__m3	3.32	FALSE	0.00148916
Atf1	Ezh1	1	dbcorrdb__SREBF1__ENCSR000EEO_1__m3	3.32	FALSE	0.00123438
Atf1	Fam135a	1	dbcorrdb__SREBF1__ENCSR000EEO_1__m3	3.32	FALSE	0.00113079
Atf1	Foxn3	1	dbcorrdb__SREBF1__ENCSR000EEO_1__m3	3.32	FALSE	0.00117966
Atf1	Gnptg	1	dbcorrdb__SREBF1__ENCSR000EEO_1__m3	3.32	FALSE	0.0014907
Atf1	Grb2	1	dbcorrdb__SREBF1__ENCSR000EEO_1__m3	3.32	FALSE	0.00106661
Atf1	Gtf2h1	1	dbcorrdb__SREBF1__ENCSR000EEO_1__m3	3.32	FALSE	0.00102239
Atf1	Gtf2ird1	1	dbcorrdb__SREBF1__ENCSR000EEO_1__m3	3.32	FALSE	0.00104502
Atf1	Hdac2	1	dbcorrdb__SREBF1__ENCSR000EEO_1__m3	3.32	FALSE	0.0012866
Atf1	Hdac7	1	dbcorrdb__SREBF1__ENCSR000EEO_1__m3	3.32	FALSE	0.00110057
Atf1	Hivep1	1	dbcorrdb__SREBF1__ENCSR000EEO_1__m3	3.32	FALSE	0.00135953
Atf1	Hoxa9	1	dbcorrdb__SREBF1__ENCSR000EEO_1__m3	3.32	FALSE	0.00127592
Atf1	Hoxc4	1	dbcorrdb__SREBF1__ENCSR000EEO_1__m3	3.32	FALSE	0.00111831
Atf1	Hpgds	1	dbcorrdb__SREBF1__ENCSR000EEO_1__m3	3.32	FALSE	0.0017253
Atf1	Huwe1	1	dbcorrdb__SREBF1__ENCSR000EEO_1__m3	3.32	FALSE	0.00127729
Atf1	Ibtk	1	dbcorrdb__SREBF1__ENCSR000EEO_1__m3	3.32	FALSE	0.00110267
Atf1	Iffo2	1	dbcorrdb__SREBF1__ENCSR000EEO_1__m3	3.32	FALSE	0.00138679
Atf1	Igf2r	1	dbcorrdb__SREBF1__ENCSR000EEO_1__m3	3.32	FALSE	0.00139418
Atf1	Lman2l	1	dbcorrdb__SREBF1__ENCSR000EEO_1__m3	3.32	FALSE	0.00114712
Atf1	Lrrn1	1	dbcorrdb__SREBF1__ENCSR000EEO_1__m3	3.32	FALSE	0.00164727
Atf1	Luc7l2	1	dbcorrdb__SREBF1__ENCSR000EEO_1__m3	3.32	FALSE	0.00183726
Atf1	Maoa	1	dbcorrdb__SREBF1__ENCSR000EEO_1__m3	3.32	FALSE	0.00143356
Atf1	Mark3	1	dbcorrdb__SREBF1__ENCSR000EEO_1__m3	3.32	FALSE	0.00136463
Atf1	Mgat1	1	dbcorrdb__SREBF1__ENCSR000EEO_1__m3	3.32	FALSE	0.00103545
Atf1	Mphosph9	1	dbcorrdb__SREBF1__ENCSR000EEO_1__m3	3.32	FALSE	0.00135615
Atf1	Mpv17	1	dbcorrdb__SREBF1__ENCSR000EEO_1__m3	3.32	FALSE	0.00147103
Atf1	Mtfr1	1	dbcorrdb__SREBF1__ENCSR000EEO_1__m3	3.32	FALSE	0.00121113
Atf1	Mxi1	1	dbcorrdb__SREBF1__ENCSR000EEO_1__m3	3.32	FALSE	0.00120162
Atf1	Myl9	1	dbcorrdb__SREBF1__ENCSR000EEO_1__m3	3.32	FALSE	0.00118034
Atf1	N4bp3	1	dbcorrdb__SREBF1__ENCSR000EEO_1__m3	3.32	FALSE	0.0016025
Atf1	Naa40	1	dbcorrdb__SREBF1__ENCSR000EEO_1__m3	3.32	FALSE	0.00179815
Atf1	Oxsr1	1	dbcorrdb__CEBPD__ENCSR000BQJ_1__m1	3.32	FALSE	0.00628229
Atf1	Pappa	1	dbcorrdb__SREBF1__ENCSR000EEO_1__m3	3.32	FALSE	0.00158764
Atf1	Pdia4	1	dbcorrdb__SREBF1__ENCSR000EEO_1__m3	3.32	FALSE	0.00167466
Atf1	Pdxk	1	dbcorrdb__SREBF1__ENCSR000EEO_1__m3	3.32	FALSE	0.00131458
Atf1	Polr2g	1	dbcorrdb__SREBF1__ENCSR000EEO_1__m3	3.32	FALSE	0.00108126
Atf1	Pop7	1	dbcorrdb__SREBF1__ENCSR000EEO_1__m3	3.32	FALSE	0.00101313
Atf1	Pwwp2a	1	dbcorrdb__SREBF1__ENCSR000EEO_1__m3	3.32	FALSE	0.00108653
Atf1	R3hcc1	1	dbcorrdb__SREBF1__ENCSR000EEO_1__m3	3.32	FALSE	0.00112891
Atf1	R3hdm2	1	dbcorrdb__SREBF1__ENCSR000EEO_1__m3	3.32	FALSE	0.00169312
Atf1	Rab9	1	dbcorrdb__SREBF1__ENCSR000EEO_1__m3	3.32	FALSE	0.00108981
Atf1	Racgap1	1	dbcorrdb__SREBF1__ENCSR000EEO_1__m3	3.32	FALSE	0.00106673
Atf1	Rad51	1	dbcorrdb__SREBF1__ENCSR000EEO_1__m3	3.32	FALSE	0.00229295
Atf1	Ralgps2	1	dbcorrdb__SREBF1__ENCSR000EEO_1__m3	3.32	FALSE	0.00117863
Atf1	Rap1gap2	1	dbcorrdb__SREBF1__ENCSR000EEO_1__m3	3.32	FALSE	0.00116352
Atf1	Rmnd5b	1	dbcorrdb__SREBF1__ENCSR000EEO_1__m3	3.32	FALSE	0.00150763
Atf1	Rnf2	1	dbcorrdb__SREBF1__ENCSR000EEO_1__m3	3.32	FALSE	0.00122824
Atf1	Rspo1	1	dbcorrdb__SREBF1__ENCSR000EEO_1__m3	3.32	FALSE	0.00130467
Atf1	Rspry1	1	dbcorrdb__SREBF1__ENCSR000EEO_1__m3	3.32	FALSE	0.0010141
Atf1	Rtn4	1	dbcorrdb__SREBF1__ENCSR000EEO_1__m3	3.32	FALSE	0.00117821
Atf1	Scmh1	1	dbcorrdb__SREBF1__ENCSR000EEO_1__m3	3.32	FALSE	0.00142547
Atf1	Scn8a	1	dbcorrdb__SREBF1__ENCSR000EEO_1__m3	3.32	FALSE	0.00253708
Atf1	Sertad2	1	dbcorrdb__SREBF1__ENCSR000EEO_1__m3	3.32	FALSE	0.00123602
Atf1	Sgk2	1	dbcorrdb__SREBF1__ENCSR000EEO_1__m3	3.32	FALSE	0.00234211
Atf1	Sgk3	1	dbcorrdb__SREBF1__ENCSR000EEO_1__m3	3.32	FALSE	0.0011591
Atf1	Sh3d19	1	dbcorrdb__SREBF1__ENCSR000EEO_1__m3	3.32	FALSE	0.00128452
Atf1	Ski	1	dbcorrdb__SREBF1__ENCSR000EEO_1__m3	3.32	FALSE	0.00140276
Atf1	Slc16a6	1	dbcorrdb__SREBF1__ENCSR000EEO_1__m3	3.32	FALSE	0.00167798
Atf1	Slc25a25	1	dbcorrdb__SREBF1__ENCSR000EEO_1__m3	3.32	FALSE	0.00113337
Atf1	Slc35a5	1	dbcorrdb__SREBF1__ENCSR000EEO_1__m3	3.32	FALSE	0.00153551
Atf1	Slc39a10	1	dbcorrdb__SREBF1__ENCSR000EEO_1__m3	3.32	FALSE	0.00112628
Atf1	Smad6	1	dbcorrdb__CEBPD__ENCSR000BQJ_1__m1	3.32	FALSE	0.00267168
Atf1	Smndc1	1	dbcorrdb__SREBF1__ENCSR000EEO_1__m3	3.32	FALSE	0.00136276
Atf1	Snw1	1	dbcorrdb__SREBF1__ENCSR000EEO_1__m3	3.32	FALSE	0.00117921
Atf1	Sp1	1	dbcorrdb__SREBF1__ENCSR000EEO_1__m3	3.32	FALSE	0.00107701
Atf1	Spred1	1	dbcorrdb__SREBF1__ENCSR000EEO_1__m3	3.32	FALSE	0.00104916
Atf1	Ssr1	1	dbcorrdb__SREBF1__ENCSR000EEO_1__m3	3.32	FALSE	0.00112842
Atf1	St3gal2	1	dbcorrdb__SREBF1__ENCSR000EEO_1__m3	3.32	FALSE	0.00109271
Atf1	Stambp	1	dbcorrdb__SREBF1__ENCSR000EEO_1__m3	3.32	FALSE	0.00170765
Atf1	Stk38	1	dbcorrdb__SREBF1__ENCSR000EEO_1__m3	3.32	FALSE	0.00105303
Atf1	Stk40	1	dbcorrdb__SREBF1__ENCSR000EEO_1__m3	3.32	FALSE	0.00165986
Atf1	Strn3	1	dbcorrdb__SREBF1__ENCSR000EEO_1__m3	3.32	FALSE	0.00119709
Atf1	Taf15	1	dbcorrdb__SREBF1__ENCSR000EEO_1__m3	3.32	FALSE	0.00163543
Atf1	Taf6l	1	dbcorrdb__SREBF1__ENCSR000EEO_1__m3	3.32	FALSE	0.00113621
Atf1	Tanc1	1	dbcorrdb__SREBF1__ENCSR000EEO_1__m3	3.32	FALSE	0.00138032
Atf1	Tbc1d5	1	dbcorrdb__SREBF1__ENCSR000EEO_1__m3	3.32	FALSE	0.00120863
Atf1	Tet1	1	dbcorrdb__SREBF1__ENCSR000EEO_1__m3	3.32	FALSE	0.00142411
Atf1	Tfdp1	1	dbcorrdb__SREBF1__ENCSR000EEO_1__m3	3.32	FALSE	0.0010032
Atf1	Tle3	1	dbcorrdb__SREBF1__ENCSR000EEO_1__m3	3.32	FALSE	0.00123505
Atf1	Tmem165	1	dbcorrdb__SREBF1__ENCSR000EEO_1__m3	3.32	FALSE	0.00108622
Atf1	Tmem9	1	dbcorrdb__SREBF1__ENCSR000EEO_1__m3	3.32	FALSE	0.00157917
Atf1	Tnrc6b	1	dbcorrdb__SREBF1__ENCSR000EEO_1__m3	3.32	FALSE	0.00111542
Atf1	Traf3ip1	1	dbcorrdb__SREBF1__ENCSR000EEO_1__m3	3.32	FALSE	0.00130364
Atf1	Twf2	1	dbcorrdb__SREBF1__ENCSR000EEO_1__m3	3.32	FALSE	0.00121424
Atf1	Ube2q1	1	dbcorrdb__SREBF1__ENCSR000EEO_1__m3	3.32	FALSE	0.00102487
Atf1	Upf2	1	dbcorrdb__SREBF1__ENCSR000EEO_1__m3	3.32	FALSE	0.0011074
Atf1	Usp32	1	dbcorrdb__SREBF1__ENCSR000EEO_1__m3	3.32	FALSE	0.00175345
Atf1	Vapb	1	dbcorrdb__SREBF1__ENCSR000EEO_1__m3	3.32	FALSE	0.00138262
Atf1	Vps37b	1	dbcorrdb__SREBF1__ENCSR000EEO_1__m3	3.32	FALSE	0.00155658
Atf1	Wdtc1	1	dbcorrdb__SREBF1__ENCSR000EEO_1__m3	3.32	FALSE	0.00121682
Atf1	Zc3h4	1	dbcorrdb__SREBF1__ENCSR000EEO_1__m3	3.32	FALSE	0.00114111
Atf1	Zer1	1	dbcorrdb__SREBF1__ENCSR000EEO_1__m3	3.32	FALSE	0.00125002
Atf1	Zfp322a	1	dbcorrdb__SREBF1__ENCSR000EEO_1__m3	3.32	FALSE	0.00106395
Atf1	Zfp516	1	dbcorrdb__SREBF1__ENCSR000EEO_1__m3	3.32	FALSE	0.00115473
Atf1	Zmym2	1	dbcorrdb__SREBF1__ENCSR000EEO_1__m3	3.32	FALSE	0.00102908
Atf1	Zscan12	1	dbcorrdb__SREBF1__ENCSR000EEO_1__m3	3.32	FALSE	0.00159204
Atf3	Col27a1	12	cisbp__M4625	4.2	FALSE	0.0039375
Atf3	Hbegf	14	cisbp__M4625	4.2	FALSE	0.00481472
Atf3	Chaf1b	1	homer__GAATGGAAAAAATGAGTCAT_NFAT_AP1	3.63	FALSE	0.00466103
Atf3	Fancl	1	homer__GAATGGAAAAAATGAGTCAT_NFAT_AP1	3.63	FALSE	0.00447093
Atf3	Ints4	2	homer__GAATGGAAAAAATGAGTCAT_NFAT_AP1	3.63	FALSE	0.00456934
Atf3	Kirrel	3	homer__GAATGGAAAAAATGAGTCAT_NFAT_AP1	3.63	FALSE	0.00368404
Atf3	Pygm	1	homer__GAATGGAAAAAATGAGTCAT_NFAT_AP1	3.63	FALSE	0.0041074
Atf3	Rnf38	2	homer__GAATGGAAAAAATGAGTCAT_NFAT_AP1	3.63	FALSE	0.00374694
Atf3	Abhd6	2	dbcorrdb__FOS__ENCSR000EZE_1__m1	3.51	FALSE	0.00191867
Atf3	Ablim1	1	dbcorrdb__FOS__ENCSR000EZE_1__m1	3.51	FALSE	0.00112586
Atf3	Anxa5	3	dbcorrdb__FOS__ENCSR000EZE_1__m1	3.51	FALSE	0.00100637
Atf3	Apoc1	3	dbcorrdb__FOS__ENCSR000EZE_1__m1	3.51	FALSE	0.00109203
Atf3	Ddr1	2	dbcorrdb__FOS__ENCSR000EZE_1__m1	3.51	FALSE	0.00103356
Atf3	Dsg2	1	dbcorrdb__FOS__ENCSR000EZE_1__m1	3.51	FALSE	0.00191213
Atf3	Dvl1	1	dbcorrdb__FOS__ENCSR000EZE_1__m1	3.51	FALSE	0.00227247
Atf3	Ets2	2	dbcorrdb__FOS__ENCSR000EZE_1__m1	3.51	FALSE	0.00172272
Atf3	Fosl2	3	dbcorrdb__FOS__ENCSR000EZE_1__m1	3.51	FALSE	0.00214673
Atf3	Gfm2	2	dbcorrdb__FOS__ENCSR000EZE_1__m1	3.51	FALSE	0.00139707
Atf3	Glis3	3	dbcorrdb__FOS__ENCSR000EZE_1__m1	3.51	FALSE	0.00115217
Atf3	Icmt	2	dbcorrdb__FOS__ENCSR000EZE_1__m1	3.51	FALSE	0.00149373
Atf3	Irf6	3	dbcorrdb__FOS__ENCSR000EZE_1__m1	3.51	FALSE	0.00181887
Atf3	Klf4	3	dbcorrdb__FOS__ENCSR000EZE_1__m1	3.51	FALSE	0.0011527
Atf3	Lgals3	1	dbcorrdb__FOS__ENCSR000EZE_1__m1	3.51	FALSE	0.00100814
Atf3	Lrrc8d	2	dbcorrdb__FOS__ENCSR000EZE_1__m1	3.51	FALSE	0.00115636
Atf3	Mid1	1	dbcorrdb__FOS__ENCSR000EZE_1__m1	3.51	FALSE	0.00133613
Atf3	Nt5c2	1	dbcorrdb__FOS__ENCSR000EZE_1__m1	3.51	FALSE	0.00158652
Atf3	Pde4d	1	dbcorrdb__FOS__ENCSR000EZE_1__m1	3.51	FALSE	0.00114941
Atf3	Ptprj	3	dbcorrdb__FOS__ENCSR000EZE_1__m1	3.51	FALSE	0.00111206
Atf3	Raph1	3	dbcorrdb__FOS__ENCSR000EZE_1__m1	3.51	FALSE	0.00135752
Atf3	Rfk	1	dbcorrdb__FOS__ENCSR000EZE_1__m1	3.51	FALSE	0.00105217
Atf3	Stard8	2	dbcorrdb__FOS__ENCSR000EZE_1__m1	3.51	FALSE	0.00158737
Atf3	Stk40	3	dbcorrdb__FOS__ENCSR000EZE_1__m1	3.51	FALSE	0.00130734
Atf3	Tinagl1	3	dbcorrdb__FOS__ENCSR000EZE_1__m1	3.51	FALSE	0.00188429
Atf3	Tnfrsf12a	3	dbcorrdb__FOS__ENCSR000EZE_1__m1	3.51	FALSE	0.00162799
Atf3	Vangl2	2	dbcorrdb__FOS__ENCSR000EZE_1__m1	3.51	FALSE	0.00114768
Atf3	Vav3	2	dbcorrdb__FOS__ENCSR000EZE_1__m1	3.51	FALSE	0.00126339
Atf3	Wfs1	3	dbcorrdb__FOS__ENCSR000EZE_1__m1	3.51	FALSE	0.00156077
Atf3	Zdhhc1	1	dbcorrdb__FOS__ENCSR000EZE_1__m1	3.51	FALSE	0.00150987
Atf3	1810013L24Rik	4	hocomoco__ATF3_HUMAN.H11MO.0.A	3.46	TRUE	0.00120092
Atf3	Brox	2	hocomoco__ATF3_HUMAN.H11MO.0.A	3.46	TRUE	0.00106167
Atf3	Cdk2ap2	4	hocomoco__ATF3_HUMAN.H11MO.0.A	3.46	TRUE	0.00114123
Atf3	Clcn5	1	hocomoco__ATF3_HUMAN.H11MO.0.A	3.46	TRUE	0.00186652
Atf3	Cnot7	5	hocomoco__ATF3_HUMAN.H11MO.0.A	3.46	TRUE	0.00111729
Atf3	D17Wsu92e	5	hocomoco__ATF3_HUMAN.H11MO.0.A	3.46	TRUE	0.00133341
Atf3	Dhdds	2	hocomoco__ATF3_HUMAN.H11MO.0.A	3.46	TRUE	0.00191666
Atf3	Dusp1	7	hocomoco__ATF3_HUMAN.H11MO.0.A	3.46	TRUE	0.00139626
Atf3	Fnip2	3	hocomoco__ATF3_HUMAN.H11MO.0.A	3.46	TRUE	0.00105078
Atf3	Ift81	4	hocomoco__ATF3_HUMAN.H11MO.0.A	3.46	TRUE	0.00142231
Atf3	Insig1	3	hocomoco__ATF3_HUMAN.H11MO.0.A	3.46	TRUE	0.00118792
Atf3	Jun	5	hocomoco__ATF3_HUMAN.H11MO.0.A	3.46	TRUE	0.00117924
Atf3	Junb	6	hocomoco__ATF3_HUMAN.H11MO.0.A	3.46	TRUE	0.0023048
Atf3	Kdm4c	2	hocomoco__ATF3_HUMAN.H11MO.0.A	3.46	TRUE	0.00131745
Atf3	Klf6	18	hocomoco__ATF3_HUMAN.H11MO.0.A	3.46	TRUE	0.0050215
Atf3	Klhl12	4	hocomoco__ATF3_HUMAN.H11MO.0.A	3.46	TRUE	0.00103025
Atf3	Map1lc3a	4	hocomoco__ATF3_HUMAN.H11MO.0.A	3.46	TRUE	0.00145639
Atf3	Mapk3	3	hocomoco__ATF3_HUMAN.H11MO.0.A	3.46	TRUE	0.00118681
Atf3	Mtm1	3	hocomoco__ATF3_HUMAN.H11MO.0.A	3.46	TRUE	0.00196832
Atf3	Nup98	5	hocomoco__ATF3_HUMAN.H11MO.0.A	3.46	TRUE	0.00111942
Atf3	Picalm	4	hocomoco__ATF3_HUMAN.H11MO.0.A	3.46	TRUE	0.00139996
Atf3	Qtrt1	1	hocomoco__ATF3_HUMAN.H11MO.0.A	3.46	TRUE	0.00196687
Atf3	Rapgef2	2	hocomoco__ATF3_HUMAN.H11MO.0.A	3.46	TRUE	0.00108984
Atf3	Smndc1	2	hocomoco__ATF3_HUMAN.H11MO.0.A	3.46	TRUE	0.00147768
Atf3	Snx2	3	hocomoco__ATF3_HUMAN.H11MO.0.A	3.46	TRUE	0.00158478
Atf3	Stt3a	2	hocomoco__ATF3_HUMAN.H11MO.0.A	3.46	TRUE	0.00112654
Atf3	Taf1	2	hocomoco__ATF3_HUMAN.H11MO.0.A	3.46	TRUE	0.00147837
Atf3	Tnpo2	3	hocomoco__ATF3_HUMAN.H11MO.0.A	3.46	TRUE	0.0012743
Atf3	Trap1	6	hocomoco__ATF3_HUMAN.H11MO.0.A	3.46	TRUE	0.0010485
Atf3	Trip6	5	hocomoco__ATF3_HUMAN.H11MO.0.A	3.46	TRUE	0.00120983
Atf3	Trp53inp2	3	hocomoco__ATF3_HUMAN.H11MO.0.A	3.46	TRUE	0.00113794
Atf3	Urod	1	hocomoco__ATF3_HUMAN.H11MO.0.A	3.46	TRUE	0.00101459
Atf3	Usp31	3	hocomoco__ATF3_HUMAN.H11MO.0.A	3.46	TRUE	0.00111376
Atf3	Vma21	3	hocomoco__ATF3_HUMAN.H11MO.0.A	3.46	TRUE	0.00199607
Atf3	Wdr19	2	hocomoco__ATF3_HUMAN.H11MO.0.A	3.46	TRUE	0.00134133
Atf3	Arhgdib	1	dbcorrdb__POLR2AphosphoS5__ENCSR000BQC_1__m2	3.33	FALSE	0.0013283
Atf3	Cldn4	1	transfac_pro__M00514	3.33	FALSE	0.00178611
Atf3	Egr3	2	dbcorrdb__POLR2AphosphoS5__ENCSR000BQC_1__m2	3.33	FALSE	0.00122874
Atf3	Ezh1	2	dbcorrdb__POLR2AphosphoS5__ENCSR000BQC_1__m2	3.33	FALSE	0.00123637
Atf3	Fhit	1	dbcorrdb__POLR2AphosphoS5__ENCSR000BQC_1__m2	3.33	FALSE	0.00112204
Atf3	Lclat1	1	transfac_pro__M00514	3.33	FALSE	0.00118226
Atf3	Maml2	4	dbcorrdb__POLR2AphosphoS5__ENCSR000BQC_1__m2	3.33	FALSE	0.00264888
Atf3	Med1	1	dbcorrdb__POLR2AphosphoS5__ENCSR000BQC_1__m2	3.33	FALSE	0.00101814
Atf3	Osbpl6	1	dbcorrdb__POLR2AphosphoS5__ENCSR000BQC_1__m2	3.33	FALSE	0.00156614
Atf3	Ovol1	2	dbcorrdb__POLR2AphosphoS5__ENCSR000BQC_1__m2	3.33	FALSE	0.0025226
Atf3	Phldb1	1	dbcorrdb__POLR2AphosphoS5__ENCSR000BQC_1__m2	3.33	FALSE	0.0020688
Atf3	Pitpna	3	transfac_pro__M00514	3.33	FALSE	0.00197019
Atf3	Ppp1r15a	2	transfac_pro__M00514	3.33	FALSE	0.00126999
Atf3	Ptprf	2	dbcorrdb__POLR2AphosphoS5__ENCSR000BQC_1__m2	3.33	FALSE	0.00109091
Atf3	Rhog	2	transfac_pro__M00514	3.33	FALSE	0.00119135
Atf3	Rnf19a	3	transfac_pro__M00514	3.33	FALSE	0.00100567
Atf3	Soat1	1	dbcorrdb__POLR2AphosphoS5__ENCSR000BQC_1__m2	3.33	FALSE	0.00163415
Atf3	Socs3	1	dbcorrdb__POLR2AphosphoS5__ENCSR000BQC_1__m2	3.33	FALSE	0.00119891
Atf3	Spns2	1	dbcorrdb__POLR2AphosphoS5__ENCSR000BQC_1__m2	3.33	FALSE	0.00155688
Atf3	Srxn1	3	transfac_pro__M00514	3.33	FALSE	0.00152918
Atf3	Syngr1	2	transfac_pro__M00514	3.33	FALSE	0.00109233
Atf3	Tmem175	1	transfac_pro__M00514	3.33	FALSE	0.00114137
Atf3	Trim7	1	dbcorrdb__POLR2AphosphoS5__ENCSR000BQC_1__m2	3.33	FALSE	0.00127408
Atf3	Unc5b	2	dbcorrdb__POLR2AphosphoS5__ENCSR000BQC_1__m2	3.33	FALSE	0.00159625
Atf3	Wnt7b	2	dbcorrdb__POLR2AphosphoS5__ENCSR000BQC_1__m2	3.33	FALSE	0.00136473
Atf3	Zfp36	2	dbcorrdb__POLR2AphosphoS5__ENCSR000BQC_1__m2	3.33	FALSE	0.00125351
Atf3	Zfp516	2	dbcorrdb__POLR2AphosphoS5__ENCSR000BQC_1__m2	3.33	FALSE	0.00114127
Atf3	Zfp839	1	dbcorrdb__POLR2AphosphoS5__ENCSR000BQC_1__m2	3.33	FALSE	0.00123705
Atf3	Amotl2	1	taipale__BATF3_DBD_TGATGACGTCATCA	3.32	FALSE	0.00183066
Atf3	Cyfip2	1	taipale__BATF3_DBD_TGATGACGTCATCA	3.32	FALSE	0.00142004
Atf3	Cytip	1	taipale__BATF3_DBD_TGATGACGTCATCA	3.32	FALSE	0.00133611
Atf3	Foxo3	1	taipale__BATF3_DBD_TGATGACGTCATCA	3.32	FALSE	0.00134014
Atf3	Med9	1	taipale__BATF3_DBD_TGATGACGTCATCA	3.32	FALSE	0.00126002
Atf3	Nfyc	1	taipale__BATF3_DBD_TGATGACGTCATCA	3.32	FALSE	0.00143312
Atf3	Plekha1	2	taipale__BATF3_DBD_TGATGACGTCATCA	3.32	FALSE	0.00109685
Atf3	Ranbp3l	1	taipale__BATF3_DBD_TGATGACGTCATCA	3.32	FALSE	0.00142355
Atf3	Riok3	2	taipale__BATF3_DBD_TGATGACGTCATCA	3.32	FALSE	0.00108305
Atf3	Zbtb37	2	taipale__BATF3_DBD_TGATGACGTCATCA	3.32	FALSE	0.00117404
Atf3	Abca13	1	factorbook__CREB	3.28	TRUE	0.00103542
Atf3	Arih2	2	factorbook__CREB	3.28	TRUE	0.00295233
Atf3	Atf3	7	factorbook__CREB	3.28	TRUE	NA
Atf3	Btg2	4	factorbook__CREB	3.28	TRUE	0.00115569
Atf3	Coq10b	3	factorbook__CREB	3.28	TRUE	0.00117645
Atf3	Dusp16	2	factorbook__CREB	3.28	TRUE	0.00142807
Atf3	Herpud1	3	factorbook__CREB	3.28	TRUE	0.00121611
Atf3	Larp7	3	factorbook__CREB	3.28	TRUE	0.0010022
Atf3	Mfn2	3	factorbook__CREB	3.28	TRUE	0.00130314
Atf3	Mrps18b	2	factorbook__CREB	3.28	TRUE	0.00111051
Atf3	Nfkbiz	3	factorbook__CREB	3.28	TRUE	0.00149514
Atf3	Ppp2r2d	4	factorbook__CREB	3.28	TRUE	0.00134471
Atf3	Ptpn11	3	factorbook__CREB	3.28	TRUE	0.00133463
Atf3	Slc38a1	3	factorbook__CREB	3.28	TRUE	0.00108013
Atf3	Slco2a1	2	factorbook__CREB	3.28	TRUE	0.00167022
Atf3	Zfpl1	4	factorbook__CREB	3.28	TRUE	0.00112125
Atf3	0610037L13Rik	1	dbcorrdb__MXI1__ENCSR000EIA_1__m4	3.13	FALSE	0.00162751
Atf3	Actn1	1	dbcorrdb__MXI1__ENCSR000EIA_1__m4	3.13	FALSE	0.00101095
Atf3	Actr10	1	dbcorrdb__MXI1__ENCSR000EIA_1__m4	3.13	FALSE	0.00117248
Atf3	Acvr1b	1	dbcorrdb__MXI1__ENCSR000EIA_1__m4	3.13	FALSE	0.00107686
Atf3	Agap1	1	dbcorrdb__MXI1__ENCSR000EIA_1__m4	3.13	FALSE	0.00113082
Atf3	Agtrap	1	dbcorrdb__MXI1__ENCSR000EIA_1__m4	3.13	FALSE	0.0011708
Atf3	Aph1a	1	dbcorrdb__MXI1__ENCSR000EIA_1__m4	3.13	FALSE	0.00101871
Atf3	Arl8a	1	dbcorrdb__MXI1__ENCSR000EIA_1__m4	3.13	FALSE	0.00138426
Atf3	Baz2a	1	dbcorrdb__MXI1__ENCSR000EIA_1__m4	3.13	FALSE	0.00101097
Atf3	Bend7	1	dbcorrdb__MXI1__ENCSR000EIA_1__m4	3.13	FALSE	0.00211203
Atf3	Bicc1	1	dbcorrdb__MXI1__ENCSR000EIA_1__m4	3.13	FALSE	0.0016463
Atf3	Bin1	1	dbcorrdb__MXI1__ENCSR000EIA_1__m4	3.13	FALSE	0.00111366
Atf3	C1galt1	1	dbcorrdb__MXI1__ENCSR000EIA_1__m4	3.13	FALSE	0.00115622
Atf3	C2cd2	1	dbcorrdb__MXI1__ENCSR000EIA_1__m4	3.13	FALSE	0.00112715
Atf3	C77080	1	dbcorrdb__MXI1__ENCSR000EIA_1__m4	3.13	FALSE	0.00159384
Atf3	Ccdc112	1	dbcorrdb__MXI1__ENCSR000EIA_1__m4	3.13	FALSE	0.00141291
Atf3	Ccdc85c	1	dbcorrdb__MXI1__ENCSR000EIA_1__m4	3.13	FALSE	0.00157984
Atf3	Chid1	1	dbcorrdb__MXI1__ENCSR000EIA_1__m4	3.13	FALSE	0.00143329
Atf3	Cic	1	dbcorrdb__MXI1__ENCSR000EIA_1__m4	3.13	FALSE	0.00130365
Atf3	Cmtm8	1	dbcorrdb__MXI1__ENCSR000EIA_1__m4	3.13	FALSE	0.00102147
Atf3	Cobl	1	dbcorrdb__MXI1__ENCSR000EIA_1__m4	3.13	FALSE	0.00194476
Atf3	Cobll1	1	dbcorrdb__MXI1__ENCSR000EIA_1__m4	3.13	FALSE	0.00102187
Atf3	Cog1	1	dbcorrdb__MXI1__ENCSR000EIA_1__m4	3.13	FALSE	0.00310459
Atf3	Crlf2	1	dbcorrdb__MXI1__ENCSR000EIA_1__m4	3.13	FALSE	0.00109884
Atf3	Csgalnact2	1	dbcorrdb__MXI1__ENCSR000EIA_1__m4	3.13	FALSE	0.00142195
Atf3	Dusp2	1	dbcorrdb__MXI1__ENCSR000EIA_1__m4	3.13	FALSE	0.00258678
Atf3	Dyrk2	1	dbcorrdb__MXI1__ENCSR000EIA_1__m4	3.13	FALSE	0.00181602
Atf3	E130308A19Rik	1	dbcorrdb__MXI1__ENCSR000EIA_1__m4	3.13	FALSE	0.00100108
Atf3	Ece1	1	dbcorrdb__MXI1__ENCSR000EIA_1__m4	3.13	FALSE	0.00202174
Atf3	Eps8	1	dbcorrdb__MXI1__ENCSR000EIA_1__m4	3.13	FALSE	0.00111758
Atf3	Eps8l2	1	dbcorrdb__MXI1__ENCSR000EIA_1__m4	3.13	FALSE	0.0010008
Atf3	Exoc6	1	dbcorrdb__MXI1__ENCSR000EIA_1__m4	3.13	FALSE	0.0010445
Atf3	F2rl1	1	dbcorrdb__MXI1__ENCSR000EIA_1__m4	3.13	FALSE	0.00290857
Atf3	Fam107b	1	dbcorrdb__MXI1__ENCSR000EIA_1__m4	3.13	FALSE	0.00182017
Atf3	Fam171a1	1	dbcorrdb__MXI1__ENCSR000EIA_1__m4	3.13	FALSE	0.00209935
Atf3	Fam20c	1	dbcorrdb__MXI1__ENCSR000EIA_1__m4	3.13	FALSE	0.00125705
Atf3	Fam46a	1	dbcorrdb__MXI1__ENCSR000EIA_1__m4	3.13	FALSE	0.00132373
Atf3	Fam69a	1	dbcorrdb__MXI1__ENCSR000EIA_1__m4	3.13	FALSE	0.00128925
Atf3	Fhod3	1	dbcorrdb__MXI1__ENCSR000EIA_1__m4	3.13	FALSE	0.0018191
Atf3	Foxp4	1	dbcorrdb__MXI1__ENCSR000EIA_1__m4	3.13	FALSE	0.00148417
Atf3	Gab1	1	dbcorrdb__MXI1__ENCSR000EIA_1__m4	3.13	FALSE	0.00145539
Atf3	Gadd45b	4	dbcorrdb__MXI1__ENCSR000EIA_1__m4	3.13	FALSE	0.00251085
Atf3	Gatad1	1	dbcorrdb__MXI1__ENCSR000EIA_1__m4	3.13	FALSE	0.00107525
Atf3	Gcc2	1	dbcorrdb__MXI1__ENCSR000EIA_1__m4	3.13	FALSE	0.00115111
Atf3	Glg1	1	dbcorrdb__MXI1__ENCSR000EIA_1__m4	3.13	FALSE	0.00137932
Atf3	Golga1	1	dbcorrdb__MXI1__ENCSR000EIA_1__m4	3.13	FALSE	0.00166243
Atf3	Golga4	1	dbcorrdb__MXI1__ENCSR000EIA_1__m4	3.13	FALSE	0.00116575
Atf3	H19	1	dbcorrdb__MXI1__ENCSR000EIA_1__m4	3.13	FALSE	0.00149509
Atf3	Herc2	1	dbcorrdb__MXI1__ENCSR000EIA_1__m4	3.13	FALSE	0.00194293
Atf3	Herc4	1	dbcorrdb__MXI1__ENCSR000EIA_1__m4	3.13	FALSE	0.00108083
Atf3	Hnf1a	1	dbcorrdb__MXI1__ENCSR000EIA_1__m4	3.13	FALSE	0.00131629
Atf3	Hs6st1	1	dbcorrdb__MXI1__ENCSR000EIA_1__m4	3.13	FALSE	0.00121747
Atf3	Hspb1	1	dbcorrdb__MXI1__ENCSR000EIA_1__m4	3.13	FALSE	0.00228507
Atf3	Hspg2	1	dbcorrdb__MXI1__ENCSR000EIA_1__m4	3.13	FALSE	0.00142834
Atf3	Impad1	1	dbcorrdb__MXI1__ENCSR000EIA_1__m4	3.13	FALSE	0.00127216
Atf3	Klf2	1	dbcorrdb__MXI1__ENCSR000EIA_1__m4	3.13	FALSE	0.00146156
Atf3	Map3k3	1	dbcorrdb__MXI1__ENCSR000EIA_1__m4	3.13	FALSE	0.00173802
Atf3	Mapk1	1	dbcorrdb__MXI1__ENCSR000EIA_1__m4	3.13	FALSE	0.00100147
Atf3	Mfap3l	1	dbcorrdb__MXI1__ENCSR000EIA_1__m4	3.13	FALSE	0.00226834
Atf3	Mier3	1	dbcorrdb__MXI1__ENCSR000EIA_1__m4	3.13	FALSE	0.00216534
Atf3	Mlst8	1	dbcorrdb__MXI1__ENCSR000EIA_1__m4	3.13	FALSE	0.00136925
Atf3	Mras	1	dbcorrdb__MXI1__ENCSR000EIA_1__m4	3.13	FALSE	0.00163535
Atf3	Mrpl38	1	dbcorrdb__MXI1__ENCSR000EIA_1__m4	3.13	FALSE	0.00109848
Atf3	Msh6	1	dbcorrdb__MXI1__ENCSR000EIA_1__m4	3.13	FALSE	0.00122431
Atf3	Mtmr1	1	dbcorrdb__MXI1__ENCSR000EIA_1__m4	3.13	FALSE	0.00183986
Atf3	Mtx2	1	dbcorrdb__MXI1__ENCSR000EIA_1__m4	3.13	FALSE	0.00120795
Atf3	Myo5b	1	dbcorrdb__MXI1__ENCSR000EIA_1__m4	3.13	FALSE	0.00191736
Atf3	Neo1	1	dbcorrdb__MXI1__ENCSR000EIA_1__m4	3.13	FALSE	0.00153141
Atf3	Nfib	1	dbcorrdb__MXI1__ENCSR000EIA_1__m4	3.13	FALSE	0.00157286
Atf3	Ngly1	1	dbcorrdb__MXI1__ENCSR000EIA_1__m4	3.13	FALSE	0.00107796
Atf3	Ntn4	1	dbcorrdb__MXI1__ENCSR000EIA_1__m4	3.13	FALSE	0.00191312
Atf3	Osr2	1	dbcorrdb__MXI1__ENCSR000EIA_1__m4	3.13	FALSE	0.00334077
Atf3	Otud4	1	dbcorrdb__MXI1__ENCSR000EIA_1__m4	3.13	FALSE	0.00104028
Atf3	Pank4	1	dbcorrdb__MXI1__ENCSR000EIA_1__m4	3.13	FALSE	0.00171432
Atf3	Paqr5	1	dbcorrdb__MXI1__ENCSR000EIA_1__m4	3.13	FALSE	0.00106345
Atf3	Parp8	1	dbcorrdb__MXI1__ENCSR000EIA_1__m4	3.13	FALSE	0.00122129
Atf3	Pfkp	1	dbcorrdb__MXI1__ENCSR000EIA_1__m4	3.13	FALSE	0.00130408
Atf3	Pgp	1	dbcorrdb__MXI1__ENCSR000EIA_1__m4	3.13	FALSE	0.00157675
Atf3	Phka2	1	dbcorrdb__MXI1__ENCSR000EIA_1__m4	3.13	FALSE	0.00129021
Atf3	Phyhipl	1	dbcorrdb__MXI1__ENCSR000EIA_1__m4	3.13	FALSE	0.00130484
Atf3	Plxna1	1	dbcorrdb__MXI1__ENCSR000EIA_1__m4	3.13	FALSE	0.00165715
Atf3	Ppp1r12a	1	dbcorrdb__MXI1__ENCSR000EIA_1__m4	3.13	FALSE	0.00151769
Atf3	Prkaa1	1	dbcorrdb__MXI1__ENCSR000EIA_1__m4	3.13	FALSE	0.00105926
Atf3	Psmd13	1	dbcorrdb__MXI1__ENCSR000EIA_1__m4	3.13	FALSE	0.00206762
Atf3	Pycrl	1	dbcorrdb__MXI1__ENCSR000EIA_1__m4	3.13	FALSE	0.00113275
Atf3	Rab11fip5	1	dbcorrdb__MXI1__ENCSR000EIA_1__m4	3.13	FALSE	0.00147016
Atf3	Rap1gap	1	dbcorrdb__MXI1__ENCSR000EIA_1__m4	3.13	FALSE	0.00111836
Atf3	Rap1gds1	1	dbcorrdb__MXI1__ENCSR000EIA_1__m4	3.13	FALSE	0.00160234
Atf3	Rap2a	1	dbcorrdb__MXI1__ENCSR000EIA_1__m4	3.13	FALSE	0.00103452
Atf3	Reep6	1	dbcorrdb__MXI1__ENCSR000EIA_1__m4	3.13	FALSE	0.00166109
Atf3	Rhob	1	dbcorrdb__MXI1__ENCSR000EIA_1__m4	3.13	FALSE	0.00167296
Atf3	Rictor	1	dbcorrdb__MXI1__ENCSR000EIA_1__m4	3.13	FALSE	0.00135581
Atf3	Rngtt	1	dbcorrdb__MXI1__ENCSR000EIA_1__m4	3.13	FALSE	0.00171093
Atf3	Scmh1	1	dbcorrdb__MXI1__ENCSR000EIA_1__m4	3.13	FALSE	0.00216601
Atf3	Serinc2	1	dbcorrdb__MXI1__ENCSR000EIA_1__m4	3.13	FALSE	0.00189476
Atf3	Shisa5	1	dbcorrdb__MXI1__ENCSR000EIA_1__m4	3.13	FALSE	0.00359668
Atf3	Slc16a10	1	dbcorrdb__MXI1__ENCSR000EIA_1__m4	3.13	FALSE	0.0010339
Atf3	Slc22a23	1	dbcorrdb__MXI1__ENCSR000EIA_1__m4	3.13	FALSE	0.00174163
Atf3	Slk	1	dbcorrdb__MXI1__ENCSR000EIA_1__m4	3.13	FALSE	0.0010727
Atf3	Smtnl2	1	dbcorrdb__MXI1__ENCSR000EIA_1__m4	3.13	FALSE	0.00109381
Atf3	Sorbs1	1	dbcorrdb__MXI1__ENCSR000EIA_1__m4	3.13	FALSE	0.00134999
Atf3	Specc1	1	dbcorrdb__MXI1__ENCSR000EIA_1__m4	3.13	FALSE	0.00111431
Atf3	Srd5a1	1	dbcorrdb__MXI1__ENCSR000EIA_1__m4	3.13	FALSE	0.00146073
Atf3	Stx3	1	dbcorrdb__MXI1__ENCSR000EIA_1__m4	3.13	FALSE	0.00152803
Atf3	Tmem129	1	dbcorrdb__MXI1__ENCSR000EIA_1__m4	3.13	FALSE	0.00170378
Atf3	Tmem171	1	dbcorrdb__MXI1__ENCSR000EIA_1__m4	3.13	FALSE	0.00111057
Atf3	Tmem229a	1	dbcorrdb__MXI1__ENCSR000EIA_1__m4	3.13	FALSE	0.00104462
Atf3	Tnip1	1	dbcorrdb__MXI1__ENCSR000EIA_1__m4	3.13	FALSE	0.00223652
Atf3	Tprgl	1	dbcorrdb__MXI1__ENCSR000EIA_1__m4	3.13	FALSE	0.00110337
Atf3	Traf5	1	dbcorrdb__MXI1__ENCSR000EIA_1__m4	3.13	FALSE	0.00167064
Atf3	Triobp	1	dbcorrdb__MXI1__ENCSR000EIA_1__m4	3.13	FALSE	0.0013004
Atf3	Trpm4	1	dbcorrdb__MXI1__ENCSR000EIA_1__m4	3.13	FALSE	0.00139258
Atf3	Uaca	1	dbcorrdb__MXI1__ENCSR000EIA_1__m4	3.13	FALSE	0.00221362
Atf3	Ube2g1	1	dbcorrdb__MXI1__ENCSR000EIA_1__m4	3.13	FALSE	0.00106353
Atf3	Ugt8a	1	dbcorrdb__MXI1__ENCSR000EIA_1__m4	3.13	FALSE	0.00138676
Atf3	Unc93b1	1	dbcorrdb__MXI1__ENCSR000EIA_1__m4	3.13	FALSE	0.00104892
Atf3	Vat1	1	dbcorrdb__MXI1__ENCSR000EIA_1__m4	3.13	FALSE	0.00122174
Atf3	Zc3h12c	1	dbcorrdb__MXI1__ENCSR000EIA_1__m4	3.13	FALSE	0.00199457
Atf3	Dnm3	2	jaspar__MA0489.1	3.11	FALSE	0.00351878
Atf3	Enpp1	1	jaspar__MA0489.1	3.11	FALSE	0.00328244
Atf3	Fem1b	2	jaspar__MA0489.1	3.11	FALSE	0.00333194
Atf3	Fmn1	2	jaspar__MA0489.1	3.11	FALSE	0.00295774
Atf3	Gata2	3	jaspar__MA0489.1	3.11	FALSE	0.0027273
Atf3	Hip1r	3	jaspar__MA0489.1	3.11	FALSE	0.00251569
Atf3	Litaf	1	jaspar__MA0489.1	3.11	FALSE	0.00256209
Atf3	Mid1ip1	1	jaspar__MA0489.1	3.11	FALSE	0.00254898
Atf3	Plp2	2	jaspar__MA0489.1	3.11	FALSE	0.00261767
Atf3	Shroom2	2	jaspar__MA0489.1	3.11	FALSE	0.00419143
Atf3	1190002N15Rik	3	dbcorrdb__ATF3__ENCSR000BKC_1__m2	3.07	TRUE	0.00126739
Atf3	9530068E07Rik	2	dbcorrdb__ATF3__ENCSR000BKC_1__m2	3.07	TRUE	0.00151706
Atf3	Adamts5	3	dbcorrdb__ATF3__ENCSR000BKC_1__m2	3.07	TRUE	0.00354906
Atf3	Afg3l2	1	dbcorrdb__ATF3__ENCSR000BKC_1__m2	3.07	TRUE	0.00100818
Atf3	Aftph	2	dbcorrdb__ATF3__ENCSR000BKC_1__m2	3.07	TRUE	0.00117096
Atf3	Aif1l	2	dbcorrdb__ATF3__ENCSR000BKC_1__m2	3.07	TRUE	0.00114394
Atf3	Ankrd9	2	dbcorrdb__ATF3__ENCSR000BKC_1__m2	3.07	TRUE	0.0011225
Atf3	Arid5b	2	dbcorrdb__ATF3__ENCSR000BKC_1__m2	3.07	TRUE	0.00122103
Atf3	Atat1	1	dbcorrdb__ATF3__ENCSR000BKC_1__m2	3.07	TRUE	0.00149157
Atf3	Atg16l1	1	dbcorrdb__ATF3__ENCSR000BKC_1__m2	3.07	TRUE	0.0010555
Atf3	Brca2	2	dbcorrdb__ATF3__ENCSR000BKC_1__m2	3.07	TRUE	0.00120084
Atf3	Btf3l4	2	dbcorrdb__ATF3__ENCSR000BKC_1__m2	3.07	TRUE	0.00205387
Atf3	Cacna1a	2	dbcorrdb__ATF3__ENCSR000BKC_1__m2	3.07	TRUE	0.00159566
Atf3	Cbwd1	3	dbcorrdb__ATF3__ENCSR000BKC_1__m2	3.07	TRUE	0.00173292
Atf3	Cdk19	1	dbcorrdb__ATF3__ENCSR000BKC_1__m2	3.07	TRUE	0.00136685
Atf3	Chmp2b	1	dbcorrdb__ATF3__ENCSR000BKC_1__m2	3.07	TRUE	0.00139263
Atf3	Cmtm4	2	dbcorrdb__ATF3__ENCSR000BKC_1__m2	3.07	TRUE	0.00100451
Atf3	Coro1c	2	dbcorrdb__ATF3__ENCSR000BKC_1__m2	3.07	TRUE	0.0013367
Atf3	Ctdp1	2	dbcorrdb__ATF3__ENCSR000BKC_1__m2	3.07	TRUE	0.00222007
Atf3	Cttnbp2nl	3	dbcorrdb__ATF3__ENCSR000BKC_1__m2	3.07	TRUE	0.00125194
Atf3	Cyr61	1	dbcorrdb__ATF3__ENCSR000BKC_1__m2	3.07	TRUE	0.00196744
Atf3	Ddit4	1	dbcorrdb__ATF3__ENCSR000BKC_1__m2	3.07	TRUE	0.00225137
Atf3	Depdc7	1	dbcorrdb__ATF3__ENCSR000BKC_1__m2	3.07	TRUE	0.00154432
Atf3	Dhx40	1	dbcorrdb__ATF3__ENCSR000BKC_1__m2	3.07	TRUE	0.00170964
Atf3	Dnajb4	2	dbcorrdb__ATF3__ENCSR000BKC_1__m2	3.07	TRUE	0.0013932
Atf3	Efna1	2	dbcorrdb__ATF3__ENCSR000BKC_1__m2	3.07	TRUE	0.00109117
Atf3	Eif2b2	2	dbcorrdb__ATF3__ENCSR000BKC_1__m2	3.07	TRUE	0.00156466
Atf3	Eml4	1	dbcorrdb__ATF3__ENCSR000BKC_1__m2	3.07	TRUE	0.00148653
Atf3	Erbb2	2	dbcorrdb__ATF3__ENCSR000BKC_1__m2	3.07	TRUE	0.00127362
Atf3	Erc1	1	dbcorrdb__ATF3__ENCSR000BKC_1__m2	3.07	TRUE	0.00103217
Atf3	Errfi1	1	dbcorrdb__ATF3__ENCSR000BKC_1__m2	3.07	TRUE	0.00190184
Atf3	Far1	1	dbcorrdb__ATF3__ENCSR000BKC_1__m2	3.07	TRUE	0.00130538
Atf3	Fbxl3	3	dbcorrdb__ATF3__ENCSR000BKC_1__m2	3.07	TRUE	0.00115916
Atf3	Fbxw9	1	dbcorrdb__ATF3__ENCSR000BKC_1__m2	3.07	TRUE	0.00106645
Atf3	Fiz1	1	dbcorrdb__ATF3__ENCSR000BKC_1__m2	3.07	TRUE	0.00158221
Atf3	Flot1	1	dbcorrdb__ATF3__ENCSR000BKC_1__m2	3.07	TRUE	0.00133868
Atf3	Fos	3	dbcorrdb__ATF3__ENCSR000BKC_1__m2	3.07	TRUE	0.00248358
Atf3	Gtf2f2	1	dbcorrdb__ATF3__ENCSR000BKC_1__m2	3.07	TRUE	0.0013642
Atf3	Gtpbp2	2	dbcorrdb__ATF3__ENCSR000BKC_1__m2	3.07	TRUE	0.00114645
Atf3	Hspa1a	1	dbcorrdb__ATF3__ENCSR000BKC_1__m2	3.07	TRUE	0.00268531
Atf3	Igsf9	1	dbcorrdb__ATF3__ENCSR000BKC_1__m2	3.07	TRUE	0.0021577
Atf3	Isg20l2	1	dbcorrdb__ATF3__ENCSR000BKC_1__m2	3.07	TRUE	0.00101435
Atf3	Jak2	3	dbcorrdb__ATF3__ENCSR000BKC_1__m2	3.07	TRUE	0.0016882
Atf3	Kctd1	4	dbcorrdb__ATF3__ENCSR000BKC_1__m2	3.07	TRUE	0.00106235
Atf3	Kctd5	2	dbcorrdb__ATF3__ENCSR000BKC_1__m2	3.07	TRUE	0.00103831
Atf3	Klhl14	1	dbcorrdb__ATF3__ENCSR000BKC_1__m2	3.07	TRUE	0.00126538
Atf3	Klhl21	2	dbcorrdb__ATF3__ENCSR000BKC_1__m2	3.07	TRUE	0.00123522
Atf3	Kpna4	3	dbcorrdb__ATF3__ENCSR000BKC_1__m2	3.07	TRUE	0.00246982
Atf3	Krt18	1	dbcorrdb__ATF3__ENCSR000BKC_1__m2	3.07	TRUE	0.00107217
Atf3	Lonp1	1	dbcorrdb__ATF3__ENCSR000BKC_1__m2	3.07	TRUE	0.00146401
Atf3	Map3k10	1	dbcorrdb__ATF3__ENCSR000BKC_1__m2	3.07	TRUE	0.00261635
Atf3	Mapkapk2	2	dbcorrdb__ATF3__ENCSR000BKC_1__m2	3.07	TRUE	0.00154937
Atf3	Mecp2	2	dbcorrdb__ATF3__ENCSR000BKC_1__m2	3.07	TRUE	0.00127965
Atf3	Mtmr3	1	dbcorrdb__ATF3__ENCSR000BKC_1__m2	3.07	TRUE	0.00121308
Atf3	Nbeal1	2	dbcorrdb__ATF3__ENCSR000BKC_1__m2	3.07	TRUE	0.00123866
Atf3	Ndc80	1	dbcorrdb__ATF3__ENCSR000BKC_1__m2	3.07	TRUE	0.0013322
Atf3	Neurl1b	4	dbcorrdb__ATF3__ENCSR000BKC_1__m2	3.07	TRUE	0.00333356
Atf3	Nr2c2	2	dbcorrdb__ATF3__ENCSR000BKC_1__m2	3.07	TRUE	0.00183671
Atf3	Orc5	1	dbcorrdb__ATF3__ENCSR000BKC_1__m2	3.07	TRUE	0.00160714
Atf3	Pdp2	1	dbcorrdb__ATF3__ENCSR000BKC_1__m2	3.07	TRUE	0.00105257
Atf3	Plagl1	1	dbcorrdb__ATF3__ENCSR000BKC_1__m2	3.07	TRUE	0.00109245
Atf3	Plk2	1	dbcorrdb__ATF3__ENCSR000BKC_1__m2	3.07	TRUE	0.00247273
Atf3	Polk	1	dbcorrdb__ATF3__ENCSR000BKC_1__m2	3.07	TRUE	0.00266282
Atf3	Ppp2r5a	2	dbcorrdb__ATF3__ENCSR000BKC_1__m2	3.07	TRUE	0.00155122
Atf3	Preb	2	dbcorrdb__ATF3__ENCSR000BKC_1__m2	3.07	TRUE	0.00142226
Atf3	Prelid2	1	dbcorrdb__ATF3__ENCSR000BKC_1__m2	3.07	TRUE	0.00115653
Atf3	Prkacb	1	dbcorrdb__ATF3__ENCSR000BKC_1__m2	3.07	TRUE	0.00126111
Atf3	Prkci	2	dbcorrdb__ATF3__ENCSR000BKC_1__m2	3.07	TRUE	0.00297362
Atf3	Ralgds	4	dbcorrdb__ATF3__ENCSR000BKC_1__m2	3.07	TRUE	0.00143917
Atf3	Rlim	1	dbcorrdb__ATF3__ENCSR000BKC_1__m2	3.07	TRUE	0.00105938
Atf3	Rnf19b	2	dbcorrdb__ATF3__ENCSR000BKC_1__m2	3.07	TRUE	0.00177173
Atf3	Rprd2	1	dbcorrdb__ATF3__ENCSR000BKC_1__m2	3.07	TRUE	0.00208129
Atf3	Sar1a	1	dbcorrdb__ATF3__ENCSR000BKC_1__m2	3.07	TRUE	0.0013898
Atf3	Sars2	1	dbcorrdb__ATF3__ENCSR000BKC_1__m2	3.07	TRUE	0.00115072
Atf3	Sema4c	1	dbcorrdb__ATF3__ENCSR000BKC_1__m2	3.07	TRUE	0.00175531
Atf3	Slc38a9	2	dbcorrdb__ATF3__ENCSR000BKC_1__m2	3.07	TRUE	0.00155849
Atf3	Smarca1	2	dbcorrdb__ATF3__ENCSR000BKC_1__m2	3.07	TRUE	0.00126798
Atf3	Snx13	1	dbcorrdb__ATF3__ENCSR000BKC_1__m2	3.07	TRUE	0.00111132
Atf3	Sox6	1	dbcorrdb__ATF3__ENCSR000BKC_1__m2	3.07	TRUE	0.00253654
Atf3	Spint1	3	dbcorrdb__ATF3__ENCSR000BKC_1__m2	3.07	TRUE	0.00139158
Atf3	Spry2	2	dbcorrdb__ATF3__ENCSR000BKC_1__m2	3.07	TRUE	0.0011054
Atf3	Stk19	1	dbcorrdb__ATF3__ENCSR000BKC_1__m2	3.07	TRUE	0.00203814
Atf3	Tada2a	2	dbcorrdb__ATF3__ENCSR000BKC_1__m2	3.07	TRUE	0.00123181
Atf3	Tcf7l2	3	dbcorrdb__ATF3__ENCSR000BKC_1__m2	3.07	TRUE	0.00102011
Atf3	Tmed2	1	dbcorrdb__ATF3__ENCSR000BKC_1__m2	3.07	TRUE	0.00106125
Atf3	Tmem189	2	dbcorrdb__ATF3__ENCSR000BKC_1__m2	3.07	TRUE	0.001071
Atf3	Tsr1	1	dbcorrdb__ATF3__ENCSR000BKC_1__m2	3.07	TRUE	0.00155056
Atf3	Ttc32	1	dbcorrdb__ATF3__ENCSR000BKC_1__m2	3.07	TRUE	0.00266379
Atf3	Tubb2a	2	dbcorrdb__ATF3__ENCSR000BKC_1__m2	3.07	TRUE	0.00108554
Atf3	Ubfd1	1	dbcorrdb__ATF3__ENCSR000BKC_1__m2	3.07	TRUE	0.00127296
Atf3	Ubqln2	2	dbcorrdb__ATF3__ENCSR000BKC_1__m2	3.07	TRUE	0.00101286
Atf3	Unc13b	1	dbcorrdb__ATF3__ENCSR000BKC_1__m2	3.07	TRUE	0.00141793
Atf3	Usp48	2	dbcorrdb__ATF3__ENCSR000BKC_1__m2	3.07	TRUE	0.0013638
Atf3	Usp53	1	dbcorrdb__ATF3__ENCSR000BKC_1__m2	3.07	TRUE	0.0013994
Atf3	Usp6nl	2	dbcorrdb__ATF3__ENCSR000BKC_1__m2	3.07	TRUE	0.00124412
Atf3	Uxt	1	dbcorrdb__ATF3__ENCSR000BKC_1__m2	3.07	TRUE	0.00151418
Atf3	Vapb	2	dbcorrdb__ATF3__ENCSR000BKC_1__m2	3.07	TRUE	0.00182551
Atf3	Vps13c	1	dbcorrdb__ATF3__ENCSR000BKC_1__m2	3.07	TRUE	0.00168809
Atf3	Zfp513	2	dbcorrdb__ATF3__ENCSR000BKC_1__m2	3.07	TRUE	0.00118052
Atf3	Zswim7	1	dbcorrdb__ATF3__ENCSR000BKC_1__m2	3.07	TRUE	0.00122897
Atf3	Zyx	1	dbcorrdb__ATF3__ENCSR000BKC_1__m2	3.07	TRUE	0.00135659
Atf4	Igf2r	6	transfac_pro__M01861	4.28	FALSE	0.00259527
Atf4	Schip1	41	cisbp__M0275	4.26	FALSE	0.00434935
Atf4	Usp42	2	cisbp__M0275	4.26	FALSE	0.00361539
Atf4	Xpr1	7	cisbp__M0275	4.26	FALSE	0.00268561
Atf4	Zfx	5	cisbp__M0275	4.26	FALSE	0.00315896
Atf4	Cwc25	8	transfac_pro__M08803	4.18	FALSE	0.00285605
Atf4	Gbf1	4	transfac_pro__M08803	4.18	FALSE	0.00262424
Atf4	Trps1	17	jaspar__MA1069.1	3.95	FALSE	0.00274347
Atf4	Ddx17	13	cisbp__M0303	3.89	FALSE	0.00444454
Atf4	Htatsf1	8	cisbp__M0303	3.89	FALSE	0.00260126
Atf4	Med27	7	cisbp__M0303	3.89	FALSE	0.00673859
Atf4	Actr1b	27	transfac_pro__M07573	3.88	FALSE	0.00273314
Atf4	Atg7	2	transfac_pro__M07573	3.88	FALSE	0.00280162
Atf4	E130307A14Rik	4	transfac_pro__M07573	3.88	FALSE	0.00280127
Atf4	Erc1	2	transfac_pro__M07573	3.88	FALSE	0.00257506
Atf4	Espn	1	transfac_pro__M07573	3.88	FALSE	0.0031764
Atf4	Lama5	2	transfac_pro__M07573	3.88	FALSE	0.00301175
Atf4	Phf13	2	transfac_pro__M07573	3.88	FALSE	0.00351481
Atf4	Preb	5	transfac_pro__M07573	3.88	FALSE	0.00264856
Atf4	Tpp2	4	transfac_pro__M07573	3.88	FALSE	0.00269001
Atf4	Akirin1	101	transfac_pro__M00981	3.73	TRUE	0.00444219
Atf4	Anapc10	75	transfac_pro__M00981	3.73	TRUE	0.00279104
Atf4	Arih1	59	transfac_pro__M00981	3.73	TRUE	0.00321695
Atf4	Chpf	108	transfac_pro__M00981	3.73	TRUE	0.00321474
Atf4	Clasp2	105	transfac_pro__M00981	3.73	TRUE	0.00281179
Atf4	D430042O09Rik	105	transfac_pro__M00981	3.73	TRUE	0.00275404
Atf4	Dusp1	108	transfac_pro__M00981	3.73	TRUE	0.00264407
Atf4	Egr1	57	transfac_pro__M00981	3.73	TRUE	0.00296784
Atf4	Fosb	107	transfac_pro__M00981	3.73	TRUE	0.00292649
Atf4	Ppp1r15a	94	transfac_pro__M00981	3.73	TRUE	0.00291315
Atf4	Sidt2	90	transfac_pro__M00981	3.73	TRUE	0.00265029
Atf4	Trp53inp2	92	transfac_pro__M00981	3.73	TRUE	0.00244799
Atf4	Wdr82	99	transfac_pro__M00981	3.73	TRUE	0.0025707
Atf4	Atp13a3	5	jaspar__MA1069.1	3.69	FALSE	0.00259053
Atf4	Cic	1	jaspar__MA1069.1	3.69	FALSE	0.00264649
Atf4	Egln2	1	jaspar__MA1069.1	3.69	FALSE	0.00402971
Atf4	Hyou1	2	jaspar__MA1069.1	3.69	FALSE	0.00264288
Atf4	Pex13	1	jaspar__MA1069.1	3.69	FALSE	0.00253835
Atf4	Ppfia1	1	jaspar__MA1069.1	3.69	FALSE	0.00282977
Atf4	Strn3	1	jaspar__MA1069.1	3.69	FALSE	0.00329363
Atf4	Tbl3	1	jaspar__MA1069.1	3.69	FALSE	0.00335653
Atf4	Wdr90	1	jaspar__MA1069.1	3.69	FALSE	0.00445574
Atf4	Spry1	11	taipale_cyt_meth__ATF3_NRTGACGTCAYN_FL	3.55	FALSE	0.00345215
Atf4	Peli2	1	taipale_cyt_meth__CREB1_NRTGACGTCAYN_eDBD	3.37	FALSE	0.00302147
Atf4	Cops4	1	cisbp__M0362	3.34	FALSE	0.00312633
Atf4	Zfp521	1	cisbp__M0362	3.34	FALSE	0.00454108
Atf4	Brd2	20	transfac_pro__M00981	3.33	TRUE	0.00326898
Atf4	Dach1	20	transfac_pro__M00981	3.33	TRUE	0.00269108
Atf4	Gata3	18	transfac_pro__M00981	3.33	TRUE	0.0029229
Atf4	Ier2	57	transfac_pro__M00981	3.33	TRUE	0.00309574
Atf4	Ppp2r2a	17	transfac_pro__M00981	3.33	TRUE	0.00280259
Atf4	Sema4c	20	transfac_pro__M00981	3.33	TRUE	0.00319758
Atf4	Sox9	18	transfac_pro__M00981	3.33	TRUE	0.00275894
Atf4	Tnfaip1	12	transfac_pro__M00981	3.33	TRUE	0.00257305
Atf4	Yy1	20	transfac_pro__M00981	3.33	TRUE	0.00387451
Atf4	Fign	3	cisbp__M3089	3.28	FALSE	0.00284083
Atf4	Rictor	2	cisbp__M3089	3.28	FALSE	0.00245743
Atf4	Rnf5	2	cisbp__M3089	3.28	FALSE	0.00278998
Atf4	Bmp2k	1	transfac_pro__M00801	3.26	TRUE	0.0051152
Atf4	Dcaf6	2	transfac_pro__M00801	3.26	TRUE	0.00253894
Atf4	Dnajb2	22	transfac_pro__M00801	3.26	TRUE	0.00382573
Atf4	Ilf3	11	transfac_pro__M00801	3.26	TRUE	0.00356819
Atf4	Osbp	10	transfac_pro__M00801	3.26	TRUE	0.00293583
Atf4	Ypel5	3	transfac_pro__M00801	3.26	TRUE	0.00731871
Atf4	Zer1	1	transfac_pro__M00801	3.26	TRUE	0.00295121
Atf4	Zfand5	35	transfac_pro__M00801	3.26	TRUE	0.00352446
Atf4	Atf4	1	transfac_pro__M01861	3.2	FALSE	NA
Atf4	Lemd2	1	cisbp__M0346	3.17	FALSE	0.00302769
Atf4	Gtf2h5	13	transfac_pro__M01864	3.13	TRUE	0.00357954
Atf4	Eif3h	21	swissregulon__hs__ATF4.p2	3.12	TRUE	0.0032047
Atf4	Csk	1	transfac_pro__M07312	3.03	FALSE	0.00249514
Atf4	Mapk8ip1	1	transfac_pro__M07312	3.03	FALSE	0.00239759
Atf4	Scx	1	transfac_pro__M07312	3.03	FALSE	0.00273912
Atf6	Madd	6	dbcorrdb__JUN__ENCSR000EEK_1__m1	4.41	FALSE	0.00295095
Atf6	Rcan2	3	dbcorrdb__JUN__ENCSR000EEK_1__m1	4.41	FALSE	0.00266909
Atf6	Runx1	4	dbcorrdb__JUN__ENCSR000EEK_1__m1	4.41	FALSE	0.00322822
Atf6	Slc25a44	2	dbcorrdb__JUN__ENCSR000EEK_1__m1	4.41	FALSE	0.00419586
Atf6	Slc35b1	5	dbcorrdb__JUN__ENCSR000EEK_1__m1	4.41	FALSE	0.00264122
Atf6	Ptpru	6	transfac_pro__M07573	3.55	FALSE	0.00326291
Atf6	Aff4	1	homer__GCCACGTG_E-box	3.1	FALSE	0.00233947
Atf6	Ammecr1l	1	homer__GCCACGTG_E-box	3.1	FALSE	0.00185348
Atf6	Ap3d1	1	homer__GCCACGTG_E-box	3.1	FALSE	0.00179985
Atf6	Atxn2	1	homer__GCCACGTG_E-box	3.1	FALSE	0.00102094
Atf6	Fkbp5	1	homer__GCCACGTG_E-box	3.1	FALSE	0.00148809
Atf6	Glyr1	1	homer__GCCACGTG_E-box	3.1	FALSE	0.00133858
Atf6	Gmfb	1	homer__GCCACGTG_E-box	3.1	FALSE	0.00103789
Atf6	Mfsd1	1	homer__GCCACGTG_E-box	3.1	FALSE	0.00109423
Atf6	Mnt	1	homer__GCCACGTG_E-box	3.1	FALSE	0.00153894
Atf6	Mtm1	1	homer__GCCACGTG_E-box	3.1	FALSE	0.00172183
Atf6	Mtus1	1	homer__GCCACGTG_E-box	3.1	FALSE	0.00163857
Atf6	Nbea	1	homer__GCCACGTG_E-box	3.1	FALSE	0.00153321
Atf6	Nme2	1	homer__GCCACGTG_E-box	3.1	FALSE	0.00197613
Atf6	Nras	1	homer__GCCACGTG_E-box	3.1	FALSE	0.00119075
Atf6	Nup188	1	homer__GCCACGTG_E-box	3.1	FALSE	0.00128695
Atf6	Pdia5	1	homer__GCCACGTG_E-box	3.1	FALSE	0.00117598
Atf6	Pdp2	1	homer__GCCACGTG_E-box	3.1	FALSE	0.00103291
Atf6	Pld3	1	homer__GCCACGTG_E-box	3.1	FALSE	0.00100084
Atf6	Rexo2	1	homer__GCCACGTG_E-box	3.1	FALSE	0.00119659
Atf6	Rmnd1	1	homer__GCCACGTG_E-box	3.1	FALSE	0.00112424
Atf6	Slc38a9	1	homer__GCCACGTG_E-box	3.1	FALSE	0.00122601
Atf6	Snx2	1	homer__GCCACGTG_E-box	3.1	FALSE	0.0011652
Atf6	Snx8	1	homer__GCCACGTG_E-box	3.1	FALSE	0.00117831
Atf6	Tgfb2	1	homer__GCCACGTG_E-box	3.1	FALSE	0.00132667
Atf6	Tmem108	1	homer__GCCACGTG_E-box	3.1	FALSE	0.00208239
Atf6	Tom1l2	1	homer__GCCACGTG_E-box	3.1	FALSE	0.001412
Atf6	Tspan13	1	homer__GCCACGTG_E-box	3.1	FALSE	0.00118836
Atf6	Tug1	1	homer__GCCACGTG_E-box	3.1	FALSE	0.00114736
Atf6	Ubap2l	1	homer__GCCACGTG_E-box	3.1	FALSE	0.00100046
Atf6	Vps33a	1	homer__GCCACGTG_E-box	3.1	FALSE	0.0022632
Atf6	Ypel5	1	homer__GCCACGTG_E-box	3.1	FALSE	0.00165879
Atf6	Zcchc7	1	homer__GCCACGTG_E-box	3.1	FALSE	0.00134589
Atf6	1810055G02Rik	4	taipale__XBP1_DBD_GATGACGTCATC	3.07	FALSE	0.00335261
Atf6	Scamp5	2	taipale__XBP1_DBD_GATGACGTCATC	3.07	FALSE	0.00250514
Atf6b	1600020E01Rik	3	taipale_cyt_meth__CREB3L1_TGCCACGTCAYN_eDBD	4.22	FALSE	0.00124963
Atf6b	Aff4	9	taipale_cyt_meth__CREB3L1_TGCCACGTCAYN_eDBD	4.22	FALSE	0.00100785
Atf6b	Ankrd12	7	taipale_cyt_meth__CREB3L1_TGCCACGTCAYN_eDBD	4.22	FALSE	0.00107924
Atf6b	Armcx1	8	taipale_cyt_meth__CREB3L1_TGCCACGTCAYN_eDBD	4.22	FALSE	0.00130398
Atf6b	Calu	9	taipale_cyt_meth__CREB3L1_TGCCACGTCAYN_eDBD	4.22	FALSE	0.001077
Atf6b	Ccdc8	2	taipale_cyt_meth__CREB3L1_TGCCACGTCAYN_eDBD	4.22	FALSE	0.0011351
Atf6b	Chaf1a	3	taipale_cyt_meth__CREB3L1_TGCCACGTCAYN_eDBD	4.22	FALSE	0.0013657
Atf6b	Chsy1	3	taipale_cyt_meth__CREB3L1_TGCCACGTCAYN_eDBD	4.22	FALSE	0.00158042
Atf6b	Dap	2	taipale_cyt_meth__CREB3L1_TGCCACGTCAYN_eDBD	4.22	FALSE	0.00312219
Atf6b	Dennd5a	4	taipale_cyt_meth__CREB3L1_TGCCACGTCAYN_eDBD	4.22	FALSE	0.00150539
Atf6b	Derl1	3	taipale_cyt_meth__CREB3L1_TGCCACGTCAYN_eDBD	4.22	FALSE	0.0016246
Atf6b	Dnajb9	2	taipale_cyt_meth__CREB3L1_TGCCACGTCAYN_eDBD	4.22	FALSE	0.00142609
Atf6b	Fam192a	9	taipale_cyt_meth__CREB3L1_TGCCACGTCAYN_eDBD	4.22	FALSE	0.00103099
Atf6b	Fitm1	11	taipale_cyt_meth__CREB3L1_TGCCACGTCAYN_eDBD	4.22	FALSE	0.00203122
Atf6b	Fmr1	7	taipale_cyt_meth__CREB3L1_TGCCACGTCAYN_eDBD	4.22	FALSE	0.00102951
Atf6b	Fnip1	9	taipale_cyt_meth__CREB3L1_TGCCACGTCAYN_eDBD	4.22	FALSE	0.00124177
Atf6b	Gmppb	11	taipale_cyt_meth__CREB3L1_TGCCACGTCAYN_eDBD	4.22	FALSE	0.00133853
Atf6b	Hoxb9	11	taipale_cyt_meth__CREB3L1_TGCCACGTCAYN_eDBD	4.22	FALSE	0.00113651
Atf6b	Hoxd11	6	taipale_cyt_meth__CREB3L1_TGCCACGTCAYN_eDBD	4.22	FALSE	0.00124185
Atf6b	Ikbip	2	taipale_cyt_meth__CREB3L1_TGCCACGTCAYN_eDBD	4.22	FALSE	0.00150419
Atf6b	Ilf3	7	taipale_cyt_meth__CREB3L1_TGCCACGTCAYN_eDBD	4.22	FALSE	0.0011296
Atf6b	Insig1	6	taipale_cyt_meth__CREB3L1_TGCCACGTCAYN_eDBD	4.22	FALSE	0.00117093
Atf6b	Lysmd3	8	taipale_cyt_meth__CREB3L1_TGCCACGTCAYN_eDBD	4.22	FALSE	0.00102586
Atf6b	Mcts2	4	taipale_cyt_meth__CREB3L1_TGCCACGTCAYN_eDBD	4.22	FALSE	0.00137098
Atf6b	Mmp14	8	taipale_cyt_meth__CREB3L1_TGCCACGTCAYN_eDBD	4.22	FALSE	0.0012432
Atf6b	Mogs	2	taipale_cyt_meth__CREB3L1_TGCCACGTCAYN_eDBD	4.22	FALSE	0.00108572
Atf6b	Napa	11	taipale_cyt_meth__CREB3L1_TGCCACGTCAYN_eDBD	4.22	FALSE	0.00102784
Atf6b	Nol8	3	taipale_cyt_meth__CREB3L1_TGCCACGTCAYN_eDBD	4.22	FALSE	0.00174629
Atf6b	Per3	1	taipale_cyt_meth__CREB3L1_TGCCACGTCAYN_eDBD	4.22	FALSE	0.00119425
Atf6b	Plagl1	9	taipale_cyt_meth__CREB3L1_TGCCACGTCAYN_eDBD	4.22	FALSE	0.00104395
Atf6b	Plekha1	1	taipale_cyt_meth__CREB3L1_TGCCACGTCAYN_eDBD	4.22	FALSE	0.00109146
Atf6b	Rexo2	3	taipale_cyt_meth__CREB3L1_TGCCACGTCAYN_eDBD	4.22	FALSE	0.00159917
Atf6b	Sec11c	5	taipale_cyt_meth__CREB3L1_TGCCACGTCAYN_eDBD	4.22	FALSE	0.00123295
Atf6b	Sh3gl1	9	taipale_cyt_meth__CREB3L1_TGCCACGTCAYN_eDBD	4.22	FALSE	0.00187417
Atf6b	Sirt1	9	taipale_cyt_meth__CREB3L1_TGCCACGTCAYN_eDBD	4.22	FALSE	0.00129955
Atf6b	Slc16a1	6	taipale_cyt_meth__CREB3L1_TGCCACGTCAYN_eDBD	4.22	FALSE	0.00102717
Atf6b	Slc7a6	9	taipale_cyt_meth__CREB3L1_TGCCACGTCAYN_eDBD	4.22	FALSE	0.00116403
Atf6b	Stx5a	11	taipale_cyt_meth__CREB3L1_TGCCACGTCAYN_eDBD	4.22	FALSE	0.00112572
Atf6b	Tle3	9	taipale_cyt_meth__CREB3L1_TGCCACGTCAYN_eDBD	4.22	FALSE	0.00395892
Atf6b	Tmem165	11	taipale_cyt_meth__CREB3L1_TGCCACGTCAYN_eDBD	4.22	FALSE	0.00111141
Atf6b	Trip6	8	taipale_cyt_meth__CREB3L1_TGCCACGTCAYN_eDBD	4.22	FALSE	0.0012082
Atf6b	Tsc1	5	taipale_cyt_meth__CREB3L1_TGCCACGTCAYN_eDBD	4.22	FALSE	0.00104182
Atf6b	Tspan13	11	taipale_cyt_meth__CREB3L1_TGCCACGTCAYN_eDBD	4.22	FALSE	0.00109066
Atf6b	Ubxn6	5	taipale_cyt_meth__CREB3L1_TGCCACGTCAYN_eDBD	4.22	FALSE	0.00128315
Atf6b	Usp31	5	taipale_cyt_meth__CREB3L1_TGCCACGTCAYN_eDBD	4.22	FALSE	0.001226
Atf6b	Vcp	8	taipale_cyt_meth__CREB3L1_TGCCACGTCAYN_eDBD	4.22	FALSE	0.00117845
Atf6b	Vwa2	2	taipale_cyt_meth__CREB3L1_TGCCACGTCAYN_eDBD	4.22	FALSE	0.00117363
Atf6b	Zbtb38	3	taipale_cyt_meth__CREB3L1_TGCCACGTCAYN_eDBD	4.22	FALSE	0.00103979
Atf6b	Zfp771	1	taipale_cyt_meth__CREB3L1_TGCCACGTCAYN_eDBD	4.22	FALSE	0.001588
Atf6b	Ampd3	2	taipale_cyt_meth__CREB3L1_TGCCACRTCAYN_eDBD_meth	3.78	FALSE	0.00308539
Atf6b	Cldn9	2	taipale_cyt_meth__CREB3L1_TGCCACRTCAYN_eDBD_meth	3.78	FALSE	0.0017008
Atf6b	Mov10	1	taipale_cyt_meth__CREB3L1_TGCCACRTCAYN_eDBD_meth	3.78	FALSE	0.00159126
Atf6b	Wls	6	taipale_cyt_meth__CREB3L1_TGCCACRTCAYN_eDBD_meth	3.78	FALSE	0.00158394
Atf6b	Yod1	4	taipale_cyt_meth__CREB3L1_TGCCACRTCAYN_eDBD_meth	3.78	FALSE	0.00191323
Atf6b	Cep57	3	flyfactorsurvey__CrebA_SANGER_5_FBgn0004396	3.52	FALSE	0.00128274
Atf6b	Scamp1	2	flyfactorsurvey__CrebA_SANGER_5_FBgn0004396	3.52	FALSE	0.00116733
Atf6b	Stx6	3	flyfactorsurvey__CrebA_SANGER_5_FBgn0004396	3.52	FALSE	0.00283315
Atf6b	Phactr1	4	cisbp__M5328	3.41	FALSE	0.00189293
Atf6b	Acsf2	1	hocomoco__CR3L2_HUMAN.H11MO.0.D	3.36	FALSE	0.00153069
Atf6b	Adnp2	2	hocomoco__CR3L2_HUMAN.H11MO.0.D	3.36	FALSE	0.00150593
Atf6b	Arpc5	1	hocomoco__CR3L2_HUMAN.H11MO.0.D	3.36	FALSE	0.00181091
Atf6b	Atf7	1	hocomoco__CR3L2_HUMAN.H11MO.0.D	3.36	FALSE	0.00215777
Atf6b	Bhlhe40	1	hocomoco__CR3L2_HUMAN.H11MO.0.D	3.36	FALSE	0.00103795
Atf6b	Btf3l4	1	hocomoco__CR3L2_HUMAN.H11MO.0.D	3.36	FALSE	0.0011244
Atf6b	Cdk7	1	hocomoco__CR3L2_HUMAN.H11MO.0.D	3.36	FALSE	0.0014043
Atf6b	Cnot7	2	hocomoco__CR3L2_HUMAN.H11MO.0.D	3.36	FALSE	0.00150468
Atf6b	Depdc1a	1	hocomoco__CR3L2_HUMAN.H11MO.0.D	3.36	FALSE	0.00139529
Atf6b	Eftud2	2	hocomoco__CR3L2_HUMAN.H11MO.0.D	3.36	FALSE	0.00103779
Atf6b	Mal2	1	hocomoco__CR3L2_HUMAN.H11MO.0.D	3.36	FALSE	0.00815484
Atf6b	Pip5k1a	1	hocomoco__CR3L2_HUMAN.H11MO.0.D	3.36	FALSE	0.00110213
Atf6b	Rabgap1	1	hocomoco__CR3L2_HUMAN.H11MO.0.D	3.36	FALSE	0.00118748
Atf6b	Tceal1	1	hocomoco__CR3L2_HUMAN.H11MO.0.D	3.36	FALSE	0.00111463
Atf6b	Tex10	1	hocomoco__CR3L2_HUMAN.H11MO.0.D	3.36	FALSE	0.00162571
Atf6b	Vamp2	1	hocomoco__CR3L2_HUMAN.H11MO.0.D	3.36	FALSE	0.00115091
Atf6b	Ythdc2	3	hocomoco__CR3L2_HUMAN.H11MO.0.D	3.36	FALSE	0.00160878
Atf6b	Zfp62	1	hocomoco__CR3L2_HUMAN.H11MO.0.D	3.36	FALSE	0.00188216
Atf6b	Med27	2	cisbp__M5330	3.31	FALSE	0.00123891
Atf6b	Bcl2l2	1	transfac_pro__M07679	3.14	FALSE	0.00155102
Atf6b	Eif1a	1	transfac_pro__M07679	3.14	FALSE	0.00100482
Atf6b	Nxt1	1	transfac_pro__M07679	3.14	FALSE	0.00104616
Atf6b	Sec16a	1	transfac_pro__M07679	3.14	FALSE	0.00103381
Atf6b	Taf10	1	transfac_pro__M07679	3.14	FALSE	0.00115618
Atf6b	Tjap1	1	transfac_pro__M07679	3.14	FALSE	0.0032435
Atf6b	Zfp523	2	transfac_pro__M07679	3.14	FALSE	0.0051243
Atf6b	Opa3	1	transfac_pro__M07680	3.12	FALSE	0.00427594
Atf6b	Setd7	1	transfac_pro__M07680	3.12	FALSE	0.00269945
Atf6b	Zcchc17	1	transfac_pro__M07680	3.12	FALSE	0.0028768
Atf7	Lasp1	1	transfac_pro__M09521	3.17	FALSE	0.00258214
Atf7	Sgip1	1	transfac_pro__M09521	3.17	FALSE	0.00313275
Atf7	Slc17a5	1	transfac_pro__M09521	3.17	FALSE	0.00492398
Atf7	Zfp281	1	transfac_pro__M09521	3.17	FALSE	0.00326263
Atf7	Nudt18	2	transfac_pro__M00801	3.13	TRUE	0.00355969
Atf7	Stx4a	1	transfac_pro__M00801	3.13	TRUE	0.00410208
Bach1	Arhgap23	4	transfac_public__M00037	5.09	FALSE	0.00362204
Bach1	Bach1	5	transfac_public__M00037	5.09	FALSE	NA
Bach1	Cc2d1b	4	transfac_public__M00037	5.09	FALSE	0.00268386
Bach1	Cd55	5	transfac_public__M00037	5.09	FALSE	0.00363026
Bach1	Creb3l2	4	transfac_public__M00037	5.09	FALSE	0.00285636
Bach1	Fasn	4	transfac_public__M00037	5.09	FALSE	0.00247771
Bach1	Hip1r	4	transfac_public__M00037	5.09	FALSE	0.00247758
Bach1	Nsun4	3	transfac_public__M00037	5.09	FALSE	0.00383782
Bach1	Rabggta	5	transfac_public__M00037	5.09	FALSE	0.00325948
Bach1	Rhod	4	transfac_public__M00037	5.09	FALSE	0.00340411
Bach1	Ric8b	3	transfac_public__M00037	5.09	FALSE	0.00331105
Bach1	Slc20a1	4	transfac_public__M00037	5.09	FALSE	0.00390714
Bach1	Wipf3	3	transfac_public__M00037	5.09	FALSE	0.00282313
Bach1	Zw10	3	transfac_public__M00037	5.09	FALSE	0.00479149
Bach1	Pygb	1	cisbp__M4526	3.61	FALSE	0.00288647
Bach2	Cadm1	1	cisbp__M0287	3.56	FALSE	0.00315184
Bach2	Hoxd11	1	cisbp__M0287	3.56	FALSE	0.0027138
Bach2	Nf1	1	cisbp__M0287	3.56	FALSE	0.00267934
Bach2	Nr1d2	1	cisbp__M0287	3.56	FALSE	0.00303528
Bach2	Sdccag8	1	cisbp__M0287	3.56	FALSE	0.00311975
Bach2	Zfx	1	cisbp__M0287	3.56	FALSE	0.00267669
Bclaf1	4833420G17Rik	40	dbcorrdb__BCLAF1__ENCSR000BKH_1__m1	4.31	TRUE	0.00492542
Bclaf1	Ahdc1	36	dbcorrdb__BCLAF1__ENCSR000BKH_1__m1	4.31	TRUE	0.00368862
Bclaf1	Fmr1	37	dbcorrdb__BCLAF1__ENCSR000BKH_1__m1	4.31	TRUE	0.00412332
Bclaf1	Krit1	36	dbcorrdb__BCLAF1__ENCSR000BKH_1__m1	4.31	TRUE	0.00462359
Bclaf1	Larp4	35	dbcorrdb__BCLAF1__ENCSR000BKH_1__m1	4.31	TRUE	0.00395342
Bclaf1	Rbm28	34	dbcorrdb__BCLAF1__ENCSR000BKH_1__m1	4.31	TRUE	0.00426353
Bclaf1	Sipa1	30	dbcorrdb__BCLAF1__ENCSR000BKH_1__m1	4.31	TRUE	0.004226
Bclaf1	Ssbp1	49	dbcorrdb__BCLAF1__ENCSR000BKH_1__m1	4.31	TRUE	0.00444717
Bclaf1	Zdhhc4	23	dbcorrdb__BCLAF1__ENCSR000BKH_1__m1	4.31	TRUE	0.0032221
Bclaf1	Abce1	4	dbcorrdb__TAF1__ENCSR000BHT_1__m1	3.88	FALSE	0.00231896
Bclaf1	Abcf1	16	dbcorrdb__TAF1__ENCSR000BHT_1__m1	3.88	FALSE	0.00278337
Bclaf1	Add3	17	dbcorrdb__TAF1__ENCSR000BHT_1__m1	3.88	FALSE	0.00279567
Bclaf1	Adprh	6	dbcorrdb__TAF1__ENCSR000BHT_1__m1	3.88	FALSE	0.00256461
Bclaf1	Aebp2	5	dbcorrdb__TAF1__ENCSR000BHT_1__m1	3.88	FALSE	0.00213075
Bclaf1	Akap8	18	dbcorrdb__TAF1__ENCSR000BHT_1__m1	3.88	FALSE	0.00294535
Bclaf1	Akap8l	4	dbcorrdb__TAF1__ENCSR000BHT_1__m1	3.88	FALSE	0.00199533
Bclaf1	Akap9	16	dbcorrdb__TAF1__ENCSR000BHT_1__m1	3.88	FALSE	0.00339389
Bclaf1	Alkbh8	6	dbcorrdb__TAF1__ENCSR000BHT_1__m1	3.88	FALSE	0.00196557
Bclaf1	Ammecr1	7	dbcorrdb__TAF1__ENCSR000BHT_1__m1	3.88	FALSE	0.00218719
Bclaf1	Amotl1	6	dbcorrdb__TAF1__ENCSR000BHT_1__m1	3.88	FALSE	0.00232574
Bclaf1	Anapc1	5	dbcorrdb__TAF1__ENCSR000BHT_1__m1	3.88	FALSE	0.00228224
Bclaf1	Ankrd10	9	dbcorrdb__TAF1__ENCSR000BHT_1__m1	3.88	FALSE	0.00254602
Bclaf1	Apc	14	dbcorrdb__TAF1__ENCSR000BHT_1__m1	3.88	FALSE	0.00214055
Bclaf1	Arhgap21	7	dbcorrdb__TAF1__ENCSR000BHT_1__m1	3.88	FALSE	0.00210466
Bclaf1	Arid4b	16	dbcorrdb__TAF1__ENCSR000BHT_1__m1	3.88	FALSE	0.00295648
Bclaf1	Arid5b	23	dbcorrdb__TAF1__ENCSR000BHT_1__m1	3.88	FALSE	0.00298597
Bclaf1	Arl13b	6	dbcorrdb__TAF1__ENCSR000BHT_1__m1	3.88	FALSE	0.00232092
Bclaf1	Arl4c	6	dbcorrdb__TAF1__ENCSR000BHT_1__m1	3.88	FALSE	0.00199435
Bclaf1	Asap1	21	dbcorrdb__TAF1__ENCSR000BHT_1__m1	3.88	FALSE	0.00204305
Bclaf1	Ash1l	14	dbcorrdb__TAF1__ENCSR000BHT_1__m1	3.88	FALSE	0.00323471
Bclaf1	Atad2b	9	dbcorrdb__TAF1__ENCSR000BHT_1__m1	3.88	FALSE	0.00331042
Bclaf1	Atp1b3	2	dbcorrdb__TAF1__ENCSR000BHT_1__m1	3.88	FALSE	0.00226889
Bclaf1	Atrx	10	dbcorrdb__TAF1__ENCSR000BHT_1__m1	3.88	FALSE	0.00640183
Bclaf1	Azin1	14	dbcorrdb__TAF1__ENCSR000BHT_1__m1	3.88	FALSE	0.0030877
Bclaf1	Bcas3	6	dbcorrdb__TAF1__ENCSR000BHT_1__m1	3.88	FALSE	0.00227895
Bclaf1	Bcl2l11	10	dbcorrdb__TAF1__ENCSR000BHT_1__m1	3.88	FALSE	0.00200918
Bclaf1	Birc6	8	dbcorrdb__TAF1__ENCSR000BHT_1__m1	3.88	FALSE	0.00265683
Bclaf1	Bmpr2	5	dbcorrdb__TAF1__ENCSR000BHT_1__m1	3.88	FALSE	0.00195255
Bclaf1	Boc	16	dbcorrdb__TAF1__ENCSR000BHT_1__m1	3.88	FALSE	0.00170458
Bclaf1	Bptf	12	dbcorrdb__TAF1__ENCSR000BHT_1__m1	3.88	FALSE	0.00383474
Bclaf1	Brd4	31	dbcorrdb__TAF1__ENCSR000BHT_1__m1	3.88	FALSE	0.00344948
Bclaf1	Bri3bp	5	dbcorrdb__TAF1__ENCSR000BHT_1__m1	3.88	FALSE	0.00259579
Bclaf1	Btrc	8	dbcorrdb__TAF1__ENCSR000BHT_1__m1	3.88	FALSE	0.002193
Bclaf1	Cacna1d	19	dbcorrdb__TAF1__ENCSR000BHT_1__m1	3.88	FALSE	0.00183133
Bclaf1	Cald1	2	dbcorrdb__TAF1__ENCSR000BHT_1__m1	3.88	FALSE	0.00276071
Bclaf1	Caprin1	9	dbcorrdb__TAF1__ENCSR000BHT_1__m1	3.88	FALSE	0.00311648
Bclaf1	Cbfa2t2	12	dbcorrdb__TAF1__ENCSR000BHT_1__m1	3.88	FALSE	0.00274334
Bclaf1	Cbl	8	dbcorrdb__TAF1__ENCSR000BHT_1__m1	3.88	FALSE	0.00253149
Bclaf1	Cbx1	6	dbcorrdb__TAF1__ENCSR000BHT_1__m1	3.88	FALSE	0.00256808
Bclaf1	Cbx3	12	dbcorrdb__TAF1__ENCSR000BHT_1__m1	3.88	FALSE	0.00264907
Bclaf1	Ccar1	26	dbcorrdb__TAF1__ENCSR000BHT_1__m1	3.88	FALSE	0.00629251
Bclaf1	Ccdc88a	19	dbcorrdb__TAF1__ENCSR000BHT_1__m1	3.88	FALSE	0.0027446
Bclaf1	Ccdc93	7	dbcorrdb__TAF1__ENCSR000BHT_1__m1	3.88	FALSE	0.00175365
Bclaf1	Ccni	26	dbcorrdb__TAF1__ENCSR000BHT_1__m1	3.88	FALSE	0.0028304
Bclaf1	Cct4	5	dbcorrdb__TAF1__ENCSR000BHT_1__m1	3.88	FALSE	0.00255414
Bclaf1	Cd302	15	dbcorrdb__TAF1__ENCSR000BHT_1__m1	3.88	FALSE	0.00221036
Bclaf1	Cdk2ap1	7	dbcorrdb__TAF1__ENCSR000BHT_1__m1	3.88	FALSE	0.00254205
Bclaf1	Cdk5rap2	5	dbcorrdb__TAF1__ENCSR000BHT_1__m1	3.88	FALSE	0.00222117
Bclaf1	Cdk8	2	dbcorrdb__TAF1__ENCSR000BHT_1__m1	3.88	FALSE	0.00302908
Bclaf1	Cdkn2aipnl	2	dbcorrdb__TAF1__ENCSR000BHT_1__m1	3.88	FALSE	0.0018349
Bclaf1	Cdv3	6	dbcorrdb__TAF1__ENCSR000BHT_1__m1	3.88	FALSE	0.0027835
Bclaf1	Cebpg	5	dbcorrdb__TAF1__ENCSR000BHT_1__m1	3.88	FALSE	0.00260989
Bclaf1	Cep170	21	dbcorrdb__TAF1__ENCSR000BHT_1__m1	3.88	FALSE	0.00294558
Bclaf1	Cfl2	10	dbcorrdb__TAF1__ENCSR000BHT_1__m1	3.88	FALSE	0.00360042
Bclaf1	Chd6	6	dbcorrdb__TAF1__ENCSR000BHT_1__m1	3.88	FALSE	0.0021725
Bclaf1	Clk1	3	dbcorrdb__TAF1__ENCSR000BHT_1__m1	3.88	FALSE	0.00250071
Bclaf1	Clspn	5	dbcorrdb__TAF1__ENCSR000BHT_1__m1	3.88	FALSE	0.00394337
Bclaf1	Cnot6	4	dbcorrdb__TAF1__ENCSR000BHT_1__m1	3.88	FALSE	0.00240509
Bclaf1	Col27a1	11	dbcorrdb__TAF1__ENCSR000BHT_1__m1	3.88	FALSE	0.00226695
Bclaf1	Cpne3	2	dbcorrdb__TAF1__ENCSR000BHT_1__m1	3.88	FALSE	0.0022151
Bclaf1	Cpsf7	10	dbcorrdb__TAF1__ENCSR000BHT_1__m1	3.88	FALSE	0.00250233
Bclaf1	Creb3l2	5	dbcorrdb__TAF1__ENCSR000BHT_1__m1	3.88	FALSE	0.00221981
Bclaf1	Crebbp	11	dbcorrdb__TAF1__ENCSR000BHT_1__m1	3.88	FALSE	0.00312272
Bclaf1	Csde1	14	dbcorrdb__TAF1__ENCSR000BHT_1__m1	3.88	FALSE	0.002903
Bclaf1	Ctdnep1	18	dbcorrdb__TAF1__ENCSR000BHT_1__m1	3.88	FALSE	0.00305864
Bclaf1	Ctnnbip1	23	dbcorrdb__TAF1__ENCSR000BHT_1__m1	3.88	FALSE	0.00222368
Bclaf1	Cul1	28	dbcorrdb__TAF1__ENCSR000BHT_1__m1	3.88	FALSE	0.0038659
Bclaf1	Cul3	28	dbcorrdb__TAF1__ENCSR000BHT_1__m1	3.88	FALSE	0.00317529
Bclaf1	Cwc27	5	dbcorrdb__TAF1__ENCSR000BHT_1__m1	3.88	FALSE	0.001987
Bclaf1	Cyth3	3	dbcorrdb__TAF1__ENCSR000BHT_1__m1	3.88	FALSE	0.00202411
Bclaf1	Dach1	23	dbcorrdb__TAF1__ENCSR000BHT_1__m1	3.88	FALSE	0.00213977
Bclaf1	Dcaf8	20	dbcorrdb__TAF1__ENCSR000BHT_1__m1	3.88	FALSE	0.00318219
Bclaf1	Dclk1	17	dbcorrdb__TAF1__ENCSR000BHT_1__m1	3.88	FALSE	0.00227911
Bclaf1	Ddhd1	7	dbcorrdb__TAF1__ENCSR000BHT_1__m1	3.88	FALSE	0.00301066
Bclaf1	Ddx17	16	dbcorrdb__TAF1__ENCSR000BHT_1__m1	3.88	FALSE	0.00260687
Bclaf1	Ddx23	16	dbcorrdb__TAF1__ENCSR000BHT_1__m1	3.88	FALSE	0.00305797
Bclaf1	Ddx3x	9	dbcorrdb__TAF1__ENCSR000BHT_1__m1	3.88	FALSE	0.00258656
Bclaf1	Ddx6	7	dbcorrdb__TAF1__ENCSR000BHT_1__m1	3.88	FALSE	0.00257188
Bclaf1	Dek	4	dbcorrdb__TAF1__ENCSR000BHT_1__m1	3.88	FALSE	0.00265756
Bclaf1	Dgcr8	18	dbcorrdb__TAF1__ENCSR000BHT_1__m1	3.88	FALSE	0.00296754
Bclaf1	Dhx15	5	dbcorrdb__TAF1__ENCSR000BHT_1__m1	3.88	FALSE	0.00254695
Bclaf1	Dicer1	15	dbcorrdb__TAF1__ENCSR000BHT_1__m1	3.88	FALSE	0.00277195
Bclaf1	Dip2c	12	dbcorrdb__TAF1__ENCSR000BHT_1__m1	3.88	FALSE	0.00254792
Bclaf1	Dnaja3	12	dbcorrdb__TAF1__ENCSR000BHT_1__m1	3.88	FALSE	0.00227833
Bclaf1	Dock1	6	dbcorrdb__TAF1__ENCSR000BHT_1__m1	3.88	FALSE	0.00204794
Bclaf1	Dock8	9	dbcorrdb__TAF1__ENCSR000BHT_1__m1	3.88	FALSE	0.00222324
Bclaf1	Dst	22	dbcorrdb__TAF1__ENCSR000BHT_1__m1	3.88	FALSE	0.00286208
Bclaf1	Dtx2	6	dbcorrdb__TAF1__ENCSR000BHT_1__m1	3.88	FALSE	0.00167738
Bclaf1	Eed	18	dbcorrdb__TAF1__ENCSR000BHT_1__m1	3.88	FALSE	0.00244412
Bclaf1	Eef1a1	7	dbcorrdb__TAF1__ENCSR000BHT_1__m1	3.88	FALSE	0.00211189
Bclaf1	Eef1g	18	dbcorrdb__TAF1__ENCSR000BHT_1__m1	3.88	FALSE	0.00292219
Bclaf1	Eef2k	14	dbcorrdb__TAF1__ENCSR000BHT_1__m1	3.88	FALSE	0.00205626
Bclaf1	Efnb2	6	dbcorrdb__TAF1__ENCSR000BHT_1__m1	3.88	FALSE	0.00197332
Bclaf1	Eif3h	11	dbcorrdb__TAF1__ENCSR000BHT_1__m1	3.88	FALSE	0.00273652
Bclaf1	Eif4g3	22	dbcorrdb__TAF1__ENCSR000BHT_1__m1	3.88	FALSE	0.00314824
Bclaf1	Enah	8	dbcorrdb__TAF1__ENCSR000BHT_1__m1	3.88	FALSE	0.00284735
Bclaf1	Eno1	5	dbcorrdb__TAF1__ENCSR000BHT_1__m1	3.88	FALSE	0.00275704
Bclaf1	Ensa	8	dbcorrdb__TAF1__ENCSR000BHT_1__m1	3.88	FALSE	0.00298154
Bclaf1	Epc2	14	dbcorrdb__TAF1__ENCSR000BHT_1__m1	3.88	FALSE	0.00216838
Bclaf1	Epha7	15	dbcorrdb__TAF1__ENCSR000BHT_1__m1	3.88	FALSE	0.0026896
Bclaf1	Eya4	27	dbcorrdb__TAF1__ENCSR000BHT_1__m1	3.88	FALSE	0.00381744
Bclaf1	Fam168a	16	dbcorrdb__TAF1__ENCSR000BHT_1__m1	3.88	FALSE	0.00361307
Bclaf1	Fance	4	dbcorrdb__TAF1__ENCSR000BHT_1__m1	3.88	FALSE	0.00275569
Bclaf1	Fbrs	12	dbcorrdb__TAF1__ENCSR000BHT_1__m1	3.88	FALSE	0.00216335
Bclaf1	Fbxl5	3	dbcorrdb__TAF1__ENCSR000BHT_1__m1	3.88	FALSE	0.00193587
Bclaf1	Fbxo21	4	dbcorrdb__TAF1__ENCSR000BHT_1__m1	3.88	FALSE	0.002491
Bclaf1	Fiz1	6	dbcorrdb__TAF1__ENCSR000BHT_1__m1	3.88	FALSE	0.00209886
Bclaf1	Flrt2	15	dbcorrdb__TAF1__ENCSR000BHT_1__m1	3.88	FALSE	0.00230673
Bclaf1	Fmn1	4	dbcorrdb__TAF1__ENCSR000BHT_1__m1	3.88	FALSE	0.00198553
Bclaf1	Fndc3a	13	dbcorrdb__TAF1__ENCSR000BHT_1__m1	3.88	FALSE	0.0041345
Bclaf1	Fndc3b	5	dbcorrdb__TAF1__ENCSR000BHT_1__m1	3.88	FALSE	0.00233137
Bclaf1	Fosb	6	dbcorrdb__TAF1__ENCSR000BHT_1__m1	3.88	FALSE	0.00250063
Bclaf1	Fscn1	6	dbcorrdb__TAF1__ENCSR000BHT_1__m1	3.88	FALSE	0.00217793
Bclaf1	Fubp1	3	dbcorrdb__TAF1__ENCSR000BHT_1__m1	3.88	FALSE	0.00374223
Bclaf1	Fzd4	5	dbcorrdb__TAF1__ENCSR000BHT_1__m1	3.88	FALSE	0.00221063
Bclaf1	Gadd45g	5	dbcorrdb__TAF1__ENCSR000BHT_1__m1	3.88	FALSE	0.00234512
Bclaf1	Gdi1	4	dbcorrdb__TAF1__ENCSR000BHT_1__m1	3.88	FALSE	0.00203219
Bclaf1	Gfpt1	20	dbcorrdb__TAF1__ENCSR000BHT_1__m1	3.88	FALSE	0.00241203
Bclaf1	Ggps1	29	dbcorrdb__TAF1__ENCSR000BHT_1__m1	3.88	FALSE	0.00256659
Bclaf1	Gigyf2	8	dbcorrdb__TAF1__ENCSR000BHT_1__m1	3.88	FALSE	0.00249768
Bclaf1	Git2	35	dbcorrdb__TAF1__ENCSR000BHT_1__m1	3.88	FALSE	0.00589317
Bclaf1	Gjc1	4	dbcorrdb__TAF1__ENCSR000BHT_1__m1	3.88	FALSE	0.00246151
Bclaf1	Gnaq	19	dbcorrdb__TAF1__ENCSR000BHT_1__m1	3.88	FALSE	0.0026802
Bclaf1	Gnpat	4	dbcorrdb__TAF1__ENCSR000BHT_1__m1	3.88	FALSE	0.00192689
Bclaf1	Gpatch8	11	dbcorrdb__TAF1__ENCSR000BHT_1__m1	3.88	FALSE	0.00291598
Bclaf1	Gpc3	4	dbcorrdb__TAF1__ENCSR000BHT_1__m1	3.88	FALSE	0.00271113
Bclaf1	Gprasp1	9	dbcorrdb__TAF1__ENCSR000BHT_1__m1	3.88	FALSE	0.00235888
Bclaf1	Greb1	9	dbcorrdb__TAF1__ENCSR000BHT_1__m1	3.88	FALSE	0.00212335
Bclaf1	Gtf2a1	18	dbcorrdb__TAF1__ENCSR000BHT_1__m1	3.88	FALSE	0.00319488
Bclaf1	Gtf3c1	9	dbcorrdb__TAF1__ENCSR000BHT_1__m1	3.88	FALSE	0.00258671
Bclaf1	H2afv	8	dbcorrdb__TAF1__ENCSR000BHT_1__m1	3.88	FALSE	0.00251396
Bclaf1	Heatr1	10	dbcorrdb__TAF1__ENCSR000BHT_1__m1	3.88	FALSE	0.00221009
Bclaf1	Heatr5a	8	dbcorrdb__TAF1__ENCSR000BHT_1__m1	3.88	FALSE	0.00248364
Bclaf1	Heyl	3	dbcorrdb__TAF1__ENCSR000BHT_1__m1	3.88	FALSE	0.00232549
Bclaf1	Hist3h2ba	7	dbcorrdb__TAF1__ENCSR000BHT_1__m1	3.88	FALSE	0.0019605
Bclaf1	Hmga2	12	dbcorrdb__TAF1__ENCSR000BHT_1__m1	3.88	FALSE	0.00219978
Bclaf1	Hmgb1	5	dbcorrdb__TAF1__ENCSR000BHT_1__m1	3.88	FALSE	0.00241226
Bclaf1	Hnrnpa2b1	20	dbcorrdb__TAF1__ENCSR000BHT_1__m1	3.88	FALSE	0.00309125
Bclaf1	Hnrnpa3	20	dbcorrdb__TAF1__ENCSR000BHT_1__m1	3.88	FALSE	0.00375683
Bclaf1	Hnrnph1	26	dbcorrdb__TAF1__ENCSR000BHT_1__m1	3.88	FALSE	0.00273868
Bclaf1	Hnrnph3	24	dbcorrdb__TAF1__ENCSR000BHT_1__m1	3.88	FALSE	0.00285702
Bclaf1	Hnrnpk	18	dbcorrdb__TAF1__ENCSR000BHT_1__m1	3.88	FALSE	0.00357663
Bclaf1	Hook3	2	dbcorrdb__TAF1__ENCSR000BHT_1__m1	3.88	FALSE	0.00221804
Bclaf1	Hoxa5	17	dbcorrdb__TAF1__ENCSR000BHT_1__m1	3.88	FALSE	0.00302024
Bclaf1	Hoxb6	28	dbcorrdb__TAF1__ENCSR000BHT_1__m1	3.88	FALSE	0.00297862
Bclaf1	Hoxb7	6	dbcorrdb__TAF1__ENCSR000BHT_1__m1	3.88	FALSE	0.0021203
Bclaf1	Hoxb8	12	dbcorrdb__TAF1__ENCSR000BHT_1__m1	3.88	FALSE	0.00277475
Bclaf1	Hoxb9	11	dbcorrdb__TAF1__ENCSR000BHT_1__m1	3.88	FALSE	0.00327364
Bclaf1	Hoxc4	6	dbcorrdb__TAF1__ENCSR000BHT_1__m1	3.88	FALSE	0.00195604
Bclaf1	Hoxc9	25	dbcorrdb__TAF1__ENCSR000BHT_1__m1	3.88	FALSE	0.00271382
Bclaf1	Hsf1	3	dbcorrdb__TAF1__ENCSR000BHT_1__m1	3.88	FALSE	0.00232246
Bclaf1	Hspa4l	7	dbcorrdb__TAF1__ENCSR000BHT_1__m1	3.88	FALSE	0.00244344
Bclaf1	Htatsf1	7	dbcorrdb__TAF1__ENCSR000BHT_1__m1	3.88	FALSE	0.00217582
Bclaf1	Id4	17	dbcorrdb__TAF1__ENCSR000BHT_1__m1	3.88	FALSE	0.00214196
Bclaf1	Ier5l	5	dbcorrdb__TAF1__ENCSR000BHT_1__m1	3.88	FALSE	0.0024521
Bclaf1	Ift122	7	dbcorrdb__TAF1__ENCSR000BHT_1__m1	3.88	FALSE	0.00201725
Bclaf1	Ift74	2	dbcorrdb__TAF1__ENCSR000BHT_1__m1	3.88	FALSE	0.00233783
Bclaf1	Ift80	8	dbcorrdb__TAF1__ENCSR000BHT_1__m1	3.88	FALSE	0.00246288
Bclaf1	Igfbp3	14	dbcorrdb__TAF1__ENCSR000BHT_1__m1	3.88	FALSE	0.00236834
Bclaf1	Il1rap	2	dbcorrdb__TAF1__ENCSR000BHT_1__m1	3.88	FALSE	0.00192169
Bclaf1	Ilf3	4	dbcorrdb__TAF1__ENCSR000BHT_1__m1	3.88	FALSE	0.00230324
Bclaf1	Ilkap	5	dbcorrdb__TAF1__ENCSR000BHT_1__m1	3.88	FALSE	0.00231005
Bclaf1	Ino80c	24	dbcorrdb__TAF1__ENCSR000BHT_1__m1	3.88	FALSE	0.0022009
Bclaf1	Ints9	9	dbcorrdb__TAF1__ENCSR000BHT_1__m1	3.88	FALSE	0.00291564
Bclaf1	Irak1	4	dbcorrdb__TAF1__ENCSR000BHT_1__m1	3.88	FALSE	0.00191122
Bclaf1	Irf2bp2	6	dbcorrdb__TAF1__ENCSR000BHT_1__m1	3.88	FALSE	0.00243189
Bclaf1	Itch	15	dbcorrdb__TAF1__ENCSR000BHT_1__m1	3.88	FALSE	0.00262166
Bclaf1	Jmjd1c	4	dbcorrdb__TAF1__ENCSR000BHT_1__m1	3.88	FALSE	0.00194664
Bclaf1	Jmjd6	7	dbcorrdb__TAF1__ENCSR000BHT_1__m1	3.88	FALSE	0.00385799
Bclaf1	Kazald1	17	dbcorrdb__TAF1__ENCSR000BHT_1__m1	3.88	FALSE	0.00232656
Bclaf1	Kbtbd2	25	dbcorrdb__TAF1__ENCSR000BHT_1__m1	3.88	FALSE	0.00224612
Bclaf1	Kdm2b	27	dbcorrdb__TAF1__ENCSR000BHT_1__m1	3.88	FALSE	0.00225748
Bclaf1	Khdrbs1	21	dbcorrdb__TAF1__ENCSR000BHT_1__m1	3.88	FALSE	0.00261806
Bclaf1	Kif26b	13	dbcorrdb__TAF1__ENCSR000BHT_1__m1	3.88	FALSE	0.00175611
Bclaf1	Kif5b	11	dbcorrdb__TAF1__ENCSR000BHT_1__m1	3.88	FALSE	0.0026018
Bclaf1	Klf13	10	dbcorrdb__TAF1__ENCSR000BHT_1__m1	3.88	FALSE	0.00224733
Bclaf1	Klf4	8	dbcorrdb__TAF1__ENCSR000BHT_1__m1	3.88	FALSE	0.0022302
Bclaf1	Klhdc10	4	dbcorrdb__TAF1__ENCSR000BHT_1__m1	3.88	FALSE	0.00254469
Bclaf1	Klhl23	4	dbcorrdb__TAF1__ENCSR000BHT_1__m1	3.88	FALSE	0.00240625
Bclaf1	Kras	14	dbcorrdb__TAF1__ENCSR000BHT_1__m1	3.88	FALSE	0.00463527
Bclaf1	Lhfp	14	dbcorrdb__TAF1__ENCSR000BHT_1__m1	3.88	FALSE	0.00210802
Bclaf1	Lhx1	6	dbcorrdb__TAF1__ENCSR000BHT_1__m1	3.88	FALSE	0.00256195
Bclaf1	Lmnb2	14	dbcorrdb__TAF1__ENCSR000BHT_1__m1	3.88	FALSE	0.00258882
Bclaf1	Loxl2	9	dbcorrdb__TAF1__ENCSR000BHT_1__m1	3.88	FALSE	0.00208911
Bclaf1	Lyrm4	8	dbcorrdb__TAF1__ENCSR000BHT_1__m1	3.88	FALSE	0.0037732
Bclaf1	Mafb	14	dbcorrdb__TAF1__ENCSR000BHT_1__m1	3.88	FALSE	0.00165253
Bclaf1	Magi3	5	dbcorrdb__TAF1__ENCSR000BHT_1__m1	3.88	FALSE	0.00208686
Bclaf1	Maml1	17	dbcorrdb__TAF1__ENCSR000BHT_1__m1	3.88	FALSE	0.0025105
Bclaf1	Man1a	10	dbcorrdb__TAF1__ENCSR000BHT_1__m1	3.88	FALSE	0.00256372
Bclaf1	Man1a2	6	dbcorrdb__TAF1__ENCSR000BHT_1__m1	3.88	FALSE	0.00215453
Bclaf1	Map3k1	38	dbcorrdb__TAF1__ENCSR000BHT_1__m1	3.88	FALSE	0.00277939
Bclaf1	Mapk6	22	dbcorrdb__TAF1__ENCSR000BHT_1__m1	3.88	FALSE	0.00385572
Bclaf1	2020-03-07	7	dbcorrdb__TAF1__ENCSR000BHT_1__m1	3.88	FALSE	0.00250352
Bclaf1	Marcks	6	dbcorrdb__TAF1__ENCSR000BHT_1__m1	3.88	FALSE	0.00284815
Bclaf1	Mcm5	4	dbcorrdb__TAF1__ENCSR000BHT_1__m1	3.88	FALSE	0.00218772
Bclaf1	Mcm9	4	dbcorrdb__TAF1__ENCSR000BHT_1__m1	3.88	FALSE	0.00166364
Bclaf1	Mdc1	5	dbcorrdb__TAF1__ENCSR000BHT_1__m1	3.88	FALSE	0.00182306
Bclaf1	Me2	6	dbcorrdb__TAF1__ENCSR000BHT_1__m1	3.88	FALSE	0.00192631
Bclaf1	Mettl16	22	dbcorrdb__TAF1__ENCSR000BHT_1__m1	3.88	FALSE	0.00286689
Bclaf1	Mex3c	9	dbcorrdb__TAF1__ENCSR000BHT_1__m1	3.88	FALSE	0.00279178
Bclaf1	Mfsd6	2	dbcorrdb__TAF1__ENCSR000BHT_1__m1	3.88	FALSE	0.00184202
Bclaf1	Mmd	7	dbcorrdb__TAF1__ENCSR000BHT_1__m1	3.88	FALSE	0.00209302
Bclaf1	Mmp14	10	dbcorrdb__TAF1__ENCSR000BHT_1__m1	3.88	FALSE	0.00288363
Bclaf1	Morc2a	19	dbcorrdb__TAF1__ENCSR000BHT_1__m1	3.88	FALSE	0.00343037
Bclaf1	Mpp5	2	dbcorrdb__TAF1__ENCSR000BHT_1__m1	3.88	FALSE	0.00196528
Bclaf1	Naa15	25	dbcorrdb__TAF1__ENCSR000BHT_1__m1	3.88	FALSE	0.00291747
Bclaf1	Nars	23	dbcorrdb__TAF1__ENCSR000BHT_1__m1	3.88	FALSE	0.00310549
Bclaf1	Nav2	18	dbcorrdb__TAF1__ENCSR000BHT_1__m1	3.88	FALSE	0.00284581
Bclaf1	Nbea	13	dbcorrdb__TAF1__ENCSR000BHT_1__m1	3.88	FALSE	0.00205515
Bclaf1	Ncald	7	dbcorrdb__TAF1__ENCSR000BHT_1__m1	3.88	FALSE	0.00225874
Bclaf1	Nedd4l	18	dbcorrdb__TAF1__ENCSR000BHT_1__m1	3.88	FALSE	0.00229289
Bclaf1	Net1	6	dbcorrdb__TAF1__ENCSR000BHT_1__m1	3.88	FALSE	0.00228088
Bclaf1	Nfe2l1	34	dbcorrdb__TAF1__ENCSR000BHT_1__m1	3.88	FALSE	0.00284868
Bclaf1	Nfib	27	dbcorrdb__TAF1__ENCSR000BHT_1__m1	3.88	FALSE	0.00295397
Bclaf1	Nfya	7	dbcorrdb__TAF1__ENCSR000BHT_1__m1	3.88	FALSE	0.00181166
Bclaf1	Nnt	9	dbcorrdb__TAF1__ENCSR000BHT_1__m1	3.88	FALSE	0.00803176
Bclaf1	Nolc1	9	dbcorrdb__TAF1__ENCSR000BHT_1__m1	3.88	FALSE	0.00230617
Bclaf1	Nono	24	dbcorrdb__TAF1__ENCSR000BHT_1__m1	3.88	FALSE	0.00360763
Bclaf1	Npepps	9	dbcorrdb__TAF1__ENCSR000BHT_1__m1	3.88	FALSE	0.00437368
Bclaf1	Nr2f2	15	dbcorrdb__TAF1__ENCSR000BHT_1__m1	3.88	FALSE	0.00268015
Bclaf1	Nt5dc2	10	dbcorrdb__TAF1__ENCSR000BHT_1__m1	3.88	FALSE	0.00223845
Bclaf1	Nuak1	7	dbcorrdb__TAF1__ENCSR000BHT_1__m1	3.88	FALSE	0.00205515
Bclaf1	Nub1	1	dbcorrdb__TAF1__ENCSR000BHT_1__m1	3.88	FALSE	0.00189769
Bclaf1	Nufip2	18	dbcorrdb__TAF1__ENCSR000BHT_1__m1	3.88	FALSE	0.00303797
Bclaf1	Ociad1	20	dbcorrdb__TAF1__ENCSR000BHT_1__m1	3.88	FALSE	0.00357822
Bclaf1	Odf2	18	dbcorrdb__TAF1__ENCSR000BHT_1__m1	3.88	FALSE	0.00250035
Bclaf1	Papd5	3	dbcorrdb__TAF1__ENCSR000BHT_1__m1	3.88	FALSE	0.00223209
Bclaf1	Pard6g	2	dbcorrdb__TAF1__ENCSR000BHT_1__m1	3.88	FALSE	0.00182014
Bclaf1	Pbk	3	dbcorrdb__TAF1__ENCSR000BHT_1__m1	3.88	FALSE	0.00206578
Bclaf1	Pbx3	4	dbcorrdb__TAF1__ENCSR000BHT_1__m1	3.88	FALSE	0.00233977
Bclaf1	Pcnt	5	dbcorrdb__TAF1__ENCSR000BHT_1__m1	3.88	FALSE	0.0023512
Bclaf1	Pcnx	5	dbcorrdb__TAF1__ENCSR000BHT_1__m1	3.88	FALSE	0.0020451
Bclaf1	Pcsk5	13	dbcorrdb__TAF1__ENCSR000BHT_1__m1	3.88	FALSE	0.00175685
Bclaf1	Pdgfa	4	dbcorrdb__TAF1__ENCSR000BHT_1__m1	3.88	FALSE	0.00278651
Bclaf1	Pdgfc	4	dbcorrdb__TAF1__ENCSR000BHT_1__m1	3.88	FALSE	0.00198665
Bclaf1	Peg3	4	dbcorrdb__TAF1__ENCSR000BHT_1__m1	3.88	FALSE	0.0025689
Bclaf1	Pelp1	9	dbcorrdb__TAF1__ENCSR000BHT_1__m1	3.88	FALSE	0.00242673
Bclaf1	Phactr1	10	dbcorrdb__TAF1__ENCSR000BHT_1__m1	3.88	FALSE	0.00198416
Bclaf1	Phf13	18	dbcorrdb__TAF1__ENCSR000BHT_1__m1	3.88	FALSE	0.00247097
Bclaf1	Phldb2	17	dbcorrdb__TAF1__ENCSR000BHT_1__m1	3.88	FALSE	0.00275865
Bclaf1	Pi4ka	3	dbcorrdb__TAF1__ENCSR000BHT_1__m1	3.88	FALSE	0.00206582
Bclaf1	Pias1	21	dbcorrdb__TAF1__ENCSR000BHT_1__m1	3.88	FALSE	0.00284323
Bclaf1	Pkn2	5	dbcorrdb__TAF1__ENCSR000BHT_1__m1	3.88	FALSE	0.00262547
Bclaf1	Plagl1	8	dbcorrdb__TAF1__ENCSR000BHT_1__m1	3.88	FALSE	0.0024451
Bclaf1	Plce1	1	dbcorrdb__TAF1__ENCSR000BHT_1__m1	3.88	FALSE	0.00258749
Bclaf1	Pmp22	12	dbcorrdb__TAF1__ENCSR000BHT_1__m1	3.88	FALSE	0.00195321
Bclaf1	Pola2	6	dbcorrdb__TAF1__ENCSR000BHT_1__m1	3.88	FALSE	0.00218768
Bclaf1	Polr2b	15	dbcorrdb__TAF1__ENCSR000BHT_1__m1	3.88	FALSE	0.00280644
Bclaf1	Ppm1a	21	dbcorrdb__TAF1__ENCSR000BHT_1__m1	3.88	FALSE	0.00213108
Bclaf1	Ppp1r10	10	dbcorrdb__TAF1__ENCSR000BHT_1__m1	3.88	FALSE	0.00256968
Bclaf1	Ppp1r14b	5	dbcorrdb__TAF1__ENCSR000BHT_1__m1	3.88	FALSE	0.00239554
Bclaf1	Ppp2r2a	4	dbcorrdb__TAF1__ENCSR000BHT_1__m1	3.88	FALSE	0.00223098
Bclaf1	Ppp2r2d	6	dbcorrdb__TAF1__ENCSR000BHT_1__m1	3.88	FALSE	0.00255885
Bclaf1	Ppp3ca	14	dbcorrdb__TAF1__ENCSR000BHT_1__m1	3.88	FALSE	0.00279939
Bclaf1	Prdm15	24	dbcorrdb__TAF1__ENCSR000BHT_1__m1	3.88	FALSE	0.00226059
Bclaf1	Prpf38b	9	dbcorrdb__TAF1__ENCSR000BHT_1__m1	3.88	FALSE	0.00272412
Bclaf1	Prrc2a	8	dbcorrdb__TAF1__ENCSR000BHT_1__m1	3.88	FALSE	0.00265584
Bclaf1	Psmd1	3	dbcorrdb__TAF1__ENCSR000BHT_1__m1	3.88	FALSE	0.00264282
Bclaf1	Ptbp1	7	dbcorrdb__TAF1__ENCSR000BHT_1__m1	3.88	FALSE	0.00245547
Bclaf1	Ptbp2	7	dbcorrdb__TAF1__ENCSR000BHT_1__m1	3.88	FALSE	0.00253187
Bclaf1	Ptprj	17	dbcorrdb__TAF1__ENCSR000BHT_1__m1	3.88	FALSE	0.00183304
Bclaf1	Pwwp2a	16	dbcorrdb__TAF1__ENCSR000BHT_1__m1	3.88	FALSE	0.0029045
Bclaf1	Rab14	22	dbcorrdb__TAF1__ENCSR000BHT_1__m1	3.88	FALSE	0.00330181
Bclaf1	Rabif	18	dbcorrdb__TAF1__ENCSR000BHT_1__m1	3.88	FALSE	0.00316185
Bclaf1	Rad23a	19	dbcorrdb__TAF1__ENCSR000BHT_1__m1	3.88	FALSE	0.00246401
Bclaf1	Rad23b	8	dbcorrdb__TAF1__ENCSR000BHT_1__m1	3.88	FALSE	0.00231391
Bclaf1	Rai14	15	dbcorrdb__TAF1__ENCSR000BHT_1__m1	3.88	FALSE	0.00264127
Bclaf1	Ralbp1	6	dbcorrdb__TAF1__ENCSR000BHT_1__m1	3.88	FALSE	0.00256125
Bclaf1	Ran	2	dbcorrdb__TAF1__ENCSR000BHT_1__m1	3.88	FALSE	0.00249524
Bclaf1	Rap1gds1	8	dbcorrdb__TAF1__ENCSR000BHT_1__m1	3.88	FALSE	0.00201082
Bclaf1	Rbbp5	7	dbcorrdb__TAF1__ENCSR000BHT_1__m1	3.88	FALSE	0.00189692
Bclaf1	Rbfox2	17	dbcorrdb__TAF1__ENCSR000BHT_1__m1	3.88	FALSE	0.00237601
Bclaf1	Rbm17	13	dbcorrdb__TAF1__ENCSR000BHT_1__m1	3.88	FALSE	0.00295503
Bclaf1	Rbm39	11	dbcorrdb__TAF1__ENCSR000BHT_1__m1	3.88	FALSE	0.00274954
Bclaf1	Rbm4b	15	dbcorrdb__TAF1__ENCSR000BHT_1__m1	3.88	FALSE	0.00288789
Bclaf1	Rbm5	15	dbcorrdb__TAF1__ENCSR000BHT_1__m1	3.88	FALSE	0.00278176
Bclaf1	Rbmx	6	dbcorrdb__TAF1__ENCSR000BHT_1__m1	3.88	FALSE	0.00311282
Bclaf1	Rcbtb1	12	dbcorrdb__TAF1__ENCSR000BHT_1__m1	3.88	FALSE	0.00262134
Bclaf1	Rcor3	5	dbcorrdb__TAF1__ENCSR000BHT_1__m1	3.88	FALSE	0.00191863
Bclaf1	Rev3l	5	dbcorrdb__TAF1__ENCSR000BHT_1__m1	3.88	FALSE	0.00353426
Bclaf1	Rictor	6	dbcorrdb__TAF1__ENCSR000BHT_1__m1	3.88	FALSE	0.00249237
Bclaf1	Rnf10	18	dbcorrdb__TAF1__ENCSR000BHT_1__m1	3.88	FALSE	0.00231308
Bclaf1	Rnf111	7	dbcorrdb__TAF1__ENCSR000BHT_1__m1	3.88	FALSE	0.00206612
Bclaf1	Rnmt	19	dbcorrdb__TAF1__ENCSR000BHT_1__m1	3.88	FALSE	0.00270171
Bclaf1	Robo2	4	dbcorrdb__TAF1__ENCSR000BHT_1__m1	3.88	FALSE	0.00265719
Bclaf1	Rpl17	4	dbcorrdb__TAF1__ENCSR000BHT_1__m1	3.88	FALSE	0.0019238
Bclaf1	Rpl18a	20	dbcorrdb__TAF1__ENCSR000BHT_1__m1	3.88	FALSE	0.00170925
Bclaf1	Rpl41	15	dbcorrdb__TAF1__ENCSR000BHT_1__m1	3.88	FALSE	0.00195465
Bclaf1	Rps27	26	dbcorrdb__TAF1__ENCSR000BHT_1__m1	3.88	FALSE	0.00208055
Bclaf1	Rrm1	9	dbcorrdb__TAF1__ENCSR000BHT_1__m1	3.88	FALSE	0.0022981
Bclaf1	Rspo3	9	dbcorrdb__TAF1__ENCSR000BHT_1__m1	3.88	FALSE	0.00257681
Bclaf1	Rsrc2	8	dbcorrdb__TAF1__ENCSR000BHT_1__m1	3.88	FALSE	0.00261991
Bclaf1	S100pbp	10	dbcorrdb__TAF1__ENCSR000BHT_1__m1	3.88	FALSE	0.00238213
Bclaf1	Safb	21	dbcorrdb__TAF1__ENCSR000BHT_1__m1	3.88	FALSE	0.00285393
Bclaf1	Sbk1	36	dbcorrdb__TAF1__ENCSR000BHT_1__m1	3.88	FALSE	0.00312241
Bclaf1	Sec63	5	dbcorrdb__TAF1__ENCSR000BHT_1__m1	3.88	FALSE	0.00239392
Bclaf1	Sephs1	23	dbcorrdb__TAF1__ENCSR000BHT_1__m1	3.88	FALSE	0.00302425
Bclaf1	2020-09-06	8	dbcorrdb__TAF1__ENCSR000BHT_1__m1	3.88	FALSE	0.00669307
Bclaf1	Serpinf1	3	dbcorrdb__TAF1__ENCSR000BHT_1__m1	3.88	FALSE	0.00204883
Bclaf1	Set	31	dbcorrdb__TAF1__ENCSR000BHT_1__m1	3.88	FALSE	0.00315021
Bclaf1	Sf3a1	19	dbcorrdb__TAF1__ENCSR000BHT_1__m1	3.88	FALSE	0.00388223
Bclaf1	Sfpq	4	dbcorrdb__TAF1__ENCSR000BHT_1__m1	3.88	FALSE	0.00292149
Bclaf1	Sgip1	7	dbcorrdb__TAF1__ENCSR000BHT_1__m1	3.88	FALSE	0.00205259
Bclaf1	Skil	31	dbcorrdb__TAF1__ENCSR000BHT_1__m1	3.88	FALSE	0.00287061
Bclaf1	Slc29a1	19	dbcorrdb__TAF1__ENCSR000BHT_1__m1	3.88	FALSE	0.00215631
Bclaf1	Slc39a10	20	dbcorrdb__TAF1__ENCSR000BHT_1__m1	3.88	FALSE	0.00260317
Bclaf1	Slc39a8	21	dbcorrdb__TAF1__ENCSR000BHT_1__m1	3.88	FALSE	0.00207338
Bclaf1	Slc6a6	10	dbcorrdb__TAF1__ENCSR000BHT_1__m1	3.88	FALSE	0.00222873
Bclaf1	Smad5	11	dbcorrdb__TAF1__ENCSR000BHT_1__m1	3.88	FALSE	0.00213875
Bclaf1	Smc3	14	dbcorrdb__TAF1__ENCSR000BHT_1__m1	3.88	FALSE	0.00312552
Bclaf1	Smc4	13	dbcorrdb__TAF1__ENCSR000BHT_1__m1	3.88	FALSE	0.00251003
Bclaf1	Snrnp48	5	dbcorrdb__TAF1__ENCSR000BHT_1__m1	3.88	FALSE	0.00252835
Bclaf1	Snrpa	13	dbcorrdb__TAF1__ENCSR000BHT_1__m1	3.88	FALSE	0.00253205
Bclaf1	Sorbs2	14	dbcorrdb__TAF1__ENCSR000BHT_1__m1	3.88	FALSE	0.00265808
Bclaf1	Spats2l	13	dbcorrdb__TAF1__ENCSR000BHT_1__m1	3.88	FALSE	0.00240253
Bclaf1	Spred1	43	dbcorrdb__TAF1__ENCSR000BHT_1__m1	3.88	FALSE	0.0036976
Bclaf1	Srp9	5	dbcorrdb__TAF1__ENCSR000BHT_1__m1	3.88	FALSE	0.00270428
Bclaf1	Srrm1	8	dbcorrdb__TAF1__ENCSR000BHT_1__m1	3.88	FALSE	0.00263033
Bclaf1	Srrt	8	dbcorrdb__TAF1__ENCSR000BHT_1__m1	3.88	FALSE	0.00267549
Bclaf1	Srsf3	7	dbcorrdb__TAF1__ENCSR000BHT_1__m1	3.88	FALSE	0.00266589
Bclaf1	Srsf7	7	dbcorrdb__TAF1__ENCSR000BHT_1__m1	3.88	FALSE	0.00249357
Bclaf1	Ssbp2	14	dbcorrdb__TAF1__ENCSR000BHT_1__m1	3.88	FALSE	0.00263557
Bclaf1	Stx6	6	dbcorrdb__TAF1__ENCSR000BHT_1__m1	3.88	FALSE	0.00251677
Bclaf1	Sumo1	4	dbcorrdb__TAF1__ENCSR000BHT_1__m1	3.88	FALSE	0.00294353
Bclaf1	Sumo2	4	dbcorrdb__TAF1__ENCSR000BHT_1__m1	3.88	FALSE	0.00247093
Bclaf1	Syncrip	5	dbcorrdb__TAF1__ENCSR000BHT_1__m1	3.88	FALSE	0.0027713
Bclaf1	Taf3	22	dbcorrdb__TAF1__ENCSR000BHT_1__m1	3.88	FALSE	0.00265447
Bclaf1	Tars	8	dbcorrdb__TAF1__ENCSR000BHT_1__m1	3.88	FALSE	0.00209856
Bclaf1	Tax1bp1	24	dbcorrdb__TAF1__ENCSR000BHT_1__m1	3.88	FALSE	0.00295265
Bclaf1	Tbl1x	10	dbcorrdb__TAF1__ENCSR000BHT_1__m1	3.88	FALSE	0.00308426
Bclaf1	Tbx2	22	dbcorrdb__TAF1__ENCSR000BHT_1__m1	3.88	FALSE	0.00250044
Bclaf1	Tcf12	5	dbcorrdb__TAF1__ENCSR000BHT_1__m1	3.88	FALSE	0.00292751
Bclaf1	Tdrd5	13	dbcorrdb__TAF1__ENCSR000BHT_1__m1	3.88	FALSE	0.0018664
Bclaf1	Tet1	14	dbcorrdb__TAF1__ENCSR000BHT_1__m1	3.88	FALSE	0.00224174
Bclaf1	Tgif2	24	dbcorrdb__TAF1__ENCSR000BHT_1__m1	3.88	FALSE	0.0018305
Bclaf1	Thoc7	18	dbcorrdb__TAF1__ENCSR000BHT_1__m1	3.88	FALSE	0.00328353
Bclaf1	Tia1	10	dbcorrdb__TAF1__ENCSR000BHT_1__m1	3.88	FALSE	0.00244364
Bclaf1	Tmed2	9	dbcorrdb__TAF1__ENCSR000BHT_1__m1	3.88	FALSE	0.00263136
Bclaf1	Tmeff1	1	dbcorrdb__TAF1__ENCSR000BHT_1__m1	3.88	FALSE	0.0029766
Bclaf1	Tmem39a	7	dbcorrdb__TAF1__ENCSR000BHT_1__m1	3.88	FALSE	0.00209393
Bclaf1	Tnpo1	8	dbcorrdb__TAF1__ENCSR000BHT_1__m1	3.88	FALSE	0.00355528
Bclaf1	Tnrc6c	14	dbcorrdb__TAF1__ENCSR000BHT_1__m1	3.88	FALSE	0.00264102
Bclaf1	Tpt1	6	dbcorrdb__TAF1__ENCSR000BHT_1__m1	3.88	FALSE	0.00219233
Bclaf1	Trim59	11	dbcorrdb__TAF1__ENCSR000BHT_1__m1	3.88	FALSE	0.00226294
Bclaf1	Trmt1	3	dbcorrdb__TAF1__ENCSR000BHT_1__m1	3.88	FALSE	0.00222186
Bclaf1	Trp53i11	13	dbcorrdb__TAF1__ENCSR000BHT_1__m1	3.88	FALSE	0.00168811
Bclaf1	Trpm7	11	dbcorrdb__TAF1__ENCSR000BHT_1__m1	3.88	FALSE	0.00268401
Bclaf1	Tsc1	8	dbcorrdb__TAF1__ENCSR000BHT_1__m1	3.88	FALSE	0.00186426
Bclaf1	Tsc22d1	16	dbcorrdb__TAF1__ENCSR000BHT_1__m1	3.88	FALSE	0.00250324
Bclaf1	Tsc22d2	8	dbcorrdb__TAF1__ENCSR000BHT_1__m1	3.88	FALSE	0.002189
Bclaf1	Tubb5	5	dbcorrdb__TAF1__ENCSR000BHT_1__m1	3.88	FALSE	0.00215727
Bclaf1	Ube2h	3	dbcorrdb__TAF1__ENCSR000BHT_1__m1	3.88	FALSE	0.00238218
Bclaf1	Ube2s	6	dbcorrdb__TAF1__ENCSR000BHT_1__m1	3.88	FALSE	0.00241885
Bclaf1	Ubn1	25	dbcorrdb__TAF1__ENCSR000BHT_1__m1	3.88	FALSE	0.00653274
Bclaf1	Ubxn7	7	dbcorrdb__TAF1__ENCSR000BHT_1__m1	3.88	FALSE	0.00248792
Bclaf1	Uhrf1bp1l	8	dbcorrdb__TAF1__ENCSR000BHT_1__m1	3.88	FALSE	0.00273775
Bclaf1	Unc5b	3	dbcorrdb__TAF1__ENCSR000BHT_1__m1	3.88	FALSE	0.00192082
Bclaf1	Unc5c	4	dbcorrdb__TAF1__ENCSR000BHT_1__m1	3.88	FALSE	0.00264677
Bclaf1	Urod	5	dbcorrdb__TAF1__ENCSR000BHT_1__m1	3.88	FALSE	0.0027187
Bclaf1	Usp31	3	dbcorrdb__TAF1__ENCSR000BHT_1__m1	3.88	FALSE	0.00285133
Bclaf1	Usp34	8	dbcorrdb__TAF1__ENCSR000BHT_1__m1	3.88	FALSE	0.00247233
Bclaf1	Usp46	13	dbcorrdb__TAF1__ENCSR000BHT_1__m1	3.88	FALSE	0.00275376
Bclaf1	Usp47	5	dbcorrdb__TAF1__ENCSR000BHT_1__m1	3.88	FALSE	0.00224519
Bclaf1	Usp48	20	dbcorrdb__TAF1__ENCSR000BHT_1__m1	3.88	FALSE	0.00379912
Bclaf1	Vgll4	24	dbcorrdb__TAF1__ENCSR000BHT_1__m1	3.88	FALSE	0.00197331
Bclaf1	Wbp1	16	dbcorrdb__TAF1__ENCSR000BHT_1__m1	3.88	FALSE	0.00312301
Bclaf1	Wbp11	34	dbcorrdb__TAF1__ENCSR000BHT_1__m1	3.88	FALSE	0.002756
Bclaf1	Wdr76	30	dbcorrdb__TAF1__ENCSR000BHT_1__m1	3.88	FALSE	0.00268595
Bclaf1	Wipi1	10	dbcorrdb__TAF1__ENCSR000BHT_1__m1	3.88	FALSE	0.00275675
Bclaf1	Xylt1	3	dbcorrdb__TAF1__ENCSR000BHT_1__m1	3.88	FALSE	0.00172563
Bclaf1	Ywhae	7	dbcorrdb__TAF1__ENCSR000BHT_1__m1	3.88	FALSE	0.0026618
Bclaf1	Yy1	11	dbcorrdb__TAF1__ENCSR000BHT_1__m1	3.88	FALSE	0.00245605
Bclaf1	Zfp275	27	dbcorrdb__TAF1__ENCSR000BHT_1__m1	3.88	FALSE	0.00266591
Bclaf1	Zfp277	8	dbcorrdb__TAF1__ENCSR000BHT_1__m1	3.88	FALSE	0.00204018
Bclaf1	Zfp280d	12	dbcorrdb__TAF1__ENCSR000BHT_1__m1	3.88	FALSE	0.00432897
Bclaf1	Zfp329	5	dbcorrdb__TAF1__ENCSR000BHT_1__m1	3.88	FALSE	0.00203569
Bclaf1	Zfp36l2	4	dbcorrdb__TAF1__ENCSR000BHT_1__m1	3.88	FALSE	0.00213191
Bclaf1	Zfp644	8	dbcorrdb__TAF1__ENCSR000BHT_1__m1	3.88	FALSE	0.00223843
Bclaf1	Zfp697	19	dbcorrdb__TAF1__ENCSR000BHT_1__m1	3.88	FALSE	0.0025601
Bclaf1	Zfp7	15	dbcorrdb__TAF1__ENCSR000BHT_1__m1	3.88	FALSE	0.0019441
Bclaf1	Zfp771	6	dbcorrdb__TAF1__ENCSR000BHT_1__m1	3.88	FALSE	0.00229635
Bclaf1	Zfp873	3	dbcorrdb__TAF1__ENCSR000BHT_1__m1	3.88	FALSE	0.00228141
Bclaf1	Znfx1	18	dbcorrdb__TAF1__ENCSR000BHT_1__m1	3.88	FALSE	0.00272758
Bclaf1	Zranb1	5	dbcorrdb__TAF1__ENCSR000BHT_1__m1	3.88	FALSE	0.00397922
Bclaf1	Zzz3	16	dbcorrdb__TAF1__ENCSR000BHT_1__m1	3.88	FALSE	0.00240473
Bclaf1	1110059G10Rik	3	dbcorrdb__TAF1__ENCSR000BJN_1__m1	3.82	FALSE	0.00289842
Bclaf1	Ap2a1	20	dbcorrdb__TAF1__ENCSR000BJN_1__m1	3.82	FALSE	0.00261738
Bclaf1	Arih1	15	dbcorrdb__TAF1__ENCSR000BJN_1__m1	3.82	FALSE	0.00376229
Bclaf1	Aspscr1	2	dbcorrdb__TAF1__ENCSR000BJN_1__m1	3.82	FALSE	0.00243557
Bclaf1	Asxl2	9	dbcorrdb__TAF1__ENCSR000BJN_1__m1	3.82	FALSE	0.00299392
Bclaf1	Atf5	15	dbcorrdb__TAF1__ENCSR000BJN_1__m1	3.82	FALSE	0.00249406
Bclaf1	Bmf	7	dbcorrdb__TAF1__ENCSR000BJN_1__m1	3.82	FALSE	0.00311627
Bclaf1	Cry2	7	dbcorrdb__TAF1__ENCSR000BJN_1__m1	3.82	FALSE	0.00558292
Bclaf1	Ctnnal1	2	dbcorrdb__TAF1__ENCSR000BJN_1__m1	3.82	FALSE	0.00274434
Bclaf1	Ddah2	2	dbcorrdb__TAF1__ENCSR000BJN_1__m1	3.82	FALSE	0.00297324
Bclaf1	Dnm1l	2	dbcorrdb__TAF1__ENCSR000BJN_1__m1	3.82	FALSE	0.00270734
Bclaf1	Efcab2	2	dbcorrdb__TAF1__ENCSR000BJN_1__m1	3.82	FALSE	0.00331269
Bclaf1	Fcho2	22	dbcorrdb__TAF1__ENCSR000BJN_1__m1	3.82	FALSE	0.00345892
Bclaf1	G3bp2	31	dbcorrdb__TAF1__ENCSR000BJN_1__m1	3.82	FALSE	0.00304089
Bclaf1	Gpkow	4	dbcorrdb__TAF1__ENCSR000BJN_1__m1	3.82	FALSE	0.00252831
Bclaf1	Hoxc10	23	dbcorrdb__TAF1__ENCSR000BJN_1__m1	3.82	FALSE	0.00299401
Bclaf1	Hspb11	5	dbcorrdb__TAF1__ENCSR000BJN_1__m1	3.82	FALSE	0.00289695
Bclaf1	Iars	2	dbcorrdb__TAF1__ENCSR000BJN_1__m1	3.82	FALSE	0.00255284
Bclaf1	Ints7	14	dbcorrdb__TAF1__ENCSR000BJN_1__m1	3.82	FALSE	0.00243602
Bclaf1	Ip6k2	11	dbcorrdb__TAF1__ENCSR000BJN_1__m1	3.82	FALSE	0.00277869
Bclaf1	Kif15	4	dbcorrdb__TAF1__ENCSR000BJN_1__m1	3.82	FALSE	0.00254782
Bclaf1	Klc1	2	dbcorrdb__TAF1__ENCSR000BJN_1__m1	3.82	FALSE	0.00267054
Bclaf1	Klhl24	24	dbcorrdb__TAF1__ENCSR000BJN_1__m1	3.82	FALSE	0.00311924
Bclaf1	Lcorl	21	dbcorrdb__TAF1__ENCSR000BJN_1__m1	3.82	FALSE	0.00276979
Bclaf1	Lrba	4	dbcorrdb__TAF1__ENCSR000BJN_1__m1	3.82	FALSE	0.00270208
Bclaf1	Mxra7	3	dbcorrdb__TAF1__ENCSR000BJN_1__m1	3.82	FALSE	0.00399079
Bclaf1	Nck1	11	dbcorrdb__TAF1__ENCSR000BJN_1__m1	3.82	FALSE	0.00285173
Bclaf1	Nr1d2	10	dbcorrdb__TAF1__ENCSR000BJN_1__m1	3.82	FALSE	0.0034175
Bclaf1	Nsf	12	dbcorrdb__TAF1__ENCSR000BJN_1__m1	3.82	FALSE	0.00273086
Bclaf1	Nup62	19	dbcorrdb__TAF1__ENCSR000BJN_1__m1	3.82	FALSE	0.00265085
Bclaf1	Odf2l	7	dbcorrdb__TAF1__ENCSR000BJN_1__m1	3.82	FALSE	0.00248126
Bclaf1	Ola1	29	dbcorrdb__TAF1__ENCSR000BJN_1__m1	3.82	FALSE	0.00262784
Bclaf1	Paip1	12	dbcorrdb__TAF1__ENCSR000BJN_1__m1	3.82	FALSE	0.00371298
Bclaf1	Pank2	14	dbcorrdb__TAF1__ENCSR000BJN_1__m1	3.82	FALSE	0.00318111
Bclaf1	Podxl2	3	dbcorrdb__TAF1__ENCSR000BJN_1__m1	3.82	FALSE	0.0040793
Bclaf1	Pot1a	7	dbcorrdb__TAF1__ENCSR000BJN_1__m1	3.82	FALSE	0.00258524
Bclaf1	Ppp4r2	5	dbcorrdb__TAF1__ENCSR000BJN_1__m1	3.82	FALSE	0.0029368
Bclaf1	Rad21	23	dbcorrdb__TAF1__ENCSR000BJN_1__m1	3.82	FALSE	0.0028941
Bclaf1	Rbx1	14	dbcorrdb__TAF1__ENCSR000BJN_1__m1	3.82	FALSE	0.00302311
Bclaf1	Rft1	3	dbcorrdb__TAF1__ENCSR000BJN_1__m1	3.82	FALSE	0.00348014
Bclaf1	Rif1	6	dbcorrdb__TAF1__ENCSR000BJN_1__m1	3.82	FALSE	0.00330159
Bclaf1	Rtf1	8	dbcorrdb__TAF1__ENCSR000BJN_1__m1	3.82	FALSE	0.00303818
Bclaf1	2020-09-07	30	dbcorrdb__TAF1__ENCSR000BJN_1__m1	3.82	FALSE	0.00317173
Bclaf1	Sik3	10	dbcorrdb__TAF1__ENCSR000BJN_1__m1	3.82	FALSE	0.00282262
Bclaf1	Slit2	18	dbcorrdb__TAF1__ENCSR000BJN_1__m1	3.82	FALSE	0.00341907
Bclaf1	Smg5	6	dbcorrdb__TAF1__ENCSR000BJN_1__m1	3.82	FALSE	0.00256395
Bclaf1	Snx5	7	dbcorrdb__TAF1__ENCSR000BJN_1__m1	3.82	FALSE	0.00257384
Bclaf1	Spopl	3	dbcorrdb__TAF1__ENCSR000BJN_1__m1	3.82	FALSE	0.00284955
Bclaf1	Stard7	11	dbcorrdb__TAF1__ENCSR000BJN_1__m1	3.82	FALSE	0.00281321
Bclaf1	Suz12	7	dbcorrdb__TAF1__ENCSR000BJN_1__m1	3.82	FALSE	0.002644
Bclaf1	Tchp	3	dbcorrdb__TAF1__ENCSR000BJN_1__m1	3.82	FALSE	0.00401687
Bclaf1	Trim37	12	dbcorrdb__TAF1__ENCSR000BJN_1__m1	3.82	FALSE	0.00290268
Bclaf1	Trip11	11	dbcorrdb__TAF1__ENCSR000BJN_1__m1	3.82	FALSE	0.00287842
Bclaf1	Tspan3	7	dbcorrdb__TAF1__ENCSR000BJN_1__m1	3.82	FALSE	0.00379231
Bclaf1	Ubac2	17	dbcorrdb__TAF1__ENCSR000BJN_1__m1	3.82	FALSE	0.00276284
Bclaf1	Zcchc11	16	dbcorrdb__TAF1__ENCSR000BJN_1__m1	3.82	FALSE	0.0031607
Bclaf1	Zcchc14	18	dbcorrdb__TAF1__ENCSR000BJN_1__m1	3.82	FALSE	0.0024556
Bclaf1	Zfp148	7	dbcorrdb__TAF1__ENCSR000BJN_1__m1	3.82	FALSE	0.00448967
Bclaf1	Zhx3	17	dbcorrdb__TAF1__ENCSR000BJN_1__m1	3.82	FALSE	0.00301293
Bclaf1	Btf3l4	10	dbcorrdb__ZNF143__ENCSR000EGP_1__m3	3.78	FALSE	0.00283347
Bclaf1	Cdc25a	12	dbcorrdb__E2F6__ENCSR000EWJ_1__m1	3.78	FALSE	0.00618539
Bclaf1	Chd4	10	dbcorrdb__ZNF143__ENCSR000EGP_1__m3	3.78	FALSE	0.00312612
Bclaf1	Copb1	13	dbcorrdb__ZNF143__ENCSR000EGP_1__m3	3.78	FALSE	0.00265268
Bclaf1	Cse1l	17	dbcorrdb__ZNF143__ENCSR000EGP_1__m3	3.78	FALSE	0.00272837
Bclaf1	Dsp	23	dbcorrdb__ZNF143__ENCSR000EGP_1__m3	3.78	FALSE	0.002779
Bclaf1	Ece1	30	dbcorrdb__ZNF143__ENCSR000EGP_1__m3	3.78	FALSE	0.00341029
Bclaf1	Eif2s1	32	dbcorrdb__ZNF143__ENCSR000EGP_1__m3	3.78	FALSE	0.00270343
Bclaf1	Eif5b	11	dbcorrdb__ZNF143__ENCSR000EGP_1__m3	3.78	FALSE	0.0031273
Bclaf1	Elk4	28	dbcorrdb__ZNF143__ENCSR000EGP_1__m3	3.78	FALSE	0.00268645
Bclaf1	Etv1	21	dbcorrdb__ZNF143__ENCSR000EGP_1__m3	3.78	FALSE	0.0027644
Bclaf1	Fam60a	14	dbcorrdb__ZNF143__ENCSR000EGP_1__m3	3.78	FALSE	0.00254828
Bclaf1	Fbn1	17	dbcorrdb__ZNF143__ENCSR000EGP_1__m3	3.78	FALSE	0.00333707
Bclaf1	Gorab	12	dbcorrdb__ZNF143__ENCSR000EGP_1__m3	3.78	FALSE	0.0033725
Bclaf1	Hltf	8	dbcorrdb__E2F6__ENCSR000EWJ_1__m1	3.78	FALSE	0.00518041
Bclaf1	Id1	9	dbcorrdb__ZNF143__ENCSR000EGP_1__m3	3.78	FALSE	0.00290713
Bclaf1	Kif11	2	dbcorrdb__ZNF143__ENCSR000EGP_1__m3	3.78	FALSE	0.00281496
Bclaf1	Maged1	13	dbcorrdb__ZNF143__ENCSR000EGP_1__m3	3.78	FALSE	0.0032108
Bclaf1	Magoh	24	dbcorrdb__ZNF143__ENCSR000EGP_1__m3	3.78	FALSE	0.00284298
Bclaf1	Mybbp1a	17	dbcorrdb__ZNF143__ENCSR000EGP_1__m3	3.78	FALSE	0.0033683
Bclaf1	Neurl3	1	dbcorrdb__ZNF143__ENCSR000EGP_1__m3	3.78	FALSE	0.00258688
Bclaf1	Nnat	14	dbcorrdb__ZNF143__ENCSR000EGP_1__m3	3.78	FALSE	0.00271893
Bclaf1	Nup155	6	dbcorrdb__ZNF143__ENCSR000EGP_1__m3	3.78	FALSE	0.00295315
Bclaf1	Pdlim7	27	dbcorrdb__ZNF143__ENCSR000EGP_1__m3	3.78	FALSE	0.00376468
Bclaf1	Ptpn2	7	dbcorrdb__ZNF143__ENCSR000EGP_1__m3	3.78	FALSE	0.00345511
Bclaf1	Rnf20	18	dbcorrdb__ZNF143__ENCSR000EGP_1__m3	3.78	FALSE	0.00274723
Bclaf1	Snrpa1	6	dbcorrdb__ZNF143__ENCSR000EGP_1__m3	3.78	FALSE	0.00282297
Bclaf1	Stambp	18	dbcorrdb__ZNF143__ENCSR000EGP_1__m3	3.78	FALSE	0.00272198
Bclaf1	Sys1	20	dbcorrdb__ZNF143__ENCSR000EGP_1__m3	3.78	FALSE	0.0029736
Bclaf1	Terf2ip	3	dbcorrdb__ZNF143__ENCSR000EGP_1__m3	3.78	FALSE	0.00333425
Bclaf1	Thrap3	7	dbcorrdb__ZNF143__ENCSR000EGP_1__m3	3.78	FALSE	0.00330842
Bclaf1	Trim28	6	dbcorrdb__ZNF143__ENCSR000EGP_1__m3	3.78	FALSE	0.00280319
Bclaf1	Txndc9	17	dbcorrdb__ZNF143__ENCSR000EGP_1__m3	3.78	FALSE	0.00279567
Bclaf1	Ubr4	22	dbcorrdb__ZNF143__ENCSR000EGP_1__m3	3.78	FALSE	0.00335647
Bclaf1	Wdr1	12	dbcorrdb__ZNF143__ENCSR000EGP_1__m3	3.78	FALSE	0.00295034
Bclaf1	Wipf1	7	dbcorrdb__ZNF143__ENCSR000EGP_1__m3	3.78	FALSE	0.00277559
Bclaf1	Zfp800	17	dbcorrdb__ZNF143__ENCSR000EGP_1__m3	3.78	FALSE	0.00274483
Bclaf1	Acsl3	22	dbcorrdb__POLR2A__ENCSR000FAJ_1__m2	3.73	FALSE	0.00261155
Bclaf1	Akap11	8	dbcorrdb__POLR2A__ENCSR000FAJ_1__m2	3.73	FALSE	0.00400418
Bclaf1	Aldh1a2	18	dbcorrdb__POLR2A__ENCSR000FAJ_1__m2	3.73	FALSE	0.00298094
Bclaf1	Armcx4	4	dbcorrdb__POLR2A__ENCSR000FAJ_1__m2	3.73	FALSE	0.00498499
Bclaf1	Cenpf	9	dbcorrdb__POLR2A__ENCSR000FAJ_1__m2	3.73	FALSE	0.00297788
Bclaf1	Cwc22	17	dbcorrdb__POLR2A__ENCSR000FAJ_1__m2	3.73	FALSE	0.00330783
Bclaf1	Dlc1	10	dbcorrdb__POLR2A__ENCSR000FAJ_1__m2	3.73	FALSE	0.00288478
Bclaf1	Dnajc11	18	dbcorrdb__POLR2A__ENCSR000FAJ_1__m2	3.73	FALSE	0.00296829
Bclaf1	Dtl	11	dbcorrdb__POLR2A__ENCSR000FAJ_1__m2	3.73	FALSE	0.0030983
Bclaf1	Emilin1	30	dbcorrdb__POLR2A__ENCSR000FAJ_1__m2	3.73	FALSE	0.00308612
Bclaf1	Etl4	6	dbcorrdb__POLR2A__ENCSR000FAJ_1__m2	3.73	FALSE	0.00288443
Bclaf1	Frem2	21	dbcorrdb__POLR2A__ENCSR000FAJ_1__m2	3.73	FALSE	0.00295978
Bclaf1	Fxr1	2	dbcorrdb__POLR2A__ENCSR000FAJ_1__m2	3.73	FALSE	0.00318807
Bclaf1	H13	20	dbcorrdb__POLR2A__ENCSR000FAJ_1__m2	3.73	FALSE	0.00397417
Bclaf1	Kpnb1	7	dbcorrdb__POLR2A__ENCSR000FAJ_1__m2	3.73	FALSE	0.00340949
Bclaf1	Lyar	14	dbcorrdb__POLR2A__ENCSR000FAJ_1__m2	3.73	FALSE	0.00359885
Bclaf1	Map3k2	11	dbcorrdb__POLR2A__ENCSR000FAJ_1__m2	3.73	FALSE	0.00273748
Bclaf1	Mecp2	13	dbcorrdb__POLR2A__ENCSR000FAJ_1__m2	3.73	FALSE	0.00260644
Bclaf1	Mttp	5	dbcorrdb__POLR2A__ENCSR000FAJ_1__m2	3.73	FALSE	0.00312769
Bclaf1	Nrbp1	12	dbcorrdb__POLR2A__ENCSR000FAJ_1__m2	3.73	FALSE	0.00269094
Bclaf1	Phf20	6	dbcorrdb__POLR2A__ENCSR000FAJ_1__m2	3.73	FALSE	0.00249197
Bclaf1	Pold3	15	dbcorrdb__POLR2A__ENCSR000FAJ_1__m2	3.73	FALSE	0.0028558
Bclaf1	Ppp1cb	17	dbcorrdb__POLR2A__ENCSR000FAJ_1__m2	3.73	FALSE	0.00288806
Bclaf1	Ppp2r5c	21	dbcorrdb__POLR2A__ENCSR000FAJ_1__m2	3.73	FALSE	0.00319633
Bclaf1	Prpf40a	7	dbcorrdb__POLR2A__ENCSR000FAJ_1__m2	3.73	FALSE	0.0030631
Bclaf1	Rab13	7	dbcorrdb__POLR2A__ENCSR000FAJ_1__m2	3.73	FALSE	0.00253832
Bclaf1	Rbm25	6	dbcorrdb__POLR2A__ENCSR000FAJ_1__m2	3.73	FALSE	0.00481072
Bclaf1	Rfc3	18	dbcorrdb__POLR2A__ENCSR000FAJ_1__m2	3.73	FALSE	0.00274623
Bclaf1	Rnaseh2a	11	dbcorrdb__POLR2A__ENCSR000FAJ_1__m2	3.73	FALSE	0.00240616
Bclaf1	Rnf139	14	dbcorrdb__POLR2A__ENCSR000FAJ_1__m2	3.73	FALSE	0.00362083
Bclaf1	Rpp30	9	dbcorrdb__POLR2A__ENCSR000FAJ_1__m2	3.73	FALSE	0.00283931
Bclaf1	Scamp1	5	dbcorrdb__POLR2A__ENCSR000FAJ_1__m2	3.73	FALSE	0.00291191
Bclaf1	Sh3gl3	1	dbcorrdb__POLR2A__ENCSR000FAJ_1__m2	3.73	FALSE	0.00274076
Bclaf1	Sidt2	2	dbcorrdb__POLR2A__ENCSR000FAJ_1__m2	3.73	FALSE	0.00284124
Bclaf1	Smarca5	11	dbcorrdb__POLR2A__ENCSR000FAJ_1__m2	3.73	FALSE	0.00323476
Bclaf1	Snx9	5	dbcorrdb__POLR2A__ENCSR000FAJ_1__m2	3.73	FALSE	0.00282199
Bclaf1	Syne2	2	dbcorrdb__POLR2A__ENCSR000FAJ_1__m2	3.73	FALSE	0.00289566
Bclaf1	Ubap2	1	dbcorrdb__POLR2A__ENCSR000FAJ_1__m2	3.73	FALSE	0.0031419
Bclaf1	Ube2f	20	dbcorrdb__POLR2A__ENCSR000FAJ_1__m2	3.73	FALSE	0.00248721
Bclaf1	Ube4b	7	dbcorrdb__POLR2A__ENCSR000FAJ_1__m2	3.73	FALSE	0.00284116
Bclaf1	Uhrf2	13	dbcorrdb__POLR2A__ENCSR000FAJ_1__m2	3.73	FALSE	0.00265515
Bclaf1	Utp14b	21	dbcorrdb__POLR2A__ENCSR000FAJ_1__m2	3.73	FALSE	0.00345789
Bclaf1	Vps13b	31	dbcorrdb__POLR2A__ENCSR000FAJ_1__m2	3.73	FALSE	0.00270647
Bclaf1	Wsb1	3	dbcorrdb__POLR2A__ENCSR000FAJ_1__m2	3.73	FALSE	0.002802
Bclaf1	Zfp326	12	dbcorrdb__POLR2A__ENCSR000FAJ_1__m2	3.73	FALSE	0.00310222
Bclaf1	Zfp629	2	dbcorrdb__POLR2A__ENCSR000FAJ_1__m2	3.73	FALSE	0.00304606
Bclaf1	Abi1	21	dbcorrdb__E2F6__ENCSR000EWJ_1__m1	3.53	FALSE	0.0044332
Bclaf1	Nsun2	16	dbcorrdb__E2F6__ENCSR000EWJ_1__m1	3.53	FALSE	0.00395036
Bclaf1	Rabgap1	15	dbcorrdb__E2F6__ENCSR000EWJ_1__m1	3.53	FALSE	0.00390366
Bclaf1	Snx2	3	dbcorrdb__E2F6__ENCSR000EWJ_1__m1	3.53	FALSE	0.00472336
Bclaf1	Xpo4	7	dbcorrdb__E2F6__ENCSR000EWJ_1__m1	3.53	FALSE	0.00323102
Bclaf1	Cdc45	12	dbcorrdb__TAF1__ENCSR000BHT_1__m1	3.41	FALSE	0.011298
Bclaf1	Arl5a	13	dbcorrdb__TAF1__ENCSR000BKS_1__m1	3.39	FALSE	0.00202574
Bclaf1	Bcorl1	18	dbcorrdb__TAF1__ENCSR000BKS_1__m1	3.39	FALSE	0.00243813
Bclaf1	Cdc14a	4	dbcorrdb__TAF1__ENCSR000BKS_1__m1	3.39	FALSE	0.00186785
Bclaf1	Chaf1b	8	dbcorrdb__TAF1__ENCSR000BKS_1__m1	3.39	FALSE	0.0019982
Bclaf1	Chd8	6	dbcorrdb__TAF1__ENCSR000BKS_1__m1	3.39	FALSE	0.00225278
Bclaf1	Cpsf4	1	dbcorrdb__TAF1__ENCSR000BKS_1__m1	3.39	FALSE	0.0022852
Bclaf1	Crb2	12	dbcorrdb__TAF1__ENCSR000BKS_1__m1	3.39	FALSE	0.00189
Bclaf1	Dgcr2	3	dbcorrdb__TAF1__ENCSR000BKS_1__m1	3.39	FALSE	0.0019992
Bclaf1	Dhx36	13	dbcorrdb__TAF1__ENCSR000BKS_1__m1	3.39	FALSE	0.00276417
Bclaf1	Dusp16	4	dbcorrdb__TAF1__ENCSR000BKS_1__m1	3.39	FALSE	0.0021206
Bclaf1	Ets2	4	dbcorrdb__TAF1__ENCSR000BKS_1__m1	3.39	FALSE	0.00211264
Bclaf1	Fam20c	3	dbcorrdb__TAF1__ENCSR000BKS_1__m1	3.39	FALSE	0.00280753
Bclaf1	Foxc2	2	dbcorrdb__TAF1__ENCSR000BKS_1__m1	3.39	FALSE	0.00228376
Bclaf1	Gars	6	dbcorrdb__TAF1__ENCSR000BKS_1__m1	3.39	FALSE	0.00252466
Bclaf1	Gfod2	16	dbcorrdb__TAF1__ENCSR000BKS_1__m1	3.39	FALSE	0.0028106
Bclaf1	Golga5	4	dbcorrdb__TAF1__ENCSR000BKS_1__m1	3.39	FALSE	0.00212335
Bclaf1	Hmgn2	2	dbcorrdb__TAF1__ENCSR000BKS_1__m1	3.39	FALSE	0.00262124
Bclaf1	Klhdc8a	1	dbcorrdb__TAF1__ENCSR000BKS_1__m1	3.39	FALSE	0.00209653
Bclaf1	Lars	7	dbcorrdb__TAF1__ENCSR000BKS_1__m1	3.39	FALSE	0.0023031
Bclaf1	Mex3d	1	dbcorrdb__TAF1__ENCSR000BKS_1__m1	3.39	FALSE	0.00145235
Bclaf1	Mprip	16	dbcorrdb__TAF1__ENCSR000BKS_1__m1	3.39	FALSE	0.00265136
Bclaf1	Ncbp1	12	dbcorrdb__TAF1__ENCSR000BKS_1__m1	3.39	FALSE	0.00273313
Bclaf1	Nin	4	dbcorrdb__TAF1__ENCSR000BKS_1__m1	3.39	FALSE	0.00164913
Bclaf1	Nrip1	14	dbcorrdb__TAF1__ENCSR000BKS_1__m1	3.39	FALSE	0.00287236
Bclaf1	Numa1	3	dbcorrdb__TAF1__ENCSR000BKS_1__m1	3.39	FALSE	0.00263223
Bclaf1	Plekho1	3	dbcorrdb__TAF1__ENCSR000BKS_1__m1	3.39	FALSE	0.00188509
Bclaf1	Psip1	8	dbcorrdb__TAF1__ENCSR000BKS_1__m1	3.39	FALSE	0.00265185
Bclaf1	Rpl8	5	dbcorrdb__TAF1__ENCSR000BKS_1__m1	3.39	FALSE	0.00193569
Bclaf1	Rps10	6	dbcorrdb__TAF1__ENCSR000BKS_1__m1	3.39	FALSE	0.00185942
Bclaf1	Sap30	4	dbcorrdb__TAF1__ENCSR000BKS_1__m1	3.39	FALSE	0.00184077
Bclaf1	Setd5	9	dbcorrdb__TAF1__ENCSR000BKS_1__m1	3.39	FALSE	0.00242877
Bclaf1	Sh3kbp1	7	dbcorrdb__TAF1__ENCSR000BKS_1__m1	3.39	FALSE	0.00210683
Bclaf1	Ski	8	dbcorrdb__TAF1__ENCSR000BKS_1__m1	3.39	FALSE	0.00235034
Bclaf1	Smarcc1	14	dbcorrdb__TAF1__ENCSR000BKS_1__m1	3.39	FALSE	0.00359901
Bclaf1	Sms	6	dbcorrdb__TAF1__ENCSR000BKS_1__m1	3.39	FALSE	0.00259378
Bclaf1	Snrpg	18	dbcorrdb__TAF1__ENCSR000BKS_1__m1	3.39	FALSE	0.00255827
Bclaf1	Socs6	1	dbcorrdb__TAF1__ENCSR000BKS_1__m1	3.39	FALSE	0.00216616
Bclaf1	Trafd1	2	dbcorrdb__TAF1__ENCSR000BKS_1__m1	3.39	FALSE	0.00235852
Bclaf1	Wdr48	23	dbcorrdb__TAF1__ENCSR000BKS_1__m1	3.39	FALSE	0.00180491
Bclaf1	Zfp292	18	dbcorrdb__TAF1__ENCSR000BKS_1__m1	3.39	FALSE	0.00369778
Bclaf1	Zfp60	19	dbcorrdb__TAF1__ENCSR000BKS_1__m1	3.39	FALSE	0.00218062
Bclaf1	2010320M18Rik	15	homer__NRYTTCCGGY_Elk4	3.37	FALSE	0.00238283
Bclaf1	Aatf	26	homer__NRYTTCCGGY_Elk4	3.37	FALSE	0.00263787
Bclaf1	Acvr2b	11	homer__NRYTTCCGGY_Elk4	3.37	FALSE	0.00247337
Bclaf1	Ano1	19	dbcorrdb__TAF1__ENCSR000BQF_1__m1	3.37	FALSE	0.00174979
Bclaf1	Anxa1	4	dbcorrdb__TAF1__ENCSR000BQF_1__m1	3.37	FALSE	0.0019443
Bclaf1	Arhgef1	25	homer__NRYTTCCGGY_Elk4	3.37	FALSE	0.00245031
Bclaf1	Armcx2	14	homer__NRYTTCCGGY_Elk4	3.37	FALSE	0.00230181
Bclaf1	Baz1a	8	homer__NRYTTCCGGY_Elk4	3.37	FALSE	0.00192397
Bclaf1	Bcl2	4	dbcorrdb__TAF1__ENCSR000BQF_1__m1	3.37	FALSE	0.00226643
Bclaf1	Bmp1	7	homer__NRYTTCCGGY_Elk4	3.37	FALSE	0.00183942
Bclaf1	Bmpr1a	25	homer__NRYTTCCGGY_Elk4	3.37	FALSE	0.00220746
Bclaf1	Brd7	18	homer__NRYTTCCGGY_Elk4	3.37	FALSE	0.00351428
Bclaf1	Calm2	10	dbcorrdb__TAF1__ENCSR000BQF_1__m1	3.37	FALSE	0.00253415
Bclaf1	Cand2	1	dbcorrdb__TAF1__ENCSR000BQF_1__m1	3.37	FALSE	0.00215722
Bclaf1	Capza2	16	homer__NRYTTCCGGY_Elk4	3.37	FALSE	0.00261255
Bclaf1	Ccdc138	16	homer__NRYTTCCGGY_Elk4	3.37	FALSE	0.0023113
Bclaf1	Cdc14b	9	homer__NRYTTCCGGY_Elk4	3.37	FALSE	0.00181052
Bclaf1	Cebpz	21	homer__NRYTTCCGGY_Elk4	3.37	FALSE	0.00268199
Bclaf1	Cep350	9	dbcorrdb__TAF1__ENCSR000BQF_1__m1	3.37	FALSE	0.0022235
Bclaf1	Cldn5	18	homer__NRYTTCCGGY_Elk4	3.37	FALSE	0.00192062
Bclaf1	Cops7a	20	homer__NRYTTCCGGY_Elk4	3.37	FALSE	0.00250115
Bclaf1	Dcun1d1	17	dbcorrdb__TAF1__ENCSR000BQF_1__m1	3.37	FALSE	0.00218718
Bclaf1	Dmxl1	5	dbcorrdb__TAF1__ENCSR000BQF_1__m1	3.37	FALSE	0.00240434
Bclaf1	Dmxl2	20	homer__NRYTTCCGGY_Elk4	3.37	FALSE	0.00220548
Bclaf1	Dnmt1	21	homer__NRYTTCCGGY_Elk4	3.37	FALSE	0.00218834
Bclaf1	Dstyk	5	dbcorrdb__TAF1__ENCSR000BQF_1__m1	3.37	FALSE	0.00191955
Bclaf1	Fat4	5	dbcorrdb__TAF1__ENCSR000BQF_1__m1	3.37	FALSE	0.0022016
Bclaf1	Fchsd2	17	homer__NRYTTCCGGY_Elk4	3.37	FALSE	0.00211046
Bclaf1	Fzd2	4	dbcorrdb__TAF1__ENCSR000BQF_1__m1	3.37	FALSE	0.00195184
Bclaf1	Glyr1	13	homer__NRYTTCCGGY_Elk4	3.37	FALSE	0.00223926
Bclaf1	Grb10	9	dbcorrdb__TAF1__ENCSR000BQF_1__m1	3.37	FALSE	0.00235118
Bclaf1	Hist1h1e	3	dbcorrdb__TAF1__ENCSR000BQF_1__m1	3.37	FALSE	0.00238162
Bclaf1	Hk2	14	homer__NRYTTCCGGY_Elk4	3.37	FALSE	0.00239026
Bclaf1	Hoxa10	8	dbcorrdb__TAF1__ENCSR000BQF_1__m1	3.37	FALSE	0.00215674
Bclaf1	Ifrd1	4	dbcorrdb__TAF1__ENCSR000BQF_1__m1	3.37	FALSE	0.00231676
Bclaf1	Il17rd	6	dbcorrdb__TAF1__ENCSR000BQF_1__m1	3.37	FALSE	0.00199799
Bclaf1	Il33	14	homer__NRYTTCCGGY_Elk4	3.37	FALSE	0.0017408
Bclaf1	Il6st	8	dbcorrdb__TAF1__ENCSR000BQF_1__m1	3.37	FALSE	0.00185235
Bclaf1	Ip6k1	4	dbcorrdb__TAF1__ENCSR000BQF_1__m1	3.37	FALSE	0.0022285
Bclaf1	Kdm1a	1	dbcorrdb__TAF1__ENCSR000BQF_1__m1	3.37	FALSE	0.00345255
Bclaf1	Klf10	6	homer__NRYTTCCGGY_Elk4	3.37	FALSE	0.00263006
Bclaf1	Lsp1	11	homer__NRYTTCCGGY_Elk4	3.37	FALSE	0.002525
Bclaf1	Luc7l3	6	dbcorrdb__TAF1__ENCSR000BQF_1__m1	3.37	FALSE	0.00289143
Bclaf1	Man2a1	8	dbcorrdb__TAF1__ENCSR000BQF_1__m1	3.37	FALSE	0.00222996
Bclaf1	Mcm4	14	homer__NRYTTCCGGY_Elk4	3.37	FALSE	0.00383416
Bclaf1	Msi1	2	dbcorrdb__TAF1__ENCSR000BQF_1__m1	3.37	FALSE	0.00210427
Bclaf1	Nasp	7	dbcorrdb__TAF1__ENCSR000BQF_1__m1	3.37	FALSE	0.00256257
Bclaf1	Ncam1	17	dbcorrdb__TAF1__ENCSR000BQF_1__m1	3.37	FALSE	0.00232433
Bclaf1	Ncor2	3	dbcorrdb__TAF1__ENCSR000BQF_1__m1	3.37	FALSE	0.00202605
Bclaf1	Orc2	14	homer__NRYTTCCGGY_Elk4	3.37	FALSE	0.00259294
Bclaf1	Paip2	24	homer__NRYTTCCGGY_Elk4	3.37	FALSE	0.00271579
Bclaf1	Parn	16	homer__NRYTTCCGGY_Elk4	3.37	FALSE	0.00223163
Bclaf1	Pax8	10	dbcorrdb__TAF1__ENCSR000BQF_1__m1	3.37	FALSE	0.00230654
Bclaf1	Pdia6	7	homer__NRYTTCCGGY_Elk4	3.37	FALSE	0.00277905
Bclaf1	Pdlim2	16	homer__NRYTTCCGGY_Elk4	3.37	FALSE	0.0019658
Bclaf1	Pea15a	15	homer__NRYTTCCGGY_Elk4	3.37	FALSE	0.00201733
Bclaf1	Pfn1	25	homer__NRYTTCCGGY_Elk4	3.37	FALSE	0.00271178
Bclaf1	Ppm1g	15	homer__NRYTTCCGGY_Elk4	3.37	FALSE	0.00249078
Bclaf1	Ppp1r12a	10	dbcorrdb__TAF1__ENCSR000BQF_1__m1	3.37	FALSE	0.0023338
Bclaf1	Prdm11	18	dbcorrdb__TAF1__ENCSR000BQF_1__m1	3.37	FALSE	0.001969
Bclaf1	Prpf4	16	homer__NRYTTCCGGY_Elk4	3.37	FALSE	0.00253503
Bclaf1	Purb	23	homer__NRYTTCCGGY_Elk4	3.37	FALSE	0.00270806
Bclaf1	Rac1	6	dbcorrdb__TAF1__ENCSR000BQF_1__m1	3.37	FALSE	0.00259904
Bclaf1	Ranbp9	9	homer__NRYTTCCGGY_Elk4	3.37	FALSE	0.00235184
Bclaf1	Rassf10	11	dbcorrdb__TAF1__ENCSR000BQF_1__m1	3.37	FALSE	0.00184852
Bclaf1	Rbbp4	25	homer__NRYTTCCGGY_Elk4	3.37	FALSE	0.00281144
Bclaf1	Rlf	1	dbcorrdb__TAF1__ENCSR000BQF_1__m1	3.37	FALSE	0.00287257
Bclaf1	Rnf150	6	dbcorrdb__TAF1__ENCSR000BQF_1__m1	3.37	FALSE	0.00330313
Bclaf1	Rpl12	18	homer__NRYTTCCGGY_Elk4	3.37	FALSE	0.00185852
Bclaf1	Rpl3	6	dbcorrdb__TAF1__ENCSR000BQF_1__m1	3.37	FALSE	0.00230358
Bclaf1	Rtel1	19	homer__NRYTTCCGGY_Elk4	3.37	FALSE	0.00385256
Bclaf1	Sco1	20	homer__NRYTTCCGGY_Elk4	3.37	FALSE	0.00186163
Bclaf1	Sema4c	20	homer__NRYTTCCGGY_Elk4	3.37	FALSE	0.00180865
Bclaf1	Slc39a6	22	homer__NRYTTCCGGY_Elk4	3.37	FALSE	0.00257743
Bclaf1	Slc9a1	1	dbcorrdb__TAF1__ENCSR000BQF_1__m1	3.37	FALSE	0.00189742
Bclaf1	Snx17	3	homer__NRYTTCCGGY_Elk4	3.37	FALSE	0.00243751
Bclaf1	Spock2	11	dbcorrdb__TAF1__ENCSR000BQF_1__m1	3.37	FALSE	0.00193327
Bclaf1	Surf4	19	homer__NRYTTCCGGY_Elk4	3.37	FALSE	0.00230751
Bclaf1	Tex10	9	dbcorrdb__TAF1__ENCSR000BQF_1__m1	3.37	FALSE	0.00213588
Bclaf1	Tfam	16	dbcorrdb__TAF1__ENCSR000BQF_1__m1	3.37	FALSE	0.00267854
Bclaf1	Thap4	3	dbcorrdb__TAF1__ENCSR000BQF_1__m1	3.37	FALSE	0.0020278
Bclaf1	Tmem87a	24	homer__NRYTTCCGGY_Elk4	3.37	FALSE	0.00211934
Bclaf1	Tpp2	27	homer__NRYTTCCGGY_Elk4	3.37	FALSE	0.00273203
Bclaf1	Ubxn4	11	homer__NRYTTCCGGY_Elk4	3.37	FALSE	0.0027764
Bclaf1	Usp25	18	homer__NRYTTCCGGY_Elk4	3.37	FALSE	0.00218188
Bclaf1	Wac	7	dbcorrdb__TAF1__ENCSR000BQF_1__m1	3.37	FALSE	0.00257458
Bclaf1	Wdr35	17	homer__NRYTTCCGGY_Elk4	3.37	FALSE	0.00179949
Bclaf1	Xpr1	19	homer__NRYTTCCGGY_Elk4	3.37	FALSE	0.0020238
Bclaf1	Zbtb8a	5	dbcorrdb__TAF1__ENCSR000BQF_1__m1	3.37	FALSE	0.00175641
Bclaf1	Zdhhc20	2	dbcorrdb__TAF1__ENCSR000BQF_1__m1	3.37	FALSE	0.00201997
Bclaf1	Zfp414	12	homer__NRYTTCCGGY_Elk4	3.37	FALSE	0.00244922
Bclaf1	1190002N15Rik	3	dbcorrdb__TAF1__ENCSR000BJN_1__m1	3.35	FALSE	0.00248831
Bclaf1	2410131K14Rik	7	dbcorrdb__POLR2A__ENCSR000EBC_1__m1	3.35	FALSE	0.00299741
Bclaf1	Aagab	10	dbcorrdb__TAF1__ENCSR000BJN_1__m1	3.35	FALSE	0.00217909
Bclaf1	Abcf2	7	dbcorrdb__TAF1__ENCSR000BJN_1__m1	3.35	FALSE	0.00203702
Bclaf1	Adrm1	14	dbcorrdb__POLR2A__ENCSR000EBC_1__m1	3.35	FALSE	0.00272206
Bclaf1	Adss	11	dbcorrdb__POLR2A__ENCSR000EBC_1__m1	3.35	FALSE	0.00317217
Bclaf1	Aff3	2	dbcorrdb__TAF1__ENCSR000BJN_1__m1	3.35	FALSE	0.00234093
Bclaf1	Ahctf1	3	dbcorrdb__TAF1__ENCSR000BJN_1__m1	3.35	FALSE	0.00227552
Bclaf1	Apbb1	1	dbcorrdb__TAF1__ENCSR000BJN_1__m1	3.35	FALSE	0.00242697
Bclaf1	Aplp2	6	dbcorrdb__TAF1__ENCSR000BJN_1__m1	3.35	FALSE	0.00284727
Bclaf1	Appl1	4	dbcorrdb__POLR2A__ENCSR000EBC_1__m1	3.35	FALSE	0.00247112
Bclaf1	Atg14	2	dbcorrdb__TAF1__ENCSR000BJN_1__m1	3.35	FALSE	0.00231133
Bclaf1	B9d1	8	dbcorrdb__POLR2A__ENCSR000EBC_1__m1	3.35	FALSE	0.00271261
Bclaf1	Basp1	17	dbcorrdb__TAF1__ENCSR000BJN_1__m1	3.35	FALSE	0.00213877
Bclaf1	Bcap29	1	dbcorrdb__TAF1__ENCSR000BJN_1__m1	3.35	FALSE	0.00199103
Bclaf1	Bcr	12	dbcorrdb__TAF1__ENCSR000BJN_1__m1	3.35	FALSE	0.00210113
Bclaf1	Brd1	1	dbcorrdb__TAF1__ENCSR000BJN_1__m1	3.35	FALSE	0.00255562
Bclaf1	Btg1	5	dbcorrdb__TAF1__ENCSR000BJN_1__m1	3.35	FALSE	0.00290401
Bclaf1	Bub1b	1	dbcorrdb__TAF1__ENCSR000BJN_1__m1	3.35	FALSE	0.00191385
Bclaf1	Capzb	17	dbcorrdb__POLR2A__ENCSR000EBC_1__m1	3.35	FALSE	0.00303744
Bclaf1	Carm1	1	dbcorrdb__TAF1__ENCSR000BJN_1__m1	3.35	FALSE	0.00243407
Bclaf1	Casd1	12	dbcorrdb__POLR2A__ENCSR000EBC_1__m1	3.35	FALSE	0.00329448
Bclaf1	Ccnjl	17	dbcorrdb__TAF1__ENCSR000BJN_1__m1	3.35	FALSE	0.00219427
Bclaf1	Ccnt2	4	dbcorrdb__TAF1__ENCSR000BJN_1__m1	3.35	FALSE	0.00250355
Bclaf1	Cct8	8	dbcorrdb__POLR2A__ENCSR000EBC_1__m1	3.35	FALSE	0.00305681
Bclaf1	Cd2ap	4	dbcorrdb__TAF1__ENCSR000BJN_1__m1	3.35	FALSE	0.00252249
Bclaf1	Cdc73	8	dbcorrdb__POLR2A__ENCSR000EBC_1__m1	3.35	FALSE	0.00268452
Bclaf1	Cdyl	1	dbcorrdb__TAF1__ENCSR000BJN_1__m1	3.35	FALSE	0.00217814
Bclaf1	Cenpm	1	dbcorrdb__TAF1__ENCSR000BJN_1__m1	3.35	FALSE	0.00202159
Bclaf1	Cep250	3	dbcorrdb__TAF1__ENCSR000BJN_1__m1	3.35	FALSE	0.00216983
Bclaf1	Cep70	2	dbcorrdb__TAF1__ENCSR000BJN_1__m1	3.35	FALSE	0.00231895
Bclaf1	Cetn3	12	dbcorrdb__POLR2A__ENCSR000EBC_1__m1	3.35	FALSE	0.00292084
Bclaf1	Chic1	5	dbcorrdb__TAF1__ENCSR000BJN_1__m1	3.35	FALSE	0.0022816
Bclaf1	Cited1	1	dbcorrdb__TAF1__ENCSR000BJN_1__m1	3.35	FALSE	0.00172712
Bclaf1	Clint1	17	dbcorrdb__TAF1__ENCSR000BJN_1__m1	3.35	FALSE	0.00264699
Bclaf1	Cnot7	5	dbcorrdb__TAF1__ENCSR000BJN_1__m1	3.35	FALSE	0.00194382
Bclaf1	Copb2	10	dbcorrdb__POLR2A__ENCSR000EBC_1__m1	3.35	FALSE	0.00269968
Bclaf1	Cops3	8	dbcorrdb__TAF1__ENCSR000BJN_1__m1	3.35	FALSE	0.00241357
Bclaf1	Dcaf10	5	dbcorrdb__TAF1__ENCSR000BJN_1__m1	3.35	FALSE	0.0016666
Bclaf1	Dctn4	7	dbcorrdb__POLR2A__ENCSR000EBC_1__m1	3.35	FALSE	0.00347813
Bclaf1	Ddb1	10	dbcorrdb__POLR2A__ENCSR000EBC_1__m1	3.35	FALSE	0.00286092
Bclaf1	Dennd5a	4	dbcorrdb__TAF1__ENCSR000BJN_1__m1	3.35	FALSE	0.00178478
Bclaf1	Dhx29	3	dbcorrdb__TAF1__ENCSR000BJN_1__m1	3.35	FALSE	0.00196095
Bclaf1	Dhx9	8	dbcorrdb__POLR2A__ENCSR000EBC_1__m1	3.35	FALSE	0.0036749
Bclaf1	Dnajb11	6	dbcorrdb__POLR2A__ENCSR000EBC_1__m1	3.35	FALSE	0.00283088
Bclaf1	Dync1h1	4	dbcorrdb__POLR2A__ENCSR000EBC_1__m1	3.35	FALSE	0.00337526
Bclaf1	Eef2	3	dbcorrdb__TAF1__ENCSR000BJN_1__m1	3.35	FALSE	0.00252241
Bclaf1	Efna2	1	dbcorrdb__TAF1__ENCSR000BJN_1__m1	3.35	FALSE	0.00183026
Bclaf1	Eid2	6	dbcorrdb__POLR2A__ENCSR000EBC_1__m1	3.35	FALSE	0.0026026
Bclaf1	Eif2s3x	9	dbcorrdb__POLR2A__ENCSR000EBC_1__m1	3.35	FALSE	0.00325348
Bclaf1	Eif3a	6	dbcorrdb__TAF1__ENCSR000BJN_1__m1	3.35	FALSE	0.00247764
Bclaf1	Enpp4	7	dbcorrdb__POLR2A__ENCSR000EBC_1__m1	3.35	FALSE	0.00297377
Bclaf1	Esyt2	1	dbcorrdb__TAF1__ENCSR000BJN_1__m1	3.35	FALSE	0.00218322
Bclaf1	Ewsr1	13	dbcorrdb__POLR2A__ENCSR000EBC_1__m1	3.35	FALSE	0.00310795
Bclaf1	Ezh1	5	dbcorrdb__TAF1__ENCSR000BJN_1__m1	3.35	FALSE	0.00191982
Bclaf1	Fam174a	11	dbcorrdb__POLR2A__ENCSR000EBC_1__m1	3.35	FALSE	0.00260136
Bclaf1	Fam76a	8	dbcorrdb__POLR2A__ENCSR000EBC_1__m1	3.35	FALSE	0.00268151
Bclaf1	Flywch2	5	dbcorrdb__POLR2A__ENCSR000EBC_1__m1	3.35	FALSE	0.00264195
Bclaf1	Fnbp4	4	dbcorrdb__TAF1__ENCSR000BJN_1__m1	3.35	FALSE	0.00214289
Bclaf1	Fus	9	dbcorrdb__POLR2A__ENCSR000EBC_1__m1	3.35	FALSE	0.00370471
Bclaf1	Gramd1a	10	dbcorrdb__TAF1__ENCSR000BJN_1__m1	3.35	FALSE	0.00250723
Bclaf1	Gtf2f2	17	dbcorrdb__POLR2A__ENCSR000EBC_1__m1	3.35	FALSE	0.00291198
Bclaf1	H2afy2	2	dbcorrdb__TAF1__ENCSR000BJN_1__m1	3.35	FALSE	0.00215354
Bclaf1	H3f3b	6	dbcorrdb__TAF1__ENCSR000BJN_1__m1	3.35	FALSE	0.00228057
Bclaf1	Hdac2	6	dbcorrdb__POLR2A__ENCSR000EBC_1__m1	3.35	FALSE	0.00312832
Bclaf1	Hectd1	12	dbcorrdb__POLR2A__ENCSR000EBC_1__m1	3.35	FALSE	0.0036369
Bclaf1	Hells	5	dbcorrdb__POLR2A__ENCSR000EBC_1__m1	3.35	FALSE	0.00260608
Bclaf1	Herc2	9	dbcorrdb__POLR2A__ENCSR000EBC_1__m1	3.35	FALSE	0.00325187
Bclaf1	Hif1a	1	dbcorrdb__TAF1__ENCSR000BJN_1__m1	3.35	FALSE	0.00219561
Bclaf1	Hspa5	10	dbcorrdb__POLR2A__ENCSR000EBC_1__m1	3.35	FALSE	0.00365488
Bclaf1	Hspa9	7	dbcorrdb__TAF1__ENCSR000BJN_1__m1	3.35	FALSE	0.00277578
Bclaf1	Ift52	1	dbcorrdb__TAF1__ENCSR000BJN_1__m1	3.35	FALSE	0.00175046
Bclaf1	Itga9	6	dbcorrdb__TAF1__ENCSR000BJN_1__m1	3.35	FALSE	0.00206707
Bclaf1	Keap1	1	dbcorrdb__TAF1__ENCSR000BJN_1__m1	3.35	FALSE	0.00183397
Bclaf1	Khsrp	1	dbcorrdb__TAF1__ENCSR000BJN_1__m1	3.35	FALSE	0.00232654
Bclaf1	Kif23	8	dbcorrdb__TAF1__ENCSR000BJN_1__m1	3.35	FALSE	0.00204884
Bclaf1	Kif2a	7	dbcorrdb__POLR2A__ENCSR000EBC_1__m1	3.35	FALSE	0.00273369
Bclaf1	Kif3a	8	dbcorrdb__POLR2A__ENCSR000EBC_1__m1	3.35	FALSE	0.00255781
Bclaf1	Kifap3	9	dbcorrdb__POLR2A__ENCSR000EBC_1__m1	3.35	FALSE	0.00323886
Bclaf1	Klf7	4	dbcorrdb__TAF1__ENCSR000BJN_1__m1	3.35	FALSE	0.00216456
Bclaf1	Klhdc2	11	dbcorrdb__POLR2A__ENCSR000EBC_1__m1	3.35	FALSE	0.00290796
Bclaf1	Klhl9	1	dbcorrdb__TAF1__ENCSR000BJN_1__m1	3.35	FALSE	0.00249813
Bclaf1	Lig1	2	dbcorrdb__TAF1__ENCSR000BJN_1__m1	3.35	FALSE	0.00241846
Bclaf1	Lysmd4	2	dbcorrdb__TAF1__ENCSR000BJN_1__m1	3.35	FALSE	0.00208979
Bclaf1	Maea	8	dbcorrdb__POLR2A__ENCSR000EBC_1__m1	3.35	FALSE	0.00276567
Bclaf1	Mak16	5	dbcorrdb__TAF1__ENCSR000BJN_1__m1	3.35	FALSE	0.00219439
Bclaf1	Map3k4	9	dbcorrdb__POLR2A__ENCSR000EBC_1__m1	3.35	FALSE	0.00259129
Bclaf1	Marveld1	1	dbcorrdb__TAF1__ENCSR000BJN_1__m1	3.35	FALSE	0.00198998
Bclaf1	Maz	1	dbcorrdb__TAF1__ENCSR000BJN_1__m1	3.35	FALSE	0.00247273
Bclaf1	Mkrn2	6	dbcorrdb__POLR2A__ENCSR000EBC_1__m1	3.35	FALSE	0.00269593
Bclaf1	Mogs	13	dbcorrdb__POLR2A__ENCSR000EBC_1__m1	3.35	FALSE	0.00257646
Bclaf1	Mrpl1	9	dbcorrdb__POLR2A__ENCSR000EBC_1__m1	3.35	FALSE	0.0063857
Bclaf1	Mrpl38	9	dbcorrdb__POLR2A__ENCSR000EBC_1__m1	3.35	FALSE	0.00273006
Bclaf1	Mrto4	9	dbcorrdb__POLR2A__ENCSR000EBC_1__m1	3.35	FALSE	0.0026317
Bclaf1	Msh2	6	dbcorrdb__POLR2A__ENCSR000EBC_1__m1	3.35	FALSE	0.00264262
Bclaf1	Msh6	8	dbcorrdb__POLR2A__ENCSR000EBC_1__m1	3.35	FALSE	0.0041186
Bclaf1	Msl2	14	dbcorrdb__TAF1__ENCSR000BJN_1__m1	3.35	FALSE	0.00214631
Bclaf1	Mtch2	11	dbcorrdb__POLR2A__ENCSR000EBC_1__m1	3.35	FALSE	0.00327813
Bclaf1	Mtdh	1	dbcorrdb__TAF1__ENCSR000BJN_1__m1	3.35	FALSE	0.00282621
Bclaf1	N4bp1	5	dbcorrdb__POLR2A__ENCSR000EBC_1__m1	3.35	FALSE	0.00263929
Bclaf1	Ncoa1	18	dbcorrdb__TAF1__ENCSR000BJN_1__m1	3.35	FALSE	0.00226449
Bclaf1	Nfx1	8	dbcorrdb__POLR2A__ENCSR000EBC_1__m1	3.35	FALSE	0.00282272
Bclaf1	Nid1	5	dbcorrdb__POLR2A__ENCSR000EBC_1__m1	3.35	FALSE	0.0030046
Bclaf1	Nme2	9	dbcorrdb__POLR2A__ENCSR000EBC_1__m1	3.35	FALSE	0.00267785
Bclaf1	Nol7	12	dbcorrdb__POLR2A__ENCSR000EBC_1__m1	3.35	FALSE	0.00297493
Bclaf1	Nop16	7	dbcorrdb__POLR2A__ENCSR000EBC_1__m1	3.35	FALSE	0.00264576
Bclaf1	Notch2	6	dbcorrdb__POLR2A__ENCSR000EBC_1__m1	3.35	FALSE	0.00323471
Bclaf1	Nrf1	4	dbcorrdb__TAF1__ENCSR000BJN_1__m1	3.35	FALSE	0.00165428
Bclaf1	Numbl	6	dbcorrdb__POLR2A__ENCSR000EBC_1__m1	3.35	FALSE	0.0057078
Bclaf1	Pan3	9	dbcorrdb__POLR2A__ENCSR000EBC_1__m1	3.35	FALSE	0.00280832
Bclaf1	Papss1	6	dbcorrdb__POLR2A__ENCSR000EBC_1__m1	3.35	FALSE	0.00269764
Bclaf1	Pcgf3	8	dbcorrdb__POLR2A__ENCSR000EBC_1__m1	3.35	FALSE	0.002803
Bclaf1	Pdcl3	5	dbcorrdb__POLR2A__ENCSR000EBC_1__m1	3.35	FALSE	0.00268796
Bclaf1	Pgrmc2	12	dbcorrdb__POLR2A__ENCSR000EBC_1__m1	3.35	FALSE	0.00297018
Bclaf1	Phf14	8	dbcorrdb__POLR2A__ENCSR000EBC_1__m1	3.35	FALSE	0.00282479
Bclaf1	Pigx	6	dbcorrdb__POLR2A__ENCSR000EBC_1__m1	3.35	FALSE	0.00273802
Bclaf1	Pitpnb	8	dbcorrdb__POLR2A__ENCSR000EBC_1__m1	3.35	FALSE	0.00242741
Bclaf1	Pja2	9	dbcorrdb__TAF1__ENCSR000BJN_1__m1	3.35	FALSE	0.00224941
Bclaf1	Plaa	9	dbcorrdb__POLR2A__ENCSR000EBC_1__m1	3.35	FALSE	0.00261053
Bclaf1	Pmpcb	5	dbcorrdb__POLR2A__ENCSR000EBC_1__m1	3.35	FALSE	0.00256172
Bclaf1	Pnkp	5	dbcorrdb__POLR2A__ENCSR000EBC_1__m1	3.35	FALSE	0.0025525
Bclaf1	Pnrc2	8	dbcorrdb__TAF1__ENCSR000BJN_1__m1	3.35	FALSE	0.00251049
Bclaf1	Polb	2	dbcorrdb__TAF1__ENCSR000BJN_1__m1	3.35	FALSE	0.00228926
Bclaf1	Pole3	6	dbcorrdb__POLR2A__ENCSR000EBC_1__m1	3.35	FALSE	0.00306446
Bclaf1	Pomt1	3	dbcorrdb__POLR2A__ENCSR000EBC_1__m1	3.35	FALSE	0.00263699
Bclaf1	Ppp1cc	8	dbcorrdb__TAF1__ENCSR000BJN_1__m1	3.35	FALSE	0.00275353
Bclaf1	Ppp2r3a	3	dbcorrdb__TAF1__ENCSR000BJN_1__m1	3.35	FALSE	0.0021957
Bclaf1	Ppp2r3d	5	dbcorrdb__POLR2A__ENCSR000EBC_1__m1	3.35	FALSE	0.00346825
Bclaf1	Ppp3cb	3	dbcorrdb__TAF1__ENCSR000BJN_1__m1	3.35	FALSE	0.00199352
Bclaf1	Prim1	8	dbcorrdb__POLR2A__ENCSR000EBC_1__m1	3.35	FALSE	0.00258089
Bclaf1	Prtg	16	dbcorrdb__TAF1__ENCSR000BJN_1__m1	3.35	FALSE	0.00254103
Bclaf1	Pskh1	2	dbcorrdb__TAF1__ENCSR000BJN_1__m1	3.35	FALSE	0.00173023
Bclaf1	Psmc4	6	dbcorrdb__POLR2A__ENCSR000EBC_1__m1	3.35	FALSE	0.00277661
Bclaf1	Pspc1	8	dbcorrdb__POLR2A__ENCSR000EBC_1__m1	3.35	FALSE	0.00300879
Bclaf1	Rab18	13	dbcorrdb__POLR2A__ENCSR000EBC_1__m1	3.35	FALSE	0.00274371
Bclaf1	Rad54l	2	dbcorrdb__TAF1__ENCSR000BJN_1__m1	3.35	FALSE	0.00241819
Bclaf1	Rbl1	7	dbcorrdb__POLR2A__ENCSR000EBC_1__m1	3.35	FALSE	0.00273069
Bclaf1	Rbm10	10	dbcorrdb__POLR2A__ENCSR000EBC_1__m1	3.35	FALSE	0.00238156
Bclaf1	Rc3h2	9	dbcorrdb__POLR2A__ENCSR000EBC_1__m1	3.35	FALSE	0.00270451
Bclaf1	Rfc5	6	dbcorrdb__POLR2A__ENCSR000EBC_1__m1	3.35	FALSE	0.0030193
Bclaf1	Rfx7	5	dbcorrdb__TAF1__ENCSR000BJN_1__m1	3.35	FALSE	0.00221291
Bclaf1	Rhob	9	dbcorrdb__POLR2A__ENCSR000EBC_1__m1	3.35	FALSE	0.00324985
Bclaf1	Rnf169	1	dbcorrdb__TAF1__ENCSR000BJN_1__m1	3.35	FALSE	0.00178649
Bclaf1	Rpn2	5	dbcorrdb__POLR2A__ENCSR000EBC_1__m1	3.35	FALSE	0.00280387
Bclaf1	Rps15a	1	dbcorrdb__TAF1__ENCSR000BJN_1__m1	3.35	FALSE	0.0017766
Bclaf1	Rps20	4	dbcorrdb__TAF1__ENCSR000BJN_1__m1	3.35	FALSE	0.00180929
Bclaf1	Rps29	2	dbcorrdb__TAF1__ENCSR000BJN_1__m1	3.35	FALSE	0.00204144
Bclaf1	Rps6kb1	3	dbcorrdb__TAF1__ENCSR000BJN_1__m1	3.35	FALSE	0.00223901
Bclaf1	Rsrc1	5	dbcorrdb__TAF1__ENCSR000BJN_1__m1	3.35	FALSE	0.00247667
Bclaf1	Ruvbl1	5	dbcorrdb__POLR2A__ENCSR000EBC_1__m1	3.35	FALSE	0.00263462
Bclaf1	Sae1	9	dbcorrdb__POLR2A__ENCSR000EBC_1__m1	3.35	FALSE	0.00274692
Bclaf1	Samhd1	9	dbcorrdb__POLR2A__ENCSR000EBC_1__m1	3.35	FALSE	0.00291706
Bclaf1	Scai	9	dbcorrdb__POLR2A__ENCSR000EBC_1__m1	3.35	FALSE	0.00247826
Bclaf1	Sclt1	7	dbcorrdb__POLR2A__ENCSR000EBC_1__m1	3.35	FALSE	0.0036462
Bclaf1	Sec61a2	6	dbcorrdb__POLR2A__ENCSR000EBC_1__m1	3.35	FALSE	0.00268523
Bclaf1	Serinc3	1	dbcorrdb__TAF1__ENCSR000BJN_1__m1	3.35	FALSE	0.00239293
Bclaf1	Setd3	3	dbcorrdb__TAF1__ENCSR000BJN_1__m1	3.35	FALSE	0.00232493
Bclaf1	Sh3pxd2a	2	dbcorrdb__TAF1__ENCSR000BJN_1__m1	3.35	FALSE	0.00213906
Bclaf1	Slc10a7	5	dbcorrdb__TAF1__ENCSR000BJN_1__m1	3.35	FALSE	0.00153841
Bclaf1	Slc12a2	9	dbcorrdb__POLR2A__ENCSR000EBC_1__m1	3.35	FALSE	0.00339695
Bclaf1	Slc4a7	4	dbcorrdb__POLR2A__ENCSR000EBC_1__m1	3.35	FALSE	0.00266399
Bclaf1	Sltm	13	dbcorrdb__POLR2A__ENCSR000EBC_1__m1	3.35	FALSE	0.00304956
Bclaf1	Smarca4	5	dbcorrdb__TAF1__ENCSR000BJN_1__m1	3.35	FALSE	0.00256613
Bclaf1	Smarce1	3	dbcorrdb__TAF1__ENCSR000BJN_1__m1	3.35	FALSE	0.00257653
Bclaf1	Socs3	10	dbcorrdb__TAF1__ENCSR000BJN_1__m1	3.35	FALSE	0.00193009
Bclaf1	Socs4	8	dbcorrdb__POLR2A__ENCSR000EBC_1__m1	3.35	FALSE	0.00340668
Bclaf1	Specc1l	9	dbcorrdb__POLR2A__ENCSR000EBC_1__m1	3.35	FALSE	0.0031307
Bclaf1	Srp72	9	dbcorrdb__POLR2A__ENCSR000EBC_1__m1	3.35	FALSE	0.00326813
Bclaf1	Srsf10	6	dbcorrdb__POLR2A__ENCSR000EBC_1__m1	3.35	FALSE	0.00320427
Bclaf1	Srsf11	5	dbcorrdb__TAF1__ENCSR000BJN_1__m1	3.35	FALSE	0.00259124
Bclaf1	Srsf9	12	dbcorrdb__POLR2A__ENCSR000EBC_1__m1	3.35	FALSE	0.00322273
Bclaf1	Strap	1	dbcorrdb__POLR2A__ENCSR000EBC_1__m1	3.35	FALSE	0.00292182
Bclaf1	Tbc1d7	4	dbcorrdb__POLR2A__ENCSR000EBC_1__m1	3.35	FALSE	0.00434115
Bclaf1	Tcf3	4	dbcorrdb__TAF1__ENCSR000BJN_1__m1	3.35	FALSE	0.00180689
Bclaf1	Thra	8	dbcorrdb__TAF1__ENCSR000BJN_1__m1	3.35	FALSE	0.00256158
Bclaf1	Tmpo	4	dbcorrdb__TAF1__ENCSR000BJN_1__m1	3.35	FALSE	0.00220809
Bclaf1	Trp53bp1	5	dbcorrdb__TAF1__ENCSR000BJN_1__m1	3.35	FALSE	0.00238926
Bclaf1	Ttc19	3	dbcorrdb__POLR2A__ENCSR000EBC_1__m1	3.35	FALSE	0.00331075
Bclaf1	Ttc27	6	dbcorrdb__POLR2A__ENCSR000EBC_1__m1	3.35	FALSE	0.00252141
Bclaf1	Ttc4	8	dbcorrdb__POLR2A__ENCSR000EBC_1__m1	3.35	FALSE	0.0026814
Bclaf1	Tubgcp4	12	dbcorrdb__POLR2A__ENCSR000EBC_1__m1	3.35	FALSE	0.00290316
Bclaf1	Txndc12	11	dbcorrdb__POLR2A__ENCSR000EBC_1__m1	3.35	FALSE	0.00297549
Bclaf1	Ubap2l	7	dbcorrdb__TAF1__ENCSR000BJN_1__m1	3.35	FALSE	0.00285633
Bclaf1	Uso1	6	dbcorrdb__TAF1__ENCSR000BJN_1__m1	3.35	FALSE	0.00214926
Bclaf1	Usp4	5	dbcorrdb__TAF1__ENCSR000BJN_1__m1	3.35	FALSE	0.00227584
Bclaf1	Wdr59	3	dbcorrdb__TAF1__ENCSR000BJN_1__m1	3.35	FALSE	0.00174689
Bclaf1	Wdr86	2	dbcorrdb__TAF1__ENCSR000BJN_1__m1	3.35	FALSE	0.00205483
Bclaf1	Wee1	11	dbcorrdb__POLR2A__ENCSR000EBC_1__m1	3.35	FALSE	0.0030796
Bclaf1	Wnt4	8	dbcorrdb__TAF1__ENCSR000BJN_1__m1	3.35	FALSE	0.00266877
Bclaf1	Wrn	10	dbcorrdb__POLR2A__ENCSR000EBC_1__m1	3.35	FALSE	0.00258883
Bclaf1	Xpa	9	dbcorrdb__POLR2A__ENCSR000EBC_1__m1	3.35	FALSE	0.00257557
Bclaf1	Yipf4	10	dbcorrdb__POLR2A__ENCSR000EBC_1__m1	3.35	FALSE	0.00285052
Bclaf1	Ythdf2	8	dbcorrdb__POLR2A__ENCSR000EBC_1__m1	3.35	FALSE	0.00277904
Bclaf1	Zc3h15	11	dbcorrdb__POLR2A__ENCSR000EBC_1__m1	3.35	FALSE	0.00299126
Bclaf1	Zfp207	14	dbcorrdb__POLR2A__ENCSR000EBC_1__m1	3.35	FALSE	0.00278203
Bclaf1	Zfp451	5	dbcorrdb__POLR2A__ENCSR000EBC_1__m1	3.35	FALSE	0.00285535
Bclaf1	Zfp553	10	dbcorrdb__POLR2A__ENCSR000EBC_1__m1	3.35	FALSE	0.00330674
Bclaf1	Zmym4	12	dbcorrdb__POLR2A__ENCSR000EBC_1__m1	3.35	FALSE	0.00306787
Bclaf1	Zmynd11	1	dbcorrdb__TAF1__ENCSR000BJN_1__m1	3.35	FALSE	0.0023872
Bclaf1	0610010K14Rik	37	dbcorrdb__BCLAF1__ENCSR000BKH_1__m1	3.31	TRUE	0.00277753
Bclaf1	1110004E09Rik	48	dbcorrdb__BCLAF1__ENCSR000BKH_1__m1	3.31	TRUE	0.00255058
Bclaf1	1700017B05Rik	15	dbcorrdb__BCLAF1__ENCSR000BKH_1__m1	3.31	TRUE	0.00213339
Bclaf1	1700088E04Rik	9	dbcorrdb__BCLAF1__ENCSR000BKH_1__m1	3.31	TRUE	0.00227125
Bclaf1	1810022K09Rik	12	dbcorrdb__BCLAF1__ENCSR000BKH_1__m1	3.31	TRUE	0.00247331
Bclaf1	1810024B03Rik	20	dbcorrdb__BCLAF1__ENCSR000BKH_1__m1	3.31	TRUE	0.00235698
Bclaf1	2210016F16Rik	28	dbcorrdb__BCLAF1__ENCSR000BKH_1__m1	3.31	TRUE	0.0019892
Bclaf1	2310011J03Rik	23	dbcorrdb__BCLAF1__ENCSR000BKH_1__m1	3.31	TRUE	0.00214296
Bclaf1	2900097C17Rik	2	dbcorrdb__BCLAF1__ENCSR000BKH_1__m1	3.31	TRUE	0.0025772
Bclaf1	4930453N24Rik	31	dbcorrdb__BCLAF1__ENCSR000BKH_1__m1	3.31	TRUE	0.00222638
Bclaf1	4930523C07Rik	20	dbcorrdb__BCLAF1__ENCSR000BKH_1__m1	3.31	TRUE	0.0019325
Bclaf1	4932438A13Rik	21	dbcorrdb__BCLAF1__ENCSR000BKH_1__m1	3.31	TRUE	0.00203109
Bclaf1	9130401M01Rik	5	taipale_cyt_meth__ETV1_NACCGGAWGTN_eDBD	3.31	FALSE	0.00205744
Bclaf1	Abr	30	dbcorrdb__BCLAF1__ENCSR000BKH_1__m1	3.31	TRUE	0.00250011
Bclaf1	Acap2	15	taipale_cyt_meth__ETV1_NACCGGAWGTN_eDBD	3.31	FALSE	0.00217344
Bclaf1	Acin1	41	dbcorrdb__BCLAF1__ENCSR000BKH_1__m1	3.31	TRUE	0.00426984
Bclaf1	Actn4	24	dbcorrdb__BCLAF1__ENCSR000BKH_1__m1	3.31	TRUE	0.00275698
Bclaf1	Adam17	31	dbcorrdb__BCLAF1__ENCSR000BKH_1__m1	3.31	TRUE	0.00216031
Bclaf1	Adipor1	26	dbcorrdb__BCLAF1__ENCSR000BKH_1__m1	3.31	TRUE	0.00208377
Bclaf1	Adora1	21	dbcorrdb__BCLAF1__ENCSR000BKH_1__m1	3.31	TRUE	0.00245566
Bclaf1	Afap1	2	taipale_cyt_meth__ETV1_NACCGGAWGTN_eDBD	3.31	FALSE	0.00223791
Bclaf1	Aggf1	18	dbcorrdb__BCLAF1__ENCSR000BKH_1__m1	3.31	TRUE	0.00207962
Bclaf1	Agk	4	taipale_cyt_meth__ETV1_NACCGGAWGTN_eDBD	3.31	FALSE	0.00201512
Bclaf1	Ahsa1	28	dbcorrdb__BCLAF1__ENCSR000BKH_1__m1	3.31	TRUE	0.00228515
Bclaf1	Aip	29	dbcorrdb__BCLAF1__ENCSR000BKH_1__m1	3.31	TRUE	0.00237775
Bclaf1	Ajap1	3	taipale_cyt_meth__ETV1_NACCGGAWGTN_eDBD	3.31	FALSE	0.0025111
Bclaf1	Akirin2	42	dbcorrdb__BCLAF1__ENCSR000BKH_1__m1	3.31	TRUE	0.00318157
Bclaf1	Ankhd1	25	dbcorrdb__BCLAF1__ENCSR000BKH_1__m1	3.31	TRUE	0.00245998
Bclaf1	Ankrd11	45	dbcorrdb__BCLAF1__ENCSR000BKH_1__m1	3.31	TRUE	0.00446826
Bclaf1	Ano6	19	dbcorrdb__BCLAF1__ENCSR000BKH_1__m1	3.31	TRUE	0.0018619
Bclaf1	Anp32a	13	dbcorrdb__BCLAF1__ENCSR000BKH_1__m1	3.31	TRUE	0.00265403
Bclaf1	Anp32b	9	dbcorrdb__BCLAF1__ENCSR000BKH_1__m1	3.31	TRUE	0.00308273
Bclaf1	Antxr1	13	dbcorrdb__BCLAF1__ENCSR000BKH_1__m1	3.31	TRUE	0.00295826
Bclaf1	Anxa6	8	taipale_cyt_meth__ETV1_NACCGGAWGTN_eDBD	3.31	FALSE	0.00245723
Bclaf1	Ap1g1	33	dbcorrdb__BCLAF1__ENCSR000BKH_1__m1	3.31	TRUE	0.00229077
Bclaf1	Ap1s2	42	dbcorrdb__BCLAF1__ENCSR000BKH_1__m1	3.31	TRUE	0.00287958
Bclaf1	Aqr	11	taipale_cyt_meth__ETV1_NACCGGAWGTN_eDBD	3.31	FALSE	0.0024206
Bclaf1	Arfip1	34	dbcorrdb__BCLAF1__ENCSR000BKH_1__m1	3.31	TRUE	0.00216711
Bclaf1	Arhgap17	21	dbcorrdb__BCLAF1__ENCSR000BKH_1__m1	3.31	TRUE	0.0018314
Bclaf1	Arhgef12	12	taipale_cyt_meth__ETV1_NACCGGAWGTN_eDBD	3.31	FALSE	0.00231843
Bclaf1	Arhgef5	31	dbcorrdb__BCLAF1__ENCSR000BKH_1__m1	3.31	TRUE	0.00197587
Bclaf1	Arid1a	19	dbcorrdb__BCLAF1__ENCSR000BKH_1__m1	3.31	TRUE	0.00249201
Bclaf1	Arid2	39	dbcorrdb__BCLAF1__ENCSR000BKH_1__m1	3.31	TRUE	0.00298984
Bclaf1	Arid4a	33	dbcorrdb__BCLAF1__ENCSR000BKH_1__m1	3.31	TRUE	0.00214834
Bclaf1	Arl5b	33	dbcorrdb__BCLAF1__ENCSR000BKH_1__m1	3.31	TRUE	0.00206567
Bclaf1	Arpc4	38	dbcorrdb__BCLAF1__ENCSR000BKH_1__m1	3.31	TRUE	0.00299758
Bclaf1	Arpc5l	34	dbcorrdb__BCLAF1__ENCSR000BKH_1__m1	3.31	TRUE	0.00268735
Bclaf1	Atad2	25	dbcorrdb__BCLAF1__ENCSR000BKH_1__m1	3.31	TRUE	0.00323506
Bclaf1	Atf3	13	dbcorrdb__BCLAF1__ENCSR000BKH_1__m1	3.31	TRUE	0.00244862
Bclaf1	Atf4	35	dbcorrdb__BCLAF1__ENCSR000BKH_1__m1	3.31	TRUE	0.00327398
Bclaf1	Atf7ip	30	dbcorrdb__BCLAF1__ENCSR000BKH_1__m1	3.31	TRUE	0.00373025
Bclaf1	Atg16l1	33	dbcorrdb__BCLAF1__ENCSR000BKH_1__m1	3.31	TRUE	0.00202933
Bclaf1	Atm	43	dbcorrdb__BCLAF1__ENCSR000BKH_1__m1	3.31	TRUE	0.00268716
Bclaf1	Atp2c1	23	dbcorrdb__BCLAF1__ENCSR000BKH_1__m1	3.31	TRUE	0.00228629
Bclaf1	Atxn7l3	16	dbcorrdb__BCLAF1__ENCSR000BKH_1__m1	3.31	TRUE	0.00212302
Bclaf1	AU040320	34	dbcorrdb__BCLAF1__ENCSR000BKH_1__m1	3.31	TRUE	0.00245277
Bclaf1	Auts2	9	dbcorrdb__BCLAF1__ENCSR000BKH_1__m1	3.31	TRUE	0.00285357
Bclaf1	Azi2	36	dbcorrdb__BCLAF1__ENCSR000BKH_1__m1	3.31	TRUE	0.00251053
Bclaf1	Bag6	34	dbcorrdb__BCLAF1__ENCSR000BKH_1__m1	3.31	TRUE	0.00216974
Bclaf1	Bak1	5	taipale_cyt_meth__ETV1_NACCGGAWGTN_eDBD	3.31	FALSE	0.0024317
Bclaf1	Baz1b	40	dbcorrdb__BCLAF1__ENCSR000BKH_1__m1	3.31	TRUE	0.00399322
Bclaf1	Baz2b	24	dbcorrdb__BCLAF1__ENCSR000BKH_1__m1	3.31	TRUE	0.0024428
Bclaf1	Bbx	30	dbcorrdb__BCLAF1__ENCSR000BKH_1__m1	3.31	TRUE	0.00376641
Bclaf1	BC003965	40	dbcorrdb__BCLAF1__ENCSR000BKH_1__m1	3.31	TRUE	0.00280326
Bclaf1	Bcl7a	8	dbcorrdb__BCLAF1__ENCSR000BKH_1__m1	3.31	TRUE	0.00226168
Bclaf1	Bcl9l	15	taipale_cyt_meth__ETV1_NACCGGAWGTN_eDBD	3.31	FALSE	0.00213011
Bclaf1	Bcor	47	dbcorrdb__BCLAF1__ENCSR000BKH_1__m1	3.31	TRUE	0.00322281
Bclaf1	Bdp1	20	dbcorrdb__BCLAF1__ENCSR000BKH_1__m1	3.31	TRUE	0.00310604
Bclaf1	Becn1	11	taipale_cyt_meth__ETV1_NACCGGAWGTN_eDBD	3.31	FALSE	0.00250597
Bclaf1	Bet1l	18	dbcorrdb__BCLAF1__ENCSR000BKH_1__m1	3.31	TRUE	0.00248331
Bclaf1	Bmi1	26	dbcorrdb__BCLAF1__ENCSR000BKH_1__m1	3.31	TRUE	0.00186828
Bclaf1	Bmp2k	40	dbcorrdb__BCLAF1__ENCSR000BKH_1__m1	3.31	TRUE	0.00280778
Bclaf1	Bmp4	20	dbcorrdb__BCLAF1__ENCSR000BKH_1__m1	3.31	TRUE	0.00178283
Bclaf1	Bms1	29	dbcorrdb__BCLAF1__ENCSR000BKH_1__m1	3.31	TRUE	0.00239103
Bclaf1	Bnip3l	10	dbcorrdb__BCLAF1__ENCSR000BKH_1__m1	3.31	TRUE	0.00276997
Bclaf1	Braf	6	taipale_cyt_meth__ETV1_NACCGGAWGTN_eDBD	3.31	FALSE	0.00247904
Bclaf1	Brd2	41	dbcorrdb__BCLAF1__ENCSR000BKH_1__m1	3.31	TRUE	0.00289009
Bclaf1	Brd3	28	dbcorrdb__BCLAF1__ENCSR000BKH_1__m1	3.31	TRUE	0.00327149
Bclaf1	Btbd7	24	dbcorrdb__BCLAF1__ENCSR000BKH_1__m1	3.31	TRUE	0.00237977
Bclaf1	Btg2	35	dbcorrdb__BCLAF1__ENCSR000BKH_1__m1	3.31	TRUE	0.00316373
Bclaf1	Bud31	18	dbcorrdb__BCLAF1__ENCSR000BKH_1__m1	3.31	TRUE	0.00259454
Bclaf1	Bzw1	47	dbcorrdb__BCLAF1__ENCSR000BKH_1__m1	3.31	TRUE	0.00311507
Bclaf1	Cab39	20	dbcorrdb__BCLAF1__ENCSR000BKH_1__m1	3.31	TRUE	0.00201638
Bclaf1	Cabin1	1	taipale_cyt_meth__ETV1_NACCGGAWGTN_eDBD	3.31	FALSE	0.00250746
Bclaf1	Cacybp	41	dbcorrdb__BCLAF1__ENCSR000BKH_1__m1	3.31	TRUE	0.00321459
Bclaf1	Cadm1	11	dbcorrdb__BCLAF1__ENCSR000BKH_1__m1	3.31	TRUE	0.00192584
Bclaf1	Calu	27	dbcorrdb__BCLAF1__ENCSR000BKH_1__m1	3.31	TRUE	0.00355742
Bclaf1	Camta1	16	dbcorrdb__BCLAF1__ENCSR000BKH_1__m1	3.31	TRUE	0.00349788
Bclaf1	Cars2	10	dbcorrdb__BCLAF1__ENCSR000BKH_1__m1	3.31	TRUE	0.00211486
Bclaf1	Casp8ap2	36	dbcorrdb__BCLAF1__ENCSR000BKH_1__m1	3.31	TRUE	0.00407625
Bclaf1	Casz1	34	dbcorrdb__BCLAF1__ENCSR000BKH_1__m1	3.31	TRUE	0.00254092
Bclaf1	Cbx4	26	dbcorrdb__BCLAF1__ENCSR000BKH_1__m1	3.31	TRUE	0.00201964
Bclaf1	Cbx5	31	dbcorrdb__BCLAF1__ENCSR000BKH_1__m1	3.31	TRUE	0.00360358
Bclaf1	Ccdc28a	40	dbcorrdb__BCLAF1__ENCSR000BKH_1__m1	3.31	TRUE	0.00281385
Bclaf1	Ccdc47	26	dbcorrdb__BCLAF1__ENCSR000BKH_1__m1	3.31	TRUE	0.00217883
Bclaf1	Ccnb2	13	dbcorrdb__BCLAF1__ENCSR000BKH_1__m1	3.31	TRUE	0.00207655
Bclaf1	Ccnd1	27	dbcorrdb__BCLAF1__ENCSR000BKH_1__m1	3.31	TRUE	0.00281887
Bclaf1	Ccnd2	15	dbcorrdb__BCLAF1__ENCSR000BKH_1__m1	3.31	TRUE	0.00256091
Bclaf1	Ccnk	12	dbcorrdb__BCLAF1__ENCSR000BKH_1__m1	3.31	TRUE	0.00201651
Bclaf1	Ccnt1	30	dbcorrdb__BCLAF1__ENCSR000BKH_1__m1	3.31	TRUE	0.00253557
Bclaf1	Cdc123	29	dbcorrdb__BCLAF1__ENCSR000BKH_1__m1	3.31	TRUE	0.00249983
Bclaf1	Cdca7	17	dbcorrdb__BCLAF1__ENCSR000BKH_1__m1	3.31	TRUE	0.00242162
Bclaf1	Cdh2	6	dbcorrdb__BCLAF1__ENCSR000BKH_1__m1	3.31	TRUE	0.00197512
Bclaf1	Cdk11b	39	dbcorrdb__BCLAF1__ENCSR000BKH_1__m1	3.31	TRUE	0.00352001
Bclaf1	Cdk13	50	dbcorrdb__BCLAF1__ENCSR000BKH_1__m1	3.31	TRUE	0.00279708
Bclaf1	Cdk19	14	taipale_cyt_meth__ETV1_NACCGGAWGTN_eDBD	3.31	FALSE	0.00217026
Bclaf1	Cenpp	20	dbcorrdb__BCLAF1__ENCSR000BKH_1__m1	3.31	TRUE	0.00467511
Bclaf1	Cenpq	21	dbcorrdb__BCLAF1__ENCSR000BKH_1__m1	3.31	TRUE	0.00187417
Bclaf1	Cep57	10	taipale_cyt_meth__ETV1_NACCGGAWGTN_eDBD	3.31	FALSE	0.00258819
Bclaf1	Cfdp1	20	dbcorrdb__BCLAF1__ENCSR000BKH_1__m1	3.31	TRUE	0.00256064
Bclaf1	Cfl1	25	dbcorrdb__BCLAF1__ENCSR000BKH_1__m1	3.31	TRUE	0.00271389
Bclaf1	Cggbp1	32	dbcorrdb__BCLAF1__ENCSR000BKH_1__m1	3.31	TRUE	0.00248585
Bclaf1	Chaf1a	27	dbcorrdb__BCLAF1__ENCSR000BKH_1__m1	3.31	TRUE	0.00247214
Bclaf1	Chchd5	43	dbcorrdb__BCLAF1__ENCSR000BKH_1__m1	3.31	TRUE	0.0025813
Bclaf1	Chd1	9	dbcorrdb__BCLAF1__ENCSR000BKH_1__m1	3.31	TRUE	0.00190716
Bclaf1	Chd3	2	dbcorrdb__BCLAF1__ENCSR000BKH_1__m1	3.31	TRUE	0.00268564
Bclaf1	Cherp	33	dbcorrdb__BCLAF1__ENCSR000BKH_1__m1	3.31	TRUE	0.00170539
Bclaf1	Chmp5	32	dbcorrdb__BCLAF1__ENCSR000BKH_1__m1	3.31	TRUE	0.00261916
Bclaf1	Chordc1	34	dbcorrdb__BCLAF1__ENCSR000BKH_1__m1	3.31	TRUE	0.00215093
Bclaf1	Chtf8	32	dbcorrdb__BCLAF1__ENCSR000BKH_1__m1	3.31	TRUE	0.00193538
Bclaf1	Cir1	27	dbcorrdb__BCLAF1__ENCSR000BKH_1__m1	3.31	TRUE	0.00253663
Bclaf1	Ciz1	10	dbcorrdb__BCLAF1__ENCSR000BKH_1__m1	3.31	TRUE	0.00173152
Bclaf1	Ckap4	4	dbcorrdb__BCLAF1__ENCSR000BKH_1__m1	3.31	TRUE	0.00227422
Bclaf1	Clk2	20	dbcorrdb__BCLAF1__ENCSR000BKH_1__m1	3.31	TRUE	0.00200741
Bclaf1	Cmtm7	5	taipale_cyt_meth__ETV1_NACCGGAWGTN_eDBD	3.31	FALSE	0.00211037
Bclaf1	Cnot10	27	dbcorrdb__BCLAF1__ENCSR000BKH_1__m1	3.31	TRUE	0.0033393
Bclaf1	Cntln	34	dbcorrdb__BCLAF1__ENCSR000BKH_1__m1	3.31	TRUE	0.00279612
Bclaf1	Col4a1	10	dbcorrdb__BCLAF1__ENCSR000BKH_1__m1	3.31	TRUE	0.00257413
Bclaf1	Cops2	2	dbcorrdb__BCLAF1__ENCSR000BKH_1__m1	3.31	TRUE	0.00234298
Bclaf1	Cpsf2	28	dbcorrdb__BCLAF1__ENCSR000BKH_1__m1	3.31	TRUE	0.00249867
Bclaf1	Cpsf6	6	taipale_cyt_meth__ETV1_NACCGGAWGTN_eDBD	3.31	FALSE	0.00285781
Bclaf1	Crtc2	13	taipale_cyt_meth__ETV1_NACCGGAWGTN_eDBD	3.31	FALSE	0.00363111
Bclaf1	Csnk1d	8	dbcorrdb__BCLAF1__ENCSR000BKH_1__m1	3.31	TRUE	0.00259397
Bclaf1	Csnk1e	14	dbcorrdb__BCLAF1__ENCSR000BKH_1__m1	3.31	TRUE	0.00222215
Bclaf1	Csnk1g1	46	dbcorrdb__BCLAF1__ENCSR000BKH_1__m1	3.31	TRUE	0.00265937
Bclaf1	Csnk1g3	26	dbcorrdb__BCLAF1__ENCSR000BKH_1__m1	3.31	TRUE	0.00235846
Bclaf1	Csnk2a1	19	dbcorrdb__BCLAF1__ENCSR000BKH_1__m1	3.31	TRUE	0.0025305
Bclaf1	Ctif	10	taipale_cyt_meth__ETV1_NACCGGAWGTN_eDBD	3.31	FALSE	0.00171189
Bclaf1	Ctnnb1	25	dbcorrdb__BCLAF1__ENCSR000BKH_1__m1	3.31	TRUE	0.00269288
Bclaf1	Ctnnbl1	41	dbcorrdb__BCLAF1__ENCSR000BKH_1__m1	3.31	TRUE	0.00292747
Bclaf1	Ctnnd1	26	dbcorrdb__BCLAF1__ENCSR000BKH_1__m1	3.31	TRUE	0.0021046
Bclaf1	Cul7	45	dbcorrdb__BCLAF1__ENCSR000BKH_1__m1	3.31	TRUE	0.00281618
Bclaf1	Cwc25	11	dbcorrdb__BCLAF1__ENCSR000BKH_1__m1	3.31	TRUE	0.00297297
Bclaf1	Cxxc5	32	dbcorrdb__BCLAF1__ENCSR000BKH_1__m1	3.31	TRUE	0.00250741
Bclaf1	Cyb5r4	35	dbcorrdb__BCLAF1__ENCSR000BKH_1__m1	3.31	TRUE	0.00315431
Bclaf1	Cyr61	24	dbcorrdb__BCLAF1__ENCSR000BKH_1__m1	3.31	TRUE	0.00215267
Bclaf1	D16Ertd472e	4	dbcorrdb__BCLAF1__ENCSR000BKH_1__m1	3.31	TRUE	0.00195787
Bclaf1	D430042O09Rik	39	dbcorrdb__BCLAF1__ENCSR000BKH_1__m1	3.31	TRUE	0.00300658
Bclaf1	Dars	13	dbcorrdb__BCLAF1__ENCSR000BKH_1__m1	3.31	TRUE	0.00323977
Bclaf1	Daxx	35	dbcorrdb__BCLAF1__ENCSR000BKH_1__m1	3.31	TRUE	0.00205592
Bclaf1	Dbnl	30	dbcorrdb__BCLAF1__ENCSR000BKH_1__m1	3.31	TRUE	0.00236514
Bclaf1	Dcaf12	20	dbcorrdb__BCLAF1__ENCSR000BKH_1__m1	3.31	TRUE	0.00198829
Bclaf1	Dcaf13	21	dbcorrdb__BCLAF1__ENCSR000BKH_1__m1	3.31	TRUE	0.00200791
Bclaf1	Dchs1	23	dbcorrdb__BCLAF1__ENCSR000BKH_1__m1	3.31	TRUE	0.0019114
Bclaf1	Dcun1d5	43	dbcorrdb__BCLAF1__ENCSR000BKH_1__m1	3.31	TRUE	0.00296009
Bclaf1	Ddx21	24	dbcorrdb__BCLAF1__ENCSR000BKH_1__m1	3.31	TRUE	0.00220306
Bclaf1	Ddx27	24	dbcorrdb__BCLAF1__ENCSR000BKH_1__m1	3.31	TRUE	0.00224116
Bclaf1	Ddx39b	34	dbcorrdb__BCLAF1__ENCSR000BKH_1__m1	3.31	TRUE	0.00258569
Bclaf1	Ddx42	27	dbcorrdb__BCLAF1__ENCSR000BKH_1__m1	3.31	TRUE	0.00220172
Bclaf1	Dld	5	taipale_cyt_meth__ETV1_NACCGGAWGTN_eDBD	3.31	FALSE	0.00239959
Bclaf1	Dlgap1	12	taipale_cyt_meth__ETV1_NACCGGAWGTN_eDBD	3.31	FALSE	0.00241392
Bclaf1	Dlgap5	19	dbcorrdb__BCLAF1__ENCSR000BKH_1__m1	3.31	TRUE	0.00175447
Bclaf1	Dmap1	44	dbcorrdb__BCLAF1__ENCSR000BKH_1__m1	3.31	TRUE	0.00271231
Bclaf1	Dmwd	7	taipale_cyt_meth__ETV1_NACCGGAWGTN_eDBD	3.31	FALSE	0.00201139
Bclaf1	Dnaja1	45	dbcorrdb__BCLAF1__ENCSR000BKH_1__m1	3.31	TRUE	0.00307942
Bclaf1	Dnaja2	25	dbcorrdb__BCLAF1__ENCSR000BKH_1__m1	3.31	TRUE	0.00281829
Bclaf1	Dnajb4	15	dbcorrdb__BCLAF1__ENCSR000BKH_1__m1	3.31	TRUE	0.00214499
Bclaf1	Dnajc1	36	dbcorrdb__BCLAF1__ENCSR000BKH_1__m1	3.31	TRUE	0.00256782
Bclaf1	Dnajc24	25	dbcorrdb__BCLAF1__ENCSR000BKH_1__m1	3.31	TRUE	0.00242501
Bclaf1	Dnajc7	35	dbcorrdb__BCLAF1__ENCSR000BKH_1__m1	3.31	TRUE	0.00308916
Bclaf1	Dnmt3a	32	dbcorrdb__BCLAF1__ENCSR000BKH_1__m1	3.31	TRUE	0.00261671
Bclaf1	Dnttip2	20	dbcorrdb__BCLAF1__ENCSR000BKH_1__m1	3.31	TRUE	0.00188024
Bclaf1	Dpm1	44	dbcorrdb__BCLAF1__ENCSR000BKH_1__m1	3.31	TRUE	0.00289975
Bclaf1	Dpp8	35	dbcorrdb__BCLAF1__ENCSR000BKH_1__m1	3.31	TRUE	0.00225637
Bclaf1	Dusp7	17	taipale_cyt_meth__ETV1_NACCGGAWGTN_eDBD	3.31	FALSE	0.00196644
Bclaf1	Dync1i2	28	dbcorrdb__BCLAF1__ENCSR000BKH_1__m1	3.31	TRUE	0.00277994
Bclaf1	Dync2h1	37	dbcorrdb__BCLAF1__ENCSR000BKH_1__m1	3.31	TRUE	0.00253045
Bclaf1	E2f3	40	dbcorrdb__BCLAF1__ENCSR000BKH_1__m1	3.31	TRUE	0.0027721
Bclaf1	Ebna1bp2	37	dbcorrdb__BCLAF1__ENCSR000BKH_1__m1	3.31	TRUE	0.00285354
Bclaf1	Ecd	22	dbcorrdb__BCLAF1__ENCSR000BKH_1__m1	3.31	TRUE	0.00244389
Bclaf1	Egr1	47	dbcorrdb__BCLAF1__ENCSR000BKH_1__m1	3.31	TRUE	0.00413432
Bclaf1	Egr3	23	dbcorrdb__BCLAF1__ENCSR000BKH_1__m1	3.31	TRUE	0.00200657
Bclaf1	Ehbp1	1	dbcorrdb__BCLAF1__ENCSR000BKH_1__m1	3.31	TRUE	0.0017748
Bclaf1	Eif2a	33	dbcorrdb__BCLAF1__ENCSR000BKH_1__m1	3.31	TRUE	0.00246674
Bclaf1	Eif2b2	24	dbcorrdb__BCLAF1__ENCSR000BKH_1__m1	3.31	TRUE	0.00203609
Bclaf1	Eif2b3	26	dbcorrdb__BCLAF1__ENCSR000BKH_1__m1	3.31	TRUE	0.00183866
Bclaf1	Eif2b5	21	dbcorrdb__BCLAF1__ENCSR000BKH_1__m1	3.31	TRUE	0.0023095
Bclaf1	Eif3k	46	dbcorrdb__BCLAF1__ENCSR000BKH_1__m1	3.31	TRUE	0.00330622
Bclaf1	Eif4a1	23	dbcorrdb__BCLAF1__ENCSR000BKH_1__m1	3.31	TRUE	0.00281332
Bclaf1	Eif4g1	40	dbcorrdb__BCLAF1__ENCSR000BKH_1__m1	3.31	TRUE	0.0029908
Bclaf1	Elk3	40	dbcorrdb__BCLAF1__ENCSR000BKH_1__m1	3.31	TRUE	0.00339708
Bclaf1	Emg1	32	dbcorrdb__BCLAF1__ENCSR000BKH_1__m1	3.31	TRUE	0.00251427
Bclaf1	Enc1	25	dbcorrdb__BCLAF1__ENCSR000BKH_1__m1	3.31	TRUE	0.00188308
Bclaf1	Erlec1	37	dbcorrdb__BCLAF1__ENCSR000BKH_1__m1	3.31	TRUE	0.00267952
Bclaf1	Etaa1	39	dbcorrdb__BCLAF1__ENCSR000BKH_1__m1	3.31	TRUE	0.00260235
Bclaf1	Exoc5	32	dbcorrdb__BCLAF1__ENCSR000BKH_1__m1	3.31	TRUE	0.00297164
Bclaf1	Eya3	30	dbcorrdb__BCLAF1__ENCSR000BKH_1__m1	3.31	TRUE	0.00185835
Bclaf1	Fam117b	1	dbcorrdb__BCLAF1__ENCSR000BKH_1__m1	3.31	TRUE	0.00223958
Bclaf1	Fam120a	27	dbcorrdb__BCLAF1__ENCSR000BKH_1__m1	3.31	TRUE	0.00275852
Bclaf1	Fam192a	29	dbcorrdb__BCLAF1__ENCSR000BKH_1__m1	3.31	TRUE	0.00237168
Bclaf1	Fam20b	5	dbcorrdb__BCLAF1__ENCSR000BKH_1__m1	3.31	TRUE	0.00224938
Bclaf1	Fam32a	25	dbcorrdb__BCLAF1__ENCSR000BKH_1__m1	3.31	TRUE	0.00197458
[truncated: 83,625 more rows]

## Sheet: NP_top_regulons_targets
TF	gene	nMotifs	bestMotif	NES	highConfAnnot	Genie3Weight
Hmga2	2410002F23Rik	1	cisbp__M0132	3.31	TRUE	0.00280701
Hmga2	2610035D17Rik	2	cisbp__M0132	3.31	TRUE	0.00368246
Hmga2	2700081O15Rik	2	cisbp__M0132	3.31	TRUE	0.00471113
Hmga2	Abr	2	cisbp__M0132	3.31	TRUE	0.00296573
Hmga2	Aldh1a2	2	cisbp__M0132	3.31	TRUE	0.00382415
Hmga2	Alms1	1	cisbp__M0132	3.31	TRUE	0.00353915
Hmga2	Amotl1	2	cisbp__M0132	3.31	TRUE	0.00259632
Hmga2	Amph	1	cisbp__M0132	3.31	TRUE	0.00381181
Hmga2	Ankrd10	1	cisbp__M0132	3.31	TRUE	0.00351488
Hmga2	Armcx1	1	cisbp__M0132	3.31	TRUE	0.00309141
Hmga2	Asap1	2	cisbp__M0132	3.31	TRUE	0.00323386
Hmga2	Auts2	2	cisbp__M0132	3.31	TRUE	0.00347814
Hmga2	Bahcc1	2	cisbp__M0132	3.31	TRUE	0.00271111
Hmga2	Bcl2	2	cisbp__M0132	3.31	TRUE	0.00821066
Hmga2	Bin1	2	cisbp__M0132	3.31	TRUE	0.00315882
Hmga2	Bmp1	2	cisbp__M0132	3.31	TRUE	0.00295422
Hmga2	Btbd11	2	cisbp__M0132	3.31	TRUE	0.0085651
Hmga2	Cadm1	3	cisbp__M0132	3.31	TRUE	0.00543572
Hmga2	Capn6	1	cisbp__M0132	3.31	TRUE	0.01046
Hmga2	Cdca7	2	cisbp__M0132	3.31	TRUE	0.00523676
Hmga2	Cdh11	2	cisbp__M0132	3.31	TRUE	0.00408533
Hmga2	Cdh2	2	cisbp__M0132	3.31	TRUE	0.00262776
Hmga2	Cecr2	2	cisbp__M0132	3.31	TRUE	0.00299988
Hmga2	Cited1	2	cisbp__M0132	3.31	TRUE	0.0158739
Hmga2	Cntfr	2	cisbp__M0132	3.31	TRUE	0.00745456
Hmga2	Col13a1	2	cisbp__M0132	3.31	TRUE	0.00384224
Hmga2	Col2a1	2	cisbp__M0132	3.31	TRUE	0.0100545
Hmga2	Ctdspl	2	cisbp__M0132	3.31	TRUE	0.0033637
Hmga2	Cxcr4	2	cisbp__M0132	3.31	TRUE	0.00474685
Hmga2	Cxxc4	2	cisbp__M0132	3.31	TRUE	0.00408947
Hmga2	Daxx	1	cisbp__M0132	3.31	TRUE	0.00253857
Hmga2	Des	2	cisbp__M0132	3.31	TRUE	0.00610582
Hmga2	Dlg4	2	cisbp__M0132	3.31	TRUE	0.00477623
Hmga2	Dtna	1	cisbp__M0132	3.31	TRUE	0.00339037
Hmga2	Dusp5	2	cisbp__M0132	3.31	TRUE	0.00316794
Hmga2	Dusp6	2	cisbp__M0132	3.31	TRUE	0.00347377
Hmga2	Eef1a1	2	cisbp__M0132	3.31	TRUE	0.00352268
Hmga2	Egr3	2	cisbp__M0132	3.31	TRUE	0.0034181
Hmga2	Eif2s3x	1	cisbp__M0132	3.31	TRUE	0.00256364
Hmga2	Elavl4	2	cisbp__M0132	3.31	TRUE	0.0131856
Hmga2	Enc1	1	cisbp__M0132	3.31	TRUE	0.00842643
Hmga2	Espn	1	cisbp__M0132	3.31	TRUE	0.00359908
Hmga2	Etv1	1	cisbp__M0132	3.31	TRUE	0.00326707
Hmga2	Etv4	3	cisbp__M0132	3.31	TRUE	0.00797166
Hmga2	Eya4	2	cisbp__M0132	3.31	TRUE	0.00697754
Hmga2	Fam189b	1	cisbp__M0132	3.31	TRUE	0.00267987
Hmga2	Fbn2	2	cisbp__M0132	3.31	TRUE	0.00365771
Hmga2	Fgfr1	2	cisbp__M0132	3.31	TRUE	0.00880192
Hmga2	Frat2	2	cisbp__M0132	3.31	TRUE	0.00383787
Hmga2	Fscn1	1	cisbp__M0132	3.31	TRUE	0.00258798
Hmga2	Fxyd1	2	cisbp__M0132	3.31	TRUE	0.00271686
Hmga2	Fzd2	2	cisbp__M0132	3.31	TRUE	0.00656492
Hmga2	Grb10	2	cisbp__M0132	3.31	TRUE	0.0054751
Hmga2	Grk6	1	cisbp__M0132	3.31	TRUE	0.00271949
Hmga2	Hist4h4	2	cisbp__M0132	3.31	TRUE	0.00324781
Hmga2	Hmcn1	1	cisbp__M0132	3.31	TRUE	0.00349756
Hmga2	Hmga2	2	cisbp__M0132	3.31	TRUE	NA
Hmga2	Hoxa11	2	cisbp__M0132	3.31	TRUE	0.004734
Hmga2	Hoxa3	3	cisbp__M0132	3.31	TRUE	0.0108632
Hmga2	Hoxa5	2	cisbp__M0132	3.31	TRUE	0.0038092
Hmga2	Hoxb4	2	cisbp__M0132	3.31	TRUE	0.00281733
Hmga2	Hoxc10	2	cisbp__M0132	3.31	TRUE	0.00490126
Hmga2	Hoxc8	2	cisbp__M0132	3.31	TRUE	0.00615706
Hmga2	Hoxc9	2	cisbp__M0132	3.31	TRUE	0.00700448
Hmga2	Hoxd11	2	cisbp__M0132	3.31	TRUE	0.00473189
Hmga2	Hsp90ab1	2	cisbp__M0132	3.31	TRUE	0.00439798
Hmga2	Hunk	2	cisbp__M0132	3.31	TRUE	0.0037784
Hmga2	Il11ra1	2	cisbp__M0132	3.31	TRUE	0.00273711
Hmga2	Ipo13	2	cisbp__M0132	3.31	TRUE	0.00307126
Hmga2	Itga8	1	cisbp__M0132	3.31	TRUE	0.00763135
Hmga2	Kazald1	1	cisbp__M0132	3.31	TRUE	0.00405286
Hmga2	Kdm2b	2	cisbp__M0132	3.31	TRUE	0.00528557
Hmga2	Kif26b	2	cisbp__M0132	3.31	TRUE	0.00802648
Hmga2	Limch1	2	cisbp__M0132	3.31	TRUE	0.0041625
Hmga2	Lrig3	2	cisbp__M0132	3.31	TRUE	0.00269865
Hmga2	Lsp1	2	cisbp__M0132	3.31	TRUE	0.00716662
Hmga2	Ltbp1	2	cisbp__M0132	3.31	TRUE	0.00323688
Hmga2	Mad2l2	1	cisbp__M0132	3.31	TRUE	0.00411385
Hmga2	Map4k4	2	cisbp__M0132	3.31	TRUE	0.00328806
Hmga2	Marcksl1	2	cisbp__M0132	3.31	TRUE	0.00338017
Hmga2	Mcm6	1	cisbp__M0132	3.31	TRUE	0.00352778
Hmga2	Meis1	2	cisbp__M0132	3.31	TRUE	0.00305093
Hmga2	Meis2	3	cisbp__M0132	3.31	TRUE	0.00638755
Hmga2	Meox1	2	cisbp__M0132	3.31	TRUE	0.00760949
Hmga2	Mest	1	cisbp__M0132	3.31	TRUE	0.00990291
Hmga2	Mex3a	2	cisbp__M0132	3.31	TRUE	0.004363
Hmga2	Mfap4	1	cisbp__M0132	3.31	TRUE	0.00304518
Hmga2	Myc	2	cisbp__M0132	3.31	TRUE	0.0037816
Hmga2	Nasp	1	cisbp__M0132	3.31	TRUE	0.00339165
Hmga2	Nav2	2	cisbp__M0132	3.31	TRUE	0.00508368
Hmga2	Negr1	2	cisbp__M0132	3.31	TRUE	0.0053996
Hmga2	Nme4	1	cisbp__M0132	3.31	TRUE	0.00570388
Hmga2	Nop56	1	cisbp__M0132	3.31	TRUE	0.00533028
Hmga2	Npm1	2	cisbp__M0132	3.31	TRUE	0.00517688
Hmga2	Npm3	1	cisbp__M0132	3.31	TRUE	0.00322577
Hmga2	Nrxn2	2	cisbp__M0132	3.31	TRUE	0.00683652
Hmga2	Ntf3	2	cisbp__M0132	3.31	TRUE	0.00339929
Hmga2	Nuak1	2	cisbp__M0132	3.31	TRUE	0.00852908
Hmga2	Osr1	2	cisbp__M0132	3.31	TRUE	0.00342305
Hmga2	Pabpc4	2	cisbp__M0132	3.31	TRUE	0.00364407
Hmga2	Pax2	2	cisbp__M0132	3.31	TRUE	0.00888013
Hmga2	Phf12	2	cisbp__M0132	3.31	TRUE	0.00290762
Hmga2	Phlda3	1	cisbp__M0132	3.31	TRUE	0.0033194
Hmga2	Plxdc2	2	cisbp__M0132	3.31	TRUE	0.00438291
Hmga2	Ppp1r16b	1	cisbp__M0132	3.31	TRUE	0.00369811
Hmga2	Prtg	2	cisbp__M0132	3.31	TRUE	0.00385941
Hmga2	Ptma	2	cisbp__M0132	3.31	TRUE	0.00307886
Hmga2	Rc3h1	2	cisbp__M0132	3.31	TRUE	0.00290544
Hmga2	Rcsd1	2	cisbp__M0132	3.31	TRUE	0.0038445
Hmga2	Rnase12	1	cisbp__M0132	3.31	TRUE	0.0064599
Hmga2	Rpl11	1	cisbp__M0132	3.31	TRUE	0.0037297
Hmga2	Rpl28	1	cisbp__M0132	3.31	TRUE	0.00355121
Hmga2	Rpl39	1	cisbp__M0132	3.31	TRUE	0.00267647
Hmga2	Rpl4	1	cisbp__M0132	3.31	TRUE	0.0032983
Hmga2	Rpl41	1	cisbp__M0132	3.31	TRUE	0.00377397
Hmga2	Rpl7	2	cisbp__M0132	3.31	TRUE	0.00373639
Hmga2	Rplp1	1	cisbp__M0132	3.31	TRUE	0.00372669
Hmga2	Rplp2	1	cisbp__M0132	3.31	TRUE	0.0055118
Hmga2	Rps12	1	cisbp__M0132	3.31	TRUE	0.004616
Hmga2	Rps14	2	cisbp__M0132	3.31	TRUE	0.00367918
Hmga2	Rps15a	1	cisbp__M0132	3.31	TRUE	0.00486062
Hmga2	Rps20	1	cisbp__M0132	3.31	TRUE	0.00564288
Hmga2	Rps23	1	cisbp__M0132	3.31	TRUE	0.00316942
Hmga2	Rps26	2	cisbp__M0132	3.31	TRUE	0.00612838
Hmga2	Rps29	1	cisbp__M0132	3.31	TRUE	0.00292108
Hmga2	Rps5	1	cisbp__M0132	3.31	TRUE	0.00506802
Hmga2	Rrs1	1	cisbp__M0132	3.31	TRUE	0.00347042
Hmga2	Rsbn1	1	cisbp__M0132	3.31	TRUE	0.00279067
Hmga2	Rspo1	2	cisbp__M0132	3.31	TRUE	0.0109443
Hmga2	Sall1	2	cisbp__M0132	3.31	TRUE	0.00655663
Hmga2	Shc1	2	cisbp__M0132	3.31	TRUE	0.00257334
Hmga2	Siglecg	1	cisbp__M0132	3.31	TRUE	0.0086976
Hmga2	Six2	2	cisbp__M0132	3.31	TRUE	0.0100889
Hmga2	Slc12a2	2	cisbp__M0132	3.31	TRUE	0.00682095
Hmga2	Slc4a7	1	cisbp__M0132	3.31	TRUE	0.00282636
Hmga2	Smug1	2	cisbp__M0132	3.31	TRUE	0.0032012
Hmga2	Sox12	2	cisbp__M0132	3.31	TRUE	0.00311313
Hmga2	Spock2	2	cisbp__M0132	3.31	TRUE	0.0125371
Hmga2	Ssbp4	2	cisbp__M0132	3.31	TRUE	0.00325427
Hmga2	Tcf4	3	cisbp__M0132	3.31	TRUE	0.00589122
Hmga2	Tead2	1	cisbp__M0132	3.31	TRUE	0.00383805
Hmga2	Tgfbi	1	cisbp__M0132	3.31	TRUE	0.00700255
Hmga2	Thoc2	2	cisbp__M0132	3.31	TRUE	0.00329904
Hmga2	Tpm2	2	cisbp__M0132	3.31	TRUE	0.00399724
Hmga2	Tril	2	cisbp__M0132	3.31	TRUE	0.0148921
Hmga2	Tsc22d1	2	cisbp__M0132	3.31	TRUE	0.00444818
Hmga2	Tshz2	2	cisbp__M0132	3.31	TRUE	0.00558321
Hmga2	Tslp	1	cisbp__M0132	3.31	TRUE	0.00298476
Hmga2	Uhrf1	2	cisbp__M0132	3.31	TRUE	0.00296264
Hmga2	Unc5c	2	cisbp__M0132	3.31	TRUE	0.0032984
Hmga2	Uncx	3	cisbp__M0132	3.31	TRUE	0.0153597
Hmga2	Usp14	1	cisbp__M0132	3.31	TRUE	0.0027749
Hmga2	Utp14b	2	cisbp__M0132	3.31	TRUE	0.00391083
Hmga2	Vcan	2	cisbp__M0132	3.31	TRUE	0.0142967
Hmga2	Wdtc1	2	cisbp__M0132	3.31	TRUE	0.00282396
Hmga2	Xrcc1	1	cisbp__M0132	3.31	TRUE	0.00350489
Hmga2	Yes1	2	cisbp__M0132	3.31	TRUE	0.00414889
Hmga2	Zcchc24	2	cisbp__M0132	3.31	TRUE	0.00295372
Hmga2	Zfhx2	2	cisbp__M0132	3.31	TRUE	0.00315353
Hmga2	Zfp143	2	cisbp__M0132	3.31	TRUE	0.00336619
Hmga2	Zfp513	1	cisbp__M0132	3.31	TRUE	0.0028489
Hmga2	Zfp516	2	cisbp__M0132	3.31	TRUE	0.00304265
Hmga2	Zfp553	1	cisbp__M0132	3.31	TRUE	0.0030071
Hmga2	Zfp703	2	cisbp__M0132	3.31	TRUE	0.00276384
Hmga2	Acvr2b	1	cisbp__M0132	3.25	TRUE	0.0055718
Hmga2	Baz1a	1	cisbp__M0132	3.25	TRUE	0.00364338
Hmga2	Csrnp2	1	cisbp__M0132	3.25	TRUE	0.00308589
Hmga2	Dip2b	1	cisbp__M0132	3.25	TRUE	0.00269583
Hmga2	E2f3	1	cisbp__M0132	3.25	TRUE	0.00341345
Hmga2	Fam19a5	1	cisbp__M0132	3.25	TRUE	0.00268507
Hmga2	Fgf8	1	cisbp__M0132	3.25	TRUE	0.00539693
Hmga2	Fsd1l	1	cisbp__M0132	3.25	TRUE	0.00274694
Hmga2	Fxyd6	1	cisbp__M0132	3.25	TRUE	0.00559499
Hmga2	Gas1	1	cisbp__M0132	3.25	TRUE	0.00872089
Hmga2	Gdnf	1	cisbp__M0132	3.25	TRUE	0.00794603
Hmga2	Gpc6	1	cisbp__M0132	3.25	TRUE	0.00687776
Hmga2	Hoxc4	1	cisbp__M0132	3.25	TRUE	0.00485065
Hmga2	Hoxc6	1	cisbp__M0132	3.25	TRUE	0.00434844
Hmga2	Il17rd	1	cisbp__M0132	3.25	TRUE	0.00329949
Hmga2	Lix1l	1	cisbp__M0132	3.25	TRUE	0.00277177
Hmga2	Mcam	1	cisbp__M0132	3.25	TRUE	0.00274998
Hmga2	Mgat4a	1	cisbp__M0132	3.25	TRUE	0.00449425
Hmga2	Mical2	1	cisbp__M0132	3.25	TRUE	0.00486476
Hmga2	Pabpc4l	1	cisbp__M0132	3.25	TRUE	0.00555894
Hmga2	Papolg	1	cisbp__M0132	3.25	TRUE	0.00415309
Hmga2	Pdgfc	1	cisbp__M0132	3.25	TRUE	0.00358936
Hmga2	Podxl2	1	cisbp__M0132	3.25	TRUE	0.0030239
Hmga2	Ppp1r14b	1	cisbp__M0132	3.25	TRUE	0.00395425
Hmga2	Prmt5	1	cisbp__M0132	3.25	TRUE	0.00241404
Hmga2	Ramp2	1	cisbp__M0132	3.25	TRUE	0.00941742
Hmga2	Ranbp9	1	cisbp__M0132	3.25	TRUE	0.00281408
Hmga2	Rbp1	1	cisbp__M0132	3.25	TRUE	0.00715996
Hmga2	Rcc2	1	cisbp__M0132	3.25	TRUE	0.00421421
Hmga2	Robo2	1	cisbp__M0132	3.25	TRUE	0.00430313
Hmga2	Rpl17	1	cisbp__M0132	3.25	TRUE	0.00320259
Hmga2	Rpl27a	1	cisbp__M0132	3.25	TRUE	0.00307227
Hmga2	Rplp0	1	cisbp__M0132	3.25	TRUE	0.00607339
Hmga2	Rps2	1	cisbp__M0132	3.25	TRUE	0.00521282
Hmga2	Rps4x	1	cisbp__M0132	3.25	TRUE	0.00752483
Hmga2	Sall2	1	cisbp__M0132	3.25	TRUE	0.00278031
Hmga2	Sema3f	1	cisbp__M0132	3.25	TRUE	0.004644
Hmga2	Serpinf1	1	cisbp__M0132	3.25	TRUE	0.00269189
Hmga2	Shisa2	1	cisbp__M0132	3.25	TRUE	0.00728476
Hmga2	Slc16a1	1	cisbp__M0132	3.25	TRUE	0.00804378
Hmga2	Smox	1	cisbp__M0132	3.25	TRUE	0.00279243
Hmga2	Sobp	1	cisbp__M0132	3.25	TRUE	0.0091391
Hmga2	Sulf2	1	cisbp__M0132	3.25	TRUE	0.00409253
Hmga2	Tmem100	1	cisbp__M0132	3.25	TRUE	0.0038662
Hmga2	Tmem57	1	cisbp__M0132	3.25	TRUE	0.00255785
Hmga2	Tmtc2	1	cisbp__M0132	3.25	TRUE	0.00303229
Hmga2	Traf1	1	cisbp__M0132	3.25	TRUE	0.00669201
Hmga2	Trp53i11	1	cisbp__M0132	3.25	TRUE	0.00341248
Hmga2	Vrk1	1	cisbp__M0132	3.25	TRUE	0.00247378
Hmga2	Wnt4	1	cisbp__M0132	3.25	TRUE	0.00456033
Hmga2	Zfp219	1	cisbp__M0132	3.25	TRUE	0.00293418
Hmga2	Zfp260	1	cisbp__M0132	3.25	TRUE	0.00298316
Hmga2	Eya1	1	tfdimers__MD00270	3.03	TRUE	0.00904851
Six2	Btbd11	1	hocomoco__SIX4_MOUSE.H11MO.0.C	4.39	FALSE	0.00906886
Six2	Dhx8	1	hocomoco__SIX4_MOUSE.H11MO.0.C	4.39	FALSE	0.00471171
Six2	Dlgap1	1	hocomoco__SIX4_MOUSE.H11MO.0.C	4.39	FALSE	0.00656203
Six2	Etv4	1	hocomoco__SIX4_MOUSE.H11MO.0.C	4.39	FALSE	0.00658105
Six2	Gabbr1	1	hocomoco__SIX4_MOUSE.H11MO.0.C	4.39	FALSE	0.00462491
Six2	Gdnf	1	hocomoco__SIX4_MOUSE.H11MO.0.C	4.39	FALSE	0.00706368
Six2	Meox1	1	hocomoco__SIX4_MOUSE.H11MO.0.C	4.39	FALSE	0.0156477
Six2	Mical2	1	hocomoco__SIX4_MOUSE.H11MO.0.C	4.39	FALSE	0.00504401
Six2	Panx1	1	hocomoco__SIX4_MOUSE.H11MO.0.C	4.39	FALSE	0.00563006
Six2	2020-09-06	1	hocomoco__SIX4_MOUSE.H11MO.0.C	4.39	FALSE	0.00467667
Six2	Slc1a3	1	hocomoco__SIX4_MOUSE.H11MO.0.C	4.39	FALSE	0.00636006
Six2	Smox	1	hocomoco__SIX4_MOUSE.H11MO.0.C	4.39	FALSE	0.00604259
Six2	Cldn9	1	hocomoco__SIX2_HUMAN.H11MO.0.A	3.03	TRUE	0.00492023
Six2	Dpf3	2	hocomoco__SIX2_HUMAN.H11MO.0.A	3.03	TRUE	0.00452617
Six2	Six2	1	hocomoco__SIX2_HUMAN.H11MO.0.A	3.03	TRUE	NA
Six2	Spock2	2	hocomoco__SIX2_HUMAN.H11MO.0.A	3.03	TRUE	0.0128264
Sox11	Robo1	6	dbcorrdb__POU5F1__ENCSR000BMU_1__m1	4.47	FALSE	0.00795615
Sox11	Lrp4	1	dbcorrdb__POU5F1__ENCSR000BMU_1__m1	4.24	FALSE	0.0170549
Sox11	Rmst	1	dbcorrdb__POU5F1__ENCSR000BMU_1__m1	4.24	FALSE	0.00711728
Sox11	Adora1	8	cisbp__M5207	3.79	TRUE	0.00555219
Sox11	Alkbh1	7	cisbp__M5207	3.79	TRUE	0.00505692
Sox11	Anp32b	4	cisbp__M5207	3.79	TRUE	0.00614198
Sox11	Bach2	12	cisbp__M5207	3.79	TRUE	0.00815626
Sox11	Cadm1	12	cisbp__M5207	3.79	TRUE	0.00661132
Sox11	Carhsp1	7	cisbp__M5207	3.79	TRUE	0.00520074
Sox11	Ccnd1	14	cisbp__M5207	3.79	TRUE	0.0225667
Sox11	Cdk2ap1	9	cisbp__M5207	3.79	TRUE	0.00818405
Sox11	Dhx30	8	cisbp__M5207	3.79	TRUE	0.00513846
Sox11	Dll1	13	cisbp__M5207	3.79	TRUE	0.00769475
Sox11	Emid1	7	cisbp__M5207	3.79	TRUE	0.00623246
Sox11	Enc1	12	cisbp__M5207	3.79	TRUE	0.00978952
Sox11	Epha4	13	cisbp__M5207	3.79	TRUE	0.0173562
Sox11	Etv5	6	cisbp__M5207	3.79	TRUE	0.00665952
Sox11	Fam60a	8	cisbp__M5207	3.79	TRUE	0.00663152
Sox11	Fgf8	10	cisbp__M5207	3.79	TRUE	0.00666036
Sox11	Fgfr1	6	cisbp__M5207	3.79	TRUE	0.00576198
Sox11	Fscn1	6	cisbp__M5207	3.79	TRUE	0.00529136
Sox11	Gja1	10	cisbp__M5207	3.79	TRUE	0.00536952
Sox11	Greb1	11	cisbp__M5207	3.79	TRUE	0.00500627
Sox11	Hnrnpab	5	cisbp__M5207	3.79	TRUE	0.00553266
Sox11	Il17rd	8	cisbp__M5207	3.79	TRUE	0.00567232
Sox11	Ilf2	3	cisbp__M5207	3.79	TRUE	0.00534198
Sox11	Kdm2b	7	cisbp__M5207	3.79	TRUE	0.0168514
Sox11	Lamc2	7	cisbp__M5207	3.79	TRUE	0.00510096
Sox11	Lef1	10	cisbp__M5207	3.79	TRUE	0.010037
Sox11	Ltbp1	3	cisbp__M5207	3.79	TRUE	0.0111526
Sox11	Marcks	5	cisbp__M5207	3.79	TRUE	0.0062548
Sox11	Marcksl1	11	cisbp__M5207	3.79	TRUE	0.00686105
Sox11	Mcm3	4	cisbp__M5207	3.79	TRUE	0.00735926
Sox11	Mdk	11	cisbp__M5207	3.79	TRUE	0.0125271
Sox11	Mex3a	12	cisbp__M5207	3.79	TRUE	0.00706991
Sox11	Mex3d	9	cisbp__M5207	3.79	TRUE	0.00506673
Sox11	Ncam1	6	cisbp__M5207	3.79	TRUE	0.00846133
Sox11	Ngfr	8	cisbp__M5207	3.79	TRUE	0.00504154
Sox11	Notch1	11	cisbp__M5207	3.79	TRUE	0.00857008
Sox11	Ptprs	9	cisbp__M5207	3.79	TRUE	0.00675285
Sox11	Rbbp4	6	cisbp__M5207	3.79	TRUE	0.00637812
Sox11	Rbms3	7	cisbp__M5207	3.79	TRUE	0.00532112
Sox11	Set	6	cisbp__M5207	3.79	TRUE	0.00659364
Sox11	Sfrp2	9	cisbp__M5207	3.79	TRUE	0.0279875
Sox11	Slc38a1	5	cisbp__M5207	3.79	TRUE	0.00548537
Sox11	Smc2	5	cisbp__M5207	3.79	TRUE	0.00537825
Sox11	Sox11	14	cisbp__M5207	3.79	TRUE	NA
Sox11	Stmn1	7	cisbp__M5207	3.79	TRUE	0.00743514
Sox11	Tmem100	9	cisbp__M5207	3.79	TRUE	0.00712469
Sox11	Tmsb10	4	cisbp__M5207	3.79	TRUE	0.00546281
Sox11	Top1	5	cisbp__M5207	3.79	TRUE	0.00511427
Sox11	Tuba1a	11	cisbp__M5207	3.79	TRUE	0.00607213
Sox11	Uncx	11	cisbp__M5207	3.79	TRUE	0.0144924
Sox11	Vcan	6	cisbp__M5207	3.79	TRUE	0.00547581
Sox11	4930523C07Rik	4	cisbp__M5207	3.69	TRUE	0.00478234
Sox11	Ammecr1	4	cisbp__M5207	3.69	TRUE	0.00380584
Sox11	Amotl1	4	cisbp__M5207	3.69	TRUE	0.00368363
Sox11	Ano1	5	cisbp__M5207	3.69	TRUE	0.00465601
Sox11	Antxr1	4	cisbp__M5207	3.69	TRUE	0.00366453
Sox11	Arhgef2	6	cisbp__M5207	3.69	TRUE	0.00413133
Sox11	Arl5b	6	cisbp__M5207	3.69	TRUE	0.00395223
Sox11	Btf3l4	3	cisbp__M5207	3.69	TRUE	0.00424738
Sox11	Cd24a	8	cisbp__M5207	3.69	TRUE	0.00648863
Sox11	Dclk1	4	cisbp__M5207	3.69	TRUE	0.00399312
Sox11	Dusp6	4	cisbp__M5207	3.69	TRUE	0.00386982
Sox11	Efna4	5	cisbp__M5207	3.69	TRUE	0.00370268
Sox11	Etl4	5	cisbp__M5207	3.69	TRUE	0.00418788
Sox11	Ezh2	5	cisbp__M5207	3.69	TRUE	0.00494293
Sox11	Fgfrl1	3	cisbp__M5207	3.69	TRUE	0.00426012
Sox11	Fktn	5	cisbp__M5207	3.69	TRUE	0.00483339
Sox11	Hmgb3	11	cisbp__M5207	3.69	TRUE	0.0083571
Sox11	Hs3st3b1	4	cisbp__M5207	3.69	TRUE	0.0103352
Sox11	Jag1	2	cisbp__M5207	3.69	TRUE	0.0051579
Sox11	Lamc1	1	cisbp__M5207	3.69	TRUE	0.005236
Sox11	Limd2	4	cisbp__M5207	3.69	TRUE	0.00425147
Sox11	Mgea5	5	cisbp__M5207	3.69	TRUE	0.00363994
Sox11	Msi1	5	cisbp__M5207	3.69	TRUE	0.004705
Sox11	Ncs1	1	cisbp__M5207	3.69	TRUE	0.00489309
Sox11	Ntm	3	cisbp__M5207	3.69	TRUE	0.00484793
Sox11	Pcgf1	3	cisbp__M5207	3.69	TRUE	0.00644655
Sox11	Pdik1l	6	cisbp__M5207	3.69	TRUE	0.00452542
Sox11	Pla2g7	4	cisbp__M5207	3.69	TRUE	0.00472066
Sox11	Ptma	3	cisbp__M5207	3.69	TRUE	0.0114591
Sox11	Sema6a	1	cisbp__M5207	3.69	TRUE	0.00489153
Sox11	Sesn1	1	cisbp__M5207	3.69	TRUE	0.00382952
Sox11	Smad3	3	cisbp__M5207	3.69	TRUE	0.0040097
Sox11	Srsf3	1	cisbp__M5207	3.69	TRUE	0.00670644
Sox11	Stox2	5	cisbp__M5207	3.69	TRUE	0.00349925
Sox11	Tgif1	5	cisbp__M5207	3.69	TRUE	0.00461902
Sox11	Tmem108	4	cisbp__M5207	3.69	TRUE	0.00483265
Sox11	Tsnax	5	cisbp__M5207	3.69	TRUE	0.0037227
Sox11	Tsr2	1	cisbp__M5207	3.69	TRUE	0.00409558
Sox11	Vrk1	5	cisbp__M5207	3.69	TRUE	0.00495823
Sox11	Wee1	6	cisbp__M5207	3.69	TRUE	0.00368321
Sox11	Zfp280c	5	cisbp__M5207	3.69	TRUE	0.00484069
Sox11	Hdac2	4	cisbp__M1578	3.68	FALSE	0.00506449
Sox11	Npy	2	cisbp__M1578	3.68	FALSE	0.0061941
Sox11	Pax8	2	cisbp__M1578	3.68	FALSE	0.00669159
Sox11	Rpia	4	cisbp__M1578	3.68	FALSE	0.00559946
Sox11	Zfp275	2	cisbp__M1578	3.68	FALSE	0.00561965
Sox11	Rai14	5	hocomoco__SOX10_MOUSE.H11MO.1.A	3.62	FALSE	0.00789175
Sox11	Sox9	2	hocomoco__SOX10_MOUSE.H11MO.1.A	3.62	FALSE	0.00795871
Sox11	Fbn2	2	taipale_cyt_meth__SOX4_GAACAAAGRN_eDBD_repr	3.56	FALSE	0.0065342
Sox11	Hist1h1b	2	taipale_cyt_meth__SOX4_GAACAAAGRN_eDBD_repr	3.56	FALSE	0.00563978
Sox11	Hnrnpc	3	taipale_cyt_meth__SOX4_GAACAAAGRN_eDBD_repr	3.56	FALSE	0.00672233
Sox11	Cdc25a	2	cisbp__M1578	3.51	FALSE	0.00451208
Sox11	Ctxn1	2	cisbp__M1578	3.51	FALSE	0.00408389
Sox11	Dlgap1	2	cisbp__M1578	3.51	FALSE	0.00495705
Sox11	Eed	2	cisbp__M1578	3.51	FALSE	0.00382787
Sox11	Ide	1	cisbp__M1578	3.51	FALSE	0.00409964
Sox11	Itm2c	1	cisbp__M1578	3.51	FALSE	0.00459687
Sox11	Limch1	3	cisbp__M1578	3.51	FALSE	0.00411501
Sox11	Ncaph	2	cisbp__M1578	3.51	FALSE	0.0043198
Sox11	Sh3pxd2b	2	cisbp__M1578	3.51	FALSE	0.00421462
Sox11	Smo	2	cisbp__M1578	3.51	FALSE	0.00466894
Sox11	Tet1	3	cisbp__M1578	3.51	FALSE	0.00368703
Sox11	Tra2b	1	cisbp__M1578	3.51	FALSE	0.00517497
Sox11	Etv4	2	flyfactorsurvey__Sox14_SANGER_10_FBgn0005612	3.48	TRUE	0.00493139
Sox11	Slc35b3	1	flyfactorsurvey__Sox14_SANGER_10_FBgn0005612	3.48	TRUE	0.00380347
Sox11	Sp2	2	flyfactorsurvey__Sox14_SANGER_10_FBgn0005612	3.48	TRUE	0.00419075
Sox11	Tubb5	3	flyfactorsurvey__Sox14_SANGER_10_FBgn0005612	3.48	TRUE	0.00989594
Sox11	Armcx5	1	cisbp__M1594	3.46	FALSE	0.00755115
Sox11	Bmp2	1	cisbp__M1594	3.46	FALSE	0.0105537
Sox11	Lhx1	1	cisbp__M1594	3.46	FALSE	0.0359162
Sox11	Wnt4	1	cisbp__M1594	3.46	FALSE	0.0129573
Sox11	Col13a1	1	dbcorrdb__POU5F1__ENCSR000BMU_1__m1	3.41	FALSE	0.00516026
Sox11	Auts2	3	flyfactorsurvey__Sox14_SANGER_10_FBgn0005612	3.3	TRUE	0.00575788
Sox11	Dut	1	flyfactorsurvey__Sox14_SANGER_10_FBgn0005612	3.3	TRUE	0.00509729
Sox11	Rbp1	5	flyfactorsurvey__Sox14_SANGER_10_FBgn0005612	3.3	TRUE	0.00502147
Sox11	Bbc3	1	taipale_cyt_meth__SOX4_GAACAAAGRN_eDBD_repr	3.24	FALSE	0.00494911
Sox11	Cdc7	1	taipale_cyt_meth__SOX4_GAACAAAGRN_eDBD_repr	3.24	FALSE	0.00555107
Sox11	Csnk1d	1	taipale_cyt_meth__SOX4_GAACAAAGRN_eDBD_repr	3.24	FALSE	0.00376439
Sox11	Pea15a	1	taipale_cyt_meth__SOX4_GAACAAAGRN_eDBD_repr	3.24	FALSE	0.00420008
Sox11	Slco3a1	1	taipale_cyt_meth__SOX4_GAACAAAGRN_eDBD_repr	3.24	FALSE	0.00464722
Sox11	Tcof1	1	taipale_cyt_meth__SOX4_GAACAAAGRN_eDBD_repr	3.24	FALSE	0.00409622
Sox11	Tmem101	1	taipale_cyt_meth__SOX4_GAACAAAGRN_eDBD_repr	3.24	FALSE	0.00351981
Sox11	Adamts9	1	taipale_cyt_meth__SOX4_GAACAAAGRN_eDBD_repr	3.16	FALSE	0.00350818
Sox11	Ahi1	1	taipale_cyt_meth__SOX4_GAACAAAGRN_eDBD_repr	3.16	FALSE	0.00310369
Sox11	Ankrd11	1	taipale_cyt_meth__SOX4_GAACAAAGRN_eDBD_repr	3.16	FALSE	0.00333019
Sox11	Arid4b	1	taipale_cyt_meth__SOX4_GAACAAAGRN_eDBD_repr	3.16	FALSE	0.00335171
Sox11	Basp1	1	taipale_cyt_meth__SOX4_GAACAAAGRN_eDBD_repr	3.16	FALSE	0.00423163
Sox11	Calu	1	taipale_cyt_meth__SOX4_GAACAAAGRN_eDBD_repr	3.16	FALSE	0.00280433
Sox11	Cdca7	1	taipale_cyt_meth__SOX4_GAACAAAGRN_eDBD_repr	3.16	FALSE	0.00336176
Sox11	Cdh2	1	taipale_cyt_meth__SOX4_GAACAAAGRN_eDBD_repr	3.16	FALSE	0.00374561
Sox11	Chd7	1	taipale_cyt_meth__SOX4_GAACAAAGRN_eDBD_repr	3.16	FALSE	0.00334859
Sox11	Chn2	1	taipale_cyt_meth__SOX4_GAACAAAGRN_eDBD_repr	3.16	FALSE	0.00255695
Sox11	Chsy1	1	taipale_cyt_meth__SOX4_GAACAAAGRN_eDBD_repr	3.16	FALSE	0.00276593
Sox11	Csnk1e	1	taipale_cyt_meth__SOX4_GAACAAAGRN_eDBD_repr	3.16	FALSE	0.00297725
Sox11	Dbn1	1	taipale_cyt_meth__SOX4_GAACAAAGRN_eDBD_repr	3.16	FALSE	0.00369138
Sox11	Dchs1	1	taipale_cyt_meth__SOX4_GAACAAAGRN_eDBD_repr	3.16	FALSE	0.0028852
Sox11	Ddx42	1	taipale_cyt_meth__SOX4_GAACAAAGRN_eDBD_repr	3.16	FALSE	0.0028454
Sox11	Ddx5	1	taipale_cyt_meth__SOX4_GAACAAAGRN_eDBD_repr	3.16	FALSE	0.00411267
Sox11	Dpysl3	1	taipale_cyt_meth__SOX4_GAACAAAGRN_eDBD_repr	3.16	FALSE	0.00339847
Sox11	Dtna	1	taipale_cyt_meth__SOX4_GAACAAAGRN_eDBD_repr	3.16	FALSE	0.00263801
Sox11	Efna5	1	taipale_cyt_meth__SOX4_GAACAAAGRN_eDBD_repr	3.16	FALSE	0.00358646
Sox11	Elavl4	1	taipale_cyt_meth__SOX4_GAACAAAGRN_eDBD_repr	3.16	FALSE	0.00276969
Sox11	Foxp1	1	taipale_cyt_meth__SOX4_GAACAAAGRN_eDBD_repr	3.16	FALSE	0.00419122
Sox11	Gnai2	1	taipale_cyt_meth__SOX4_GAACAAAGRN_eDBD_repr	3.16	FALSE	0.00339177
Sox11	H2afy	1	taipale_cyt_meth__SOX4_GAACAAAGRN_eDBD_repr	3.16	FALSE	0.00383321
Sox11	H2afy2	1	taipale_cyt_meth__SOX4_GAACAAAGRN_eDBD_repr	3.16	FALSE	0.00347704
Sox11	Hes1	1	taipale_cyt_meth__SOX4_GAACAAAGRN_eDBD_repr	3.16	FALSE	0.00328103
Sox11	Hjurp	1	taipale_cyt_meth__SOX4_GAACAAAGRN_eDBD_repr	3.16	FALSE	0.00322756
Sox11	Hnrnph3	1	taipale_cyt_meth__SOX4_GAACAAAGRN_eDBD_repr	3.16	FALSE	0.00316577
Sox11	Hoxa5	1	taipale_cyt_meth__SOX4_GAACAAAGRN_eDBD_repr	3.16	FALSE	0.00315931
Sox11	Hoxb8	1	taipale_cyt_meth__SOX4_GAACAAAGRN_eDBD_repr	3.16	FALSE	0.00381727
Sox11	Hsp90ab1	1	taipale_cyt_meth__SOX4_GAACAAAGRN_eDBD_repr	3.16	FALSE	0.00477545
Sox11	Id1	1	taipale_cyt_meth__SOX4_GAACAAAGRN_eDBD_repr	3.16	FALSE	0.00317746
Sox11	Ing1	1	taipale_cyt_meth__SOX4_GAACAAAGRN_eDBD_repr	3.16	FALSE	0.0026116
Sox11	Kdm6b	1	taipale_cyt_meth__SOX4_GAACAAAGRN_eDBD_repr	3.16	FALSE	0.00293346
Sox11	Klf7	1	taipale_cyt_meth__SOX4_GAACAAAGRN_eDBD_repr	3.16	FALSE	0.00289639
Sox11	Lmnb1	1	taipale_cyt_meth__SOX4_GAACAAAGRN_eDBD_repr	3.16	FALSE	0.00437126
Sox11	Lrrn1	1	taipale_cyt_meth__SOX4_GAACAAAGRN_eDBD_repr	3.16	FALSE	0.00374003
Sox11	Mad2l2	1	taipale_cyt_meth__SOX4_GAACAAAGRN_eDBD_repr	3.16	FALSE	0.00282592
Sox11	Magi1	1	taipale_cyt_meth__SOX4_GAACAAAGRN_eDBD_repr	3.16	FALSE	0.00290645
Sox11	Map4k4	1	taipale_cyt_meth__SOX4_GAACAAAGRN_eDBD_repr	3.16	FALSE	0.00303009
Sox11	Mbtd1	1	taipale_cyt_meth__SOX4_GAACAAAGRN_eDBD_repr	3.16	FALSE	0.00309655
Sox11	Med4	1	taipale_cyt_meth__SOX4_GAACAAAGRN_eDBD_repr	3.16	FALSE	0.0026926
Sox11	Mef2a	1	taipale_cyt_meth__SOX4_GAACAAAGRN_eDBD_repr	3.16	FALSE	0.00267671
Sox11	Mettl9	1	taipale_cyt_meth__SOX4_GAACAAAGRN_eDBD_repr	3.16	FALSE	0.00302
Sox11	Mex3b	1	taipale_cyt_meth__SOX4_GAACAAAGRN_eDBD_repr	3.16	FALSE	0.00350051
Sox11	Myo1b	1	taipale_cyt_meth__SOX4_GAACAAAGRN_eDBD_repr	3.16	FALSE	0.0029777
Sox11	Nav1	1	taipale_cyt_meth__SOX4_GAACAAAGRN_eDBD_repr	3.16	FALSE	0.00333091
Sox11	Pcbp4	1	taipale_cyt_meth__SOX4_GAACAAAGRN_eDBD_repr	3.16	FALSE	0.0034783
Sox11	Peli1	1	taipale_cyt_meth__SOX4_GAACAAAGRN_eDBD_repr	3.16	FALSE	0.00315093
Sox11	Plekho1	1	taipale_cyt_meth__SOX4_GAACAAAGRN_eDBD_repr	3.16	FALSE	0.00270281
Sox11	Prkar2b	1	taipale_cyt_meth__SOX4_GAACAAAGRN_eDBD_repr	3.16	FALSE	0.00289253
Sox11	Prrc2b	1	taipale_cyt_meth__SOX4_GAACAAAGRN_eDBD_repr	3.16	FALSE	0.00272401
Sox11	Prss23	1	taipale_cyt_meth__SOX4_GAACAAAGRN_eDBD_repr	3.16	FALSE	0.00341643
Sox11	Ptch1	1	taipale_cyt_meth__SOX4_GAACAAAGRN_eDBD_repr	3.16	FALSE	0.00248941
Sox11	Rab11fip2	1	taipale_cyt_meth__SOX4_GAACAAAGRN_eDBD_repr	3.16	FALSE	0.00332839
Sox11	Rcn2	1	taipale_cyt_meth__SOX4_GAACAAAGRN_eDBD_repr	3.16	FALSE	0.00310943
Sox11	Rere	1	taipale_cyt_meth__SOX4_GAACAAAGRN_eDBD_repr	3.16	FALSE	0.00333156
Sox11	Rfx3	1	taipale_cyt_meth__SOX4_GAACAAAGRN_eDBD_repr	3.16	FALSE	0.00250634
Sox11	Rnd3	1	taipale_cyt_meth__SOX4_GAACAAAGRN_eDBD_repr	3.16	FALSE	0.00316749
Sox11	Sema4c	1	taipale_cyt_meth__SOX4_GAACAAAGRN_eDBD_repr	3.16	FALSE	0.00296988
Sox11	Slc4a7	1	taipale_cyt_meth__SOX4_GAACAAAGRN_eDBD_repr	3.16	FALSE	0.00311041
Sox11	Smarcad1	1	taipale_cyt_meth__SOX4_GAACAAAGRN_eDBD_repr	3.16	FALSE	0.00295332
Sox11	Sncaip	1	taipale_cyt_meth__SOX4_GAACAAAGRN_eDBD_repr	3.16	FALSE	0.00348419
Sox11	Sorbs2	1	taipale_cyt_meth__SOX4_GAACAAAGRN_eDBD_repr	3.16	FALSE	0.00378665
Sox11	Sulf1	1	taipale_cyt_meth__SOX4_GAACAAAGRN_eDBD_repr	3.16	FALSE	0.00301274
Sox11	Tcf12	1	taipale_cyt_meth__SOX4_GAACAAAGRN_eDBD_repr	3.16	FALSE	0.00331353
Sox11	Tcf20	1	taipale_cyt_meth__SOX4_GAACAAAGRN_eDBD_repr	3.16	FALSE	0.00288288
Sox11	Trim2	1	taipale_cyt_meth__SOX4_GAACAAAGRN_eDBD_repr	3.16	FALSE	0.00321415
Sox11	Trim28	1	taipale_cyt_meth__SOX4_GAACAAAGRN_eDBD_repr	3.16	FALSE	0.00304472
Sox11	Tubb2b	1	taipale_cyt_meth__SOX4_GAACAAAGRN_eDBD_repr	3.16	FALSE	0.00326721
Sox11	Ube2e3	1	taipale_cyt_meth__SOX4_GAACAAAGRN_eDBD_repr	3.16	FALSE	0.00385091
Sox11	Zfhx3	1	taipale_cyt_meth__SOX4_GAACAAAGRN_eDBD_repr	3.16	FALSE	0.00357441
Sox11	Zfp367	1	taipale_cyt_meth__SOX4_GAACAAAGRN_eDBD_repr	3.16	FALSE	0.00278803
Sox11	Zfp608	1	taipale_cyt_meth__SOX4_GAACAAAGRN_eDBD_repr	3.16	FALSE	0.00273062
Sox11	Zkscan3	1	taipale_cyt_meth__SOX4_GAACAAAGRN_eDBD_repr	3.16	FALSE	0.00292357
Sox11	Zmiz1	1	taipale_cyt_meth__SOX4_GAACAAAGRN_eDBD_repr	3.16	FALSE	0.00290415
Sox11	Ap1s2	3	transfac_pro__M02795	3.14	TRUE	0.00446698
Sox11	Cdk17	4	transfac_pro__M02795	3.14	TRUE	0.00379727
Sox11	L3mbtl3	1	transfac_pro__M02795	3.14	TRUE	0.00367626
Sox11	Zbtb1	3	transfac_pro__M02795	3.14	TRUE	0.00414039
Tcf4	Chd9	3	cisbp__M6512	3.89	FALSE	0.0042442
Tcf4	Fzd2	2	cisbp__M6512	3.89	FALSE	0.00549957
Tcf4	Hunk	3	cisbp__M6512	3.89	FALSE	0.00400655
Tcf4	Ing1	3	cisbp__M6512	3.89	FALSE	0.00413567
Tcf4	Mid1	5	cisbp__M6512	3.89	FALSE	0.00423241
Tcf4	Osr1	4	cisbp__M6512	3.89	FALSE	0.00991224
Tcf4	Tbl1xr1	1	cisbp__M6512	3.89	FALSE	0.00422709
Tcf4	Vcan	6	cisbp__M6512	3.89	FALSE	0.012178
Tcf4	Ankrd11	2	hocomoco__TCF7_MOUSE.H11MO.0.A	3.74	FALSE	0.00554122
Tcf4	Auts2	1	hocomoco__TCF7_MOUSE.H11MO.0.A	3.74	FALSE	0.00575153
Tcf4	Cited1	1	hocomoco__TCF7_MOUSE.H11MO.0.A	3.74	FALSE	0.00937458
Tcf4	Elavl4	2	hocomoco__TCF7_MOUSE.H11MO.0.A	3.74	FALSE	0.00578494
Tcf4	Enc1	1	hocomoco__TCF7_MOUSE.H11MO.0.A	3.74	FALSE	0.00608062
Tcf4	Fus	1	hocomoco__TCF7_MOUSE.H11MO.0.A	3.74	FALSE	0.00593017
Tcf4	Fxyd6	1	hocomoco__TCF7_MOUSE.H11MO.0.A	3.74	FALSE	0.00562882
Tcf4	Gas1	1	hocomoco__TCF7_MOUSE.H11MO.0.A	3.74	FALSE	0.00650114
Tcf4	Hoxc9	1	hocomoco__TCF7_MOUSE.H11MO.0.A	3.74	FALSE	0.00556584
Tcf4	Meis2	1	hocomoco__TCF7_MOUSE.H11MO.0.A	3.74	FALSE	0.00746412
Tcf4	Pax2	1	hocomoco__TCF7_MOUSE.H11MO.0.A	3.74	FALSE	0.00632466
Tcf4	Ptk7	2	hocomoco__TCF7_MOUSE.H11MO.0.A	3.74	FALSE	0.00524946
Tcf4	Rbms3	1	hocomoco__TCF7_MOUSE.H11MO.0.A	3.74	FALSE	0.00501888
Tcf4	Rbp1	1	hocomoco__TCF7_MOUSE.H11MO.0.A	3.74	FALSE	0.00529179
Tcf4	Rcsd1	2	hocomoco__TCF7_MOUSE.H11MO.0.A	3.74	FALSE	0.00508145
Tcf4	Sox11	1	hocomoco__TCF7_MOUSE.H11MO.0.A	3.74	FALSE	0.00573939
Tcf4	Sox4	1	hocomoco__TCF7_MOUSE.H11MO.0.A	3.74	FALSE	0.00581016
Tcf4	Spock2	2	hocomoco__TCF7_MOUSE.H11MO.0.A	3.74	FALSE	0.0102143
Tcf4	Tcf4	5	hocomoco__TCF7_MOUSE.H11MO.0.A	3.74	FALSE	NA
Tcf4	Arhgap31	1	taipale_cyt_meth__MESP2_NAMCATATGKYN_eDBD	3.12	FALSE	0.00515867
Tcf4	Eya1	1	taipale_cyt_meth__TCF7L1_ASATCAAAS_eDBD_meth_repr	3.12	FALSE	0.00708293
Tcf4	Lhfpl2	2	transfac_pro__M01022	3.12	FALSE	0.00442076
Tcf4	Mib1	2	taipale_cyt_meth__MESP2_NAMCATATGKYN_eDBD	3.12	FALSE	0.0062591
Tcf4	Sparc	1	taipale_cyt_meth__TCF7L1_ASATCAAAS_eDBD_meth_repr	3.12	FALSE	0.00605959
Tcf4	Tsc22d1	1	taipale_cyt_meth__TCF7L1_ASATCAAAS_eDBD_meth_repr	3.12	FALSE	0.00594798
Tcf4	Zdhhc17	1	taipale_cyt_meth__MESP2_NAMCATATGKYN_eDBD	3.12	FALSE	0.00485729
Tcf4	Alms1	1	taipale_cyt_meth__MSC_NRNCATATGNYN_eDBD_meth	3.03	FALSE	0.00455424
Tcf4	Cntln	1	taipale_cyt_meth__MSC_NRNCATATGNYN_eDBD_meth	3.03	FALSE	0.00445105
Tcf4	Elk3	1	taipale_cyt_meth__MSC_NRNCATATGNYN_eDBD_meth	3.03	FALSE	0.0039833
Tcf4	Fam102b	1	taipale_cyt_meth__MSC_NRNCATATGNYN_eDBD_meth	3.03	FALSE	0.00430175
Tcf4	Il33	1	taipale_cyt_meth__MSC_NRNCATATGNYN_eDBD_meth	3.03	FALSE	0.00568583
Tcf4	Letm2	1	taipale_cyt_meth__MSC_NRNCATATGNYN_eDBD_meth	3.03	FALSE	0.00366456
Tcf4	Rbfox2	1	taipale_cyt_meth__MSC_NRNCATATGNYN_eDBD_meth	3.03	FALSE	0.0044995
Uncx	Aldh1a2	9	cisbp__M1189	3.8	FALSE	0.00824141
Uncx	Amph	6	cisbp__M1189	3.8	FALSE	0.00867945
Uncx	Bcl2	8	cisbp__M1189	3.8	FALSE	0.00680486
Uncx	Btbd11	10	cisbp__M1189	3.8	FALSE	0.0070407
Uncx	Cadm1	11	cisbp__M1189	3.8	FALSE	0.00588833
Uncx	Cdh2	7	cisbp__M1189	3.8	FALSE	0.00774792
Uncx	Cited1	6	cisbp__M1189	3.8	FALSE	0.0206007
Uncx	Col13a1	8	cisbp__M1189	3.8	FALSE	0.00590063
Uncx	Cpxm1	3	cisbp__M1189	3.8	FALSE	0.00618668
Uncx	Crlf3	6	cisbp__M1189	3.8	FALSE	0.00466949
Uncx	Cxcr4	9	cisbp__M1189	3.8	FALSE	0.00510393
Uncx	Dlgap1	3	cisbp__M1189	3.8	FALSE	0.00565281
Uncx	Dtna	6	cisbp__M1189	3.8	FALSE	0.00684114
Uncx	Dusp5	9	cisbp__M1189	3.8	FALSE	0.00511964
Uncx	E2f8	9	cisbp__M1189	3.8	FALSE	0.00732851
Uncx	Elavl4	13	cisbp__M1189	3.8	FALSE	0.0109917
Uncx	Enc1	10	cisbp__M1189	3.8	FALSE	0.00741635
Uncx	Enho	8	cisbp__M1189	3.8	FALSE	0.00742061
Uncx	Etv4	9	cisbp__M1189	3.8	FALSE	0.00725149
Uncx	Eya4	8	cisbp__M1189	3.8	FALSE	0.00725569
Uncx	Fabp5	8	cisbp__M1189	3.8	FALSE	0.0102207
Uncx	Fscn1	7	cisbp__M1189	3.8	FALSE	0.0108762
Uncx	Fzd2	15	cisbp__M1189	3.8	FALSE	0.00975343
Uncx	Gldn	4	cisbp__M1189	3.8	FALSE	0.00641341
Uncx	Grb10	7	cisbp__M1189	3.8	FALSE	0.00717769
Uncx	Hmga2	4	cisbp__M1189	3.8	FALSE	0.0182458
Uncx	Hoxc10	9	cisbp__M1189	3.8	FALSE	0.00872736
Uncx	Limch1	8	cisbp__M1189	3.8	FALSE	0.00575659
Uncx	Meox1	6	cisbp__M1189	3.8	FALSE	0.0118274
Uncx	Mest	3	cisbp__M1189	3.8	FALSE	0.0119867
Uncx	Mex3a	9	cisbp__M1189	3.8	FALSE	0.00663352
Uncx	Msi1	9	cisbp__M1189	3.8	FALSE	0.00575601
Uncx	Mycn	9	cisbp__M1189	3.8	FALSE	0.0071344
Uncx	Negr1	9	cisbp__M1189	3.8	FALSE	0.00541851
Uncx	Nme4	5	cisbp__M1189	3.8	FALSE	0.00476298
Uncx	Nsg1	4	cisbp__M1189	3.8	FALSE	0.00504195
Uncx	Nuak1	7	cisbp__M1189	3.8	FALSE	0.0101818
Uncx	Pax2	9	cisbp__M1189	3.8	FALSE	0.0114698
Uncx	Pcbp4	8	cisbp__M1189	3.8	FALSE	0.00521002
Uncx	Prtg	9	cisbp__M1189	3.8	FALSE	0.00509443
Uncx	Rcsd1	6	cisbp__M1189	3.8	FALSE	0.00487236
Uncx	Rspo1	4	cisbp__M1189	3.8	FALSE	0.0087492
Uncx	Sall1	10	cisbp__M1189	3.8	FALSE	0.00840359
Uncx	Scx	4	cisbp__M1189	3.8	FALSE	0.00470758
Uncx	Sh3gl3	8	cisbp__M1189	3.8	FALSE	0.00520485
Uncx	Siglecg	3	cisbp__M1189	3.8	FALSE	0.0105703
Uncx	Six2	15	cisbp__M1189	3.8	FALSE	0.0118559
Uncx	Slc12a2	8	cisbp__M1189	3.8	FALSE	0.00957773
Uncx	Sox11	9	cisbp__M1189	3.8	FALSE	0.0130767
Uncx	Spock2	4	cisbp__M1189	3.8	FALSE	0.016657
Uncx	Tmeff1	6	cisbp__M1189	3.8	FALSE	0.0053858
Uncx	Tril	3	cisbp__M1189	3.8	FALSE	0.0184887
Uncx	Uncx	16	cisbp__M1189	3.8	FALSE	NA
Uncx	Ung	7	cisbp__M1189	3.8	FALSE	0.00614632
Uncx	Vcan	5	cisbp__M1189	3.8	FALSE	0.0146382
Uncx	Zfp516	11	cisbp__M1189	3.8	FALSE	0.0051527
Uncx	Znrf1	6	cisbp__M1189	3.8	FALSE	0.00446248
Uncx	2700081O15Rik	2	cisbp__M1189	3.52	FALSE	0.00374037
Uncx	Ank2	2	cisbp__M1189	3.52	FALSE	0.00406748
Uncx	Arhgef2	2	cisbp__M1189	3.52	FALSE	0.00406688
Uncx	Atad2	1	cisbp__M1189	3.52	FALSE	0.00464462
Uncx	Atp8a1	1	cisbp__M1189	3.52	FALSE	0.00353411
Uncx	Axl	1	cisbp__M1189	3.52	FALSE	0.00460748
Uncx	Bik	3	cisbp__M1189	3.52	FALSE	0.00536345
Uncx	Cacnb4	2	cisbp__M1189	3.52	FALSE	0.00523551
Uncx	Ccnd2	5	cisbp__M1189	3.52	FALSE	0.00569562
Uncx	Ccne1	2	cisbp__M1189	3.52	FALSE	0.00464236
Uncx	Efs	2	cisbp__M1189	3.52	FALSE	0.00450135
Uncx	Fbn2	3	cisbp__M1189	3.52	FALSE	0.00595335
Uncx	H2afx	4	cisbp__M1189	3.52	FALSE	0.00513899
Uncx	Hoxb2	2	cisbp__M1189	3.52	FALSE	0.00430373
Uncx	Hoxb4	2	cisbp__M1189	3.52	FALSE	0.00455131
Uncx	Hsp90ab1	3	cisbp__M1189	3.52	FALSE	0.0098453
Uncx	Hunk	2	cisbp__M1189	3.52	FALSE	0.00395348
Uncx	Itga8	2	cisbp__M1189	3.52	FALSE	0.00663835
Uncx	Kazald1	4	cisbp__M1189	3.52	FALSE	0.00545009
Uncx	Kdm2b	2	cisbp__M1189	3.52	FALSE	0.00499217
Uncx	Kif26b	5	cisbp__M1189	3.52	FALSE	0.00670517
Uncx	Lrig3	1	cisbp__M1189	3.52	FALSE	0.00426223
Uncx	Ltbp1	2	cisbp__M1189	3.52	FALSE	0.00442827
Uncx	Mad2l2	1	cisbp__M1189	3.52	FALSE	0.00390203
Uncx	Npm1	2	cisbp__M1189	3.52	FALSE	0.00966355
Uncx	Prmt1	4	cisbp__M1189	3.52	FALSE	0.00518107
Uncx	Rpl7	2	cisbp__M1189	3.52	FALSE	0.00665404
Uncx	Rplp1	2	cisbp__M1189	3.52	FALSE	0.00940134
Uncx	Rps14	3	cisbp__M1189	3.52	FALSE	0.00631666
Uncx	Rps20	3	cisbp__M1189	3.52	FALSE	0.00982603
Uncx	Rps5	4	cisbp__M1189	3.52	FALSE	0.00944757
Uncx	Rrm2	1	cisbp__M1189	3.52	FALSE	0.00465104
Uncx	Sfrp2	3	cisbp__M1189	3.52	FALSE	0.00737101
Uncx	Slc4a7	2	cisbp__M1189	3.52	FALSE	0.00363875
Uncx	Tcf4	5	cisbp__M1189	3.52	FALSE	0.00636375
Uncx	Tgfbi	3	cisbp__M1189	3.52	FALSE	0.0084728
Uncx	Tpm2	7	cisbp__M1189	3.52	FALSE	0.00936882
Uncx	Tubb5	4	cisbp__M1189	3.52	FALSE	0.00794375
Uncx	Uhrf1	2	cisbp__M1189	3.52	FALSE	0.00407654
Uncx	Unc5c	4	cisbp__M1189	3.52	FALSE	0.0064226
Uncx	Xpo6	1	cisbp__M1189	3.52	FALSE	0.00331478
Uncx	Ypel1	1	cisbp__M1189	3.52	FALSE	0.00399937
Uncx	Eya1	2	taipale_cyt_meth__ALX3_CYAATTAN_eDBD	3.49	FALSE	0.0138141
Uncx	Fxyd6	5	taipale_cyt_meth__ALX3_CYAATTAN_eDBD	3.49	FALSE	0.00965834
Uncx	Auts2	3	cisbp__M1189	3.32	FALSE	0.00568351
Uncx	Ccnd1	3	cisbp__M1189	3.32	FALSE	0.00564593
Uncx	H2afz	1	cisbp__M1189	3.32	FALSE	0.00552184
Uncx	Hmgb1	1	cisbp__M1189	3.32	FALSE	0.0052053
Uncx	Hmgb3	3	cisbp__M1189	3.32	FALSE	0.0060233
Uncx	Hoxc4	4	cisbp__M1189	3.32	FALSE	0.00620087
Uncx	Hoxc6	1	cisbp__M1189	3.32	FALSE	0.00707838
Uncx	Hoxc8	3	cisbp__M1189	3.32	FALSE	0.00571979
Uncx	Hoxc9	2	cisbp__M1189	3.32	FALSE	0.00853974
Uncx	Marcksl1	3	cisbp__M1189	3.32	FALSE	0.00637039
Uncx	Meis2	3	cisbp__M1189	3.32	FALSE	0.00760977
Uncx	Shisa2	1	cisbp__M1189	3.32	FALSE	0.00759502
Uncx	Mcm4	4	cisbp__M0960	3.31	FALSE	0.00707953
Uncx	Slc16a1	3	cisbp__M0960	3.31	FALSE	0.00689181
Uncx	Mre11a	1	cisbp__M1065	3.21	FALSE	0.00412855
Uncx	Eef1a1	2	cisbp__M1189	3.18	FALSE	0.006707
Uncx	Hnrnpa1	2	cisbp__M1189	3.18	FALSE	0.00642579
Uncx	Lsp1	2	cisbp__M1189	3.18	FALSE	0.00563314
Uncx	Mdk	2	cisbp__M1189	3.18	FALSE	0.00539779
Uncx	Nasp	1	cisbp__M1189	3.18	FALSE	0.00532064
Uncx	Ptma	2	cisbp__M1189	3.18	FALSE	0.00757233
Uncx	Rps29	2	cisbp__M1189	3.18	FALSE	0.00569853
Uncx	Fgfr1	1	transfac_pro__M01389	3.16	FALSE	0.0123585
Uncx	Bach2	1	taipale_cyt_meth__MIXL1_TAATYNRATTA_FL	3.11	FALSE	0.00576158
Uncx	Nt5dc2	3	taipale_cyt_meth__MIXL1_TAATYNRATTA_FL	3.11	FALSE	0.00724631
Uncx	Rbm17	1	taipale_cyt_meth__MIXL1_TAATYNRATTA_FL	3.11	FALSE	0.00470613
Uncx	Wnt4	3	taipale_cyt_meth__MIXL1_TAATYNRATTA_FL	3.11	FALSE	0.0125445
Uncx	Rbp1	1	taipale_cyt_meth__PROP1_TAATTNNATTA_eDBD_meth	3.1	FALSE	0.0120855
Uncx	Gpc6	1	cisbp__M0960	3.05	FALSE	0.0056468
Uncx	Rpl23	1	cisbp__M0960	3.05	FALSE	0.00819754
Uncx	Rpl26	1	cisbp__M0960	3.05	FALSE	0.00756622
Uncx	Rpl34	1	cisbp__M0960	3.05	FALSE	0.00530017
Uncx	Rps12	1	cisbp__M0960	3.05	FALSE	0.00701371
Uncx	A730017C20Rik	1	cisbp__M1065	3.03	FALSE	0.00398957

## Sheet: Podo_top_regulons_targets
TF	gene	nMotifs	bestMotif	NES	highConfAnnot	Genie3Weight
Foxc2	Foxd1	4	taipale_cyt_meth__FOXE1_NMYTAAAYAAACAWN_eDBD_meth	4.14	FALSE	0.0101996
Foxc2	Med24	1	taipale_cyt_meth__FOXE1_NMYTAAAYAAACAWN_eDBD_meth	4.14	FALSE	0.00479208
Foxc2	Ptprd	18	taipale_cyt_meth__FOXE1_NMYTAAAYAAACAWN_eDBD_meth	4.14	FALSE	0.0110574
Foxc2	Wdr86	2	taipale_cyt_meth__FOXE1_NMYTAAAYAAACAWN_eDBD_meth	4.14	FALSE	0.00911458
Foxc2	Arhgap28	4	transfac_public__M00292	3.92	FALSE	0.00410693
Foxc2	Auts2	1	transfac_public__M00292	3.92	FALSE	0.00525726
Foxc2	Cdkn1c	4	transfac_public__M00292	3.92	FALSE	0.0153122
Foxc2	Clic5	2	transfac_public__M00292	3.92	FALSE	0.0057531
Foxc2	Col1a2	2	transfac_public__M00292	3.92	FALSE	0.00434786
Foxc2	Eps15	2	transfac_public__M00292	3.92	FALSE	0.00278907
Foxc2	Fam19a1	5	transfac_public__M00292	3.92	FALSE	0.00435842
Foxc2	Frem1	2	transfac_public__M00292	3.92	FALSE	0.00332957
Foxc2	Itgb5	8	transfac_public__M00292	3.92	FALSE	0.00821628
Foxc2	Loxl2	4	transfac_public__M00292	3.92	FALSE	0.005673
Foxc2	Lpin2	3	transfac_public__M00292	3.92	FALSE	0.00365406
Foxc2	Maml3	4	transfac_public__M00292	3.92	FALSE	0.00286204
Foxc2	Man1a2	2	transfac_public__M00292	3.92	FALSE	0.00298349
Foxc2	Nebl	1	transfac_public__M00292	3.92	FALSE	0.0129488
Foxc2	Nxn	1	transfac_public__M00292	3.92	FALSE	0.00315381
Foxc2	Pag1	5	transfac_public__M00292	3.92	FALSE	0.00586837
Foxc2	Pkdcc	4	transfac_public__M00292	3.92	FALSE	0.00386888
Foxc2	Pkig	1	transfac_public__M00292	3.92	FALSE	0.00284585
Foxc2	Plekha5	4	transfac_public__M00292	3.92	FALSE	0.00265391
Foxc2	Pls3	4	transfac_public__M00292	3.92	FALSE	0.00343774
Foxc2	Ptpro	6	transfac_public__M00292	3.92	FALSE	0.0170616
Foxc2	Sh2d4a	2	transfac_public__M00292	3.92	FALSE	0.00626412
Foxc2	Slc9a3r2	3	transfac_public__M00292	3.92	FALSE	0.006545
Foxc2	Sncaip	4	transfac_public__M00292	3.92	FALSE	0.00406314
Foxc2	Spats2l	7	transfac_public__M00292	3.92	FALSE	0.00422025
Foxc2	Spon1	2	transfac_public__M00292	3.92	FALSE	0.00344089
Foxc2	Ssbp2	16	transfac_public__M00292	3.92	FALSE	0.00553306
Foxc2	Thsd7a	4	transfac_public__M00292	3.92	FALSE	0.00859869
Foxc2	Trib2	1	transfac_public__M00292	3.92	FALSE	0.00278107
Foxc2	Unc5c	2	transfac_public__M00292	3.92	FALSE	0.00369218
Foxc2	Zfyve1	1	transfac_public__M00292	3.92	FALSE	0.00312978
Foxc2	Angptl2	1	cisbp__M3296	3.9	FALSE	0.00353999
Foxc2	Arhgef12	1	cisbp__M3296	3.9	FALSE	0.00382171
Foxc2	Cmtm7	5	cisbp__M0757	3.67	FALSE	0.00935708
Foxc2	Nell2	4	cisbp__M0757	3.67	FALSE	0.0116699
Foxc2	Rhpn1	3	cisbp__M0757	3.67	FALSE	0.0104669
Foxc2	St6galnac3	3	cisbp__M0757	3.67	FALSE	0.0100383
Foxc2	Tle4	5	cisbp__M0757	3.67	FALSE	0.0073876
Foxc2	Daam2	3	taipale_cyt_meth__FOXD2_NYWANGTAAACAN_eDBD_meth_repr	3.53	FALSE	0.00644853
Foxc2	Gab2	3	taipale_cyt_meth__FOXD2_NYWANGTAAACAN_eDBD_meth_repr	3.53	FALSE	0.00457957
Foxc2	Kirrel	2	taipale_cyt_meth__FOXD2_NYWANGTAAACAN_eDBD_meth_repr	3.53	FALSE	0.00571954
Foxc2	Magi2	4	taipale_cyt_meth__FOXD2_NYWANGTAAACAN_eDBD_meth_repr	3.53	FALSE	0.0101992
Foxc2	Mapt	1	taipale_cyt_meth__FOXD2_NYWANGTAAACAN_eDBD_meth_repr	3.53	FALSE	0.00617851
Foxc2	Podxl	1	taipale_cyt_meth__FOXD2_NYWANGTAAACAN_eDBD_meth_repr	3.53	FALSE	0.0149969
Foxc2	Rassf10	2	taipale_cyt_meth__FOXD2_NYWANGTAAACAN_eDBD_meth_repr	3.53	FALSE	0.00853413
Foxc2	Synpo	3	taipale_cyt_meth__FOXD2_NYWANGTAAACAN_eDBD_meth_repr	3.53	FALSE	0.0136707
Foxc2	Tspan15	1	taipale_cyt_meth__FOXD2_NYWANGTAAACAN_eDBD_meth_repr	3.53	FALSE	0.0056362
Foxc2	Cacna2d2	1	cisbp__M1864	3.51	FALSE	0.00323503
Foxc2	Calm2	1	cisbp__M1864	3.51	FALSE	0.00514689
Foxc2	Efnb1	2	cisbp__M1864	3.51	FALSE	0.00869343
Foxc2	Gsn	1	cisbp__M1864	3.51	FALSE	0.00378759
Foxc2	Nav3	1	cisbp__M1864	3.51	FALSE	0.00301914
Foxc2	Pi4k2a	1	cisbp__M1864	3.51	FALSE	0.00253142
Foxc2	Schip1	1	cisbp__M1864	3.51	FALSE	0.00355983
Foxc2	Sirpa	1	cisbp__M1864	3.51	FALSE	0.00281557
Foxc2	Srgap1	2	cisbp__M1864	3.51	FALSE	0.0147146
Foxc2	Fyn	1	hocomoco__FOXD3_HUMAN.H11MO.0.D	3.11	FALSE	0.00568787
Foxc2	Kremen1	1	hocomoco__FOXD3_HUMAN.H11MO.0.D	3.11	FALSE	0.00483262
Foxc2	Zbtb7c	1	transfac_public__M00269	3.09	FALSE	0.00971777
Foxc2	1190002N15Rik	4	stark__RTAAMA	3.01	TRUE	0.00401728
Foxc2	Bbx	5	stark__RTAAMA	3.01	TRUE	0.00403673
Foxc2	C1qtnf7	1	stark__RTAAMA	3.01	TRUE	0.00418539
Foxc2	Cdyl	1	stark__RTAAMA	3.01	TRUE	0.00269416
Foxc2	Csnk1a1	4	stark__RTAAMA	3.01	TRUE	0.00312049
Foxc2	Dtna	2	stark__RTAAMA	3.01	TRUE	0.00262107
Foxc2	Epn3	1	stark__RTAAMA	3.01	TRUE	0.00262107
Foxc2	Foxc1	5	stark__RTAAMA	3.01	TRUE	0.00468311
Foxc2	Foxc2	3	stark__RTAAMA	3.01	TRUE	NA
Foxc2	Gtf2a1	10	stark__RTAAMA	3.01	TRUE	0.00409062
Foxc2	Jarid2	1	stark__RTAAMA	3.01	TRUE	0.00318848
Foxc2	Mafb	1	stark__RTAAMA	3.01	TRUE	0.0288121
Foxc2	Npr3	1	stark__RTAAMA	3.01	TRUE	0.0066308
Foxc2	Pappa	18	stark__RTAAMA	3.01	TRUE	0.00755285
Foxc2	Peli2	24	stark__RTAAMA	3.01	TRUE	0.00693666
Foxc2	Plod2	1	stark__RTAAMA	3.01	TRUE	0.00281159
Foxc2	Pmp22	1	stark__RTAAMA	3.01	TRUE	0.00290942
Foxc2	Raver2	1	stark__RTAAMA	3.01	TRUE	0.00356082
Foxc2	Sox5	2	stark__RTAAMA	3.01	TRUE	0.00331798
Foxc2	Tgfbr3	1	stark__RTAAMA	3.01	TRUE	0.00277764
Foxc2	Tmsb4x	1	stark__RTAAMA	3.01	TRUE	0.00554754
Foxc2	Vegfa	1	stark__RTAAMA	3.01	TRUE	0.00465646
Foxc2	Vim	1	stark__RTAAMA	3.01	TRUE	0.00429402
Foxc2	Wdfy3	4	stark__RTAAMA	3.01	TRUE	0.00306711
Foxc2	Wsb2	1	stark__RTAAMA	3.01	TRUE	0.00675568
Mafb	Cdkn1c	6	transfac_public__M00035	3.66	FALSE	0.107872
Mafb	Inpp4a	2	transfac_public__M00035	3.66	FALSE	0.0440563
Mafb	Mafb	5	transfac_public__M00035	3.66	FALSE	NA
Mafb	Magi2	6	transfac_public__M00035	3.66	FALSE	0.0638007
Mafb	Plat	4	transfac_public__M00035	3.66	FALSE	0.0417279
Mafb	Synpo	4	transfac_public__M00035	3.66	FALSE	0.0711456
Mafb	Zbtb7c	8	transfac_public__M00035	3.66	FALSE	0.0497081
Mafb	Lrrfip1	3	cisbp__M1938	3.6	FALSE	0.0488619
Mafb	Rhpn1	5	cisbp__M1938	3.6	FALSE	0.0463607
Mafb	Sgip1	5	cisbp__M1938	3.6	FALSE	0.0421451
Mafb	Thsd7a	6	cisbp__M1938	3.6	FALSE	0.0568894
Mafb	Tmod3	1	cisbp__M1938	3.6	FALSE	0.0540886
Mafb	1190002N15Rik	6	cisbp__M0290	3.44	FALSE	0.0164611
Mafb	Actn4	5	cisbp__M0290	3.44	FALSE	0.00787322
Mafb	Ager	4	cisbp__M0290	3.44	FALSE	0.00969469
Mafb	Arhgap28	6	cisbp__M0290	3.44	FALSE	0.0278393
Mafb	Arhgef17	4	cisbp__M0290	3.44	FALSE	0.0100848
Mafb	Arid2	3	cisbp__M0290	3.44	FALSE	0.0044421
Mafb	Bbx	4	cisbp__M0290	3.44	FALSE	0.011601
Mafb	Bmp7	4	cisbp__M0290	3.44	FALSE	0.00778762
Mafb	Bmpr1a	3	cisbp__M0290	3.44	FALSE	0.00497933
Mafb	Bnip2	6	cisbp__M0290	3.44	FALSE	0.00768793
Mafb	C1qtnf7	5	cisbp__M0290	3.44	FALSE	0.0108539
Mafb	Cacna2d2	4	cisbp__M0290	3.44	FALSE	0.0176193
Mafb	Casz1	5	cisbp__M0290	3.44	FALSE	0.0333514
Mafb	Cd55	5	cisbp__M0290	3.44	FALSE	0.00969051
Mafb	Cdc14a	4	cisbp__M0290	3.44	FALSE	0.0223072
Mafb	Celf2	6	cisbp__M0290	3.44	FALSE	0.00883135
Mafb	Chst15	4	cisbp__M0290	3.44	FALSE	0.0156528
Mafb	Cirbp	6	cisbp__M0290	3.44	FALSE	0.0131528
Mafb	Cldn5	4	cisbp__M0290	3.44	FALSE	0.0888562
Mafb	Clic5	4	cisbp__M0290	3.44	FALSE	0.0287109
Mafb	Cmtm7	4	cisbp__M0290	3.44	FALSE	0.0256551
Mafb	Cnn2	4	cisbp__M0290	3.44	FALSE	0.00633169
Mafb	Col1a2	4	cisbp__M0290	3.44	FALSE	0.0247057
Mafb	Crb2	4	cisbp__M0290	3.44	FALSE	0.0163911
Mafb	Csnk1a1	4	cisbp__M0290	3.44	FALSE	0.0291801
Mafb	Ctsl	4	cisbp__M0290	3.44	FALSE	0.0108301
Mafb	Cyb5r3	5	cisbp__M0290	3.44	FALSE	0.00526679
Mafb	Daam2	5	cisbp__M0290	3.44	FALSE	0.0153684
Mafb	Dach1	4	cisbp__M0290	3.44	FALSE	0.0262109
Mafb	Ddx5	4	cisbp__M0290	3.44	FALSE	0.00874024
Mafb	Dock4	6	cisbp__M0290	3.44	FALSE	0.0343574
Mafb	Dock5	4	cisbp__M0290	3.44	FALSE	0.00787309
Mafb	Dtna	6	cisbp__M0290	3.44	FALSE	0.00911452
Mafb	Dusp3	4	cisbp__M0290	3.44	FALSE	0.00510532
Mafb	Efnb2	4	cisbp__M0290	3.44	FALSE	0.0248102
Mafb	Fermt2	4	cisbp__M0290	3.44	FALSE	0.00643332
Mafb	Fnbp1l	4	cisbp__M0290	3.44	FALSE	0.0123161
Mafb	Fndc3b	4	cisbp__M0290	3.44	FALSE	0.0126007
Mafb	Foxc2	4	cisbp__M0290	3.44	FALSE	0.0541124
Mafb	Foxp1	7	cisbp__M0290	3.44	FALSE	0.00980445
Mafb	Frem1	4	cisbp__M0290	3.44	FALSE	0.0331809
Mafb	Frem2	3	cisbp__M0290	3.44	FALSE	0.00491041
Mafb	Fryl	4	cisbp__M0290	3.44	FALSE	0.00676643
Mafb	Fyn	6	cisbp__M0290	3.44	FALSE	0.0139379
Mafb	Gab2	5	cisbp__M0290	3.44	FALSE	0.00474097
Mafb	Gadd45a	6	cisbp__M0290	3.44	FALSE	0.0772524
Mafb	Glcci1	4	cisbp__M0290	3.44	FALSE	0.00864969
Mafb	Gsn	4	cisbp__M0290	3.44	FALSE	0.010316
Mafb	Gxylt1	3	cisbp__M0290	3.44	FALSE	0.00466954
Mafb	H3f3a	4	cisbp__M0290	3.44	FALSE	0.0125483
Mafb	Helz	6	cisbp__M0290	3.44	FALSE	0.00435613
Mafb	Hexim1	4	cisbp__M0290	3.44	FALSE	0.00658259
Mafb	Hist3h2ba	4	cisbp__M0290	3.44	FALSE	0.0335798
Mafb	Hmox1	7	cisbp__M0290	3.44	FALSE	0.0074156
Mafb	Igf1r	4	cisbp__M0290	3.44	FALSE	0.0059788
Mafb	Igfbp6	7	cisbp__M0290	3.44	FALSE	0.0125404
Mafb	Il13ra1	5	cisbp__M0290	3.44	FALSE	0.0118261
Mafb	Ildr2	4	cisbp__M0290	3.44	FALSE	0.00679316
Mafb	Iqgap2	4	cisbp__M0290	3.44	FALSE	0.0544527
Mafb	Itga3	6	cisbp__M0290	3.44	FALSE	0.00778073
Mafb	Itpr3	4	cisbp__M0290	3.44	FALSE	0.0122528
Mafb	Kank1	4	cisbp__M0290	3.44	FALSE	0.0121027
Mafb	Kif5b	4	cisbp__M0290	3.44	FALSE	0.00591596
Mafb	Krcc1	4	cisbp__M0290	3.44	FALSE	0.0049426
Mafb	Lasp1	5	cisbp__M0290	3.44	FALSE	0.00548937
Mafb	Lef1	4	cisbp__M0290	3.44	FALSE	0.0126453
Mafb	Loxl2	5	cisbp__M0290	3.44	FALSE	0.0279164
Mafb	Lrrc1	3	cisbp__M0290	3.44	FALSE	0.00490077
Mafb	Ltbp1	4	cisbp__M0290	3.44	FALSE	0.00995793
Mafb	Maml3	4	cisbp__M0290	3.44	FALSE	0.0108881
Mafb	Mcc	4	cisbp__M0290	3.44	FALSE	0.0112722
Mafb	Med27	4	cisbp__M0290	3.44	FALSE	0.0205422
Mafb	Mmp23	4	cisbp__M0290	3.44	FALSE	0.0268522
Mafb	Mpp5	5	cisbp__M0290	3.44	FALSE	0.00568021
Mafb	Mxd4	4	cisbp__M0290	3.44	FALSE	0.00641515
Mafb	Myl6	4	cisbp__M0290	3.44	FALSE	0.00945904
Mafb	Myo1e	7	cisbp__M0290	3.44	FALSE	0.00649528
Mafb	Nab1	6	cisbp__M0290	3.44	FALSE	0.00543513
Mafb	Nap1l1	4	cisbp__M0290	3.44	FALSE	0.00981929
Mafb	Nell2	5	cisbp__M0290	3.44	FALSE	0.0239987
Mafb	Nes	4	cisbp__M0290	3.44	FALSE	0.0513148
Mafb	Ngfr	4	cisbp__M0290	3.44	FALSE	0.00890698
Mafb	Nphs1	4	cisbp__M0290	3.44	FALSE	0.0784824
Mafb	Npr1	4	cisbp__M0290	3.44	FALSE	0.0143943
Mafb	Npr3	4	cisbp__M0290	3.44	FALSE	0.0395753
Mafb	Nptn	5	cisbp__M0290	3.44	FALSE	0.00523996
Mafb	Nrp1	4	cisbp__M0290	3.44	FALSE	0.0136505
Mafb	Nsf	4	cisbp__M0290	3.44	FALSE	0.00735639
Mafb	Nupr1	4	cisbp__M0290	3.44	FALSE	0.0350435
Mafb	Olfm1	4	cisbp__M0290	3.44	FALSE	0.00613521
Mafb	Optn	4	cisbp__M0290	3.44	FALSE	0.016854
Mafb	Pappa	7	cisbp__M0290	3.44	FALSE	0.0233647
Mafb	Pcsk6	7	cisbp__M0290	3.44	FALSE	0.0131657
Mafb	Pde3a	4	cisbp__M0290	3.44	FALSE	0.00639584
Mafb	Pde4b	4	cisbp__M0290	3.44	FALSE	0.00634693
Mafb	Pdgfb	6	cisbp__M0290	3.44	FALSE	0.00470866
Mafb	Peli2	4	cisbp__M0290	3.44	FALSE	0.0241688
Mafb	Pias1	4	cisbp__M0290	3.44	FALSE	0.00544065
Mafb	Pitpnc1	6	cisbp__M0290	3.44	FALSE	0.00857411
Mafb	Pkdcc	5	cisbp__M0290	3.44	FALSE	0.00808702
Mafb	Pkig	4	cisbp__M0290	3.44	FALSE	0.00706125
Mafb	Plce1	6	cisbp__M0290	3.44	FALSE	0.0171227
Mafb	Plcl1	5	cisbp__M0290	3.44	FALSE	0.00479958
Mafb	Plekhg1	6	cisbp__M0290	3.44	FALSE	0.0110242
Mafb	Plekho1	4	cisbp__M0290	3.44	FALSE	0.00531406
Mafb	Pls3	6	cisbp__M0290	3.44	FALSE	0.028664
Mafb	Pmepa1	5	cisbp__M0290	3.44	FALSE	0.0152812
Mafb	Pmp22	4	cisbp__M0290	3.44	FALSE	0.0060538
Mafb	Podxl	4	cisbp__M0290	3.44	FALSE	0.113816
Mafb	Prkce	5	cisbp__M0290	3.44	FALSE	0.0144718
Mafb	Ptpro	6	cisbp__M0290	3.44	FALSE	0.110652
Mafb	Qk	4	cisbp__M0290	3.44	FALSE	0.0101962
Mafb	R3hdml	4	cisbp__M0290	3.44	FALSE	0.135999
Mafb	Rasl11a	4	cisbp__M0290	3.44	FALSE	0.0814717
Mafb	Rassf10	4	cisbp__M0290	3.44	FALSE	0.0311835
Mafb	Rgs3	4	cisbp__M0290	3.44	FALSE	0.0212915
Mafb	Samd4	4	cisbp__M0290	3.44	FALSE	0.0043403
Mafb	Satb1	5	cisbp__M0290	3.44	FALSE	0.00455808
Mafb	Schip1	5	cisbp__M0290	3.44	FALSE	0.0245162
Mafb	Sdc2	6	cisbp__M0290	3.44	FALSE	0.00745602
Mafb	Sdc4	7	cisbp__M0290	3.44	FALSE	0.0108832
Mafb	Sdk2	3	cisbp__M0290	3.44	FALSE	0.00480666
Mafb	Shisa3	4	cisbp__M0290	3.44	FALSE	0.031168
Mafb	Sirpa	3	cisbp__M0290	3.44	FALSE	0.00499591
Mafb	Sncaip	4	cisbp__M0290	3.44	FALSE	0.0119089
Mafb	Spats2l	6	cisbp__M0290	3.44	FALSE	0.0130022
Mafb	Srgap1	4	cisbp__M0290	3.44	FALSE	0.0908547
Mafb	Ssbp2	4	cisbp__M0290	3.44	FALSE	0.0183473
Mafb	St6galnac3	4	cisbp__M0290	3.44	FALSE	0.0437962
Mafb	Syne1	5	cisbp__M0290	3.44	FALSE	0.00882754
Mafb	Tcf21	4	cisbp__M0290	3.44	FALSE	0.0476191
Mafb	Tdrd5	4	cisbp__M0290	3.44	FALSE	0.0368868
Mafb	Tgfbr3	4	cisbp__M0290	3.44	FALSE	0.0256241
Mafb	Timp2	7	cisbp__M0290	3.44	FALSE	0.0062757
Mafb	Timp3	4	cisbp__M0290	3.44	FALSE	0.0162268
Mafb	Tjp1	5	cisbp__M0290	3.44	FALSE	0.0102843
Mafb	Tle4	5	cisbp__M0290	3.44	FALSE	0.0352909
Mafb	Tmem54	4	cisbp__M0290	3.44	FALSE	0.0414416
Mafb	Tmsb4x	4	cisbp__M0290	3.44	FALSE	0.0325941
Mafb	Trib2	4	cisbp__M0290	3.44	FALSE	0.0227845
Mafb	Trim8	6	cisbp__M0290	3.44	FALSE	0.00693522
Mafb	Trp53inp1	4	cisbp__M0290	3.44	FALSE	0.00524499
Mafb	Tsc22d1	7	cisbp__M0290	3.44	FALSE	0.00822407
Mafb	Tspan13	4	cisbp__M0290	3.44	FALSE	0.00835102
Mafb	Tspan2	4	cisbp__M0290	3.44	FALSE	0.0529922
Mafb	Uaca	4	cisbp__M0290	3.44	FALSE	0.00527724
Mafb	Unc5b	5	cisbp__M0290	3.44	FALSE	0.00659629
Mafb	Unc5c	4	cisbp__M0290	3.44	FALSE	0.016397
Mafb	Vangl1	6	cisbp__M0290	3.44	FALSE	0.00607976
Mafb	Vegfa	4	cisbp__M0290	3.44	FALSE	0.0226344
Mafb	Vgll4	4	cisbp__M0290	3.44	FALSE	0.00951673
Mafb	Yaf2	4	cisbp__M0290	3.44	FALSE	0.0121406
Mafb	Zfp277	4	cisbp__M0290	3.44	FALSE	0.00744344
Mafb	Zfp36l1	4	cisbp__M0290	3.44	FALSE	0.00824757
Mafb	Zfp385b	5	cisbp__M0290	3.44	FALSE	0.019798
Mafb	Zfp608	4	cisbp__M0290	3.44	FALSE	0.00555667
Mafb	Adamts9	3	dbcorrdb__EP300__ENCSR000BPW_1__m1	3.4	FALSE	0.00622439
Mafb	Arf6	3	dbcorrdb__EP300__ENCSR000BPW_1__m1	3.4	FALSE	0.00703038
Mafb	Bcl10	3	dbcorrdb__EP300__ENCSR000BPW_1__m1	3.4	FALSE	0.010356
Mafb	Cadm4	3	dbcorrdb__EP300__ENCSR000BPW_1__m1	3.4	FALSE	0.00659256
Mafb	Csdc2	5	dbcorrdb__EP300__ENCSR000BPW_1__m1	3.4	FALSE	0.0156627
Mafb	Ctnnal1	3	dbcorrdb__EP300__ENCSR000BPW_1__m1	3.4	FALSE	0.0195327
Mafb	Foxn3	3	dbcorrdb__EP300__ENCSR000BPW_1__m1	3.4	FALSE	0.00816548
Mafb	H3f3b	3	dbcorrdb__EP300__ENCSR000BPW_1__m1	3.4	FALSE	0.00933551
Mafb	Mafg	3	dbcorrdb__EP300__ENCSR000BPW_1__m1	3.4	FALSE	0.00653207
Mafb	Pag1	2	dbcorrdb__EP300__ENCSR000BPW_1__m1	3.4	FALSE	0.0193739
Mafb	Pdlim2	3	dbcorrdb__EP300__ENCSR000BPW_1__m1	3.4	FALSE	0.00705475
Mafb	Ptn	3	dbcorrdb__EP300__ENCSR000BPW_1__m1	3.4	FALSE	0.0113707
Mafb	Sh3glb1	2	dbcorrdb__EP300__ENCSR000BPW_1__m1	3.4	FALSE	0.00538837
Mafb	Tyro3	3	dbcorrdb__EP300__ENCSR000BPW_1__m1	3.4	FALSE	0.00637596
Mafb	Vcpip1	3	dbcorrdb__EP300__ENCSR000BPW_1__m1	3.4	FALSE	0.00461619
Mafb	1700025G04Rik	4	dbcorrdb__EP300__ENCSR000BPW_1__m1	3.37	FALSE	0.00425519
Mafb	Abr	3	dbcorrdb__EP300__ENCSR000BPW_1__m1	3.37	FALSE	0.00370885
Mafb	Angptl2	1	dbcorrdb__EP300__ENCSR000BPW_1__m1	3.37	FALSE	0.0249678
Mafb	Anxa2	1	dbcorrdb__EP300__ENCSR000BPW_1__m1	3.37	FALSE	0.0211652
Mafb	Anxa3	1	dbcorrdb__EP300__ENCSR000BPW_1__m1	3.37	FALSE	0.00653804
Mafb	Arhgap23	2	dbcorrdb__EP300__ENCSR000BPW_1__m1	3.37	FALSE	0.0070027
Mafb	Arhgap29	2	dbcorrdb__EP300__ENCSR000BPW_1__m1	3.37	FALSE	0.00744939
Mafb	Arhgap44	1	dbcorrdb__EP300__ENCSR000BPW_1__m1	3.37	FALSE	0.00455606
Mafb	Arhgef12	2	dbcorrdb__EP300__ENCSR000BPW_1__m1	3.37	FALSE	0.0127822
Mafb	Arl4a	3	dbcorrdb__EP300__ENCSR000BPW_1__m1	3.37	FALSE	0.00407813
Mafb	Auts2	4	dbcorrdb__EP300__ENCSR000BPW_1__m1	3.37	FALSE	0.00756247
Mafb	Axl	4	dbcorrdb__EP300__ENCSR000BPW_1__m1	3.37	FALSE	0.00455498
Mafb	Btbd9	1	dbcorrdb__EP300__ENCSR000BPW_1__m1	3.37	FALSE	0.00460812
Mafb	Calm2	1	dbcorrdb__EP300__ENCSR000BPW_1__m1	3.37	FALSE	0.0346675
Mafb	Card10	2	dbcorrdb__EP300__ENCSR000BPW_1__m1	3.37	FALSE	0.0288934
Mafb	Cpne8	1	dbcorrdb__EP300__ENCSR000BPW_1__m1	3.37	FALSE	0.026008
Mafb	Dpp4	2	dbcorrdb__EP300__ENCSR000BPW_1__m1	3.37	FALSE	0.0163176
Mafb	Dusp1	5	dbcorrdb__EP300__ENCSR000BPW_1__m1	3.37	FALSE	0.00514907
Mafb	Efhd2	1	dbcorrdb__EP300__ENCSR000BPW_1__m1	3.37	FALSE	0.0105997
Mafb	Fam129b	2	dbcorrdb__EP300__ENCSR000BPW_1__m1	3.37	FALSE	0.00398915
Mafb	Hspa12a	2	dbcorrdb__EP300__ENCSR000BPW_1__m1	3.37	FALSE	0.0183922
Mafb	Itgb5	1	dbcorrdb__EP300__ENCSR000BPW_1__m1	3.37	FALSE	0.0491709
Mafb	Laptm4a	2	dbcorrdb__EP300__ENCSR000BPW_1__m1	3.37	FALSE	0.00540766
Mafb	Map2k3	2	dbcorrdb__EP300__ENCSR000BPW_1__m1	3.37	FALSE	0.00372538
Mafb	Mfsd6	1	dbcorrdb__EP300__ENCSR000BPW_1__m1	3.37	FALSE	0.00366519
Mafb	Nebl	1	dbcorrdb__EP300__ENCSR000BPW_1__m1	3.37	FALSE	0.0759195
Mafb	Npl	1	dbcorrdb__EP300__ENCSR000BPW_1__m1	3.37	FALSE	0.0370952
Mafb	Ormdl3	1	dbcorrdb__EP300__ENCSR000BPW_1__m1	3.37	FALSE	0.00794938
Mafb	Osbpl9	1	dbcorrdb__EP300__ENCSR000BPW_1__m1	3.37	FALSE	0.00606281
Mafb	Pabpn1	1	dbcorrdb__EP300__ENCSR000BPW_1__m1	3.37	FALSE	0.00501753
Mafb	Pafah1b1	3	dbcorrdb__EP300__ENCSR000BPW_1__m1	3.37	FALSE	0.00456665
Mafb	Palld	1	dbcorrdb__EP300__ENCSR000BPW_1__m1	3.37	FALSE	0.0110564
Mafb	Pdzd2	1	dbcorrdb__EP300__ENCSR000BPW_1__m1	3.37	FALSE	0.00488827
Mafb	Plekha5	2	dbcorrdb__EP300__ENCSR000BPW_1__m1	3.37	FALSE	0.0080257
Mafb	Ptprd	1	dbcorrdb__EP300__ENCSR000BPW_1__m1	3.37	FALSE	0.0272731
Mafb	Rasl11b	1	dbcorrdb__EP300__ENCSR000BPW_1__m1	3.37	FALSE	0.00417847
Mafb	Rbm39	1	dbcorrdb__EP300__ENCSR000BPW_1__m1	3.37	FALSE	0.00610561
Mafb	Rbms1	2	dbcorrdb__EP300__ENCSR000BPW_1__m1	3.37	FALSE	0.00964633
Mafb	Sema5a	2	dbcorrdb__EP300__ENCSR000BPW_1__m1	3.37	FALSE	0.0114422
Mafb	Sh3bp4	1	dbcorrdb__EP300__ENCSR000BPW_1__m1	3.37	FALSE	0.00411731
Mafb	Sh3pxd2b	1	dbcorrdb__EP300__ENCSR000BPW_1__m1	3.37	FALSE	0.00634614
Mafb	Sparc	2	dbcorrdb__EP300__ENCSR000BPW_1__m1	3.37	FALSE	0.0117396
Mafb	Sqstm1	3	dbcorrdb__EP300__ENCSR000BPW_1__m1	3.37	FALSE	0.00435119
Mafb	St3gal1	4	dbcorrdb__EP300__ENCSR000BPW_1__m1	3.37	FALSE	0.00552881
Mafb	Tead1	1	dbcorrdb__EP300__ENCSR000BPW_1__m1	3.37	FALSE	0.00807869
Mafb	Wsb2	1	dbcorrdb__EP300__ENCSR000BPW_1__m1	3.37	FALSE	0.0182849
Mafb	Zcchc6	3	dbcorrdb__EP300__ENCSR000BPW_1__m1	3.37	FALSE	0.00404078
Mafb	Zdbf2	2	dbcorrdb__EP300__ENCSR000BPW_1__m1	3.37	FALSE	0.00729811
Mafb	Chd4	3	cisbp__M0290	3.29	FALSE	0.00530606
Mafb	Coro2b	2	cisbp__M0290	3.29	FALSE	0.0377096
Mafb	Ctdspl	3	cisbp__M0290	3.29	FALSE	0.00506986
Mafb	Dynll1	3	cisbp__M0290	3.29	FALSE	0.00672231
Mafb	Eif1	3	cisbp__M0290	3.29	FALSE	0.00513813
Mafb	Emcn	2	cisbp__M0290	3.29	FALSE	0.00427339
Mafb	Eps15	2	cisbp__M0290	3.29	FALSE	0.00377934
Mafb	Fam184a	2	cisbp__M0290	3.29	FALSE	0.0101836
Mafb	Glg1	2	cisbp__M0290	3.29	FALSE	0.00482713
Mafb	Hey1	2	cisbp__M0290	3.29	FALSE	0.0039188
Mafb	Jarid2	2	cisbp__M0290	3.29	FALSE	0.0041555
Mafb	Lgr4	3	cisbp__M0290	3.29	FALSE	0.00623244
Mafb	Mast4	3	cisbp__M0290	3.29	FALSE	0.00901111
Mafb	Myo1d	2	cisbp__M0290	3.29	FALSE	0.004654
Mafb	Nars2	2	cisbp__M0290	3.29	FALSE	0.00431428
Mafb	Plxnb1	2	cisbp__M0290	3.29	FALSE	0.00384645
Mafb	Spry1	2	cisbp__M0290	3.29	FALSE	0.00431115
Mafb	Tacc1	2	cisbp__M0290	3.29	FALSE	0.00453281
Mafb	Tpm1	3	cisbp__M0290	3.29	FALSE	0.00554302
Mafb	Tshz2	3	cisbp__M0290	3.29	FALSE	0.00603108
Mafb	Actb	2	cisbp__M0290	3.28	FALSE	0.00907954
Mafb	Itm2b	2	cisbp__M0290	3.28	FALSE	0.00598533
Mafb	Tmem37	2	cisbp__M0290	3.28	FALSE	0.00602699
Mafb	Tmsb10	2	cisbp__M0290	3.28	FALSE	0.00770297
Mafb	Top1	2	cisbp__M0290	3.28	FALSE	0.00520342
Mafb	Agbl5	1	cisbp__M0290	3.18	FALSE	0.00430516
Mafb	Ankrd12	1	cisbp__M0290	3.18	FALSE	0.00276683
Mafb	Arhgap1	1	cisbp__M0290	3.18	FALSE	0.00305917
Mafb	Bcar3	1	cisbp__M0290	3.18	FALSE	0.00304557
Mafb	Btg1	1	cisbp__M0290	3.18	FALSE	0.00320083
Mafb	Ccni	1	cisbp__M0290	3.18	FALSE	0.00331081
Mafb	Ccnjl	1	cisbp__M0290	3.18	FALSE	0.00280842
Mafb	Cd164	1	cisbp__M0290	3.18	FALSE	0.00293742
Mafb	Cdr2l	1	cisbp__M0290	3.18	FALSE	0.00341353
Mafb	Cetn3	1	cisbp__M0290	3.18	FALSE	0.00352929
Mafb	Chn2	1	cisbp__M0290	3.18	FALSE	0.00327927
Mafb	Cmtm8	1	cisbp__M0290	3.18	FALSE	0.0024833
Mafb	Cnn3	2	cisbp__M0290	3.18	FALSE	0.00305138
Mafb	Cntfr	2	cisbp__M0290	3.18	FALSE	0.00341971
Mafb	Coq10b	1	cisbp__M0290	3.18	FALSE	0.00264457
Mafb	Cotl1	2	cisbp__M0290	3.18	FALSE	0.00417073
Mafb	Cpm	1	cisbp__M0290	3.18	FALSE	0.00321157
Mafb	Crtc1	1	cisbp__M0290	3.18	FALSE	0.00289501
Mafb	Cryab	1	cisbp__M0290	3.18	FALSE	0.00295733
Mafb	Ctnna1	1	cisbp__M0290	3.18	FALSE	0.00391346
Mafb	Dkk2	1	cisbp__M0290	3.18	FALSE	0.00272881
Mafb	Dpf3	1	cisbp__M0290	3.18	FALSE	0.0035132
Mafb	Dpysl2	1	cisbp__M0290	3.18	FALSE	0.00271184
Mafb	Dusp15	1	cisbp__M0290	3.18	FALSE	0.00246397
Mafb	E4f1	1	cisbp__M0290	3.18	FALSE	0.00295442
Mafb	Fam122a	1	cisbp__M0290	3.18	FALSE	0.00362228
Mafb	Fam126a	1	cisbp__M0290	3.18	FALSE	0.00264475
Mafb	Fbxl7	1	cisbp__M0290	3.18	FALSE	0.00277294
Mafb	Fmnl2	1	cisbp__M0290	3.18	FALSE	0.00322593
Mafb	Fos	1	cisbp__M0290	3.18	FALSE	0.0032272
Mafb	Foxp4	1	cisbp__M0290	3.18	FALSE	0.00278568
Mafb	Frmd4b	1	cisbp__M0290	3.18	FALSE	0.00285435
Mafb	Fry	1	cisbp__M0290	3.18	FALSE	0.00337096
Mafb	Fzd2	1	cisbp__M0290	3.18	FALSE	0.00341466
Mafb	Gja1	1	cisbp__M0290	3.18	FALSE	0.00282633
Mafb	Gmeb2	1	cisbp__M0290	3.18	FALSE	0.00308203
Mafb	Gna12	1	cisbp__M0290	3.18	FALSE	0.0026789
Mafb	Gnai2	1	cisbp__M0290	3.18	FALSE	0.00349669
Mafb	Gse1	2	cisbp__M0290	3.18	FALSE	0.00333872
Mafb	Hist1h1c	1	cisbp__M0290	3.18	FALSE	0.00330798
Mafb	Ier3	1	cisbp__M0290	3.18	FALSE	0.0030809
Mafb	Iqsec1	1	cisbp__M0290	3.18	FALSE	0.0025605
Mafb	Irf2	1	cisbp__M0290	3.18	FALSE	0.00285639
Mafb	Lama5	2	cisbp__M0290	3.18	FALSE	0.00307503
Mafb	Llgl1	1	cisbp__M0290	3.18	FALSE	0.00263554
Mafb	Lnpep	1	cisbp__M0290	3.18	FALSE	0.00267588
Mafb	Lrba	1	cisbp__M0290	3.18	FALSE	0.00269419
Mafb	Mat2a	1	cisbp__M0290	3.18	FALSE	0.00370203
Mafb	Mbd5	1	cisbp__M0290	3.18	FALSE	0.00266045
Mafb	Mgp	1	cisbp__M0290	3.18	FALSE	0.00335466
Mafb	Mllt11	1	cisbp__M0290	3.18	FALSE	0.00397746
Mafb	Mmp14	1	cisbp__M0290	3.18	FALSE	0.00268146
Mafb	Myadm	1	cisbp__M0290	3.18	FALSE	0.00355872
Mafb	Myh9	2	cisbp__M0290	3.18	FALSE	0.00272056
Mafb	Ncor2	1	cisbp__M0290	3.18	FALSE	0.00259602
Mafb	Nid1	1	cisbp__M0290	3.18	FALSE	0.00387575
Mafb	Notch2	1	cisbp__M0290	3.18	FALSE	0.00435229
Mafb	Nr4a1	1	cisbp__M0290	3.18	FALSE	0.00285663
Mafb	Nrd1	1	cisbp__M0290	3.18	FALSE	0.0037074
Mafb	Nrip2	1	cisbp__M0290	3.18	FALSE	0.00290403
Mafb	Ntf3	1	cisbp__M0290	3.18	FALSE	0.00268716
Mafb	Pacs2	1	cisbp__M0290	3.18	FALSE	0.0026183
Mafb	Pdia6	1	cisbp__M0290	3.18	FALSE	0.0039332
Mafb	Pdpn	1	cisbp__M0290	3.18	FALSE	0.0028472
Mafb	Pfn1	2	cisbp__M0290	3.18	FALSE	0.00294212
Mafb	Pgrmc2	2	cisbp__M0290	3.18	FALSE	0.0027167
Mafb	Phactr2	1	cisbp__M0290	3.18	FALSE	0.00314208
Mafb	Plec	2	cisbp__M0290	3.18	FALSE	0.00340081
Mafb	Plekhg2	1	cisbp__M0290	3.18	FALSE	0.00324333
Mafb	Plxdc2	1	cisbp__M0290	3.18	FALSE	0.00296951
Mafb	Polr2a	1	cisbp__M0290	3.18	FALSE	0.00356419
Mafb	Ptms	1	cisbp__M0290	3.18	FALSE	0.00433249
Mafb	Ptpn1	1	cisbp__M0290	3.18	FALSE	0.00369414
Mafb	Ptpn12	1	cisbp__M0290	3.18	FALSE	0.00287185
Mafb	Rarb	1	cisbp__M0290	3.18	FALSE	0.00318983
Mafb	S100a11	1	cisbp__M0290	3.18	FALSE	0.00317439
Mafb	Sbf2	1	cisbp__M0290	3.18	FALSE	0.00302608
Mafb	Serping1	1	cisbp__M0290	3.18	FALSE	0.00292402
Mafb	Sertad2	2	cisbp__M0290	3.18	FALSE	0.00287496
Mafb	Sesn1	1	cisbp__M0290	3.18	FALSE	0.00366098
Mafb	Sh3kbp1	1	cisbp__M0290	3.18	FALSE	0.00269748
Mafb	Shroom3	2	cisbp__M0290	3.18	FALSE	0.00309325
Mafb	Skap2	1	cisbp__M0290	3.18	FALSE	0.0034856
Mafb	Socs3	1	cisbp__M0290	3.18	FALSE	0.00287564
Mafb	Srrm2	1	cisbp__M0290	3.18	FALSE	0.00416383
Mafb	Syt17	1	cisbp__M0290	3.18	FALSE	0.00303328
Mafb	Tbc1d22a	1	cisbp__M0290	3.18	FALSE	0.00254316
Mafb	Tbpl1	1	cisbp__M0290	3.18	FALSE	0.00324124
Mafb	Tmem204	1	cisbp__M0290	3.18	FALSE	0.00365666
Mafb	Tnfaip2	1	cisbp__M0290	3.18	FALSE	0.0029428
Mafb	Tnks2	1	cisbp__M0290	3.18	FALSE	0.00294437
Mafb	Tnrc6b	1	cisbp__M0290	3.18	FALSE	0.00372197
Mafb	Tram2	2	cisbp__M0290	3.18	FALSE	0.00366785
Mafb	Triobp	1	cisbp__M0290	3.18	FALSE	0.00347724
Mafb	Ubtd1	1	cisbp__M0290	3.18	FALSE	0.0031348
Mafb	Vim	2	cisbp__M0290	3.18	FALSE	0.00455125
Mafb	Wac	1	cisbp__M0290	3.18	FALSE	0.00309229
Mafb	Ypel3	2	cisbp__M0290	3.18	FALSE	0.00298286
Mafb	Yy1	1	cisbp__M0290	3.18	FALSE	0.00274217
Mafb	Zfp282	1	cisbp__M0290	3.18	FALSE	0.00346159
Mafb	Zfp521	1	cisbp__M0290	3.18	FALSE	0.00265187
Mafb	Zmym2	1	cisbp__M0290	3.18	FALSE	0.00299754
Mafb	Anxa1	1	homer__ATGACTCATC_AP-1	3.1	FALSE	0.00298857
Mafb	Arhgap17	1	homer__ATGACTCATC_AP-1	3.1	FALSE	0.0029902
Mafb	Baz2a	1	homer__ATGACTCATC_AP-1	3.1	FALSE	0.00640949
Mafb	Ddr1	1	homer__ATGACTCATC_AP-1	3.1	FALSE	0.00279331
Mafb	F3	1	homer__ATGACTCATC_AP-1	3.1	FALSE	0.00299752
Mafb	Fhod1	1	homer__ATGACTCATC_AP-1	3.1	FALSE	0.0028158
Mafb	Inf2	1	homer__ATGACTCATC_AP-1	3.1	FALSE	0.00460173
Mafb	Mbnl2	1	homer__ATGACTCATC_AP-1	3.1	FALSE	0.00285382
Mafb	Midn	1	homer__ATGACTCATC_AP-1	3.1	FALSE	0.00309056
Mafb	Plagl1	1	homer__ATGACTCATC_AP-1	3.1	FALSE	0.00309898
Mafb	Ptprs	1	homer__ATGACTCATC_AP-1	3.1	FALSE	0.00431906
Mafb	Ric8b	1	homer__ATGACTCATC_AP-1	3.1	FALSE	0.00340163
Mafb	Rnf11	1	homer__ATGACTCATC_AP-1	3.1	FALSE	0.00531216
Mafb	Sertad1	1	homer__ATGACTCATC_AP-1	3.1	FALSE	0.00307926
Mafb	Sipa1l2	1	homer__ATGACTCATC_AP-1	3.1	FALSE	0.00281105
Mafb	Slc48a1	1	homer__ATGACTCATC_AP-1	3.1	FALSE	0.00346278
Mafb	Smap2	1	homer__ATGACTCATC_AP-1	3.1	FALSE	0.00291142
Mafb	Ssbp3	1	homer__ATGACTCATC_AP-1	3.1	FALSE	0.00384895
Mafb	Ubap1	1	homer__ATGACTCATC_AP-1	3.1	FALSE	0.00320946
Mafb	Vamp2	1	homer__ATGACTCATC_AP-1	3.1	FALSE	0.00423
Mafb	Vasn	1	homer__ATGACTCATC_AP-1	3.1	FALSE	0.00286665
Wt1	Actn1	25	dbcorrdb__CEBPB__ENCSR000EBV_1__m2	3.74	FALSE	0.00528807
Wt1	Actn4	9	dbcorrdb__CEBPB__ENCSR000EBV_1__m2	3.74	FALSE	0.00526009
Wt1	Agap1	11	dbcorrdb__CEBPB__ENCSR000EBV_1__m2	3.74	FALSE	0.00651921
Wt1	Aplp1	5	dbcorrdb__CEBPB__ENCSR000EBV_1__m2	3.74	FALSE	0.019239
Wt1	Arf6	12	dbcorrdb__CEBPB__ENCSR000EBV_1__m2	3.74	FALSE	0.00407585
Wt1	Arhgap28	19	dbcorrdb__CEBPB__ENCSR000EBV_1__m2	3.74	FALSE	0.0134937
Wt1	Arhgef12	13	dbcorrdb__CEBPB__ENCSR000EBV_1__m2	3.74	FALSE	0.0109436
Wt1	Asap1	8	dbcorrdb__CEBPB__ENCSR000EBV_1__m2	3.74	FALSE	0.00482961
Wt1	Bcl2l11	19	dbcorrdb__CEBPB__ENCSR000EBV_1__m2	3.74	FALSE	0.00518814
Wt1	Cacna2d2	6	dbcorrdb__CEBPB__ENCSR000EBV_1__m2	3.74	FALSE	0.0104219
Wt1	Ccnk	18	dbcorrdb__CEBPB__ENCSR000EBV_1__m2	3.74	FALSE	0.00426793
Wt1	Cdc14a	18	dbcorrdb__CEBPB__ENCSR000EBV_1__m2	3.74	FALSE	0.0127549
Wt1	Cdh4	7	dbcorrdb__CEBPB__ENCSR000EBV_1__m2	3.74	FALSE	0.0248203
Wt1	Celf2	21	dbcorrdb__CEBPB__ENCSR000EBV_1__m2	3.74	FALSE	0.00548229
Wt1	Cldn5	7	dbcorrdb__CEBPB__ENCSR000EBV_1__m2	3.74	FALSE	0.0465975
Wt1	Cpne8	16	dbcorrdb__CEBPB__ENCSR000EBV_1__m2	3.74	FALSE	0.00874602
Wt1	Creb3l2	11	dbcorrdb__CEBPB__ENCSR000EBV_1__m2	3.74	FALSE	0.00460146
Wt1	Ctdspl	17	dbcorrdb__CEBPB__ENCSR000EBV_1__m2	3.74	FALSE	0.00655817
Wt1	Ctsl	9	dbcorrdb__CEBPB__ENCSR000EBV_1__m2	3.74	FALSE	0.00689376
Wt1	Ddx5	20	dbcorrdb__CEBPB__ENCSR000EBV_1__m2	3.74	FALSE	0.00646475
Wt1	Dhx8	11	dbcorrdb__CEBPB__ENCSR000EBV_1__m2	3.74	FALSE	0.00614558
Wt1	Dpy19l1	11	dbcorrdb__CEBPB__ENCSR000EBV_1__m2	3.74	FALSE	0.00423329
Wt1	Dusp3	4	dbcorrdb__CEBPB__ENCSR000EBV_1__m2	3.74	FALSE	0.0040309
Wt1	Ece1	11	dbcorrdb__CEBPB__ENCSR000EBV_1__m2	3.74	FALSE	0.00768671
Wt1	Efnb2	19	dbcorrdb__CEBPB__ENCSR000EBV_1__m2	3.74	FALSE	0.0109463
Wt1	Eps15	6	dbcorrdb__CEBPB__ENCSR000EBV_1__m2	3.74	FALSE	0.00467357
Wt1	Fbxl7	12	dbcorrdb__CEBPB__ENCSR000EBV_1__m2	3.74	FALSE	0.00497869
Wt1	Fkbp9	6	dbcorrdb__CEBPB__ENCSR000EBV_1__m2	3.74	FALSE	0.0041751
Wt1	Foxc2	17	dbcorrdb__CEBPB__ENCSR000EBV_1__m2	3.74	FALSE	0.0322213
Wt1	Foxd2	20	dbcorrdb__CEBPB__ENCSR000EBV_1__m2	3.74	FALSE	0.0157293
Wt1	Gadd45a	12	dbcorrdb__CEBPB__ENCSR000EBV_1__m2	3.74	FALSE	0.0423266
Wt1	Galnt10	8	dbcorrdb__CEBPB__ENCSR000EBV_1__m2	3.74	FALSE	0.00958653
Wt1	Gas1	13	dbcorrdb__CEBPB__ENCSR000EBV_1__m2	3.74	FALSE	0.00630766
Wt1	Glcci1	6	dbcorrdb__CEBPB__ENCSR000EBV_1__m2	3.74	FALSE	0.00540022
Wt1	Gpc1	15	dbcorrdb__CEBPB__ENCSR000EBV_1__m2	3.74	FALSE	0.0200361
Wt1	Gxylt1	20	dbcorrdb__CEBPB__ENCSR000EBV_1__m2	3.74	FALSE	0.00614111
Wt1	Gxylt2	8	dbcorrdb__CEBPB__ENCSR000EBV_1__m2	3.74	FALSE	0.00561932
Wt1	Herc2	13	dbcorrdb__CEBPB__ENCSR000EBV_1__m2	3.74	FALSE	0.00649552
Wt1	Hip1	12	dbcorrdb__CEBPB__ENCSR000EBV_1__m2	3.74	FALSE	0.00586035
Wt1	Hist3h2ba	15	dbcorrdb__CEBPB__ENCSR000EBV_1__m2	3.74	FALSE	0.0225256
Wt1	Hmox1	14	dbcorrdb__CEBPB__ENCSR000EBV_1__m2	3.74	FALSE	0.00705095
Wt1	Il13ra1	13	dbcorrdb__CEBPB__ENCSR000EBV_1__m2	3.74	FALSE	0.00903363
Wt1	Iqgap2	20	dbcorrdb__CEBPB__ENCSR000EBV_1__m2	3.74	FALSE	0.0287162
Wt1	Itpr3	11	dbcorrdb__CEBPB__ENCSR000EBV_1__m2	3.74	FALSE	0.0043916
Wt1	Klf13	20	dbcorrdb__CEBPB__ENCSR000EBV_1__m2	3.74	FALSE	0.00440429
Wt1	Kremen1	5	dbcorrdb__CEBPB__ENCSR000EBV_1__m2	3.74	FALSE	0.00820228
Wt1	Loxl2	19	dbcorrdb__CEBPB__ENCSR000EBV_1__m2	3.74	FALSE	0.0123769
Wt1	Mad2l2	12	dbcorrdb__CEBPB__ENCSR000EBV_1__m2	3.74	FALSE	0.00375838
Wt1	Mafb	19	dbcorrdb__CEBPB__ENCSR000EBV_1__m2	3.74	FALSE	0.092351
Wt1	Mat2a	10	dbcorrdb__CEBPB__ENCSR000EBV_1__m2	3.74	FALSE	0.00490179
Wt1	Mocs2	18	dbcorrdb__CEBPB__ENCSR000EBV_1__m2	3.74	FALSE	0.00471686
Wt1	Mtss1	21	dbcorrdb__CEBPB__ENCSR000EBV_1__m2	3.74	FALSE	0.0120505
Wt1	Mylip	15	dbcorrdb__CEBPB__ENCSR000EBV_1__m2	3.74	FALSE	0.00457886
Wt1	Nap1l1	11	dbcorrdb__CEBPB__ENCSR000EBV_1__m2	3.74	FALSE	0.00767111
Wt1	Npepl1	4	dbcorrdb__CEBPB__ENCSR000EBV_1__m2	3.74	FALSE	0.00590906
Wt1	Npr3	9	dbcorrdb__CEBPB__ENCSR000EBV_1__m2	3.74	FALSE	0.0200743
Wt1	Nrbp1	11	dbcorrdb__CEBPB__ENCSR000EBV_1__m2	3.74	FALSE	0.00411947
Wt1	Nxn	21	dbcorrdb__CEBPB__ENCSR000EBV_1__m2	3.74	FALSE	0.00851695
Wt1	Optn	7	dbcorrdb__CEBPB__ENCSR000EBV_1__m2	3.74	FALSE	0.00567796
Wt1	Osbpl9	10	dbcorrdb__CEBPB__ENCSR000EBV_1__m2	3.74	FALSE	0.00372359
Wt1	Pcsk6	10	dbcorrdb__CEBPB__ENCSR000EBV_1__m2	3.74	FALSE	0.0102771
Wt1	Peli2	22	dbcorrdb__CEBPB__ENCSR000EBV_1__m2	3.74	FALSE	0.020098
Wt1	Phf13	10	dbcorrdb__CEBPB__ENCSR000EBV_1__m2	3.74	FALSE	0.00406857
Wt1	Pkig	10	dbcorrdb__CEBPB__ENCSR000EBV_1__m2	3.74	FALSE	0.00948313
Wt1	Pmepa1	13	dbcorrdb__CEBPB__ENCSR000EBV_1__m2	3.74	FALSE	0.00628301
Wt1	Pmp22	18	dbcorrdb__CEBPB__ENCSR000EBV_1__m2	3.74	FALSE	0.00505902
Wt1	Ppp1r13b	20	dbcorrdb__CEBPB__ENCSR000EBV_1__m2	3.74	FALSE	0.00676093
Wt1	Ptpn14	11	dbcorrdb__CEBPB__ENCSR000EBV_1__m2	3.74	FALSE	0.00443139
Wt1	Rasl11a	14	dbcorrdb__CEBPB__ENCSR000EBV_1__m2	3.74	FALSE	0.035295
Wt1	Rbm39	11	dbcorrdb__CEBPB__ENCSR000EBV_1__m2	3.74	FALSE	0.00562546
Wt1	Rhpn1	10	dbcorrdb__CEBPB__ENCSR000EBV_1__m2	3.74	FALSE	0.0106529
Wt1	Rpia	3	dbcorrdb__CEBPB__ENCSR000EBV_1__m2	3.74	FALSE	0.00790566
Wt1	Rras	4	dbcorrdb__CEBPB__ENCSR000EBV_1__m2	3.74	FALSE	0.00378366
Wt1	Sap30l	5	dbcorrdb__CEBPB__ENCSR000EBV_1__m2	3.74	FALSE	0.00600662
Wt1	Schip1	23	dbcorrdb__CEBPB__ENCSR000EBV_1__m2	3.74	FALSE	0.0121907
Wt1	Sema5a	22	dbcorrdb__CEBPB__ENCSR000EBV_1__m2	3.74	FALSE	0.00825613
Wt1	Sertad1	10	dbcorrdb__CEBPB__ENCSR000EBV_1__m2	3.74	FALSE	0.0104262
Wt1	Sh3bgrl2	14	dbcorrdb__CEBPB__ENCSR000EBV_1__m2	3.74	FALSE	0.00882223
Wt1	Shc1	12	dbcorrdb__CEBPB__ENCSR000EBV_1__m2	3.74	FALSE	0.00417763
Wt1	Slc9a3r2	10	dbcorrdb__CEBPB__ENCSR000EBV_1__m2	3.74	FALSE	0.0159046
Wt1	Snx6	18	dbcorrdb__CEBPB__ENCSR000EBV_1__m2	3.74	FALSE	0.00594995
Wt1	Son	4	dbcorrdb__CEBPB__ENCSR000EBV_1__m2	3.74	FALSE	0.00492659
Wt1	St3gal5	17	dbcorrdb__CEBPB__ENCSR000EBV_1__m2	3.74	FALSE	0.021826
Wt1	Tacc1	5	dbcorrdb__CEBPB__ENCSR000EBV_1__m2	3.74	FALSE	0.00432022
Wt1	Tagln	11	dbcorrdb__CEBPB__ENCSR000EBV_1__m2	3.74	FALSE	0.00415914
Wt1	Tcf7l1	6	dbcorrdb__CEBPB__ENCSR000EBV_1__m2	3.74	FALSE	0.00498006
Wt1	Tead1	13	dbcorrdb__CEBPB__ENCSR000EBV_1__m2	3.74	FALSE	0.00719039
Wt1	Thsd7a	6	dbcorrdb__CEBPB__ENCSR000EBV_1__m2	3.74	FALSE	0.0285105
Wt1	Tjp1	13	dbcorrdb__CEBPB__ENCSR000EBV_1__m2	3.74	FALSE	0.00780669
Wt1	Tle4	24	dbcorrdb__CEBPB__ENCSR000EBV_1__m2	3.74	FALSE	0.0193728
Wt1	Tmcc3	19	dbcorrdb__CEBPB__ENCSR000EBV_1__m2	3.74	FALSE	0.00510332
Wt1	Tmeff1	13	dbcorrdb__CEBPB__ENCSR000EBV_1__m2	3.74	FALSE	0.00374705
Wt1	Tmsb10	10	dbcorrdb__CEBPB__ENCSR000EBV_1__m2	3.74	FALSE	0.00894533
Wt1	Trp53inp1	10	dbcorrdb__CEBPB__ENCSR000EBV_1__m2	3.74	FALSE	0.00582928
Wt1	Tspan13	17	dbcorrdb__CEBPB__ENCSR000EBV_1__m2	3.74	FALSE	0.00524468
Wt1	Tspan2	12	dbcorrdb__CEBPB__ENCSR000EBV_1__m2	3.74	FALSE	0.0228889
Wt1	Vangl1	20	dbcorrdb__CEBPB__ENCSR000EBV_1__m2	3.74	FALSE	0.00659853
Wt1	Zbtb8a	10	dbcorrdb__CEBPB__ENCSR000EBV_1__m2	3.74	FALSE	0.00706878
Wt1	Zc3h14	3	dbcorrdb__CEBPB__ENCSR000EBV_1__m2	3.74	FALSE	0.00412435
Wt1	Zfp664	8	dbcorrdb__CEBPB__ENCSR000EBV_1__m2	3.74	FALSE	0.00395392
Wt1	Arhgap29	4	predrem__nrMotif2090	3.7	FALSE	0.0061782
Wt1	Cd151	7	predrem__nrMotif2090	3.7	FALSE	0.00626843
Wt1	Cetn3	5	predrem__nrMotif2090	3.7	FALSE	0.00486338
Wt1	Fam184a	3	predrem__nrMotif2090	3.7	FALSE	0.00391276
Wt1	Fryl	14	predrem__nrMotif2090	3.7	FALSE	0.00631333
Wt1	Golim4	3	predrem__nrMotif2090	3.7	FALSE	0.0338704
Wt1	Gpsm3	5	predrem__nrMotif2090	3.7	FALSE	0.0301471
Wt1	Kank1	10	predrem__nrMotif2090	3.7	FALSE	0.00572214
Wt1	Kif1b	9	predrem__nrMotif2090	3.7	FALSE	0.00591803
Wt1	Msl2	7	predrem__nrMotif2090	3.7	FALSE	0.00404824
Wt1	Nell2	6	predrem__nrMotif2090	3.7	FALSE	0.0147633
Wt1	Ptpru	7	predrem__nrMotif2090	3.7	FALSE	0.0100458
Wt1	Sema3g	12	predrem__nrMotif2090	3.7	FALSE	0.0186661
Wt1	Zfp277	2	predrem__nrMotif2090	3.7	FALSE	0.00398162
Wt1	Enpep	5	hocomoco__ZN263_HUMAN.H11MO.0.A	3.6	FALSE	0.00878839
Wt1	Tmem159	2	hocomoco__ZN263_HUMAN.H11MO.0.A	3.6	FALSE	0.00293862
Wt1	Dtna	7	dbcorrdb__SUPT20H__ENCSR000ECQ_1__m5	3.54	FALSE	0.0120061
Wt1	Rnf167	1	dbcorrdb__SUPT20H__ENCSR000ECQ_1__m5	3.54	FALSE	0.00365539
Wt1	1110008P14Rik	3	dbcorrdb__MAZ__ENCSR000EFF_1__m1	3.43	FALSE	0.00602961
Wt1	1700096K18Rik	6	dbcorrdb__MAZ__ENCSR000EFF_1__m1	3.43	FALSE	0.0025946
Wt1	Aak1	5	dbcorrdb__MAZ__ENCSR000EFF_1__m1	3.43	FALSE	0.00271304
Wt1	Amph	2	dbcorrdb__MAZ__ENCSR000EFF_1__m1	3.43	FALSE	0.00294744
Wt1	Ank2	3	dbcorrdb__MAZ__ENCSR000EFF_1__m1	3.43	FALSE	0.00272039
Wt1	Ankrd12	4	dbcorrdb__MAZ__ENCSR000EFF_1__m1	3.43	FALSE	0.00326358
Wt1	Bclaf1	4	dbcorrdb__MAZ__ENCSR000EFF_1__m1	3.43	FALSE	0.00308065
Wt1	Cab39	3	dbcorrdb__MAZ__ENCSR000EFF_1__m1	3.43	FALSE	0.00321204
Wt1	Capzb	5	dbcorrdb__MAZ__ENCSR000EFF_1__m1	3.43	FALSE	0.00354078
Wt1	Ccl27a	2	dbcorrdb__MAZ__ENCSR000EFF_1__m1	3.43	FALSE	0.00263577
Wt1	Ccnjl	5	dbcorrdb__MAZ__ENCSR000EFF_1__m1	3.43	FALSE	0.00399433
Wt1	Cnn2	2	dbcorrdb__MAZ__ENCSR000EFF_1__m1	3.43	FALSE	0.00348075
Wt1	Cpne3	4	dbcorrdb__MAZ__ENCSR000EFF_1__m1	3.43	FALSE	0.00276388
Wt1	Ctnnbl1	1	dbcorrdb__MAZ__ENCSR000EFF_1__m1	3.43	FALSE	0.00277086
Wt1	Disp1	1	dbcorrdb__MAZ__ENCSR000EFF_1__m1	3.43	FALSE	0.0032277
Wt1	Dlc1	2	dbcorrdb__MAZ__ENCSR000EFF_1__m1	3.43	FALSE	0.00303372
Wt1	Dusp1	5	dbcorrdb__MAZ__ENCSR000EFF_1__m1	3.43	FALSE	0.00362247
Wt1	Dynll1	5	dbcorrdb__MAZ__ENCSR000EFF_1__m1	3.43	FALSE	0.00453302
Wt1	Eif4g3	5	dbcorrdb__MAZ__ENCSR000EFF_1__m1	3.43	FALSE	0.00344667
Wt1	Fmr1	6	dbcorrdb__MAZ__ENCSR000EFF_1__m1	3.43	FALSE	0.00290922
Wt1	Frat2	2	dbcorrdb__MAZ__ENCSR000EFF_1__m1	3.43	FALSE	0.00266561
Wt1	Frem2	4	dbcorrdb__MAZ__ENCSR000EFF_1__m1	3.43	FALSE	0.00308376
Wt1	Gpx7	1	dbcorrdb__MAZ__ENCSR000EFF_1__m1	3.43	FALSE	0.00274341
Wt1	Gt(ROSA)26Sor	3	dbcorrdb__MAZ__ENCSR000EFF_1__m1	3.43	FALSE	0.00314275
Wt1	H2afv	1	dbcorrdb__MAZ__ENCSR000EFF_1__m1	3.43	FALSE	0.00395775
Wt1	Ikzf5	3	dbcorrdb__MAZ__ENCSR000EFF_1__m1	3.43	FALSE	0.00326371
Wt1	Isyna1	5	dbcorrdb__MAZ__ENCSR000EFF_1__m1	3.43	FALSE	0.00319308
Wt1	Kctd5	1	dbcorrdb__MAZ__ENCSR000EFF_1__m1	3.43	FALSE	0.00270112
Wt1	Khdrbs1	4	dbcorrdb__MAZ__ENCSR000EFF_1__m1	3.43	FALSE	0.00284203
Wt1	Kif2a	3	dbcorrdb__MAZ__ENCSR000EFF_1__m1	3.43	FALSE	0.00286843
Wt1	Lrrc1	6	dbcorrdb__MAZ__ENCSR000EFF_1__m1	3.43	FALSE	0.0031149
Wt1	Mbd6	5	dbcorrdb__MAZ__ENCSR000EFF_1__m1	3.43	FALSE	0.00333262
Wt1	Mcc	6	dbcorrdb__MAZ__ENCSR000EFF_1__m1	3.43	FALSE	0.00890143
Wt1	Mest	3	dbcorrdb__MAZ__ENCSR000EFF_1__m1	3.43	FALSE	0.00285244
Wt1	Mier1	1	dbcorrdb__MAZ__ENCSR000EFF_1__m1	3.43	FALSE	0.0028091
Wt1	Mkln1	1	dbcorrdb__MAZ__ENCSR000EFF_1__m1	3.43	FALSE	0.0029836
Wt1	Myl6	4	dbcorrdb__MAZ__ENCSR000EFF_1__m1	3.43	FALSE	0.00353398
Wt1	Nars2	1	dbcorrdb__MAZ__ENCSR000EFF_1__m1	3.43	FALSE	0.00345989
Wt1	Nrd1	4	dbcorrdb__MAZ__ENCSR000EFF_1__m1	3.43	FALSE	0.00353072
Wt1	Pdia6	2	dbcorrdb__MAZ__ENCSR000EFF_1__m1	3.43	FALSE	0.00439252
Wt1	Phactr2	5	dbcorrdb__MAZ__ENCSR000EFF_1__m1	3.43	FALSE	0.00263609
Wt1	Phip	4	dbcorrdb__MAZ__ENCSR000EFF_1__m1	3.43	FALSE	0.00344038
Wt1	Phlda1	2	dbcorrdb__MAZ__ENCSR000EFF_1__m1	3.43	FALSE	0.00314219
Wt1	Phlda3	6	dbcorrdb__MAZ__ENCSR000EFF_1__m1	3.43	FALSE	0.00417725
Wt1	Plod2	2	dbcorrdb__MAZ__ENCSR000EFF_1__m1	3.43	FALSE	0.00270204
Wt1	Ptpn1	2	dbcorrdb__MAZ__ENCSR000EFF_1__m1	3.43	FALSE	0.00263513
Wt1	Rlim	1	dbcorrdb__MAZ__ENCSR000EFF_1__m1	3.43	FALSE	0.00293232
Wt1	Rnf5	2	dbcorrdb__MAZ__ENCSR000EFF_1__m1	3.43	FALSE	0.00259465
Wt1	Rock1	3	dbcorrdb__MAZ__ENCSR000EFF_1__m1	3.43	FALSE	0.00337393
Wt1	Rras2	1	dbcorrdb__MAZ__ENCSR000EFF_1__m1	3.43	FALSE	0.00317043
Wt1	Rsbn1l	4	dbcorrdb__MAZ__ENCSR000EFF_1__m1	3.43	FALSE	0.0034632
Wt1	Sbf2	5	dbcorrdb__MAZ__ENCSR000EFF_1__m1	3.43	FALSE	0.00288911
Wt1	Scx	1	dbcorrdb__MAZ__ENCSR000EFF_1__m1	3.43	FALSE	0.00331168
Wt1	Sdc2	5	dbcorrdb__MAZ__ENCSR000EFF_1__m1	3.43	FALSE	0.00806411
Wt1	Sf1	4	dbcorrdb__MAZ__ENCSR000EFF_1__m1	3.43	FALSE	0.00282696
Wt1	Shroom3	9	dbcorrdb__MAZ__ENCSR000EFF_1__m1	3.43	FALSE	0.00312463
Wt1	Slc12a2	3	dbcorrdb__MAZ__ENCSR000EFF_1__m1	3.43	FALSE	0.00438081
Wt1	Smarcd1	2	dbcorrdb__MAZ__ENCSR000EFF_1__m1	3.43	FALSE	0.00283551
Wt1	Smo	5	dbcorrdb__MAZ__ENCSR000EFF_1__m1	3.43	FALSE	0.00348526
Wt1	Sp1	4	dbcorrdb__MAZ__ENCSR000EFF_1__m1	3.43	FALSE	0.00272856
Wt1	Srpr	1	dbcorrdb__MAZ__ENCSR000EFF_1__m1	3.43	FALSE	0.00274732
Wt1	Ssbp3	5	dbcorrdb__MAZ__ENCSR000EFF_1__m1	3.43	FALSE	0.00334913
Wt1	Syf2	2	dbcorrdb__MAZ__ENCSR000EFF_1__m1	3.43	FALSE	0.00340748
Wt1	Tbpl1	4	dbcorrdb__MAZ__ENCSR000EFF_1__m1	3.43	FALSE	0.00337887
Wt1	Tcf12	7	dbcorrdb__MAZ__ENCSR000EFF_1__m1	3.43	FALSE	0.00342231
Wt1	Tnfaip2	3	dbcorrdb__MAZ__ENCSR000EFF_1__m1	3.43	FALSE	0.003225
Wt1	Tnpo3	3	dbcorrdb__MAZ__ENCSR000EFF_1__m1	3.43	FALSE	0.00361132
Wt1	Tnrc6a	4	dbcorrdb__MAZ__ENCSR000EFF_1__m1	3.43	FALSE	0.0029215
Wt1	Tpm1	8	dbcorrdb__MAZ__ENCSR000EFF_1__m1	3.43	FALSE	0.00410143
Wt1	Trmt2a	2	dbcorrdb__MAZ__ENCSR000EFF_1__m1	3.43	FALSE	0.00264188
Wt1	Tuba1a	8	dbcorrdb__MAZ__ENCSR000EFF_1__m1	3.43	FALSE	0.00284732
Wt1	Tulp3	5	dbcorrdb__MAZ__ENCSR000EFF_1__m1	3.43	FALSE	0.00267398
Wt1	Ube2i	1	dbcorrdb__MAZ__ENCSR000EFF_1__m1	3.43	FALSE	0.00351472
Wt1	Usp14	1	dbcorrdb__MAZ__ENCSR000EFF_1__m1	3.43	FALSE	0.00278687
Wt1	Wtip	2	dbcorrdb__MAZ__ENCSR000EFF_1__m1	3.43	FALSE	0.00351013
Wt1	Yipf1	1	dbcorrdb__MAZ__ENCSR000EFF_1__m1	3.43	FALSE	0.00283859
Wt1	Ypel3	1	dbcorrdb__MAZ__ENCSR000EFF_1__m1	3.43	FALSE	0.00306272
Wt1	Zfp512	1	dbcorrdb__MAZ__ENCSR000EFF_1__m1	3.43	FALSE	0.00304082
Wt1	Zyx	2	dbcorrdb__MAZ__ENCSR000EFF_1__m1	3.43	FALSE	0.00288636
Wt1	Card10	2	transfac_pro__M05333	3.28	FALSE	0.0144174
Wt1	Cmtm7	2	transfac_pro__M05333	3.28	FALSE	0.0176899
Wt1	Hs3st3b1	8	transfac_pro__M05333	3.28	FALSE	0.0250522
Wt1	Lrrfip1	3	transfac_pro__M05333	3.28	FALSE	0.0264107
Wt1	Metrnl	3	transfac_pro__M05333	3.28	FALSE	0.0244497
Wt1	Rab3b	8	transfac_pro__M05333	3.28	FALSE	0.0278458
Wt1	Trib2	3	transfac_pro__M05333	3.28	FALSE	0.0189564
Wt1	Usp28	4	transfac_pro__M05333	3.28	FALSE	0.00613924
Wt1	Adcy1	5	predrem__nrMotif818	3.26	FALSE	0.0121466
Wt1	Ager	2	predrem__nrMotif818	3.26	FALSE	0.00505935
Wt1	Ccdc34	1	predrem__nrMotif818	3.26	FALSE	0.00526492
Wt1	Cd55	4	predrem__nrMotif818	3.26	FALSE	0.00557637
Wt1	Dhx33	2	predrem__nrMotif818	3.26	FALSE	0.00595373
Wt1	H2-Q7	2	predrem__nrMotif818	3.26	FALSE	0.00683456
Wt1	Lpin2	4	predrem__nrMotif818	3.26	FALSE	0.00874809
Wt1	Lrrc49	3	predrem__nrMotif818	3.26	FALSE	0.0050582
Wt1	Marveld1	2	predrem__nrMotif818	3.26	FALSE	0.01333
Wt1	Nupr1	4	predrem__nrMotif818	3.26	FALSE	0.0133412
Wt1	Pag1	3	predrem__nrMotif818	3.26	FALSE	0.0156136
Wt1	Tmsb4x	2	predrem__nrMotif818	3.26	FALSE	0.00879791
Wt1	Yaf2	5	predrem__nrMotif818	3.26	FALSE	0.00659667
Wt1	Zbtb20	3	predrem__nrMotif818	3.26	FALSE	0.00536613
Wt1	Pja1	3	transfac_pro__M05333	3.23	FALSE	0.00360745
Wt1	1190002N15Rik	23	hocomoco__WT1_HUMAN.H11MO.0.C	3.2	TRUE	0.00718002
Wt1	1700025G04Rik	30	hocomoco__WT1_HUMAN.H11MO.0.C	3.2	TRUE	0.00670426
Wt1	2410002F23Rik	5	hocomoco__WT1_HUMAN.H11MO.0.C	3.2	TRUE	0.00322218
Wt1	Abr	32	hocomoco__WT1_HUMAN.H11MO.0.C	3.2	TRUE	0.00521465
Wt1	Adnp	23	hocomoco__WT1_HUMAN.H11MO.0.C	3.2	TRUE	0.00533797
Wt1	Aebp1	5	hocomoco__WT1_HUMAN.H11MO.0.C	3.2	TRUE	0.00407727
Wt1	Afap1	5	hocomoco__WT1_HUMAN.H11MO.0.C	3.2	TRUE	0.00346038
Wt1	Akap12	3	hocomoco__WT1_HUMAN.H11MO.0.C	3.2	TRUE	0.00395666
Wt1	Alcam	12	hocomoco__WT1_HUMAN.H11MO.0.C	3.2	TRUE	0.003516
Wt1	Anxa2	10	hocomoco__WT1_HUMAN.H11MO.0.C	3.2	TRUE	0.0065907
Wt1	Arhgap23	24	hocomoco__WT1_HUMAN.H11MO.0.C	3.2	TRUE	0.00552411
Wt1	Arhgef17	25	hocomoco__WT1_HUMAN.H11MO.0.C	3.2	TRUE	0.00983784
Wt1	Arid2	6	hocomoco__WT1_HUMAN.H11MO.0.C	3.2	TRUE	0.00325646
Wt1	Armcx3	27	hocomoco__WT1_HUMAN.H11MO.0.C	3.2	TRUE	0.0042325
Wt1	Arpc2	12	hocomoco__WT1_HUMAN.H11MO.0.C	3.2	TRUE	0.00847565
Wt1	Asap2	6	hocomoco__WT1_HUMAN.H11MO.0.C	3.2	TRUE	0.00246167
Wt1	Atf2	3	hocomoco__WT1_HUMAN.H11MO.0.C	3.2	TRUE	0.00351201
Wt1	Auts2	34	hocomoco__WT1_HUMAN.H11MO.0.C	3.2	TRUE	0.0116357
Wt1	Axl	6	hocomoco__WT1_HUMAN.H11MO.0.C	3.2	TRUE	0.00595093
Wt1	Bbx	15	hocomoco__WT1_HUMAN.H11MO.0.C	3.2	TRUE	0.0114128
Wt1	Bcam	10	hocomoco__WT1_HUMAN.H11MO.0.C	3.2	TRUE	0.00480319
Wt1	Bmp1	3	hocomoco__WT1_HUMAN.H11MO.0.C	3.2	TRUE	0.00281065
Wt1	Bmp7	30	hocomoco__WT1_HUMAN.H11MO.0.C	3.2	TRUE	0.00536313
Wt1	Bmpr1a	16	hocomoco__WT1_HUMAN.H11MO.0.C	3.2	TRUE	0.00499648
Wt1	Bmpr2	6	hocomoco__WT1_HUMAN.H11MO.0.C	3.2	TRUE	0.0032316
Wt1	Bnip2	13	hocomoco__WT1_HUMAN.H11MO.0.C	3.2	TRUE	0.00432413
Wt1	Btg1	18	hocomoco__WT1_HUMAN.H11MO.0.C	3.2	TRUE	0.00570161
Wt1	Btg2	5	hocomoco__WT1_HUMAN.H11MO.0.C	3.2	TRUE	0.00405032
Wt1	Cacna1g	30	hocomoco__WT1_HUMAN.H11MO.0.C	3.2	TRUE	0.011881
Wt1	Cacnb4	6	hocomoco__WT1_HUMAN.H11MO.0.C	3.2	TRUE	0.00281068
Wt1	Cadm4	7	hocomoco__WT1_HUMAN.H11MO.0.C	3.2	TRUE	0.00464672
Wt1	Calm2	19	hocomoco__WT1_HUMAN.H11MO.0.C	3.2	TRUE	0.0171026
Wt1	Camk1	7	hocomoco__WT1_HUMAN.H11MO.0.C	3.2	TRUE	0.00353708
Wt1	Casz1	20	hocomoco__WT1_HUMAN.H11MO.0.C	3.2	TRUE	0.0133842
Wt1	Cblb	4	hocomoco__WT1_HUMAN.H11MO.0.C	3.2	TRUE	0.00361983
Wt1	Cd2ap	23	hocomoco__WT1_HUMAN.H11MO.0.C	3.2	TRUE	0.00996595
Wt1	Cdc42ep3	9	hocomoco__WT1_HUMAN.H11MO.0.C	3.2	TRUE	0.00380501
Wt1	Cdh11	14	hocomoco__WT1_HUMAN.H11MO.0.C	3.2	TRUE	0.0042746
Wt1	Cdk12	14	hocomoco__WT1_HUMAN.H11MO.0.C	3.2	TRUE	0.00352025
Wt1	Cdkn1c	22	hocomoco__WT1_HUMAN.H11MO.0.C	3.2	TRUE	0.0448761
Wt1	Cdkn2aip	18	hocomoco__WT1_HUMAN.H11MO.0.C	3.2	TRUE	0.00443029
Wt1	Cdr2l	4	hocomoco__WT1_HUMAN.H11MO.0.C	3.2	TRUE	0.00325423
Wt1	Cdyl	4	hocomoco__WT1_HUMAN.H11MO.0.C	3.2	TRUE	0.00416391
Wt1	Chd4	12	hocomoco__WT1_HUMAN.H11MO.0.C	3.2	TRUE	0.00489397
Wt1	Chd7	9	hocomoco__WT1_HUMAN.H11MO.0.C	3.2	TRUE	0.00300218
Wt1	Chd8	13	hocomoco__WT1_HUMAN.H11MO.0.C	3.2	TRUE	0.00292144
Wt1	Chst15	26	hocomoco__WT1_HUMAN.H11MO.0.C	3.2	TRUE	0.00571447
Wt1	Cirbp	24	hocomoco__WT1_HUMAN.H11MO.0.C	3.2	TRUE	0.0123445
Wt1	Clic5	19	hocomoco__WT1_HUMAN.H11MO.0.C	3.2	TRUE	0.0118977
Wt1	Cnksr3	18	hocomoco__WT1_HUMAN.H11MO.0.C	3.2	TRUE	0.00435451
Wt1	Cnn3	21	hocomoco__WT1_HUMAN.H11MO.0.C	3.2	TRUE	0.0059188
Wt1	Cnot4	10	hocomoco__WT1_HUMAN.H11MO.0.C	3.2	TRUE	0.0029777
Wt1	Cntfr	23	hocomoco__WT1_HUMAN.H11MO.0.C	3.2	TRUE	0.00770426
Wt1	Col18a1	3	hocomoco__WT1_HUMAN.H11MO.0.C	3.2	TRUE	0.00299048
Wt1	Col1a2	23	hocomoco__WT1_HUMAN.H11MO.0.C	3.2	TRUE	0.0119965
Wt1	Col2a1	7	hocomoco__WT1_HUMAN.H11MO.0.C	3.2	TRUE	0.00287256
Wt1	Coro2b	3	hocomoco__WT1_HUMAN.H11MO.0.C	3.2	TRUE	0.0234736
Wt1	Cpsf6	9	hocomoco__WT1_HUMAN.H11MO.0.C	3.2	TRUE	0.00465759
Wt1	Cpxm1	5	hocomoco__WT1_HUMAN.H11MO.0.C	3.2	TRUE	0.00351302
Wt1	Crb2	6	hocomoco__WT1_HUMAN.H11MO.0.C	3.2	TRUE	0.0114179
Wt1	Crtc1	6	hocomoco__WT1_HUMAN.H11MO.0.C	3.2	TRUE	0.00308323
Wt1	Csdc2	6	hocomoco__WT1_HUMAN.H11MO.0.C	3.2	TRUE	0.00893617
Wt1	Csnk1a1	7	hocomoco__WT1_HUMAN.H11MO.0.C	3.2	TRUE	0.017518
Wt1	Csnk1g2	4	hocomoco__WT1_HUMAN.H11MO.0.C	3.2	TRUE	0.00302151
Wt1	Ctnna1	7	hocomoco__WT1_HUMAN.H11MO.0.C	3.2	TRUE	0.00338655
Wt1	Ctnnal1	5	hocomoco__WT1_HUMAN.H11MO.0.C	3.2	TRUE	0.0114694
Wt1	Cttnbp2	8	hocomoco__WT1_HUMAN.H11MO.0.C	3.2	TRUE	0.00554531
Wt1	Cttnbp2nl	25	hocomoco__WT1_HUMAN.H11MO.0.C	3.2	TRUE	0.00450512
Wt1	Cxxc4	16	hocomoco__WT1_HUMAN.H11MO.0.C	3.2	TRUE	0.00331296
Wt1	Cyfip1	8	hocomoco__WT1_HUMAN.H11MO.0.C	3.2	TRUE	0.00344286
Wt1	Daam2	25	hocomoco__WT1_HUMAN.H11MO.0.C	3.2	TRUE	0.0100902
Wt1	Dach1	14	hocomoco__WT1_HUMAN.H11MO.0.C	3.2	TRUE	0.0160316
Wt1	Dag1	5	hocomoco__WT1_HUMAN.H11MO.0.C	3.2	TRUE	0.00486283
Wt1	Ddn	21	hocomoco__WT1_HUMAN.H11MO.0.C	3.2	TRUE	0.0165512
Wt1	Dennd2a	4	hocomoco__WT1_HUMAN.H11MO.0.C	3.2	TRUE	0.00270677
Wt1	Dgkh	2	hocomoco__WT1_HUMAN.H11MO.0.C	3.2	TRUE	0.00819881
Wt1	Dlgap4	6	hocomoco__WT1_HUMAN.H11MO.0.C	3.2	TRUE	0.00330451
Wt1	Dock4	13	hocomoco__WT1_HUMAN.H11MO.0.C	3.2	TRUE	0.0168837
Wt1	Dpp9	2	hocomoco__WT1_HUMAN.H11MO.0.C	3.2	TRUE	0.00296034
Wt1	E130308A19Rik	7	hocomoco__WT1_HUMAN.H11MO.0.C	3.2	TRUE	0.00408153
Wt1	Eef1a1	6	hocomoco__WT1_HUMAN.H11MO.0.C	3.2	TRUE	0.00489147
Wt1	Efhd2	6	hocomoco__WT1_HUMAN.H11MO.0.C	3.2	TRUE	0.00356091
Wt1	Efnb1	16	hocomoco__WT1_HUMAN.H11MO.0.C	3.2	TRUE	0.0276852
Wt1	Ehd2	5	hocomoco__WT1_HUMAN.H11MO.0.C	3.2	TRUE	0.00472555
Wt1	Elmo2	9	hocomoco__WT1_HUMAN.H11MO.0.C	3.2	TRUE	0.00265732
Wt1	Emp2	17	hocomoco__WT1_HUMAN.H11MO.0.C	3.2	TRUE	0.0073733
Wt1	Epn3	7	hocomoco__WT1_HUMAN.H11MO.0.C	3.2	TRUE	0.00492889
Wt1	Eya4	11	hocomoco__WT1_HUMAN.H11MO.0.C	3.2	TRUE	0.00478252
Wt1	Fam49b	2	hocomoco__WT1_HUMAN.H11MO.0.C	3.2	TRUE	0.00291178
Wt1	Fbxo11	34	hocomoco__WT1_HUMAN.H11MO.0.C	3.2	TRUE	0.0052805
Wt1	Fbxw7	27	hocomoco__WT1_HUMAN.H11MO.0.C	3.2	TRUE	0.00389831
Wt1	Fermt2	23	hocomoco__WT1_HUMAN.H11MO.0.C	3.2	TRUE	0.00492517
Wt1	Fgfr1	26	hocomoco__WT1_HUMAN.H11MO.0.C	3.2	TRUE	0.010999
Wt1	Fmnl2	7	hocomoco__WT1_HUMAN.H11MO.0.C	3.2	TRUE	0.00315325
Wt1	Fnbp1l	23	hocomoco__WT1_HUMAN.H11MO.0.C	3.2	TRUE	0.00531668
Wt1	Fndc3b	29	hocomoco__WT1_HUMAN.H11MO.0.C	3.2	TRUE	0.00835038
Wt1	Foxn3	5	hocomoco__WT1_HUMAN.H11MO.0.C	3.2	TRUE	0.00535853
Wt1	Foxp1	30	hocomoco__WT1_HUMAN.H11MO.0.C	3.2	TRUE	0.0129658
Wt1	Frem1	7	hocomoco__WT1_HUMAN.H11MO.0.C	3.2	TRUE	0.0160868
Wt1	Frmd6	9	hocomoco__WT1_HUMAN.H11MO.0.C	3.2	TRUE	0.00441319
Wt1	Fry	18	hocomoco__WT1_HUMAN.H11MO.0.C	3.2	TRUE	0.0050867
Wt1	Fut8	19	hocomoco__WT1_HUMAN.H11MO.0.C	3.2	TRUE	0.00614981
Wt1	Fxr1	5	hocomoco__WT1_HUMAN.H11MO.0.C	3.2	TRUE	0.00292782
Wt1	Fxyd6	20	hocomoco__WT1_HUMAN.H11MO.0.C	3.2	TRUE	0.0226114
Wt1	Fyn	15	hocomoco__WT1_HUMAN.H11MO.0.C	3.2	TRUE	0.0137847
Wt1	Fzd2	19	hocomoco__WT1_HUMAN.H11MO.0.C	3.2	TRUE	0.00476181
Wt1	Gab2	7	hocomoco__WT1_HUMAN.H11MO.0.C	3.2	TRUE	0.00353655
Wt1	Gabbr1	7	hocomoco__WT1_HUMAN.H11MO.0.C	3.2	TRUE	0.00345726
Wt1	Gdi1	9	hocomoco__WT1_HUMAN.H11MO.0.C	3.2	TRUE	0.0025625
Wt1	Gdpd5	21	hocomoco__WT1_HUMAN.H11MO.0.C	3.2	TRUE	0.0062552
Wt1	Gkap1	7	hocomoco__WT1_HUMAN.H11MO.0.C	3.2	TRUE	0.00362488
Wt1	Gnai2	10	hocomoco__WT1_HUMAN.H11MO.0.C	3.2	TRUE	0.00299691
Wt1	Gnas	10	hocomoco__WT1_HUMAN.H11MO.0.C	3.2	TRUE	0.00295544
Wt1	Gpcpd1	7	hocomoco__WT1_HUMAN.H11MO.0.C	3.2	TRUE	0.00751527
Wt1	Gsn	17	hocomoco__WT1_HUMAN.H11MO.0.C	3.2	TRUE	0.0106273
Wt1	H3f3a	24	hocomoco__WT1_HUMAN.H11MO.0.C	3.2	TRUE	0.0113878
Wt1	H3f3b	2	hocomoco__WT1_HUMAN.H11MO.0.C	3.2	TRUE	0.00436549
Wt1	Hexim1	7	hocomoco__WT1_HUMAN.H11MO.0.C	3.2	TRUE	0.00316785
Wt1	Hey1	22	hocomoco__WT1_HUMAN.H11MO.0.C	3.2	TRUE	0.00487161
Wt1	Hnrnpc	10	hocomoco__WT1_HUMAN.H11MO.0.C	3.2	TRUE	0.00378929
Wt1	Hnrnpk	4	hocomoco__WT1_HUMAN.H11MO.0.C	3.2	TRUE	0.00350875
Wt1	Hnrnpr	7	hocomoco__WT1_HUMAN.H11MO.0.C	3.2	TRUE	0.00343167
Wt1	Hoxc10	21	hocomoco__WT1_HUMAN.H11MO.0.C	3.2	TRUE	0.00607003
Wt1	Hoxc4	12	hocomoco__WT1_HUMAN.H11MO.0.C	3.2	TRUE	0.00394826
Wt1	Hoxc6	11	hocomoco__WT1_HUMAN.H11MO.0.C	3.2	TRUE	0.00442081
Wt1	Hoxc8	17	hocomoco__WT1_HUMAN.H11MO.0.C	3.2	TRUE	0.0127186
Wt1	Hoxc9	23	hocomoco__WT1_HUMAN.H11MO.0.C	3.2	TRUE	0.00775815
Wt1	Hoxd11	13	hocomoco__WT1_HUMAN.H11MO.0.C	3.2	TRUE	0.00282514
Wt1	Hp1bp3	7	hocomoco__WT1_HUMAN.H11MO.0.C	3.2	TRUE	0.00342306
Wt1	Hs3st6	24	hocomoco__WT1_HUMAN.H11MO.0.C	3.2	TRUE	0.0350377
Wt1	Hsp90ab1	8	hocomoco__WT1_HUMAN.H11MO.0.C	3.2	TRUE	0.00309212
Wt1	Id3	5	hocomoco__WT1_HUMAN.H11MO.0.C	3.2	TRUE	0.00404062
Wt1	Igf1r	12	hocomoco__WT1_HUMAN.H11MO.0.C	3.2	TRUE	0.0066893
Wt1	Igfbp6	7	hocomoco__WT1_HUMAN.H11MO.0.C	3.2	TRUE	0.0111839
Wt1	Il17rd	8	hocomoco__WT1_HUMAN.H11MO.0.C	3.2	TRUE	0.003787
Wt1	Ildr2	19	hocomoco__WT1_HUMAN.H11MO.0.C	3.2	TRUE	0.00485686
Wt1	Ing4	2	hocomoco__WT1_HUMAN.H11MO.0.C	3.2	TRUE	0.00305132
Wt1	Inpp4a	5	hocomoco__WT1_HUMAN.H11MO.0.C	3.2	TRUE	0.0246527
Wt1	Irf2	24	hocomoco__WT1_HUMAN.H11MO.0.C	3.2	TRUE	0.00401463
Wt1	Itga3	28	hocomoco__WT1_HUMAN.H11MO.0.C	3.2	TRUE	0.00543667
Wt1	Itgb1	10	hocomoco__WT1_HUMAN.H11MO.0.C	3.2	TRUE	0.00610192
Wt1	Itgb5	15	hocomoco__WT1_HUMAN.H11MO.0.C	3.2	TRUE	0.0216055
Wt1	Jarid2	27	hocomoco__WT1_HUMAN.H11MO.0.C	3.2	TRUE	0.00519513
Wt1	Jund	5	hocomoco__WT1_HUMAN.H11MO.0.C	3.2	TRUE	0.00701765
Wt1	Kdm5b	9	hocomoco__WT1_HUMAN.H11MO.0.C	3.2	TRUE	0.00409354
Wt1	Kif13a	8	hocomoco__WT1_HUMAN.H11MO.0.C	3.2	TRUE	0.0026224
Wt1	Kirrel	32	hocomoco__WT1_HUMAN.H11MO.0.C	3.2	TRUE	0.00689494
Wt1	Krt10	2	hocomoco__WT1_HUMAN.H11MO.0.C	3.2	TRUE	0.00262294
Wt1	Lasp1	20	hocomoco__WT1_HUMAN.H11MO.0.C	3.2	TRUE	0.0041067
Wt1	Lef1	25	hocomoco__WT1_HUMAN.H11MO.0.C	3.2	TRUE	0.00509949
Wt1	Lims1	6	hocomoco__WT1_HUMAN.H11MO.0.C	3.2	TRUE	0.00296228
Wt1	Loxl1	11	hocomoco__WT1_HUMAN.H11MO.0.C	3.2	TRUE	0.00773719
Wt1	Lrp1	11	hocomoco__WT1_HUMAN.H11MO.0.C	3.2	TRUE	0.00289953
Wt1	Lrrc20	5	hocomoco__WT1_HUMAN.H11MO.0.C	3.2	TRUE	0.00288415
Wt1	Lsp1	12	hocomoco__WT1_HUMAN.H11MO.0.C	3.2	TRUE	0.00945617
Wt1	Ltbp1	10	hocomoco__WT1_HUMAN.H11MO.0.C	3.2	TRUE	0.010803
Wt1	Magi2	28	hocomoco__WT1_HUMAN.H11MO.0.C	3.2	TRUE	0.0267814
Wt1	Maml3	30	hocomoco__WT1_HUMAN.H11MO.0.C	3.2	TRUE	0.00668374
Wt1	Man1a2	13	hocomoco__WT1_HUMAN.H11MO.0.C	3.2	TRUE	0.0101847
Wt1	Map4k4	24	hocomoco__WT1_HUMAN.H11MO.0.C	3.2	TRUE	0.00525387
Wt1	Mapt	12	hocomoco__WT1_HUMAN.H11MO.0.C	3.2	TRUE	0.0365257
Wt1	2020-03-07	3	hocomoco__WT1_HUMAN.H11MO.0.C	3.2	TRUE	0.00287498
Wt1	Mdfic	3	hocomoco__WT1_HUMAN.H11MO.0.C	3.2	TRUE	0.00552102
Wt1	Med13	5	hocomoco__WT1_HUMAN.H11MO.0.C	3.2	TRUE	0.00251262
Wt1	Med24	11	hocomoco__WT1_HUMAN.H11MO.0.C	3.2	TRUE	0.0158642
Wt1	Meis2	19	hocomoco__WT1_HUMAN.H11MO.0.C	3.2	TRUE	0.00590724
Wt1	Mgat5	19	hocomoco__WT1_HUMAN.H11MO.0.C	3.2	TRUE	0.0233874
Wt1	Midn	14	hocomoco__WT1_HUMAN.H11MO.0.C	3.2	TRUE	0.00320451
Wt1	Mmp14	10	hocomoco__WT1_HUMAN.H11MO.0.C	3.2	TRUE	0.00360767
Wt1	Morf4l1	9	hocomoco__WT1_HUMAN.H11MO.0.C	3.2	TRUE	0.00384142
Wt1	Msi2	13	hocomoco__WT1_HUMAN.H11MO.0.C	3.2	TRUE	0.00642043
Wt1	Mxra8	3	hocomoco__WT1_HUMAN.H11MO.0.C	3.2	TRUE	0.015502
Wt1	Nab1	26	hocomoco__WT1_HUMAN.H11MO.0.C	3.2	TRUE	0.00395664
Wt1	Nab2	11	hocomoco__WT1_HUMAN.H11MO.0.C	3.2	TRUE	0.00458104
Wt1	Nbl1	4	hocomoco__WT1_HUMAN.H11MO.0.C	3.2	TRUE	0.00745676
Wt1	Ncam1	11	hocomoco__WT1_HUMAN.H11MO.0.C	3.2	TRUE	0.00812978
Wt1	Nebl	19	hocomoco__WT1_HUMAN.H11MO.0.C	3.2	TRUE	0.0378679
Wt1	Nes	5	hocomoco__WT1_HUMAN.H11MO.0.C	3.2	TRUE	0.0344724
Wt1	Nfkb1	6	hocomoco__WT1_HUMAN.H11MO.0.C	3.2	TRUE	0.00253794
Wt1	Ngfr	30	hocomoco__WT1_HUMAN.H11MO.0.C	3.2	TRUE	0.00586672
Wt1	Nid1	3	hocomoco__WT1_HUMAN.H11MO.0.C	3.2	TRUE	0.00410617
Wt1	Nipbl	14	hocomoco__WT1_HUMAN.H11MO.0.C	3.2	TRUE	0.00274242
Wt1	Nlk	6	hocomoco__WT1_HUMAN.H11MO.0.C	3.2	TRUE	0.00347032
Wt1	Npr1	21	hocomoco__WT1_HUMAN.H11MO.0.C	3.2	TRUE	0.00744509
Wt1	Nptn	6	hocomoco__WT1_HUMAN.H11MO.0.C	3.2	TRUE	0.00289387
Wt1	Nr2f2	16	hocomoco__WT1_HUMAN.H11MO.0.C	3.2	TRUE	0.0030895
Wt1	Nr4a1	13	hocomoco__WT1_HUMAN.H11MO.0.C	3.2	TRUE	0.00312375
Wt1	Nrp1	18	hocomoco__WT1_HUMAN.H11MO.0.C	3.2	TRUE	0.004287
Wt1	Ntf3	12	hocomoco__WT1_HUMAN.H11MO.0.C	3.2	TRUE	0.00276388
Wt1	Nynrin	19	hocomoco__WT1_HUMAN.H11MO.0.C	3.2	TRUE	0.00380674
Wt1	Olfm1	10	hocomoco__WT1_HUMAN.H11MO.0.C	3.2	TRUE	0.00261586
Wt1	Ormdl3	10	hocomoco__WT1_HUMAN.H11MO.0.C	3.2	TRUE	0.00380219
Wt1	Osr1	10	hocomoco__WT1_HUMAN.H11MO.0.C	3.2	TRUE	0.00397042
Wt1	Pabpn1	6	hocomoco__WT1_HUMAN.H11MO.0.C	3.2	TRUE	0.00508721
Wt1	Pak1ip1	3	hocomoco__WT1_HUMAN.H11MO.0.C	3.2	TRUE	0.00266315
Wt1	Pappa	22	hocomoco__WT1_HUMAN.H11MO.0.C	3.2	TRUE	0.0113306
Wt1	Pard3b	5	hocomoco__WT1_HUMAN.H11MO.0.C	3.2	TRUE	0.00844709
Wt1	Pbx2	6	hocomoco__WT1_HUMAN.H11MO.0.C	3.2	TRUE	0.00407202
Wt1	Pcbp4	11	hocomoco__WT1_HUMAN.H11MO.0.C	3.2	TRUE	0.00253095
Wt1	Pcp4	1	hocomoco__WT1_HUMAN.H11MO.0.C	3.2	TRUE	0.0551405
Wt1	Pde10a	11	hocomoco__WT1_HUMAN.H11MO.0.C	3.2	TRUE	0.00502753
Wt1	Pde3a	5	hocomoco__WT1_HUMAN.H11MO.0.C	3.2	TRUE	0.00359077
Wt1	Pdlim2	3	hocomoco__WT1_HUMAN.H11MO.0.C	3.2	TRUE	0.00593259
Wt1	Pdpn	16	hocomoco__WT1_HUMAN.H11MO.0.C	3.2	TRUE	0.00429397
Wt1	Pdrg1	3	hocomoco__WT1_HUMAN.H11MO.0.C	3.2	TRUE	0.0033519
Wt1	Pip4k2a	3	hocomoco__WT1_HUMAN.H11MO.0.C	3.2	TRUE	0.00580279
Wt1	Pitpnc1	16	hocomoco__WT1_HUMAN.H11MO.0.C	3.2	TRUE	0.00408053
Wt1	Pkdcc	16	hocomoco__WT1_HUMAN.H11MO.0.C	3.2	TRUE	0.00709039
Wt1	Plat	5	hocomoco__WT1_HUMAN.H11MO.0.C	3.2	TRUE	0.0232504
Wt1	Plec	20	hocomoco__WT1_HUMAN.H11MO.0.C	3.2	TRUE	0.00450595
Wt1	Plekha2	3	hocomoco__WT1_HUMAN.H11MO.0.C	3.2	TRUE	0.00318209
Wt1	Plekha5	4	hocomoco__WT1_HUMAN.H11MO.0.C	3.2	TRUE	0.00526615
Wt1	Plekhg1	20	hocomoco__WT1_HUMAN.H11MO.0.C	3.2	TRUE	0.0056703
Wt1	Plekho1	27	hocomoco__WT1_HUMAN.H11MO.0.C	3.2	TRUE	0.00530993
Wt1	Pls3	26	hocomoco__WT1_HUMAN.H11MO.0.C	3.2	TRUE	0.0168416
Wt1	Plxnb1	20	hocomoco__WT1_HUMAN.H11MO.0.C	3.2	TRUE	0.00414059
Wt1	Plxnd1	5	hocomoco__WT1_HUMAN.H11MO.0.C	3.2	TRUE	0.0133581
Wt1	Podxl	7	hocomoco__WT1_HUMAN.H11MO.0.C	3.2	TRUE	0.0512484
Wt1	Pold4	4	hocomoco__WT1_HUMAN.H11MO.0.C	3.2	TRUE	0.00332362
Wt1	Polr2a	15	hocomoco__WT1_HUMAN.H11MO.0.C	3.2	TRUE	0.00333238
Wt1	Polr3gl	6	hocomoco__WT1_HUMAN.H11MO.0.C	3.2	TRUE	0.00272078
Wt1	Ppp1r10	12	hocomoco__WT1_HUMAN.H11MO.0.C	3.2	TRUE	0.00322987
Wt1	Ppp2r5b	13	hocomoco__WT1_HUMAN.H11MO.0.C	3.2	TRUE	0.00415201
Wt1	Prkce	13	hocomoco__WT1_HUMAN.H11MO.0.C	3.2	TRUE	0.00415984
Wt1	Prr5	7	hocomoco__WT1_HUMAN.H11MO.0.C	3.2	TRUE	0.00739183
Wt1	Prr5l	12	hocomoco__WT1_HUMAN.H11MO.0.C	3.2	TRUE	0.00304113
Wt1	Prtg	12	hocomoco__WT1_HUMAN.H11MO.0.C	3.2	TRUE	0.00385904
Wt1	Psen2	2	hocomoco__WT1_HUMAN.H11MO.0.C	3.2	TRUE	0.00278512
Wt1	Psip1	12	hocomoco__WT1_HUMAN.H11MO.0.C	3.2	TRUE	0.00458743
Wt1	Ptk7	11	hocomoco__WT1_HUMAN.H11MO.0.C	3.2	TRUE	0.00348391
Wt1	Ptms	8	hocomoco__WT1_HUMAN.H11MO.0.C	3.2	TRUE	0.0042326
Wt1	Ptn	6	hocomoco__WT1_HUMAN.H11MO.0.C	3.2	TRUE	0.00314449
Wt1	Ptpn12	14	hocomoco__WT1_HUMAN.H11MO.0.C	3.2	TRUE	0.00474536
Wt1	Ptprs	10	hocomoco__WT1_HUMAN.H11MO.0.C	3.2	TRUE	0.0128324
Wt1	Pura	14	hocomoco__WT1_HUMAN.H11MO.0.C	3.2	TRUE	0.0034736
Wt1	Qk	2	hocomoco__WT1_HUMAN.H11MO.0.C	3.2	TRUE	0.00899078
Wt1	Rab14	5	hocomoco__WT1_HUMAN.H11MO.0.C	3.2	TRUE	0.00288389
Wt1	Rab6b	24	hocomoco__WT1_HUMAN.H11MO.0.C	3.2	TRUE	0.00762019
Wt1	Rad21	7	hocomoco__WT1_HUMAN.H11MO.0.C	3.2	TRUE	0.00687655
Wt1	Rai14	27	hocomoco__WT1_HUMAN.H11MO.0.C	3.2	TRUE	0.00807543
Wt1	Ranbp9	6	hocomoco__WT1_HUMAN.H11MO.0.C	3.2	TRUE	0.00299459
Wt1	Rap1gds1	4	hocomoco__WT1_HUMAN.H11MO.0.C	3.2	TRUE	0.0036419
Wt1	Rarb	9	hocomoco__WT1_HUMAN.H11MO.0.C	3.2	TRUE	0.00380454
Wt1	Rasl11b	14	hocomoco__WT1_HUMAN.H11MO.0.C	3.2	TRUE	0.0145802
Wt1	Raver2	18	hocomoco__WT1_HUMAN.H11MO.0.C	3.2	TRUE	0.0133971
Wt1	Rbfox2	14	hocomoco__WT1_HUMAN.H11MO.0.C	3.2	TRUE	0.00361355
Wt1	Rbms1	28	hocomoco__WT1_HUMAN.H11MO.0.C	3.2	TRUE	0.00641489
Wt1	Rbms3	9	hocomoco__WT1_HUMAN.H11MO.0.C	3.2	TRUE	0.00288027
Wt1	Rgmb	12	hocomoco__WT1_HUMAN.H11MO.0.C	3.2	TRUE	0.00459853
Wt1	Rgs3	23	hocomoco__WT1_HUMAN.H11MO.0.C	3.2	TRUE	0.0179744
Wt1	Ric8b	7	hocomoco__WT1_HUMAN.H11MO.0.C	3.2	TRUE	0.00304805
Wt1	Rnf10	4	hocomoco__WT1_HUMAN.H11MO.0.C	3.2	TRUE	0.00303951
Wt1	Rnf165	17	hocomoco__WT1_HUMAN.H11MO.0.C	3.2	TRUE	0.00688591
Wt1	Robo2	9	hocomoco__WT1_HUMAN.H11MO.0.C	3.2	TRUE	0.0278723
Wt1	Rora	14	hocomoco__WT1_HUMAN.H11MO.0.C	3.2	TRUE	0.00288735
Wt1	Rpl19	4	hocomoco__WT1_HUMAN.H11MO.0.C	3.2	TRUE	0.00403448
Wt1	Rpl41	1	hocomoco__WT1_HUMAN.H11MO.0.C	3.2	TRUE	0.00281591
Wt1	Rspo1	5	hocomoco__WT1_HUMAN.H11MO.0.C	3.2	TRUE	0.00338048
Wt1	Samd4	27	hocomoco__WT1_HUMAN.H11MO.0.C	3.2	TRUE	0.00579134
Wt1	Satb1	16	hocomoco__WT1_HUMAN.H11MO.0.C	3.2	TRUE	0.00324693
Wt1	Sbsn	9	hocomoco__WT1_HUMAN.H11MO.0.C	3.2	TRUE	0.00313343
Wt1	Sdc4	10	hocomoco__WT1_HUMAN.H11MO.0.C	3.2	TRUE	0.00372753
Wt1	Sdk2	26	hocomoco__WT1_HUMAN.H11MO.0.C	3.2	TRUE	0.00863383
Wt1	2020-09-11	9	hocomoco__WT1_HUMAN.H11MO.0.C	3.2	TRUE	0.0121077
Wt1	Serpinf1	4	hocomoco__WT1_HUMAN.H11MO.0.C	3.2	TRUE	0.00260593
Wt1	Sesn1	8	hocomoco__WT1_HUMAN.H11MO.0.C	3.2	TRUE	0.00371097
Wt1	Sh2d4a	1	hocomoco__WT1_HUMAN.H11MO.0.C	3.2	TRUE	0.0176906
Wt1	Sh3pxd2b	5	hocomoco__WT1_HUMAN.H11MO.0.C	3.2	TRUE	0.00353192
Wt1	Shisa3	6	hocomoco__WT1_HUMAN.H11MO.0.C	3.2	TRUE	0.016395
Wt1	Sin3a	12	hocomoco__WT1_HUMAN.H11MO.0.C	3.2	TRUE	0.00245408
Wt1	Sipa1l1	11	hocomoco__WT1_HUMAN.H11MO.0.C	3.2	TRUE	0.00341744
Wt1	Sirpa	25	hocomoco__WT1_HUMAN.H11MO.0.C	3.2	TRUE	0.00730287
Wt1	Smad4	8	hocomoco__WT1_HUMAN.H11MO.0.C	3.2	TRUE	0.00306321
Wt1	Sncaip	29	hocomoco__WT1_HUMAN.H11MO.0.C	3.2	TRUE	0.0210269
Wt1	Socs3	17	hocomoco__WT1_HUMAN.H11MO.0.C	3.2	TRUE	0.00375166
Wt1	Sox11	13	hocomoco__WT1_HUMAN.H11MO.0.C	3.2	TRUE	0.00308116
Wt1	Sox13	16	hocomoco__WT1_HUMAN.H11MO.0.C	3.2	TRUE	0.00326697
Wt1	Sparc	11	hocomoco__WT1_HUMAN.H11MO.0.C	3.2	TRUE	0.018465
Wt1	Spats2l	4	hocomoco__WT1_HUMAN.H11MO.0.C	3.2	TRUE	0.00966665
Wt1	Spock2	5	hocomoco__WT1_HUMAN.H11MO.0.C	3.2	TRUE	0.00365766
Wt1	Spry1	7	hocomoco__WT1_HUMAN.H11MO.0.C	3.2	TRUE	0.0043403
Wt1	Srf	9	hocomoco__WT1_HUMAN.H11MO.0.C	3.2	TRUE	0.00270303
Wt1	Srgap2	10	hocomoco__WT1_HUMAN.H11MO.0.C	3.2	TRUE	0.00723625
Wt1	Ssbp2	31	hocomoco__WT1_HUMAN.H11MO.0.C	3.2	TRUE	0.0100498
Wt1	St3gal1	2	hocomoco__WT1_HUMAN.H11MO.0.C	3.2	TRUE	0.00447712
Wt1	St3gal2	11	hocomoco__WT1_HUMAN.H11MO.0.C	3.2	TRUE	0.00327693
Wt1	St6galnac3	14	hocomoco__WT1_HUMAN.H11MO.0.C	3.2	TRUE	0.0265035
Wt1	Stag1	10	hocomoco__WT1_HUMAN.H11MO.0.C	3.2	TRUE	0.00453478
Wt1	Stxbp1	6	hocomoco__WT1_HUMAN.H11MO.0.C	3.2	TRUE	0.00310416
Wt1	Sulf1	11	hocomoco__WT1_HUMAN.H11MO.0.C	3.2	TRUE	0.00283915
Wt1	Sulf2	4	hocomoco__WT1_HUMAN.H11MO.0.C	3.2	TRUE	0.00314105
Wt1	Syne1	15	hocomoco__WT1_HUMAN.H11MO.0.C	3.2	TRUE	0.00503987
Wt1	Synpo	6	hocomoco__WT1_HUMAN.H11MO.0.C	3.2	TRUE	0.0187407
Wt1	Tanc1	10	hocomoco__WT1_HUMAN.H11MO.0.C	3.2	TRUE	0.00312192
Wt1	Taok1	10	hocomoco__WT1_HUMAN.H11MO.0.C	3.2	TRUE	0.00352936
Wt1	Tbc1d4	3	hocomoco__WT1_HUMAN.H11MO.0.C	3.2	TRUE	0.00283183
Wt1	Tbl1x	8	hocomoco__WT1_HUMAN.H11MO.0.C	3.2	TRUE	0.00414112
Wt1	Tcf4	10	hocomoco__WT1_HUMAN.H11MO.0.C	3.2	TRUE	0.00407176
Wt1	Tdrd5	22	hocomoco__WT1_HUMAN.H11MO.0.C	3.2	TRUE	0.0147098
Wt1	Tet1	7	hocomoco__WT1_HUMAN.H11MO.0.C	3.2	TRUE	0.00384734
Wt1	Tgfbr3	28	hocomoco__WT1_HUMAN.H11MO.0.C	3.2	TRUE	0.0138869
Wt1	Thoc2	6	hocomoco__WT1_HUMAN.H11MO.0.C	3.2	TRUE	0.00322356
Wt1	Timp2	8	hocomoco__WT1_HUMAN.H11MO.0.C	3.2	TRUE	0.0107753
Wt1	Timp3	15	hocomoco__WT1_HUMAN.H11MO.0.C	3.2	TRUE	0.00802306
Wt1	Tmem108	8	hocomoco__WT1_HUMAN.H11MO.0.C	3.2	TRUE	0.00395951
Wt1	Tnrc6c	6	hocomoco__WT1_HUMAN.H11MO.0.C	3.2	TRUE	0.00292386
Wt1	Top1	6	hocomoco__WT1_HUMAN.H11MO.0.C	3.2	TRUE	0.00652178
Wt1	Tox3	12	hocomoco__WT1_HUMAN.H11MO.0.C	3.2	TRUE	0.00284383
Wt1	Trim8	19	hocomoco__WT1_HUMAN.H11MO.0.C	3.2	TRUE	0.00405538
Wt1	Tsc22d1	34	hocomoco__WT1_HUMAN.H11MO.0.C	3.2	TRUE	0.00953948
Wt1	Tshz1	10	hocomoco__WT1_HUMAN.H11MO.0.C	3.2	TRUE	0.00412116
Wt1	Tshz2	23	hocomoco__WT1_HUMAN.H11MO.0.C	3.2	TRUE	0.0125214
Wt1	Tspan5	21	hocomoco__WT1_HUMAN.H11MO.0.C	3.2	TRUE	0.0108847
Wt1	Tyro3	8	hocomoco__WT1_HUMAN.H11MO.0.C	3.2	TRUE	0.00468229
Wt1	Uaca	23	hocomoco__WT1_HUMAN.H11MO.0.C	3.2	TRUE	0.00550534
Wt1	Ubap2l	6	hocomoco__WT1_HUMAN.H11MO.0.C	3.2	TRUE	0.00303989
Wt1	Ube2e1	9	hocomoco__WT1_HUMAN.H11MO.0.C	3.2	TRUE	0.0028563
Wt1	Ube2e3	6	hocomoco__WT1_HUMAN.H11MO.0.C	3.2	TRUE	0.0042225
Wt1	Ubtf	13	hocomoco__WT1_HUMAN.H11MO.0.C	3.2	TRUE	0.00339094
Wt1	Unc5b	17	hocomoco__WT1_HUMAN.H11MO.0.C	3.2	TRUE	0.0129248
Wt1	Unc5c	23	hocomoco__WT1_HUMAN.H11MO.0.C	3.2	TRUE	0.0227184
Wt1	Upf2	21	hocomoco__WT1_HUMAN.H11MO.0.C	3.2	TRUE	0.00371819
Wt1	Vamp2	11	hocomoco__WT1_HUMAN.H11MO.0.C	3.2	TRUE	0.00305955
Wt1	Vasn	11	hocomoco__WT1_HUMAN.H11MO.0.C	3.2	TRUE	0.00640529
Wt1	Vcan	15	hocomoco__WT1_HUMAN.H11MO.0.C	3.2	TRUE	0.00852019
Wt1	Vcpip1	3	hocomoco__WT1_HUMAN.H11MO.0.C	3.2	TRUE	0.00351427
Wt1	Vegfa	30	hocomoco__WT1_HUMAN.H11MO.0.C	3.2	TRUE	0.0101914
Wt1	Vezf1	7	hocomoco__WT1_HUMAN.H11MO.0.C	3.2	TRUE	0.00310305
Wt1	Vgll4	11	hocomoco__WT1_HUMAN.H11MO.0.C	3.2	TRUE	0.00619144
Wt1	Vim	11	hocomoco__WT1_HUMAN.H11MO.0.C	3.2	TRUE	0.00506525
Wt1	Wasf1	8	hocomoco__WT1_HUMAN.H11MO.0.C	3.2	TRUE	0.00285421
Wt1	Wasf2	12	hocomoco__WT1_HUMAN.H11MO.0.C	3.2	TRUE	0.0038356
Wt1	Wdfy2	4	hocomoco__WT1_HUMAN.H11MO.0.C	3.2	TRUE	0.0026815
Wt1	Wnt4	6	hocomoco__WT1_HUMAN.H11MO.0.C	3.2	TRUE	0.00292048
Wt1	Wt1	8	hocomoco__WT1_HUMAN.H11MO.0.C	3.2	TRUE	NA
Wt1	Xiap	6	hocomoco__WT1_HUMAN.H11MO.0.C	3.2	TRUE	0.00415484
Wt1	Ykt6	3	hocomoco__WT1_HUMAN.H11MO.0.C	3.2	TRUE	0.00326821
Wt1	Ywhae	6	hocomoco__WT1_HUMAN.H11MO.0.C	3.2	TRUE	0.0035254
Wt1	Zbtb46	6	hocomoco__WT1_HUMAN.H11MO.0.C	3.2	TRUE	0.00341329
Wt1	Zbtb7c	27	hocomoco__WT1_HUMAN.H11MO.0.C	3.2	TRUE	0.0341574
Wt1	Zdbf2	10	hocomoco__WT1_HUMAN.H11MO.0.C	3.2	TRUE	0.00497156
Wt1	Zeb1	5	hocomoco__WT1_HUMAN.H11MO.0.C	3.2	TRUE	0.0027487
Wt1	Zfp101	2	hocomoco__WT1_HUMAN.H11MO.0.C	3.2	TRUE	0.003255
Wt1	Zfp280d	1	hocomoco__WT1_HUMAN.H11MO.0.C	3.2	TRUE	0.00317098
Wt1	Zfp36l1	29	hocomoco__WT1_HUMAN.H11MO.0.C	3.2	TRUE	0.00675219
Wt1	Zfp385b	22	hocomoco__WT1_HUMAN.H11MO.0.C	3.2	TRUE	0.00562607
Wt1	Zfp462	16	hocomoco__WT1_HUMAN.H11MO.0.C	3.2	TRUE	0.00326502
Wt1	Zfp521	11	hocomoco__WT1_HUMAN.H11MO.0.C	3.2	TRUE	0.00319051
Wt1	Zfp608	13	hocomoco__WT1_HUMAN.H11MO.0.C	3.2	TRUE	0.00355123
Wt1	Cux1	7	swissregulon__hs__MZF1.p2	3.17	FALSE	0.00350448
Wt1	Foxc1	8	swissregulon__hs__MZF1.p2	3.17	FALSE	0.0146526
Wt1	Rev3l	6	swissregulon__hs__MZF1.p2	3.17	FALSE	0.00429851
Wt1	Wipf3	1	swissregulon__hs__MZF1.p2	3.17	FALSE	0.0223132
Wt1	Ahi1	7	dbcorrdb__CTCF__ENCSR000BHW_1__m2	3.16	FALSE	0.00450991
Wt1	Fam174b	4	dbcorrdb__CTCF__ENCSR000BHW_1__m2	3.16	FALSE	0.00595024
Wt1	Mast4	3	dbcorrdb__CTCF__ENCSR000BHW_1__m2	3.16	FALSE	0.00467204
Wt1	Nsf	5	dbcorrdb__CTCF__ENCSR000BHW_1__m2	3.16	FALSE	0.00854253
Wt1	Pld3	2	dbcorrdb__CTCF__ENCSR000BHW_1__m2	3.16	FALSE	0.00481787
Wt1	Ppfibp2	2	dbcorrdb__CTCF__ENCSR000BHW_1__m2	3.16	FALSE	0.00442019
Wt1	Sgip1	3	dbcorrdb__CTCF__ENCSR000BHW_1__m2	3.16	FALSE	0.0321353
Wt1	Slc31a2	1	dbcorrdb__CTCF__ENCSR000BHW_1__m2	3.16	FALSE	0.00570409
Wt1	Tcf21	4	dbcorrdb__CTCF__ENCSR000BHW_1__m2	3.16	FALSE	0.0270542
Wt1	Tmem54	4	dbcorrdb__CTCF__ENCSR000BHW_1__m2	3.16	FALSE	0.0171986
Wt1	Twf2	1	dbcorrdb__CTCF__ENCSR000BHW_1__m2	3.16	FALSE	0.00452923
Wt1	Ubb	2	dbcorrdb__CTCF__ENCSR000BHW_1__m2	3.16	FALSE	0.00789136
Wt1	Wdr60	4	dbcorrdb__CTCF__ENCSR000BHW_1__m2	3.16	FALSE	0.00393999
Wt1	Aggf1	1	transfac_pro__M02023	3.15	FALSE	0.00317331
Wt1	Ajap1	2	flyfactorsurvey__crol-F7-16_SOLEXA_FBgn0020309	3.15	FALSE	0.0103483
Wt1	Ammecr1	2	flyfactorsurvey__crol-F7-16_SOLEXA_FBgn0020309	3.15	FALSE	0.00341123
Wt1	Angptl2	3	flyfactorsurvey__crol-F7-16_SOLEXA_FBgn0020309	3.15	FALSE	0.0133507
Wt1	Ankrd11	4	flyfactorsurvey__crol-F7-16_SOLEXA_FBgn0020309	3.15	FALSE	0.0037817
Wt1	Antxr1	3	transfac_pro__M02023	3.15	FALSE	0.0031959
Wt1	Araf	4	flyfactorsurvey__crol-F7-16_SOLEXA_FBgn0020309	3.15	FALSE	0.00270206
Wt1	Arhgap1	1	flyfactorsurvey__crol-F7-16_SOLEXA_FBgn0020309	3.15	FALSE	0.00364964
Wt1	Atxn7l3b	2	flyfactorsurvey__crol-F7-16_SOLEXA_FBgn0020309	3.15	FALSE	0.00364318
Wt1	C1qtnf7	1	flyfactorsurvey__crol-F7-16_SOLEXA_FBgn0020309	3.15	FALSE	0.00819617
Wt1	Ccdc86	1	transfac_pro__M02023	3.15	FALSE	0.00452769
Wt1	Ccdc91	5	flyfactorsurvey__crol-F7-16_SOLEXA_FBgn0020309	3.15	FALSE	0.00335605
Wt1	Cdc42se2	3	flyfactorsurvey__crol-F7-16_SOLEXA_FBgn0020309	3.15	FALSE	0.00490467
Wt1	Col4a3	1	transfac_pro__M02023	3.15	FALSE	0.00735014
Wt1	Cpsf7	1	flyfactorsurvey__crol-F7-16_SOLEXA_FBgn0020309	3.15	FALSE	0.00246989
Wt1	Csnk1g3	1	transfac_pro__M02023	3.15	FALSE	0.00332877
Wt1	Csrnp2	3	flyfactorsurvey__crol-F7-16_SOLEXA_FBgn0020309	3.15	FALSE	0.00367958
Wt1	Cxcl12	5	flyfactorsurvey__crol-F7-16_SOLEXA_FBgn0020309	3.15	FALSE	0.0123866
Wt1	Cyb5r4	2	flyfactorsurvey__crol-F7-16_SOLEXA_FBgn0020309	3.15	FALSE	0.00261369
Wt1	Dennd5b	3	flyfactorsurvey__crol-F7-16_SOLEXA_FBgn0020309	3.15	FALSE	0.00287244
Wt1	Eif1b	3	transfac_pro__M02023	3.15	FALSE	0.00330279
Wt1	Erc1	1	transfac_pro__M02023	3.15	FALSE	0.00555151
Wt1	Fgl2	1	flyfactorsurvey__crol-F7-16_SOLEXA_FBgn0020309	3.15	FALSE	0.00342054
Wt1	Foxd1	2	flyfactorsurvey__crol-F7-16_SOLEXA_FBgn0020309	3.15	FALSE	0.0266993
Wt1	Hnrnpa0	5	transfac_pro__M02023	3.15	FALSE	0.00383141
Wt1	Jak1	5	flyfactorsurvey__crol-F7-16_SOLEXA_FBgn0020309	3.15	FALSE	0.00300965
Wt1	Ktn1	4	flyfactorsurvey__crol-F7-16_SOLEXA_FBgn0020309	3.15	FALSE	0.00318002
Wt1	Laptm4a	1	transfac_pro__M02023	3.15	FALSE	0.00346749
Wt1	Lats2	5	flyfactorsurvey__crol-F7-16_SOLEXA_FBgn0020309	3.15	FALSE	0.003173
Wt1	Mllt11	1	transfac_pro__M02023	3.15	FALSE	0.00730584
Wt1	Msl3l2	3	flyfactorsurvey__crol-F7-16_SOLEXA_FBgn0020309	3.15	FALSE	0.0118731
Wt1	Myo1e	1	transfac_pro__M02023	3.15	FALSE	0.00462526
Wt1	N4bp2	4	flyfactorsurvey__crol-F7-16_SOLEXA_FBgn0020309	3.15	FALSE	0.00285473
Wt1	Nol6	5	flyfactorsurvey__crol-F7-16_SOLEXA_FBgn0020309	3.15	FALSE	0.00263649
Wt1	Nphs1	1	transfac_pro__M02023	3.15	FALSE	0.0301753
Wt1	Nrip2	1	transfac_pro__M02023	3.15	FALSE	0.00336478
Wt1	Pde4b	2	flyfactorsurvey__crol-F7-16_SOLEXA_FBgn0020309	3.15	FALSE	0.00389454
Wt1	Phactr1	4	transfac_pro__M02023	3.15	FALSE	0.00270174
Wt1	Rassf10	1	flyfactorsurvey__crol-F7-16_SOLEXA_FBgn0020309	3.15	FALSE	0.031765
Wt1	Rbm5	4	transfac_pro__M02023	3.15	FALSE	0.00297235
Wt1	Rbms2	5	flyfactorsurvey__crol-F7-16_SOLEXA_FBgn0020309	3.15	FALSE	0.00341684
Wt1	Ryk	3	flyfactorsurvey__crol-F7-16_SOLEXA_FBgn0020309	3.15	FALSE	0.00302413
Wt1	Sall2	4	flyfactorsurvey__crol-F7-16_SOLEXA_FBgn0020309	3.15	FALSE	0.00316291
Wt1	Serping1	1	transfac_pro__M02023	3.15	FALSE	0.00282394
Wt1	Sorcs2	2	flyfactorsurvey__crol-F7-16_SOLEXA_FBgn0020309	3.15	FALSE	0.00352323
Wt1	Srgap1	2	flyfactorsurvey__crol-F7-16_SOLEXA_FBgn0020309	3.15	FALSE	0.0505006
Wt1	St3gal6	6	flyfactorsurvey__crol-F7-16_SOLEXA_FBgn0020309	3.15	FALSE	0.00396076
Wt1	Stx5a	1	flyfactorsurvey__crol-F7-16_SOLEXA_FBgn0020309	3.15	FALSE	0.00317504
Wt1	Tet3	2	flyfactorsurvey__crol-F7-16_SOLEXA_FBgn0020309	3.15	FALSE	0.00871969
Wt1	Tmem109	5	flyfactorsurvey__crol-F7-16_SOLEXA_FBgn0020309	3.15	FALSE	0.00299279
Wt1	Tmem150c	4	transfac_pro__M02023	3.15	FALSE	0.021951
Wt1	Tmod3	4	flyfactorsurvey__crol-F7-16_SOLEXA_FBgn0020309	3.15	FALSE	0.0232605
Wt1	Tspan15	1	transfac_pro__M02023	3.15	FALSE	0.0187331
Wt1	Vapb	2	flyfactorsurvey__crol-F7-16_SOLEXA_FBgn0020309	3.15	FALSE	0.0031119
Wt1	Ywhab	4	flyfactorsurvey__crol-F7-16_SOLEXA_FBgn0020309	3.15	FALSE	0.00298801
Wt1	Zfp395	3	transfac_pro__M02023	3.15	FALSE	0.00248583
Wt1	4921524J17Rik	3	dbcorrdb__RAD21__ENCSR000EHX_1__m7	3.13	FALSE	0.0023956
Wt1	Aamp	2	dbcorrdb__RAD21__ENCSR000EHX_1__m7	3.13	FALSE	0.00243701
Wt1	Adamts9	1	dbcorrdb__RAD21__ENCSR000EHX_1__m7	3.13	FALSE	0.0025498
Wt1	Add1	2	dbcorrdb__RAD21__ENCSR000EHX_1__m7	3.13	FALSE	0.00289682
Wt1	Aff4	2	dbcorrdb__RAD21__ENCSR000EHX_1__m7	3.13	FALSE	0.00268089
Wt1	Ahdc1	3	dbcorrdb__RAD21__ENCSR000EHX_1__m7	3.13	FALSE	0.00171589
Wt1	Akirin1	1	dbcorrdb__RAD21__ENCSR000EHX_1__m7	3.13	FALSE	0.00245193
Wt1	Akirin2	2	dbcorrdb__RAD21__ENCSR000EHX_1__m7	3.13	FALSE	0.00246907
Wt1	Akt2	3	dbcorrdb__RAD21__ENCSR000EHX_1__m7	3.13	FALSE	0.00180041
Wt1	Aldh1a2	2	dbcorrdb__RAD21__ENCSR000EHX_1__m7	3.13	FALSE	0.00232782
Wt1	Amotl1	3	dbcorrdb__RAD21__ENCSR000EHX_1__m7	3.13	FALSE	0.00216023
Wt1	Amotl2	1	dbcorrdb__RAD21__ENCSR000EHX_1__m7	3.13	FALSE	0.00210423
Wt1	Ankle2	2	dbcorrdb__RAD21__ENCSR000EHX_1__m7	3.13	FALSE	0.00190173
Wt1	Anp32b	3	dbcorrdb__RAD21__ENCSR000EHX_1__m7	3.13	FALSE	0.00224582
Wt1	Ap1ar	3	dbcorrdb__RAD21__ENCSR000EHX_1__m7	3.13	FALSE	0.00187202
Wt1	Apaf1	3	dbcorrdb__RAD21__ENCSR000EHX_1__m7	3.13	FALSE	0.00236427
Wt1	Appbp2	1	dbcorrdb__RAD21__ENCSR000EHX_1__m7	3.13	FALSE	0.00228804
Wt1	Arf3	1	dbcorrdb__RAD21__ENCSR000EHX_1__m7	3.13	FALSE	0.00224318
Wt1	Arhgap12	3	dbcorrdb__RAD21__ENCSR000EHX_1__m7	3.13	FALSE	0.00240307
Wt1	Arl13b	3	dbcorrdb__RAD21__ENCSR000EHX_1__m7	3.13	FALSE	0.00172186
Wt1	Arl4a	1	dbcorrdb__RAD21__ENCSR000EHX_1__m7	3.13	FALSE	0.00261898
Wt1	Asf1a	3	dbcorrdb__RAD21__ENCSR000EHX_1__m7	3.13	FALSE	0.00213289
Wt1	Ash1l	3	dbcorrdb__RAD21__ENCSR000EHX_1__m7	3.13	FALSE	0.00310522
Wt1	Asxl3	3	dbcorrdb__RAD21__ENCSR000EHX_1__m7	3.13	FALSE	0.00184056
Wt1	Atad2b	3	dbcorrdb__RAD21__ENCSR000EHX_1__m7	3.13	FALSE	0.00164748
Wt1	Atf7ip	3	dbcorrdb__RAD21__ENCSR000EHX_1__m7	3.13	FALSE	0.00259743
Wt1	Atp1b3	1	dbcorrdb__RAD21__ENCSR000EHX_1__m7	3.13	FALSE	0.00261467
Wt1	B230219D22Rik	3	dbcorrdb__RAD21__ENCSR000EHX_1__m7	3.13	FALSE	0.00266939
Wt1	Bach1	3	dbcorrdb__RAD21__ENCSR000EHX_1__m7	3.13	FALSE	0.0018183
Wt1	Basp1	3	dbcorrdb__RAD21__ENCSR000EHX_1__m7	3.13	FALSE	0.00184073
Wt1	Baz1b	3	dbcorrdb__RAD21__ENCSR000EHX_1__m7	3.13	FALSE	0.00192558
Wt1	Baz2a	3	dbcorrdb__RAD21__ENCSR000EHX_1__m7	3.13	FALSE	0.00254299
Wt1	Baz2b	3	dbcorrdb__RAD21__ENCSR000EHX_1__m7	3.13	FALSE	0.00217292
Wt1	Bbc3	2	dbcorrdb__RAD21__ENCSR000EHX_1__m7	3.13	FALSE	0.00228359
Wt1	BC005537	3	dbcorrdb__RAD21__ENCSR000EHX_1__m7	3.13	FALSE	0.0020876
Wt1	Bcar3	1	dbcorrdb__RAD21__ENCSR000EHX_1__m7	3.13	FALSE	0.00206067
Wt1	Bcl2	3	dbcorrdb__RAD21__ENCSR000EHX_1__m7	3.13	FALSE	0.0020069
Wt1	Bdp1	2	dbcorrdb__RAD21__ENCSR000EHX_1__m7	3.13	FALSE	0.0016113
Wt1	Bmp2k	2	dbcorrdb__RAD21__ENCSR000EHX_1__m7	3.13	FALSE	0.00254294
Wt1	Bmp4	3	dbcorrdb__RAD21__ENCSR000EHX_1__m7	3.13	FALSE	0.00215225
Wt1	Bod1l	1	dbcorrdb__RAD21__ENCSR000EHX_1__m7	3.13	FALSE	0.00208319
Wt1	Braf	3	dbcorrdb__RAD21__ENCSR000EHX_1__m7	3.13	FALSE	0.00199415
Wt1	Brd3	3	dbcorrdb__RAD21__ENCSR000EHX_1__m7	3.13	FALSE	0.00186478
Wt1	Brd7	2	dbcorrdb__RAD21__ENCSR000EHX_1__m7	3.13	FALSE	0.00189251
Wt1	Btbd11	3	dbcorrdb__RAD21__ENCSR000EHX_1__m7	3.13	FALSE	0.00238905
Wt1	Btf3l4	3	dbcorrdb__RAD21__ENCSR000EHX_1__m7	3.13	FALSE	0.00192658
Wt1	Cacnb3	3	dbcorrdb__RAD21__ENCSR000EHX_1__m7	3.13	FALSE	0.00179103
Wt1	Cadm1	3	dbcorrdb__RAD21__ENCSR000EHX_1__m7	3.13	FALSE	0.00194897
Wt1	Camta1	3	dbcorrdb__RAD21__ENCSR000EHX_1__m7	3.13	FALSE	0.00210191
Wt1	Caprin1	3	dbcorrdb__RAD21__ENCSR000EHX_1__m7	3.13	FALSE	0.00241573
Wt1	Cbfa2t2	3	dbcorrdb__RAD21__ENCSR000EHX_1__m7	3.13	FALSE	0.00200042
Wt1	Cbx1	3	dbcorrdb__RAD21__ENCSR000EHX_1__m7	3.13	FALSE	0.00228472
Wt1	Cbx5	3	dbcorrdb__RAD21__ENCSR000EHX_1__m7	3.13	FALSE	0.00208203
Wt1	Ccdc6	1	dbcorrdb__RAD21__ENCSR000EHX_1__m7	3.13	FALSE	0.00216984
Wt1	Ccnd2	3	dbcorrdb__RAD21__ENCSR000EHX_1__m7	3.13	FALSE	0.00235907
Wt1	Ccni	3	dbcorrdb__RAD21__ENCSR000EHX_1__m7	3.13	FALSE	0.00213888
Wt1	Ccnt1	2	dbcorrdb__RAD21__ENCSR000EHX_1__m7	3.13	FALSE	0.00199437
Wt1	Cct2	2	dbcorrdb__RAD21__ENCSR000EHX_1__m7	3.13	FALSE	0.00238434
Wt1	Cd248	3	dbcorrdb__RAD21__ENCSR000EHX_1__m7	3.13	FALSE	0.00154912
Wt1	Cdca7	1	dbcorrdb__RAD21__ENCSR000EHX_1__m7	3.13	FALSE	0.00144055
Wt1	Cdk2ap1	1	dbcorrdb__RAD21__ENCSR000EHX_1__m7	3.13	FALSE	0.0025768
Wt1	Cecr2	3	dbcorrdb__RAD21__ENCSR000EHX_1__m7	3.13	FALSE	0.00146211
Wt1	Celf1	3	dbcorrdb__RAD21__ENCSR000EHX_1__m7	3.13	FALSE	0.00219102
Wt1	Celsr2	3	dbcorrdb__RAD21__ENCSR000EHX_1__m7	3.13	FALSE	0.00221092
Wt1	Cep170	3	dbcorrdb__RAD21__ENCSR000EHX_1__m7	3.13	FALSE	0.00177182
Wt1	Chd1	3	dbcorrdb__RAD21__ENCSR000EHX_1__m7	3.13	FALSE	0.00163075
Wt1	Chd3	3	dbcorrdb__RAD21__ENCSR000EHX_1__m7	3.13	FALSE	0.00243419
Wt1	Chd6	3	dbcorrdb__RAD21__ENCSR000EHX_1__m7	3.13	FALSE	0.00247893
Wt1	Chd9	3	dbcorrdb__RAD21__ENCSR000EHX_1__m7	3.13	FALSE	0.0021147
Wt1	Chmp1b	2	dbcorrdb__RAD21__ENCSR000EHX_1__m7	3.13	FALSE	0.0020473
Wt1	Chordc1	3	dbcorrdb__RAD21__ENCSR000EHX_1__m7	3.13	FALSE	0.00183689
Wt1	Chsy1	2	dbcorrdb__RAD21__ENCSR000EHX_1__m7	3.13	FALSE	0.00199376
Wt1	Cited1	3	dbcorrdb__RAD21__ENCSR000EHX_1__m7	3.13	FALSE	0.00201743
Wt1	Clasp1	3	dbcorrdb__RAD21__ENCSR000EHX_1__m7	3.13	FALSE	0.00177217
Wt1	Cnbp	3	dbcorrdb__RAD21__ENCSR000EHX_1__m7	3.13	FALSE	0.00263791
Wt1	Cnot2	3	dbcorrdb__RAD21__ENCSR000EHX_1__m7	3.13	FALSE	0.00232196
Wt1	Cnot3	3	dbcorrdb__RAD21__ENCSR000EHX_1__m7	3.13	FALSE	0.00193701
Wt1	Cnot8	3	dbcorrdb__RAD21__ENCSR000EHX_1__m7	3.13	FALSE	0.00160467
Wt1	Col13a1	3	dbcorrdb__RAD21__ENCSR000EHX_1__m7	3.13	FALSE	0.00203791
Wt1	Cpe	3	dbcorrdb__RAD21__ENCSR000EHX_1__m7	3.13	FALSE	0.00188206
Wt1	Creb1	3	dbcorrdb__RAD21__ENCSR000EHX_1__m7	3.13	FALSE	0.00222803
Wt1	Crebbp	3	dbcorrdb__RAD21__ENCSR000EHX_1__m7	3.13	FALSE	0.00280673
Wt1	Crim1	3	dbcorrdb__RAD21__ENCSR000EHX_1__m7	3.13	FALSE	0.00217268
Wt1	Csnk1e	3	dbcorrdb__RAD21__ENCSR000EHX_1__m7	3.13	FALSE	0.00211474
Wt1	Csrp1	3	dbcorrdb__RAD21__ENCSR000EHX_1__m7	3.13	FALSE	0.00240616
Wt1	Ctnnbip1	2	dbcorrdb__RAD21__ENCSR000EHX_1__m7	3.13	FALSE	0.00264867
Wt1	Cxcr4	2	dbcorrdb__RAD21__ENCSR000EHX_1__m7	3.13	FALSE	0.00123148
Wt1	Cxxc5	3	dbcorrdb__RAD21__ENCSR000EHX_1__m7	3.13	FALSE	0.00229182
Wt1	Cyth3	3	dbcorrdb__RAD21__ENCSR000EHX_1__m7	3.13	FALSE	0.00196609
Wt1	D16Ertd472e	3	dbcorrdb__RAD21__ENCSR000EHX_1__m7	3.13	FALSE	0.0026574
Wt1	Dab1	3	dbcorrdb__RAD21__ENCSR000EHX_1__m7	3.13	FALSE	0.00148601
Wt1	Dcaf4	3	dbcorrdb__RAD21__ENCSR000EHX_1__m7	3.13	FALSE	0.0021957
Wt1	Ddx27	2	dbcorrdb__RAD21__ENCSR000EHX_1__m7	3.13	FALSE	0.00283831
Wt1	Ddx42	3	dbcorrdb__RAD21__ENCSR000EHX_1__m7	3.13	FALSE	0.00231361
Wt1	Ddx6	3	dbcorrdb__RAD21__ENCSR000EHX_1__m7	3.13	FALSE	0.00244439
Wt1	Dennd5a	3	dbcorrdb__RAD21__ENCSR000EHX_1__m7	3.13	FALSE	0.00266993
Wt1	Des	3	dbcorrdb__RAD21__ENCSR000EHX_1__m7	3.13	FALSE	0.00172578
Wt1	Dicer1	3	dbcorrdb__RAD21__ENCSR000EHX_1__m7	3.13	FALSE	0.00222696
Wt1	Diexf	3	dbcorrdb__RAD21__ENCSR000EHX_1__m7	3.13	FALSE	0.00133481
Wt1	Dimt1	2	dbcorrdb__RAD21__ENCSR000EHX_1__m7	3.13	FALSE	0.00192821
Wt1	Dkk2	2	dbcorrdb__RAD21__ENCSR000EHX_1__m7	3.13	FALSE	0.00255083
Wt1	Dnaja1	3	dbcorrdb__RAD21__ENCSR000EHX_1__m7	3.13	FALSE	0.00282407
Wt1	Dnajb6	1	dbcorrdb__RAD21__ENCSR000EHX_1__m7	3.13	FALSE	0.00251199
Wt1	Dnajc7	3	dbcorrdb__RAD21__ENCSR000EHX_1__m7	3.13	FALSE	0.00254844
Wt1	Dpf3	3	dbcorrdb__RAD21__ENCSR000EHX_1__m7	3.13	FALSE	0.00246483
Wt1	Dst	3	dbcorrdb__RAD21__ENCSR000EHX_1__m7	3.13	FALSE	0.00257538
Wt1	Dusp7	2	dbcorrdb__RAD21__ENCSR000EHX_1__m7	3.13	FALSE	0.00136312
Wt1	E2f3	3	dbcorrdb__RAD21__ENCSR000EHX_1__m7	3.13	FALSE	0.00219158
Wt1	Efs	2	dbcorrdb__RAD21__ENCSR000EHX_1__m7	3.13	FALSE	0.00198397
Wt1	Egr1	3	dbcorrdb__RAD21__ENCSR000EHX_1__m7	3.13	FALSE	0.00213797
Wt1	Egr3	3	dbcorrdb__RAD21__ENCSR000EHX_1__m7	3.13	FALSE	0.00223351
Wt1	Eif3c	1	dbcorrdb__RAD21__ENCSR000EHX_1__m7	3.13	FALSE	0.0023884
Wt1	Eif3e	2	dbcorrdb__RAD21__ENCSR000EHX_1__m7	3.13	FALSE	0.00248071
Wt1	Eif4a1	1	dbcorrdb__RAD21__ENCSR000EHX_1__m7	3.13	FALSE	0.00234815
Wt1	Elavl1	3	dbcorrdb__RAD21__ENCSR000EHX_1__m7	3.13	FALSE	0.0021334
Wt1	Emd	2	dbcorrdb__RAD21__ENCSR000EHX_1__m7	3.13	FALSE	0.00185201
Wt1	Enah	3	dbcorrdb__RAD21__ENCSR000EHX_1__m7	3.13	FALSE	0.00185521
Wt1	Enc1	3	dbcorrdb__RAD21__ENCSR000EHX_1__m7	3.13	FALSE	0.00139558
Wt1	Enho	3	dbcorrdb__RAD21__ENCSR000EHX_1__m7	3.13	FALSE	0.00182626
Wt1	Ep300	3	dbcorrdb__RAD21__ENCSR000EHX_1__m7	3.13	FALSE	0.00189563
Wt1	Epc2	3	dbcorrdb__RAD21__ENCSR000EHX_1__m7	3.13	FALSE	0.00201278
Wt1	Epha2	3	dbcorrdb__RAD21__ENCSR000EHX_1__m7	3.13	FALSE	0.00212769
Wt1	Epha4	3	dbcorrdb__RAD21__ENCSR000EHX_1__m7	3.13	FALSE	0.00185191
Wt1	Etf1	2	dbcorrdb__RAD21__ENCSR000EHX_1__m7	3.13	FALSE	0.00238981
Wt1	Ets2	3	dbcorrdb__RAD21__ENCSR000EHX_1__m7	3.13	FALSE	0.0019959
Wt1	Etv1	3	dbcorrdb__RAD21__ENCSR000EHX_1__m7	3.13	FALSE	0.00200274
Wt1	Etv6	3	dbcorrdb__RAD21__ENCSR000EHX_1__m7	3.13	FALSE	0.00180648
Wt1	Ext1	3	dbcorrdb__RAD21__ENCSR000EHX_1__m7	3.13	FALSE	0.0023984
Wt1	Eya1	3	dbcorrdb__RAD21__ENCSR000EHX_1__m7	3.13	FALSE	0.00247173
Wt1	Ezh2	2	dbcorrdb__RAD21__ENCSR000EHX_1__m7	3.13	FALSE	0.00227493
Wt1	Fam160b1	4	dbcorrdb__RAD21__ENCSR000EHX_1__m7	3.13	FALSE	0.00274102
Wt1	Fam19a1	2	dbcorrdb__RAD21__ENCSR000EHX_1__m7	3.13	FALSE	0.00257668
Wt1	Fam60a	3	dbcorrdb__RAD21__ENCSR000EHX_1__m7	3.13	FALSE	0.00167725
Wt1	Fblim1	3	dbcorrdb__RAD21__ENCSR000EHX_1__m7	3.13	FALSE	0.00213176
Wt1	Fbxo5	3	dbcorrdb__RAD21__ENCSR000EHX_1__m7	3.13	FALSE	0.00153419
Wt1	Fibp	1	dbcorrdb__RAD21__ENCSR000EHX_1__m7	3.13	FALSE	0.00217781
Wt1	Flna	2	dbcorrdb__RAD21__ENCSR000EHX_1__m7	3.13	FALSE	0.00214128
Wt1	Flrt2	3	dbcorrdb__RAD21__ENCSR000EHX_1__m7	3.13	FALSE	0.0026848
Wt1	Fnbp1	2	dbcorrdb__RAD21__ENCSR000EHX_1__m7	3.13	FALSE	0.00253802
Wt1	Fosb	3	dbcorrdb__RAD21__ENCSR000EHX_1__m7	3.13	FALSE	0.00210468
Wt1	Foxo3	3	dbcorrdb__RAD21__ENCSR000EHX_1__m7	3.13	FALSE	0.00191825
Wt1	Fsd1l	3	dbcorrdb__RAD21__ENCSR000EHX_1__m7	3.13	FALSE	0.00188683
Wt1	Fus	1	dbcorrdb__RAD21__ENCSR000EHX_1__m7	3.13	FALSE	0.00222156
Wt1	Fzd7	3	dbcorrdb__RAD21__ENCSR000EHX_1__m7	3.13	FALSE	0.00145636
Wt1	Gabpb2	1	dbcorrdb__RAD21__ENCSR000EHX_1__m7	3.13	FALSE	0.00369613
Wt1	Gadd45b	3	dbcorrdb__RAD21__ENCSR000EHX_1__m7	3.13	FALSE	0.00164408
Wt1	Gatad2a	3	dbcorrdb__RAD21__ENCSR000EHX_1__m7	3.13	FALSE	0.00215383
Wt1	Gdnf	3	dbcorrdb__RAD21__ENCSR000EHX_1__m7	3.13	FALSE	0.00159195
Wt1	Gfra1	3	dbcorrdb__RAD21__ENCSR000EHX_1__m7	3.13	FALSE	0.00235281
Wt1	Gja1	3	dbcorrdb__RAD21__ENCSR000EHX_1__m7	3.13	FALSE	0.00225254
Wt1	Gjc1	2	dbcorrdb__RAD21__ENCSR000EHX_1__m7	3.13	FALSE	0.001748
Wt1	Gli3	3	dbcorrdb__RAD21__ENCSR000EHX_1__m7	3.13	FALSE	0.00185437
Wt1	Gnaq	3	dbcorrdb__RAD21__ENCSR000EHX_1__m7	3.13	FALSE	0.0021965
Wt1	Gnb1	3	dbcorrdb__RAD21__ENCSR000EHX_1__m7	3.13	FALSE	0.00206914
Wt1	Gng2	2	dbcorrdb__RAD21__ENCSR000EHX_1__m7	3.13	FALSE	0.00221338
Wt1	Gpbp1	3	dbcorrdb__RAD21__ENCSR000EHX_1__m7	3.13	FALSE	0.00193646
Wt1	Gpc3	3	dbcorrdb__RAD21__ENCSR000EHX_1__m7	3.13	FALSE	0.00217311
Wt1	Gpc6	1	dbcorrdb__RAD21__ENCSR000EHX_1__m7	3.13	FALSE	0.00215073
Wt1	Grb10	1	dbcorrdb__RAD21__ENCSR000EHX_1__m7	3.13	FALSE	0.00226488
Wt1	Greb1	3	dbcorrdb__RAD21__ENCSR000EHX_1__m7	3.13	FALSE	0.00191335
Wt1	Gse1	3	dbcorrdb__RAD21__ENCSR000EHX_1__m7	3.13	FALSE	0.0022953
Wt1	Gsk3b	3	dbcorrdb__RAD21__ENCSR000EHX_1__m7	3.13	FALSE	0.00215128
Wt1	Gtf3c3	1	dbcorrdb__RAD21__ENCSR000EHX_1__m7	3.13	FALSE	0.00175511
Wt1	H1fx	2	dbcorrdb__RAD21__ENCSR000EHX_1__m7	3.13	FALSE	0.00204872
Wt1	H2afy	3	dbcorrdb__RAD21__ENCSR000EHX_1__m7	3.13	FALSE	0.00231466
Wt1	H2afy2	3	dbcorrdb__RAD21__ENCSR000EHX_1__m7	3.13	FALSE	0.00132213
Wt1	Haus3	3	dbcorrdb__RAD21__ENCSR000EHX_1__m7	3.13	FALSE	0.00158889
Wt1	Hes1	3	dbcorrdb__RAD21__ENCSR000EHX_1__m7	3.13	FALSE	0.0024326
Wt1	Hist1h1c	1	dbcorrdb__RAD21__ENCSR000EHX_1__m7	3.13	FALSE	0.00204114
Wt1	Hist1h2be	2	dbcorrdb__RAD21__ENCSR000EHX_1__m7	3.13	FALSE	0.00307528
Wt1	Hmbox1	2	dbcorrdb__RAD21__ENCSR000EHX_1__m7	3.13	FALSE	0.00191903
Wt1	Hmg20a	2	dbcorrdb__RAD21__ENCSR000EHX_1__m7	3.13	FALSE	0.00177702
Wt1	Hmga2	3	dbcorrdb__RAD21__ENCSR000EHX_1__m7	3.13	FALSE	0.00215722
Wt1	Hmgb1	3	dbcorrdb__RAD21__ENCSR000EHX_1__m7	3.13	FALSE	0.00169093
Wt1	Hmgb3	3	dbcorrdb__RAD21__ENCSR000EHX_1__m7	3.13	FALSE	0.00269941
Wt1	Hnrnpa2b1	2	dbcorrdb__RAD21__ENCSR000EHX_1__m7	3.13	FALSE	0.00232148
Wt1	Hnrnpf	3	dbcorrdb__RAD21__ENCSR000EHX_1__m7	3.13	FALSE	0.00221149
Wt1	Hnrnph1	1	dbcorrdb__RAD21__ENCSR000EHX_1__m7	3.13	FALSE	0.00237194
Wt1	Hnrnpu	3	dbcorrdb__RAD21__ENCSR000EHX_1__m7	3.13	FALSE	0.00247354
Wt1	Hnrnpul1	3	dbcorrdb__RAD21__ENCSR000EHX_1__m7	3.13	FALSE	0.00216561
Wt1	Homer2	3	dbcorrdb__RAD21__ENCSR000EHX_1__m7	3.13	FALSE	0.00251564
Wt1	Hoxa10	3	dbcorrdb__RAD21__ENCSR000EHX_1__m7	3.13	FALSE	0.0021277
Wt1	Hoxa11	3	dbcorrdb__RAD21__ENCSR000EHX_1__m7	3.13	FALSE	0.00173914
Wt1	Hoxa3	3	dbcorrdb__RAD21__ENCSR000EHX_1__m7	3.13	FALSE	0.00197253
Wt1	Hoxa5	3	dbcorrdb__RAD21__ENCSR000EHX_1__m7	3.13	FALSE	0.00218222
Wt1	Hoxa9	3	dbcorrdb__RAD21__ENCSR000EHX_1__m7	3.13	FALSE	0.00243284
Wt1	Iffo2	3	dbcorrdb__RAD21__ENCSR000EHX_1__m7	3.13	FALSE	0.00209017
Wt1	Igfbp2	3	dbcorrdb__RAD21__ENCSR000EHX_1__m7	3.13	FALSE	0.00176121
Wt1	Impdh1	3	dbcorrdb__RAD21__ENCSR000EHX_1__m7	3.13	FALSE	0.00255309
Wt1	Ing1	2	dbcorrdb__RAD21__ENCSR000EHX_1__m7	3.13	FALSE	0.00178728
Wt1	Ip6k1	3	dbcorrdb__RAD21__ENCSR000EHX_1__m7	3.13	FALSE	0.00195755
Wt1	Ipo5	2	dbcorrdb__RAD21__ENCSR000EHX_1__m7	3.13	FALSE	0.0016468
Wt1	Itm2c	2	dbcorrdb__RAD21__ENCSR000EHX_1__m7	3.13	FALSE	0.00201649
Wt1	Itpkb	3	dbcorrdb__RAD21__ENCSR000EHX_1__m7	3.13	FALSE	0.00171394
Wt1	Josd1	3	dbcorrdb__RAD21__ENCSR000EHX_1__m7	3.13	FALSE	0.00199138
Wt1	Jun	3	dbcorrdb__RAD21__ENCSR000EHX_1__m7	3.13	FALSE	0.002261
Wt1	Kank2	3	dbcorrdb__RAD21__ENCSR000EHX_1__m7	3.13	FALSE	0.00185848
Wt1	Kazald1	3	dbcorrdb__RAD21__ENCSR000EHX_1__m7	3.13	FALSE	0.0025269
Wt1	Kdm3b	2	dbcorrdb__RAD21__ENCSR000EHX_1__m7	3.13	FALSE	0.00191377
Wt1	Kif26b	3	dbcorrdb__RAD21__ENCSR000EHX_1__m7	3.13	FALSE	0.00168809
Wt1	Klf7	3	dbcorrdb__RAD21__ENCSR000EHX_1__m7	3.13	FALSE	0.00230777
Wt1	Klhdc2	3	dbcorrdb__RAD21__ENCSR000EHX_1__m7	3.13	FALSE	0.00191739
Wt1	Klhl20	3	dbcorrdb__RAD21__ENCSR000EHX_1__m7	3.13	FALSE	0.00194051
Wt1	Klhl24	3	dbcorrdb__RAD21__ENCSR000EHX_1__m7	3.13	FALSE	0.00264722
Wt1	Klhl9	2	dbcorrdb__RAD21__ENCSR000EHX_1__m7	3.13	FALSE	0.00231163
Wt1	L3mbtl3	3	dbcorrdb__RAD21__ENCSR000EHX_1__m7	3.13	FALSE	0.00199116
Wt1	Lama4	1	dbcorrdb__RAD21__ENCSR000EHX_1__m7	3.13	FALSE	0.00246644
Wt1	Ldb1	3	dbcorrdb__RAD21__ENCSR000EHX_1__m7	3.13	FALSE	0.00234972
Wt1	Leng8	1	dbcorrdb__RAD21__ENCSR000EHX_1__m7	3.13	FALSE	0.00231751
Wt1	Lhx1	3	dbcorrdb__RAD21__ENCSR000EHX_1__m7	3.13	FALSE	0.00183075
Wt1	Lix1l	2	dbcorrdb__RAD21__ENCSR000EHX_1__m7	3.13	FALSE	0.00186684
Wt1	Lmna	3	dbcorrdb__RAD21__ENCSR000EHX_1__m7	3.13	FALSE	0.002311
Wt1	Lmnb1	3	dbcorrdb__RAD21__ENCSR000EHX_1__m7	3.13	FALSE	0.00153593
Wt1	Lrrfip2	3	dbcorrdb__RAD21__ENCSR000EHX_1__m7	3.13	FALSE	0.00232584
Wt1	Lrrn1	3	dbcorrdb__RAD21__ENCSR000EHX_1__m7	3.13	FALSE	0.00165905
Wt1	Luc7l2	3	dbcorrdb__RAD21__ENCSR000EHX_1__m7	3.13	FALSE	0.00255623
Wt1	Luc7l3	3	dbcorrdb__RAD21__ENCSR000EHX_1__m7	3.13	FALSE	0.0021193
Wt1	Luzp1	3	dbcorrdb__RAD21__ENCSR000EHX_1__m7	3.13	FALSE	0.0025852
Wt1	Lzts2	3	dbcorrdb__RAD21__ENCSR000EHX_1__m7	3.13	FALSE	0.00222144
Wt1	Macf1	1	dbcorrdb__RAD21__ENCSR000EHX_1__m7	3.13	FALSE	0.00218897
Wt1	Mafg	3	dbcorrdb__RAD21__ENCSR000EHX_1__m7	3.13	FALSE	0.00299898
Wt1	Malat1	3	dbcorrdb__RAD21__ENCSR000EHX_1__m7	3.13	FALSE	0.00238161
Wt1	Map2k3	1	dbcorrdb__RAD21__ENCSR000EHX_1__m7	3.13	FALSE	0.00218734
Wt1	Map2k5	1	dbcorrdb__RAD21__ENCSR000EHX_1__m7	3.13	FALSE	0.00247682
Wt1	Mapk8	3	dbcorrdb__RAD21__ENCSR000EHX_1__m7	3.13	FALSE	0.00162255
Wt1	Mapkapk2	3	dbcorrdb__RAD21__ENCSR000EHX_1__m7	3.13	FALSE	0.00197039
Wt1	Marcks	3	dbcorrdb__RAD21__ENCSR000EHX_1__m7	3.13	FALSE	0.00240791
Wt1	Marcksl1	3	dbcorrdb__RAD21__ENCSR000EHX_1__m7	3.13	FALSE	0.00310397
Wt1	Mast3	3	dbcorrdb__RAD21__ENCSR000EHX_1__m7	3.13	FALSE	0.00185996
Wt1	Matr3	3	dbcorrdb__RAD21__ENCSR000EHX_1__m7	3.13	FALSE	0.00204461
Wt1	Mbtd1	3	dbcorrdb__RAD21__ENCSR000EHX_1__m7	3.13	FALSE	0.0020129
Wt1	Mcm3	2	dbcorrdb__RAD21__ENCSR000EHX_1__m7	3.13	FALSE	0.00167282
Wt1	Med13l	3	dbcorrdb__RAD21__ENCSR000EHX_1__m7	3.13	FALSE	0.00235774
Wt1	Med4	3	dbcorrdb__RAD21__ENCSR000EHX_1__m7	3.13	FALSE	0.00222665
Wt1	Med6	2	dbcorrdb__RAD21__ENCSR000EHX_1__m7	3.13	FALSE	0.00262436
Wt1	Mef2a	3	dbcorrdb__RAD21__ENCSR000EHX_1__m7	3.13	FALSE	0.00254205
Wt1	Meis1	3	dbcorrdb__RAD21__ENCSR000EHX_1__m7	3.13	FALSE	0.00182246
Wt1	Meox1	3	dbcorrdb__RAD21__ENCSR000EHX_1__m7	3.13	FALSE	0.00149646
Wt1	Metap2	2	dbcorrdb__RAD21__ENCSR000EHX_1__m7	3.13	FALSE	0.00202445
Wt1	Mettl16	3	dbcorrdb__RAD21__ENCSR000EHX_1__m7	3.13	FALSE	0.00214157
Wt1	Mex3a	3	dbcorrdb__RAD21__ENCSR000EHX_1__m7	3.13	FALSE	0.00177836
Wt1	Mga	3	dbcorrdb__RAD21__ENCSR000EHX_1__m7	3.13	FALSE	0.00213675
Wt1	Mical2	1	dbcorrdb__RAD21__ENCSR000EHX_1__m7	3.13	FALSE	0.00204944
Wt1	Mmp16	3	dbcorrdb__RAD21__ENCSR000EHX_1__m7	3.13	FALSE	0.00158508
Wt1	Mnat1	2	dbcorrdb__RAD21__ENCSR000EHX_1__m7	3.13	FALSE	0.00195248
Wt1	Morf4l2	3	dbcorrdb__RAD21__ENCSR000EHX_1__m7	3.13	FALSE	0.00245524
Wt1	Mpdz	3	dbcorrdb__RAD21__ENCSR000EHX_1__m7	3.13	FALSE	0.00183484
Wt1	Mpzl1	3	dbcorrdb__RAD21__ENCSR000EHX_1__m7	3.13	FALSE	0.00227403
Wt1	Mrpl23	3	dbcorrdb__RAD21__ENCSR000EHX_1__m7	3.13	FALSE	0.00238526
Wt1	Msl1	3	dbcorrdb__RAD21__ENCSR000EHX_1__m7	3.13	FALSE	0.00184453
Wt1	Mta2	1	dbcorrdb__RAD21__ENCSR000EHX_1__m7	3.13	FALSE	0.00185498
Wt1	Mtdh	2	dbcorrdb__RAD21__ENCSR000EHX_1__m7	3.13	FALSE	0.00228723
Wt1	Mthfsd	3	dbcorrdb__RAD21__ENCSR000EHX_1__m7	3.13	FALSE	0.00180731
Wt1	Mtss1l	1	dbcorrdb__RAD21__ENCSR000EHX_1__m7	3.13	FALSE	0.00223996
Wt1	Mxd1	3	dbcorrdb__RAD21__ENCSR000EHX_1__m7	3.13	FALSE	0.00250911
Wt1	Myadm	3	dbcorrdb__RAD21__ENCSR000EHX_1__m7	3.13	FALSE	0.00170994
Wt1	Myc	3	dbcorrdb__RAD21__ENCSR000EHX_1__m7	3.13	FALSE	0.00238134
Wt1	Mycbp2	3	dbcorrdb__RAD21__ENCSR000EHX_1__m7	3.13	FALSE	0.00216258
Wt1	Mycn	3	dbcorrdb__RAD21__ENCSR000EHX_1__m7	3.13	FALSE	0.00162037
Wt1	Myh10	3	dbcorrdb__RAD21__ENCSR000EHX_1__m7	3.13	FALSE	0.0018051
Wt1	Myo10	3	dbcorrdb__RAD21__ENCSR000EHX_1__m7	3.13	FALSE	0.00186044
Wt1	N4bp1	1	dbcorrdb__RAD21__ENCSR000EHX_1__m7	3.13	FALSE	0.0018936
Wt1	Ncor2	3	dbcorrdb__RAD21__ENCSR000EHX_1__m7	3.13	FALSE	0.00197531
Wt1	Nde1	3	dbcorrdb__RAD21__ENCSR000EHX_1__m7	3.13	FALSE	0.00225933
Wt1	Nedd4	1	dbcorrdb__RAD21__ENCSR000EHX_1__m7	3.13	FALSE	0.00822268
Wt1	Negr1	3	dbcorrdb__RAD21__ENCSR000EHX_1__m7	3.13	FALSE	0.00157622
Wt1	Nemf	3	dbcorrdb__RAD21__ENCSR000EHX_1__m7	3.13	FALSE	0.00229318
Wt1	Neo1	3	dbcorrdb__RAD21__ENCSR000EHX_1__m7	3.13	FALSE	0.00230436
Wt1	Nf1	3	dbcorrdb__RAD21__ENCSR000EHX_1__m7	3.13	FALSE	0.00226077
Wt1	Nfyb	1	dbcorrdb__RAD21__ENCSR000EHX_1__m7	3.13	FALSE	0.00228827
Wt1	Nlgn2	3	dbcorrdb__RAD21__ENCSR000EHX_1__m7	3.13	FALSE	0.00162429
Wt1	Nmi	3	dbcorrdb__RAD21__ENCSR000EHX_1__m7	3.13	FALSE	0.00254727
Wt1	Nono	1	dbcorrdb__RAD21__ENCSR000EHX_1__m7	3.13	FALSE	0.00206991
Wt1	Notch1	3	dbcorrdb__RAD21__ENCSR000EHX_1__m7	3.13	FALSE	0.00231005
Wt1	Npc1	1	dbcorrdb__RAD21__ENCSR000EHX_1__m7	3.13	FALSE	0.00180507
Wt1	Nphs2	3	dbcorrdb__RAD21__ENCSR000EHX_1__m7	3.13	FALSE	0.0265065
Wt1	Npm1	3	dbcorrdb__RAD21__ENCSR000EHX_1__m7	3.13	FALSE	0.00221354
Wt1	Nr2f1	3	dbcorrdb__RAD21__ENCSR000EHX_1__m7	3.13	FALSE	0.00176197
Wt1	Nrxn2	3	dbcorrdb__RAD21__ENCSR000EHX_1__m7	3.13	FALSE	0.00154867
Wt1	Nsd1	3	dbcorrdb__RAD21__ENCSR000EHX_1__m7	3.13	FALSE	0.00188043
Wt1	Nsg1	1	dbcorrdb__RAD21__ENCSR000EHX_1__m7	3.13	FALSE	0.00155586
Wt1	Nsmce2	2	dbcorrdb__RAD21__ENCSR000EHX_1__m7	3.13	FALSE	0.00220915
Wt1	Nt5dc2	3	dbcorrdb__RAD21__ENCSR000EHX_1__m7	3.13	FALSE	0.00203571
Wt1	Ntm	2	dbcorrdb__RAD21__ENCSR000EHX_1__m7	3.13	FALSE	0.00193298
Wt1	Nuak1	3	dbcorrdb__RAD21__ENCSR000EHX_1__m7	3.13	FALSE	0.00195817
Wt1	Numa1	1	dbcorrdb__RAD21__ENCSR000EHX_1__m7	3.13	FALSE	0.00230234
Wt1	Ogt	3	dbcorrdb__RAD21__ENCSR000EHX_1__m7	3.13	FALSE	0.00252732
Wt1	Ost4	1	dbcorrdb__RAD21__ENCSR000EHX_1__m7	3.13	FALSE	0.0023525
Wt1	Ostc	1	dbcorrdb__RAD21__ENCSR000EHX_1__m7	3.13	FALSE	0.00222456
Wt1	Otud7b	2	dbcorrdb__RAD21__ENCSR000EHX_1__m7	3.13	FALSE	0.00190825
Wt1	Pabpc1	3	dbcorrdb__RAD21__ENCSR000EHX_1__m7	3.13	FALSE	0.00222069
Wt1	Pafah1b1	3	dbcorrdb__RAD21__ENCSR000EHX_1__m7	3.13	FALSE	0.00273174
Wt1	Papola	3	dbcorrdb__RAD21__ENCSR000EHX_1__m7	3.13	FALSE	0.00226663
Wt1	Pax2	3	dbcorrdb__RAD21__ENCSR000EHX_1__m7	3.13	FALSE	0.00218514
Wt1	Pax8	3	dbcorrdb__RAD21__ENCSR000EHX_1__m7	3.13	FALSE	0.00217691
Wt1	Pbx1	3	dbcorrdb__RAD21__ENCSR000EHX_1__m7	3.13	FALSE	0.00225327
Wt1	Pcbp2	3	dbcorrdb__RAD21__ENCSR000EHX_1__m7	3.13	FALSE	0.00203645
Wt1	Pcm1	3	dbcorrdb__RAD21__ENCSR000EHX_1__m7	3.13	FALSE	0.00246099
Wt1	Pcnp	3	dbcorrdb__RAD21__ENCSR000EHX_1__m7	3.13	FALSE	0.00327821
Wt1	Pdia4	1	dbcorrdb__RAD21__ENCSR000EHX_1__m7	3.13	FALSE	0.00659591
Wt1	Pdlim7	2	dbcorrdb__RAD21__ENCSR000EHX_1__m7	3.13	FALSE	0.00194771
Wt1	Pds5b	3	dbcorrdb__RAD21__ENCSR000EHX_1__m7	3.13	FALSE	0.00187484
Wt1	Peli1	3	dbcorrdb__RAD21__ENCSR000EHX_1__m7	3.13	FALSE	0.00194097
Wt1	Phc2	3	dbcorrdb__RAD21__ENCSR000EHX_1__m7	3.13	FALSE	0.00192519
Wt1	Phf21a	3	dbcorrdb__RAD21__ENCSR000EHX_1__m7	3.13	FALSE	0.00241104
Wt1	Phf3	3	dbcorrdb__RAD21__ENCSR000EHX_1__m7	3.13	FALSE	0.00209355
Wt1	Phkb	2	dbcorrdb__RAD21__ENCSR000EHX_1__m7	3.13	FALSE	0.00226857
Wt1	Pip5k1a	3	dbcorrdb__RAD21__ENCSR000EHX_1__m7	3.13	FALSE	0.00285997
Wt1	Plcg1	2	dbcorrdb__RAD21__ENCSR000EHX_1__m7	3.13	FALSE	0.00246939
Wt1	Plekhg2	1	dbcorrdb__RAD21__ENCSR000EHX_1__m7	3.13	FALSE	0.00206419
Wt1	Plekhh3	3	dbcorrdb__RAD21__ENCSR000EHX_1__m7	3.13	FALSE	0.00272764
Wt1	Pltp	1	dbcorrdb__RAD21__ENCSR000EHX_1__m7	3.13	FALSE	0.00197523
Wt1	Plxdc2	2	dbcorrdb__RAD21__ENCSR000EHX_1__m7	3.13	FALSE	0.00217327
Wt1	Pnrc2	2	dbcorrdb__RAD21__ENCSR000EHX_1__m7	3.13	FALSE	0.00234813
Wt1	Polr2g	1	dbcorrdb__RAD21__ENCSR000EHX_1__m7	3.13	FALSE	0.00458402
Wt1	Pou2f1	3	dbcorrdb__RAD21__ENCSR000EHX_1__m7	3.13	FALSE	0.00245333
Wt1	Pphln1	2	dbcorrdb__RAD21__ENCSR000EHX_1__m7	3.13	FALSE	0.0020435
Wt1	Ppp1r14b	2	dbcorrdb__RAD21__ENCSR000EHX_1__m7	3.13	FALSE	0.00211416
Wt1	Ppp1r16b	1	dbcorrdb__RAD21__ENCSR000EHX_1__m7	3.13	FALSE	0.00165351
Wt1	Ppp3ca	3	dbcorrdb__RAD21__ENCSR000EHX_1__m7	3.13	FALSE	0.00246388
Wt1	Ppp4r2	2	dbcorrdb__RAD21__ENCSR000EHX_1__m7	3.13	FALSE	0.00253324
Wt1	Prdx2	3	dbcorrdb__RAD21__ENCSR000EHX_1__m7	3.13	FALSE	0.00217667
Wt1	Prmt1	3	dbcorrdb__RAD21__ENCSR000EHX_1__m7	3.13	FALSE	0.00228678
Wt1	Prpf4b	1	dbcorrdb__RAD21__ENCSR000EHX_1__m7	3.13	FALSE	0.00290823
Wt1	Prr12	3	dbcorrdb__RAD21__ENCSR000EHX_1__m7	3.13	FALSE	0.0016688
Wt1	Prrc2b	3	dbcorrdb__RAD21__ENCSR000EHX_1__m7	3.13	FALSE	0.00182884
Wt1	Prrc2c	2	dbcorrdb__RAD21__ENCSR000EHX_1__m7	3.13	FALSE	0.00215255
Wt1	Psmb1	2	dbcorrdb__RAD21__ENCSR000EHX_1__m7	3.13	FALSE	0.00217764
Wt1	Psmd7	3	dbcorrdb__RAD21__ENCSR000EHX_1__m7	3.13	FALSE	0.00211117
Wt1	Ptbp1	2	dbcorrdb__RAD21__ENCSR000EHX_1__m7	3.13	FALSE	0.00240513
Wt1	Ptch1	3	dbcorrdb__RAD21__ENCSR000EHX_1__m7	3.13	FALSE	0.00243036
Wt1	Ptp4a2	3	dbcorrdb__RAD21__ENCSR000EHX_1__m7	3.13	FALSE	0.00203175
Wt1	Ptpra	3	dbcorrdb__RAD21__ENCSR000EHX_1__m7	3.13	FALSE	0.00254408
Wt1	Pum1	3	dbcorrdb__RAD21__ENCSR000EHX_1__m7	3.13	FALSE	0.00221924
Wt1	Pwwp2a	3	dbcorrdb__RAD21__ENCSR000EHX_1__m7	3.13	FALSE	0.00230319
Wt1	Qrich1	3	dbcorrdb__RAD21__ENCSR000EHX_1__m7	3.13	FALSE	0.0019178
Wt1	R3hdml	2	dbcorrdb__RAD21__ENCSR000EHX_1__m7	3.13	FALSE	0.0486662
Wt1	Rab11fip2	3	dbcorrdb__RAD21__ENCSR000EHX_1__m7	3.13	FALSE	0.00193147
Wt1	Rab12	1	dbcorrdb__RAD21__ENCSR000EHX_1__m7	3.13	FALSE	0.00193409
Wt1	Rab3il1	2	dbcorrdb__RAD21__ENCSR000EHX_1__m7	3.13	FALSE	0.00213769
Wt1	Rad54l	2	dbcorrdb__RAD21__ENCSR000EHX_1__m7	3.13	FALSE	0.00172739
Wt1	Rai1	3	dbcorrdb__RAD21__ENCSR000EHX_1__m7	3.13	FALSE	0.00161773
Wt1	Ranbp6	3	dbcorrdb__RAD21__ENCSR000EHX_1__m7	3.13	FALSE	0.0023906
Wt1	Rasgrp2	3	dbcorrdb__RAD21__ENCSR000EHX_1__m7	3.13	FALSE	0.00215442
Wt1	Rbbp5	2	dbcorrdb__RAD21__ENCSR000EHX_1__m7	3.13	FALSE	0.00273965
Wt1	Rbbp6	3	dbcorrdb__RAD21__ENCSR000EHX_1__m7	3.13	FALSE	0.00265404
Wt1	Rbm17	2	dbcorrdb__RAD21__ENCSR000EHX_1__m7	3.13	FALSE	0.00197113
Wt1	Rbm28	2	dbcorrdb__RAD21__ENCSR000EHX_1__m7	3.13	FALSE	0.0021717
Wt1	Rbm4b	2	dbcorrdb__RAD21__ENCSR000EHX_1__m7	3.13	FALSE	0.00270425
Wt1	Reps1	3	dbcorrdb__RAD21__ENCSR000EHX_1__m7	3.13	FALSE	0.00155343
Wt1	Rere	3	dbcorrdb__RAD21__ENCSR000EHX_1__m7	3.13	FALSE	0.00246189
Wt1	Rest	3	dbcorrdb__RAD21__ENCSR000EHX_1__m7	3.13	FALSE	0.00229106
Wt1	Rfx3	3	dbcorrdb__RAD21__ENCSR000EHX_1__m7	3.13	FALSE	0.001992
Wt1	Rgs12	3	dbcorrdb__RAD21__ENCSR000EHX_1__m7	3.13	FALSE	0.00198964
Wt1	Rhob	3	dbcorrdb__RAD21__ENCSR000EHX_1__m7	3.13	FALSE	0.00201845
Wt1	Rmi1	3	dbcorrdb__RAD21__ENCSR000EHX_1__m7	3.13	FALSE	0.00148871
Wt1	Rnf144a	3	dbcorrdb__RAD21__ENCSR000EHX_1__m7	3.13	FALSE	0.00230683
Wt1	Rnf146	1	dbcorrdb__RAD21__ENCSR000EHX_1__m7	3.13	FALSE	0.00208992
Wt1	Rnf150	3	dbcorrdb__RAD21__ENCSR000EHX_1__m7	3.13	FALSE	0.00923347
Wt1	Rnf187	3	dbcorrdb__RAD21__ENCSR000EHX_1__m7	3.13	FALSE	0.00271038
Wt1	Rnf219	3	dbcorrdb__RAD21__ENCSR000EHX_1__m7	3.13	FALSE	0.00153503
Wt1	Rnf4	3	dbcorrdb__RAD21__ENCSR000EHX_1__m7	3.13	FALSE	0.00221261
Wt1	Rnft1	2	dbcorrdb__RAD21__ENCSR000EHX_1__m7	3.13	FALSE	0.00210358
Wt1	Rock2	3	dbcorrdb__RAD21__ENCSR000EHX_1__m7	3.13	FALSE	0.00211766
Wt1	Rpl17	3	dbcorrdb__RAD21__ENCSR000EHX_1__m7	3.13	FALSE	0.00254167
Wt1	Rpl21	2	dbcorrdb__RAD21__ENCSR000EHX_1__m7	3.13	FALSE	0.00463734
Wt1	Rpl26	1	dbcorrdb__RAD21__ENCSR000EHX_1__m7	3.13	FALSE	0.00232259
Wt1	Rpl35a	1	dbcorrdb__RAD21__ENCSR000EHX_1__m7	3.13	FALSE	0.00218749
Wt1	Rpl39	2	dbcorrdb__RAD21__ENCSR000EHX_1__m7	3.13	FALSE	0.00244277
Wt1	Rplp0	1	dbcorrdb__RAD21__ENCSR000EHX_1__m7	3.13	FALSE	0.00277901
Wt1	Rps24	1	dbcorrdb__RAD21__ENCSR000EHX_1__m7	3.13	FALSE	0.00184738
Wt1	Rps6	1	dbcorrdb__RAD21__ENCSR000EHX_1__m7	3.13	FALSE	0.00241711
Wt1	Rps6ka3	3	dbcorrdb__RAD21__ENCSR000EHX_1__m7	3.13	FALSE	0.0020236
Wt1	Rps8	1	dbcorrdb__RAD21__ENCSR000EHX_1__m7	3.13	FALSE	0.00259113
Wt1	Rrp15	2	dbcorrdb__RAD21__ENCSR000EHX_1__m7	3.13	FALSE	0.00181298
Wt1	Rsf1	3	dbcorrdb__RAD21__ENCSR000EHX_1__m7	3.13	FALSE	0.00183942
Wt1	Rsrc1	3	dbcorrdb__RAD21__ENCSR000EHX_1__m7	3.13	FALSE	0.00244591
Wt1	Rtf1	3	dbcorrdb__RAD21__ENCSR000EHX_1__m7	3.13	FALSE	0.00208777
Wt1	Sall1	3	dbcorrdb__RAD21__ENCSR000EHX_1__m7	3.13	FALSE	0.00236392
Wt1	Scube3	3	dbcorrdb__RAD21__ENCSR000EHX_1__m7	3.13	FALSE	0.00234032
Wt1	Sdad1	2	dbcorrdb__RAD21__ENCSR000EHX_1__m7	3.13	FALSE	0.00191165
Wt1	Sec23a	3	dbcorrdb__RAD21__ENCSR000EHX_1__m7	3.13	FALSE	0.00230017
Wt1	Sema3a	2	dbcorrdb__RAD21__ENCSR000EHX_1__m7	3.13	FALSE	0.00204341
Wt1	Senp6	3	dbcorrdb__RAD21__ENCSR000EHX_1__m7	3.13	FALSE	0.00201882
Wt1	2020-09-06	3	dbcorrdb__RAD21__ENCSR000EHX_1__m7	3.13	FALSE	0.00172961
Wt1	2020-09-07	3	dbcorrdb__RAD21__ENCSR000EHX_1__m7	3.13	FALSE	0.00228818
Wt1	Serf1	2	dbcorrdb__RAD21__ENCSR000EHX_1__m7	3.13	FALSE	0.00262044
Wt1	Sesn3	3	dbcorrdb__RAD21__ENCSR000EHX_1__m7	3.13	FALSE	0.00248093
Wt1	Set	3	dbcorrdb__RAD21__ENCSR000EHX_1__m7	3.13	FALSE	0.00245707
Wt1	Setd2	3	dbcorrdb__RAD21__ENCSR000EHX_1__m7	3.13	FALSE	0.00189706
Wt1	Sf3b1	2	dbcorrdb__RAD21__ENCSR000EHX_1__m7	3.13	FALSE	0.00289088
Wt1	Sf3b2	3	dbcorrdb__RAD21__ENCSR000EHX_1__m7	3.13	FALSE	0.00221153
Wt1	Sf3b3	2	dbcorrdb__RAD21__ENCSR000EHX_1__m7	3.13	FALSE	0.00282385
Wt1	Sh3gl3	1	dbcorrdb__RAD21__ENCSR000EHX_1__m7	3.13	FALSE	0.00207975
Wt1	Sh3glb1	3	dbcorrdb__RAD21__ENCSR000EHX_1__m7	3.13	FALSE	0.00317703
Wt1	Siah1a	3	dbcorrdb__RAD21__ENCSR000EHX_1__m7	3.13	FALSE	0.00205729
Wt1	Sik2	3	dbcorrdb__RAD21__ENCSR000EHX_1__m7	3.13	FALSE	0.00195248
Wt1	Sipa1l2	3	dbcorrdb__RAD21__ENCSR000EHX_1__m7	3.13	FALSE	0.00167076
Wt1	Six2	3	dbcorrdb__RAD21__ENCSR000EHX_1__m7	3.13	FALSE	0.00173012
Wt1	Six5	2	dbcorrdb__RAD21__ENCSR000EHX_1__m7	3.13	FALSE	0.00142843
Wt1	Ski	3	dbcorrdb__RAD21__ENCSR000EHX_1__m7	3.13	FALSE	0.00215995
Wt1	Slc38a2	3	dbcorrdb__RAD21__ENCSR000EHX_1__m7	3.13	FALSE	0.00295456
Wt1	Slc43a3	3	dbcorrdb__RAD21__ENCSR000EHX_1__m7	3.13	FALSE	0.00135478
Wt1	Slc6a6	3	dbcorrdb__RAD21__ENCSR000EHX_1__m7	3.13	FALSE	0.0017104
Wt1	Smad5	1	dbcorrdb__RAD21__ENCSR000EHX_1__m7	3.13	FALSE	0.00186095
Wt1	Smarce1	3	dbcorrdb__RAD21__ENCSR000EHX_1__m7	3.13	FALSE	0.00209895
Wt1	Smchd1	3	dbcorrdb__RAD21__ENCSR000EHX_1__m7	3.13	FALSE	0.00197484
Wt1	Smg6	3	dbcorrdb__RAD21__ENCSR000EHX_1__m7	3.13	FALSE	0.00187056
Wt1	Smug1	3	dbcorrdb__RAD21__ENCSR000EHX_1__m7	3.13	FALSE	0.00176883
Wt1	Snd1	2	dbcorrdb__RAD21__ENCSR000EHX_1__m7	3.13	FALSE	0.00178532
Wt1	Snrnp70	3	dbcorrdb__RAD21__ENCSR000EHX_1__m7	3.13	FALSE	0.00230535
Wt1	Snrpd1	3	dbcorrdb__RAD21__ENCSR000EHX_1__m7	3.13	FALSE	0.00212823
Wt1	Sntb2	3	dbcorrdb__RAD21__ENCSR000EHX_1__m7	3.13	FALSE	0.00178776
Wt1	Snw1	3	dbcorrdb__RAD21__ENCSR000EHX_1__m7	3.13	FALSE	0.00239817
Wt1	Soat1	3	dbcorrdb__RAD21__ENCSR000EHX_1__m7	3.13	FALSE	0.00229333
Wt1	Sobp	2	dbcorrdb__RAD21__ENCSR000EHX_1__m7	3.13	FALSE	0.00184405
Wt1	Sox12	3	dbcorrdb__RAD21__ENCSR000EHX_1__m7	3.13	FALSE	0.00199016
Wt1	Sox4	3	dbcorrdb__RAD21__ENCSR000EHX_1__m7	3.13	FALSE	0.00214254
Wt1	Sp4	3	dbcorrdb__RAD21__ENCSR000EHX_1__m7	3.13	FALSE	0.00211789
Wt1	Spag9	2	dbcorrdb__RAD21__ENCSR000EHX_1__m7	3.13	FALSE	0.00341363
Wt1	Spats2	3	dbcorrdb__RAD21__ENCSR000EHX_1__m7	3.13	FALSE	0.0022977
Wt1	Spop	3	dbcorrdb__RAD21__ENCSR000EHX_1__m7	3.13	FALSE	0.00247307
Wt1	Srrm2	3	dbcorrdb__RAD21__ENCSR000EHX_1__m7	3.13	FALSE	0.0026832
Wt1	Srsf2	2	dbcorrdb__RAD21__ENCSR000EHX_1__m7	3.13	FALSE	0.0024319
Wt1	Srsf3	3	dbcorrdb__RAD21__ENCSR000EHX_1__m7	3.13	FALSE	0.00281198
Wt1	Srsf7	3	dbcorrdb__RAD21__ENCSR000EHX_1__m7	3.13	FALSE	0.00198419
Wt1	Ssb	2	dbcorrdb__RAD21__ENCSR000EHX_1__m7	3.13	FALSE	0.00220847
Wt1	Sspn	3	dbcorrdb__RAD21__ENCSR000EHX_1__m7	3.13	FALSE	0.00222056
Wt1	Ssr3	3	dbcorrdb__RAD21__ENCSR000EHX_1__m7	3.13	FALSE	0.0026435
Wt1	Stag2	3	dbcorrdb__RAD21__ENCSR000EHX_1__m7	3.13	FALSE	0.00175393
Wt1	Stambp	3	dbcorrdb__RAD21__ENCSR000EHX_1__m7	3.13	FALSE	0.00182487
Wt1	Stau1	3	dbcorrdb__RAD21__ENCSR000EHX_1__m7	3.13	FALSE	0.00188526
Wt1	Stmn1	3	dbcorrdb__RAD21__ENCSR000EHX_1__m7	3.13	FALSE	0.00234321
Wt1	Strn3	2	dbcorrdb__RAD21__ENCSR000EHX_1__m7	3.13	FALSE	0.00226347
Wt1	Stx16	3	dbcorrdb__RAD21__ENCSR000EHX_1__m7	3.13	FALSE	0.00223713
Wt1	Sub1	3	dbcorrdb__RAD21__ENCSR000EHX_1__m7	3.13	FALSE	0.00216137
Wt1	Tab2	3	dbcorrdb__RAD21__ENCSR000EHX_1__m7	3.13	FALSE	0.00246977
Wt1	Tbp	3	dbcorrdb__RAD21__ENCSR000EHX_1__m7	3.13	FALSE	0.00306395
Wt1	Tcerg1	1	dbcorrdb__RAD21__ENCSR000EHX_1__m7	3.13	FALSE	0.00296565
Wt1	Tcf20	3	dbcorrdb__RAD21__ENCSR000EHX_1__m7	3.13	FALSE	0.0019472
Wt1	Tcf3	3	dbcorrdb__RAD21__ENCSR000EHX_1__m7	3.13	FALSE	0.00202368
Wt1	Tcf7l2	3	dbcorrdb__RAD21__ENCSR000EHX_1__m7	3.13	FALSE	0.00238282
Wt1	Tead2	3	dbcorrdb__RAD21__ENCSR000EHX_1__m7	3.13	FALSE	0.00153771
Wt1	Tfdp2	3	dbcorrdb__RAD21__ENCSR000EHX_1__m7	3.13	FALSE	0.00205663
Wt1	Tgfb2	3	dbcorrdb__RAD21__ENCSR000EHX_1__m7	3.13	FALSE	0.00168437
Wt1	Tgif2	3	dbcorrdb__RAD21__ENCSR000EHX_1__m7	3.13	FALSE	0.00197398
Wt1	Thsd4	1	dbcorrdb__RAD21__ENCSR000EHX_1__m7	3.13	FALSE	0.00191229
Wt1	Tlk2	3	dbcorrdb__RAD21__ENCSR000EHX_1__m7	3.13	FALSE	0.00193425
Wt1	Tmem57	3	dbcorrdb__RAD21__ENCSR000EHX_1__m7	3.13	FALSE	0.00206507
Wt1	Tmem98	3	dbcorrdb__RAD21__ENCSR000EHX_1__m7	3.13	FALSE	0.00196722
Wt1	Tnrc18	3	dbcorrdb__RAD21__ENCSR000EHX_1__m7	3.13	FALSE	0.00243368
Wt1	Tnrc6b	2	dbcorrdb__RAD21__ENCSR000EHX_1__m7	3.13	FALSE	0.00275015
Wt1	Tns3	1	dbcorrdb__RAD21__ENCSR000EHX_1__m7	3.13	FALSE	0.00446482
Wt1	Tob1	3	dbcorrdb__RAD21__ENCSR000EHX_1__m7	3.13	FALSE	0.00227001
Wt1	Top2b	2	dbcorrdb__RAD21__ENCSR000EHX_1__m7	3.13	FALSE	0.00241621
Wt1	Tpm2	3	dbcorrdb__RAD21__ENCSR000EHX_1__m7	3.13	FALSE	0.00221366
Wt1	Tpm3	3	dbcorrdb__RAD21__ENCSR000EHX_1__m7	3.13	FALSE	0.00205569
Wt1	Tpst1	3	dbcorrdb__RAD21__ENCSR000EHX_1__m7	3.13	FALSE	0.00143098
Wt1	Traf1	2	dbcorrdb__RAD21__ENCSR000EHX_1__m7	3.13	FALSE	0.00139523
Wt1	Trp53i11	3	dbcorrdb__RAD21__ENCSR000EHX_1__m7	3.13	FALSE	0.00206788
Wt1	Tsc22d3	1	dbcorrdb__RAD21__ENCSR000EHX_1__m7	3.13	FALSE	0.00157557
Wt1	Tspan4	3	dbcorrdb__RAD21__ENCSR000EHX_1__m7	3.13	FALSE	0.00246295
Wt1	Tubb5	1	dbcorrdb__RAD21__ENCSR000EHX_1__m7	3.13	FALSE	0.00228864
Wt1	Ubap2	3	dbcorrdb__RAD21__ENCSR000EHX_1__m7	3.13	FALSE	0.00264344
Wt1	Ube2b	3	dbcorrdb__RAD21__ENCSR000EHX_1__m7	3.13	FALSE	0.00251488
Wt1	Ube3a	3	dbcorrdb__RAD21__ENCSR000EHX_1__m7	3.13	FALSE	0.00244089
Wt1	Ube4b	3	dbcorrdb__RAD21__ENCSR000EHX_1__m7	3.13	FALSE	0.00180679
Wt1	Ubl3	2	dbcorrdb__RAD21__ENCSR000EHX_1__m7	3.13	FALSE	0.00251505
Wt1	Ubn2	2	dbcorrdb__RAD21__ENCSR000EHX_1__m7	3.13	FALSE	0.00272702
Wt1	Uncx	3	dbcorrdb__RAD21__ENCSR000EHX_1__m7	3.13	FALSE	0.00245003
Wt1	Usp1	1	dbcorrdb__RAD21__ENCSR000EHX_1__m7	3.13	FALSE	0.00191833
Wt1	Utp14b	3	dbcorrdb__RAD21__ENCSR000EHX_1__m7	3.13	FALSE	0.00186044
Wt1	Wac	3	dbcorrdb__RAD21__ENCSR000EHX_1__m7	3.13	FALSE	0.00248491
Wt1	Wdfy3	3	dbcorrdb__RAD21__ENCSR000EHX_1__m7	3.13	FALSE	0.00193734
Wt1	Wdr89	1	dbcorrdb__RAD21__ENCSR000EHX_1__m7	3.13	FALSE	0.0022533
Wt1	Wdtc1	3	dbcorrdb__RAD21__ENCSR000EHX_1__m7	3.13	FALSE	0.00223093
Wt1	Xrn1	3	dbcorrdb__RAD21__ENCSR000EHX_1__m7	3.13	FALSE	0.00224679
Wt1	Xylt1	2	dbcorrdb__RAD21__ENCSR000EHX_1__m7	3.13	FALSE	0.00248965
Wt1	Ypel1	3	dbcorrdb__RAD21__ENCSR000EHX_1__m7	3.13	FALSE	0.00174332
Wt1	Ywhaq	3	dbcorrdb__RAD21__ENCSR000EHX_1__m7	3.13	FALSE	0.00205653
Wt1	Ywhaz	3	dbcorrdb__RAD21__ENCSR000EHX_1__m7	3.13	FALSE	0.00213621
Wt1	Yy1	3	dbcorrdb__RAD21__ENCSR000EHX_1__m7	3.13	FALSE	0.0021802
Wt1	Zbtb12	3	dbcorrdb__RAD21__ENCSR000EHX_1__m7	3.13	FALSE	0.0014556
Wt1	Zbtb22	3	dbcorrdb__RAD21__ENCSR000EHX_1__m7	3.13	FALSE	0.00252529
Wt1	Zbtb7a	3	dbcorrdb__RAD21__ENCSR000EHX_1__m7	3.13	FALSE	0.00216075
Wt1	Zc3h4	3	dbcorrdb__RAD21__ENCSR000EHX_1__m7	3.13	FALSE	0.00184888
Wt1	Zc3h7b	3	dbcorrdb__RAD21__ENCSR000EHX_1__m7	3.13	FALSE	0.00193264
Wt1	Zcchc11	3	dbcorrdb__RAD21__ENCSR000EHX_1__m7	3.13	FALSE	0.00246185
Wt1	Zcchc24	2	dbcorrdb__RAD21__ENCSR000EHX_1__m7	3.13	FALSE	0.00229177
Wt1	Zcchc7	3	dbcorrdb__RAD21__ENCSR000EHX_1__m7	3.13	FALSE	0.00227664
Wt1	Zeb2	3	dbcorrdb__RAD21__ENCSR000EHX_1__m7	3.13	FALSE	0.00255946
Wt1	Zfand5	3	dbcorrdb__RAD21__ENCSR000EHX_1__m7	3.13	FALSE	0.00225304
Wt1	Zfand6	3	dbcorrdb__RAD21__ENCSR000EHX_1__m7	3.13	FALSE	0.00229728
Wt1	Zfhx2	3	dbcorrdb__RAD21__ENCSR000EHX_1__m7	3.13	FALSE	0.00221287
Wt1	Zfhx3	3	dbcorrdb__RAD21__ENCSR000EHX_1__m7	3.13	FALSE	0.00198203
Wt1	Zfp143	3	dbcorrdb__RAD21__ENCSR000EHX_1__m7	3.13	FALSE	0.00203327
Wt1	Zfp146	2	dbcorrdb__RAD21__ENCSR000EHX_1__m7	3.13	FALSE	0.00212493
Wt1	Zfp260	1	dbcorrdb__RAD21__ENCSR000EHX_1__m7	3.13	FALSE	0.00315739
Wt1	Zfp36l2	3	dbcorrdb__RAD21__ENCSR000EHX_1__m7	3.13	FALSE	0.00186421
Wt1	Zfp503	3	dbcorrdb__RAD21__ENCSR000EHX_1__m7	3.13	FALSE	0.0018554
Wt1	Zfp516	3	dbcorrdb__RAD21__ENCSR000EHX_1__m7	3.13	FALSE	0.00235037
Wt1	Zfp532	3	dbcorrdb__RAD21__ENCSR000EHX_1__m7	3.13	FALSE	0.00161394
Wt1	Zfp609	2	dbcorrdb__RAD21__ENCSR000EHX_1__m7	3.13	FALSE	0.0022263
Wt1	Zfp62	1	dbcorrdb__RAD21__ENCSR000EHX_1__m7	3.13	FALSE	0.00189785
Wt1	Zfp644	1	dbcorrdb__RAD21__ENCSR000EHX_1__m7	3.13	FALSE	0.00233597
Wt1	Zfp703	3	dbcorrdb__RAD21__ENCSR000EHX_1__m7	3.13	FALSE	0.00236118
Wt1	Zfp771	3	dbcorrdb__RAD21__ENCSR000EHX_1__m7	3.13	FALSE	0.00189031
Wt1	Zfp827	3	dbcorrdb__RAD21__ENCSR000EHX_1__m7	3.13	FALSE	0.00187812
Wt1	Zfp90	2	dbcorrdb__RAD21__ENCSR000EHX_1__m7	3.13	FALSE	0.00182525
Wt1	Zmym2	3	dbcorrdb__RAD21__ENCSR000EHX_1__m7	3.13	FALSE	0.0022074
Wt1	Zmym5	2	dbcorrdb__RAD21__ENCSR000EHX_1__m7	3.13	FALSE	0.00252837
Wt1	Arid4a	2	dbcorrdb__EZH2__ENCSR000ARD_1__m6	3.1	FALSE	0.00217515
Wt1	Armcx1	2	dbcorrdb__EZH2__ENCSR000ARD_1__m6	3.1	FALSE	0.0019158
Wt1	Aspscr1	2	dbcorrdb__EZH2__ENCSR000ARD_1__m6	3.1	FALSE	0.0017606
Wt1	Atf4	1	dbcorrdb__EZH2__ENCSR000ARD_1__m6	3.1	FALSE	0.0029314
Wt1	Baz1a	1	dbcorrdb__EZH2__ENCSR000ARD_1__m6	3.1	FALSE	0.00169101
Wt1	Bnip3l	1	dbcorrdb__EZH2__ENCSR000ARD_1__m6	3.1	FALSE	0.00359825
Wt1	Brd2	2	dbcorrdb__EZH2__ENCSR000ARD_1__m6	3.1	FALSE	0.0020872
Wt1	Brd4	2	dbcorrdb__EZH2__ENCSR000ARD_1__m6	3.1	FALSE	0.00235287
Wt1	Btaf1	2	dbcorrdb__EZH2__ENCSR000ARD_1__m6	3.1	FALSE	0.00250598
Wt1	Bub3	1	dbcorrdb__EZH2__ENCSR000ARD_1__m6	3.1	FALSE	0.00170334
Wt1	Bzw2	2	dbcorrdb__EZH2__ENCSR000ARD_1__m6	3.1	FALSE	0.00191384
Wt1	Calu	1	dbcorrdb__EZH2__ENCSR000ARD_1__m6	3.1	FALSE	0.00225953
Wt1	Cbx3	2	dbcorrdb__EZH2__ENCSR000ARD_1__m6	3.1	FALSE	0.00185356
Wt1	Ccdc50	2	dbcorrdb__EZH2__ENCSR000ARD_1__m6	3.1	FALSE	0.00230284
Wt1	Ccdc8	3	dbcorrdb__EZH2__ENCSR000ARD_1__m6	3.1	FALSE	0.00273155
Wt1	Cdc25a	1	dbcorrdb__EZH2__ENCSR000ARD_1__m6	3.1	FALSE	0.00195524
Wt1	Cdh2	2	dbcorrdb__EZH2__ENCSR000ARD_1__m6	3.1	FALSE	0.00198014
Wt1	Cfl2	1	dbcorrdb__EZH2__ENCSR000ARD_1__m6	3.1	FALSE	0.00246488
Wt1	Ckap5	2	dbcorrdb__EZH2__ENCSR000ARD_1__m6	3.1	FALSE	0.00161921
Wt1	Colec12	2	dbcorrdb__EZH2__ENCSR000ARD_1__m6	3.1	FALSE	0.0015275
Wt1	Cops2	2	dbcorrdb__EZH2__ENCSR000ARD_1__m6	3.1	FALSE	0.00171462
Wt1	Dbn1	1	dbcorrdb__EZH2__ENCSR000ARD_1__m6	3.1	FALSE	0.00186147
Wt1	Dcun1d5	2	dbcorrdb__EZH2__ENCSR000ARD_1__m6	3.1	FALSE	0.00218148
Wt1	Dhx30	1	dbcorrdb__EZH2__ENCSR000ARD_1__m6	3.1	FALSE	0.00246241
Wt1	Dpysl2	2	dbcorrdb__EZH2__ENCSR000ARD_1__m6	3.1	FALSE	0.00228016
Wt1	Dusp5	2	dbcorrdb__EZH2__ENCSR000ARD_1__m6	3.1	FALSE	0.0018288
Wt1	Dzip1	1	dbcorrdb__EZH2__ENCSR000ARD_1__m6	3.1	FALSE	0.00212613
Wt1	Eif5	2	dbcorrdb__EZH2__ENCSR000ARD_1__m6	3.1	FALSE	0.00274772
Wt1	Elavl4	2	dbcorrdb__EZH2__ENCSR000ARD_1__m6	3.1	FALSE	0.00191955
Wt1	Eml4	1	dbcorrdb__EZH2__ENCSR000ARD_1__m6	3.1	FALSE	0.00190432
Wt1	Fbln1	1	dbcorrdb__EZH2__ENCSR000ARD_1__m6	3.1	FALSE	0.00218498
Wt1	Fbn1	2	dbcorrdb__EZH2__ENCSR000ARD_1__m6	3.1	FALSE	0.00141756
Wt1	Fbn2	2	dbcorrdb__EZH2__ENCSR000ARD_1__m6	3.1	FALSE	0.00183941
Wt1	Fgfrl1	2	dbcorrdb__EZH2__ENCSR000ARD_1__m6	3.1	FALSE	0.00172222
Wt1	Fkbp1a	1	dbcorrdb__EZH2__ENCSR000ARD_1__m6	3.1	FALSE	0.00210971
Wt1	Fnbp4	2	dbcorrdb__EZH2__ENCSR000ARD_1__m6	3.1	FALSE	0.00190008
Wt1	Fndc3a	2	dbcorrdb__EZH2__ENCSR000ARD_1__m6	3.1	FALSE	0.002066
Wt1	Ganab	1	dbcorrdb__EZH2__ENCSR000ARD_1__m6	3.1	FALSE	0.0030186
Wt1	Gbf1	2	dbcorrdb__EZH2__ENCSR000ARD_1__m6	3.1	FALSE	0.00182473
Wt1	Git2	1	dbcorrdb__EZH2__ENCSR000ARD_1__m6	3.1	FALSE	0.00168302
Wt1	Heyl	2	dbcorrdb__EZH2__ENCSR000ARD_1__m6	3.1	FALSE	0.00178575
Wt1	Hk2	2	dbcorrdb__EZH2__ENCSR000ARD_1__m6	3.1	FALSE	0.00159896
Wt1	Hnrnpl	1	dbcorrdb__EZH2__ENCSR000ARD_1__m6	3.1	FALSE	0.00201402
Wt1	Igsf9	2	dbcorrdb__EZH2__ENCSR000ARD_1__m6	3.1	FALSE	0.00192528
Wt1	Kdelr2	2	dbcorrdb__EZH2__ENCSR000ARD_1__m6	3.1	FALSE	0.00250835
Wt1	Mcam	1	dbcorrdb__EZH2__ENCSR000ARD_1__m6	3.1	FALSE	0.00196495
Wt1	Med27	1	dbcorrdb__EZH2__ENCSR000ARD_1__m6	3.1	FALSE	0.00990164
Wt1	Mettl9	2	dbcorrdb__EZH2__ENCSR000ARD_1__m6	3.1	FALSE	0.00209355
Wt1	Mgat4a	1	dbcorrdb__EZH2__ENCSR000ARD_1__m6	3.1	FALSE	0.00157523
Wt1	Mical3	1	dbcorrdb__EZH2__ENCSR000ARD_1__m6	3.1	FALSE	0.00229574
Wt1	Mprip	1	dbcorrdb__EZH2__ENCSR000ARD_1__m6	3.1	FALSE	0.00203602
Wt1	Msi1	2	dbcorrdb__EZH2__ENCSR000ARD_1__m6	3.1	FALSE	0.00162961
Wt1	Mtch1	2	dbcorrdb__EZH2__ENCSR000ARD_1__m6	3.1	FALSE	0.00903016
Wt1	Mxd4	1	dbcorrdb__EZH2__ENCSR000ARD_1__m6	3.1	FALSE	0.00379848
Wt1	Naa15	1	dbcorrdb__EZH2__ENCSR000ARD_1__m6	3.1	FALSE	0.00218735
Wt1	Naca	1	dbcorrdb__EZH2__ENCSR000ARD_1__m6	3.1	FALSE	0.00200757
Wt1	Ncoa5	2	dbcorrdb__EZH2__ENCSR000ARD_1__m6	3.1	FALSE	0.00145972
Wt1	Nnat	1	dbcorrdb__EZH2__ENCSR000ARD_1__m6	3.1	FALSE	0.00200563
Wt1	Notch2	2	dbcorrdb__EZH2__ENCSR000ARD_1__m6	3.1	FALSE	0.00262899
Wt1	Nub1	1	dbcorrdb__EZH2__ENCSR000ARD_1__m6	3.1	FALSE	0.0024496
Wt1	Pclo	2	dbcorrdb__EZH2__ENCSR000ARD_1__m6	3.1	FALSE	0.00239215
Wt1	Pcnx	2	dbcorrdb__EZH2__ENCSR000ARD_1__m6	3.1	FALSE	0.00200638
Wt1	Pdgfc	2	dbcorrdb__EZH2__ENCSR000ARD_1__m6	3.1	FALSE	0.00188625
Wt1	Pdxdc1	1	dbcorrdb__EZH2__ENCSR000ARD_1__m6	3.1	FALSE	0.00206388
Wt1	Phf23	1	dbcorrdb__EZH2__ENCSR000ARD_1__m6	3.1	FALSE	0.00166472
Wt1	Plagl1	2	dbcorrdb__EZH2__ENCSR000ARD_1__m6	3.1	FALSE	0.00242721
Wt1	Plagl2	2	dbcorrdb__EZH2__ENCSR000ARD_1__m6	3.1	FALSE	0.00215121
Wt1	Pld1	3	dbcorrdb__EZH2__ENCSR000ARD_1__m6	3.1	FALSE	0.002864
Wt1	Ppard	2	dbcorrdb__EZH2__ENCSR000ARD_1__m6	3.1	FALSE	0.00373737
Wt1	Ppp1r14a	1	dbcorrdb__EZH2__ENCSR000ARD_1__m6	3.1	FALSE	0.00144712
Wt1	Prdm2	2	dbcorrdb__EZH2__ENCSR000ARD_1__m6	3.1	FALSE	0.00194527
Wt1	Rala	1	dbcorrdb__EZH2__ENCSR000ARD_1__m6	3.1	FALSE	0.00208091
Wt1	Rasa1	1	dbcorrdb__EZH2__ENCSR000ARD_1__m6	3.1	FALSE	0.0019701
Wt1	Rbm27	2	dbcorrdb__EZH2__ENCSR000ARD_1__m6	3.1	FALSE	0.00228565
Wt1	Rcsd1	2	dbcorrdb__EZH2__ENCSR000ARD_1__m6	3.1	FALSE	0.00252232
Wt1	Rdh10	2	dbcorrdb__EZH2__ENCSR000ARD_1__m6	3.1	FALSE	0.00163253
Wt1	Rpl10	1	dbcorrdb__EZH2__ENCSR000ARD_1__m6	3.1	FALSE	0.00174552
Wt1	Rprd2	2	dbcorrdb__EZH2__ENCSR000ARD_1__m6	3.1	FALSE	0.00216287
Wt1	Rps10	2	dbcorrdb__EZH2__ENCSR000ARD_1__m6	3.1	FALSE	0.0024605
Wt1	Rspo3	2	dbcorrdb__EZH2__ENCSR000ARD_1__m6	3.1	FALSE	0.00210241
Wt1	S100a11	2	dbcorrdb__EZH2__ENCSR000ARD_1__m6	3.1	FALSE	0.00272949
Wt1	Scara3	2	dbcorrdb__EZH2__ENCSR000ARD_1__m6	3.1	FALSE	0.00143561
Wt1	Serbp1	1	dbcorrdb__EZH2__ENCSR000ARD_1__m6	3.1	FALSE	0.00256853
Wt1	Setd5	1	dbcorrdb__EZH2__ENCSR000ARD_1__m6	3.1	FALSE	0.00175913
Wt1	Sfrp2	2	dbcorrdb__EZH2__ENCSR000ARD_1__m6	3.1	FALSE	0.00185797
Wt1	Shisa2	1	dbcorrdb__EZH2__ENCSR000ARD_1__m6	3.1	FALSE	0.00171335
Wt1	Slc27a3	2	dbcorrdb__EZH2__ENCSR000ARD_1__m6	3.1	FALSE	0.00288117
Wt1	Slc4a7	1	dbcorrdb__EZH2__ENCSR000ARD_1__m6	3.1	FALSE	0.00178554
Wt1	Smarcc1	1	dbcorrdb__EZH2__ENCSR000ARD_1__m6	3.1	FALSE	0.00244743
Wt1	Snrpb	2	dbcorrdb__EZH2__ENCSR000ARD_1__m6	3.1	FALSE	0.00208656
Wt1	Snrpe	2	dbcorrdb__EZH2__ENCSR000ARD_1__m6	3.1	FALSE	0.00200097
Wt1	Srek1	2	dbcorrdb__EZH2__ENCSR000ARD_1__m6	3.1	FALSE	0.00206963
Wt1	Srrm1	1	dbcorrdb__EZH2__ENCSR000ARD_1__m6	3.1	FALSE	0.00237598
Wt1	Srsf9	2	dbcorrdb__EZH2__ENCSR000ARD_1__m6	3.1	FALSE	0.00296372
Wt1	Tbc1d16	1	dbcorrdb__EZH2__ENCSR000ARD_1__m6	3.1	FALSE	0.00175841
Wt1	Tex10	2	dbcorrdb__EZH2__ENCSR000ARD_1__m6	3.1	FALSE	0.00193308
Wt1	Tmem204	1	dbcorrdb__EZH2__ENCSR000ARD_1__m6	3.1	FALSE	0.00257941
Wt1	Tmod1	1	dbcorrdb__EZH2__ENCSR000ARD_1__m6	3.1	FALSE	0.00202509
Wt1	Trim28	1	dbcorrdb__EZH2__ENCSR000ARD_1__m6	3.1	FALSE	0.00216461
Wt1	Trio	2	dbcorrdb__EZH2__ENCSR000ARD_1__m6	3.1	FALSE	0.0020084
Wt1	Triobp	1	dbcorrdb__EZH2__ENCSR000ARD_1__m6	3.1	FALSE	0.00235548
Wt1	Trp53	2	dbcorrdb__EZH2__ENCSR000ARD_1__m6	3.1	FALSE	0.00230608
Wt1	Twistnb	2	dbcorrdb__EZH2__ENCSR000ARD_1__m6	3.1	FALSE	0.00186991
Wt1	Uba5	2	dbcorrdb__EZH2__ENCSR000ARD_1__m6	3.1	FALSE	0.00225769
Wt1	Ube2r2	2	dbcorrdb__EZH2__ENCSR000ARD_1__m6	3.1	FALSE	0.00213251
Wt1	Ube2s	1	dbcorrdb__EZH2__ENCSR000ARD_1__m6	3.1	FALSE	0.00221189
Wt1	Ubtd2	2	dbcorrdb__EZH2__ENCSR000ARD_1__m6	3.1	FALSE	0.00314002
Wt1	Vamp5	1	dbcorrdb__EZH2__ENCSR000ARD_1__m6	3.1	FALSE	0.00264636
Wt1	Wdr43	2	dbcorrdb__EZH2__ENCSR000ARD_1__m6	3.1	FALSE	0.00176219
Wt1	Ywhah	1	dbcorrdb__EZH2__ENCSR000ARD_1__m6	3.1	FALSE	0.00205405
Wt1	Zdhhc2	2	dbcorrdb__EZH2__ENCSR000ARD_1__m6	3.1	FALSE	0.00183279
Wt1	Zfp322a	1	dbcorrdb__EZH2__ENCSR000ARD_1__m6	3.1	FALSE	0.00248919
Wt1	A430005L14Rik	1	predrem__nrMotif2090	3.09	FALSE	0.00253529
Wt1	Akr1b3	1	predrem__nrMotif2090	3.09	FALSE	0.00270914
Wt1	Arvcf	1	predrem__nrMotif2090	3.09	FALSE	0.00386723
Wt1	Capn7	1	predrem__nrMotif2090	3.09	FALSE	0.00288681
Wt1	Ddx50	1	predrem__nrMotif2090	3.09	FALSE	0.00420334
Wt1	F3	1	predrem__nrMotif2090	3.09	FALSE	0.00368642
Wt1	Fads1	1	predrem__nrMotif2090	3.09	FALSE	0.00274697
Wt1	Fam105a	1	predrem__nrMotif2090	3.09	FALSE	0.00490106
Wt1	Fam172a	2	predrem__nrMotif2090	3.09	FALSE	0.00278993
Wt1	Gapvd1	1	predrem__nrMotif2090	3.09	FALSE	0.00287472
Wt1	Htatsf1	2	predrem__nrMotif2090	3.09	FALSE	0.0028466
Wt1	Rpl28	1	predrem__nrMotif2090	3.09	FALSE	0.00268451
Wt1	Slc25a25	2	predrem__nrMotif2090	3.09	FALSE	0.00272968
Wt1	1110034G24Rik	1	dbcorrdb__XRCC4__ENCSR000FAC_1__m1	3.06	FALSE	0.00215327
Wt1	2310022B05Rik	1	dbcorrdb__XRCC4__ENCSR000FAC_1__m1	3.06	FALSE	0.00194186
Wt1	Aagab	1	dbcorrdb__XRCC4__ENCSR000FAC_1__m1	3.06	FALSE	0.00300751
Wt1	Aatf	1	dbcorrdb__XRCC4__ENCSR000FAC_1__m1	3.06	FALSE	0.00216804
Wt1	Abi2	1	dbcorrdb__XRCC4__ENCSR000FAC_1__m1	3.06	FALSE	0.00170075
Wt1	Abt1	1	dbcorrdb__XRCC4__ENCSR000FAC_1__m1	3.06	FALSE	0.00234453
Wt1	Acbd3	1	dbcorrdb__XRCC4__ENCSR000FAC_1__m1	3.06	FALSE	0.00247523
Wt1	Arglu1	1	dbcorrdb__XRCC4__ENCSR000FAC_1__m1	3.06	FALSE	0.00431015
Wt1	Arid1a	1	dbcorrdb__XRCC4__ENCSR000FAC_1__m1	3.06	FALSE	0.00213825
Wt1	Arih1	1	dbcorrdb__XRCC4__ENCSR000FAC_1__m1	3.06	FALSE	0.00198904
Wt1	Arpc1a	1	dbcorrdb__XRCC4__ENCSR000FAC_1__m1	3.06	FALSE	0.00282515
Wt1	B4galt2	1	dbcorrdb__XRCC4__ENCSR000FAC_1__m1	3.06	FALSE	0.00219995
Wt1	Bcl9	1	dbcorrdb__XRCC4__ENCSR000FAC_1__m1	3.06	FALSE	0.00204953
Wt1	Bptf	1	dbcorrdb__XRCC4__ENCSR000FAC_1__m1	3.06	FALSE	0.00226041
Wt1	Cacna2d1	1	dbcorrdb__XRCC4__ENCSR000FAC_1__m1	3.06	FALSE	0.00166604
Wt1	Cald1	1	dbcorrdb__XRCC4__ENCSR000FAC_1__m1	3.06	FALSE	0.00282315
Wt1	Cbl	1	dbcorrdb__XRCC4__ENCSR000FAC_1__m1	3.06	FALSE	0.00197619
Wt1	Cd83	1	dbcorrdb__XRCC4__ENCSR000FAC_1__m1	3.06	FALSE	0.00170251
Wt1	Cfdp1	1	dbcorrdb__XRCC4__ENCSR000FAC_1__m1	3.06	FALSE	0.00276062
Wt1	Cfl1	1	dbcorrdb__XRCC4__ENCSR000FAC_1__m1	3.06	FALSE	0.00264513
Wt1	Chn2	1	dbcorrdb__XRCC4__ENCSR000FAC_1__m1	3.06	FALSE	0.00207389
Wt1	Ddah2	1	dbcorrdb__XRCC4__ENCSR000FAC_1__m1	3.06	FALSE	0.00230655
Wt1	Ddx39b	1	dbcorrdb__XRCC4__ENCSR000FAC_1__m1	3.06	FALSE	0.00278576
Wt1	Ebpl	1	dbcorrdb__XRCC4__ENCSR000FAC_1__m1	3.06	FALSE	0.00243822
Wt1	Eif3m	1	dbcorrdb__XRCC4__ENCSR000FAC_1__m1	3.06	FALSE	0.028059
Wt1	Fam168a	1	dbcorrdb__XRCC4__ENCSR000FAC_1__m1	3.06	FALSE	0.0022889
Wt1	Frzb	1	dbcorrdb__XRCC4__ENCSR000FAC_1__m1	3.06	FALSE	0.0014451
Wt1	Gar1	1	dbcorrdb__XRCC4__ENCSR000FAC_1__m1	3.06	FALSE	0.002391
Wt1	Gfod2	1	dbcorrdb__XRCC4__ENCSR000FAC_1__m1	3.06	FALSE	0.00248435
Wt1	Golgb1	1	dbcorrdb__XRCC4__ENCSR000FAC_1__m1	3.06	FALSE	0.00200284
Wt1	Gpatch8	1	dbcorrdb__XRCC4__ENCSR000FAC_1__m1	3.06	FALSE	0.00246251
Wt1	Hdac4	1	dbcorrdb__XRCC4__ENCSR000FAC_1__m1	3.06	FALSE	0.00205806
Wt1	Helz	1	dbcorrdb__XRCC4__ENCSR000FAC_1__m1	3.06	FALSE	0.00273592
Wt1	Hmgn2	1	dbcorrdb__XRCC4__ENCSR000FAC_1__m1	3.06	FALSE	0.00224468
Wt1	Hnrnpa3	1	dbcorrdb__XRCC4__ENCSR000FAC_1__m1	3.06	FALSE	0.00230886
Wt1	Il33	1	dbcorrdb__XRCC4__ENCSR000FAC_1__m1	3.06	FALSE	0.00248318
Wt1	Kdm1a	1	dbcorrdb__XRCC4__ENCSR000FAC_1__m1	3.06	FALSE	0.00195905
Wt1	Klc1	1	dbcorrdb__XRCC4__ENCSR000FAC_1__m1	3.06	FALSE	0.00548897
Wt1	Lhfp	1	dbcorrdb__XRCC4__ENCSR000FAC_1__m1	3.06	FALSE	0.00145921
Wt1	Lrig3	1	dbcorrdb__XRCC4__ENCSR000FAC_1__m1	3.06	FALSE	0.00188768
Wt1	Maged1	1	dbcorrdb__XRCC4__ENCSR000FAC_1__m1	3.06	FALSE	0.00205614
Wt1	Magohb	1	dbcorrdb__XRCC4__ENCSR000FAC_1__m1	3.06	FALSE	0.00233885
Wt1	Mbnl2	1	dbcorrdb__XRCC4__ENCSR000FAC_1__m1	3.06	FALSE	0.00244302
Wt1	Mbtps1	1	dbcorrdb__XRCC4__ENCSR000FAC_1__m1	3.06	FALSE	0.00275367
Wt1	Med21	1	dbcorrdb__XRCC4__ENCSR000FAC_1__m1	3.06	FALSE	0.00275612
Wt1	Mpp5	1	dbcorrdb__XRCC4__ENCSR000FAC_1__m1	3.06	FALSE	0.00333304
Wt1	Ncor1	1	dbcorrdb__XRCC4__ENCSR000FAC_1__m1	3.06	FALSE	0.0026293
Wt1	Npy	1	dbcorrdb__XRCC4__ENCSR000FAC_1__m1	3.06	FALSE	0.00217351
Wt1	Pde3b	1	dbcorrdb__XRCC4__ENCSR000FAC_1__m1	3.06	FALSE	0.00184062
Wt1	Ppia	1	dbcorrdb__XRCC4__ENCSR000FAC_1__m1	3.06	FALSE	0.00186649
Wt1	Ppp1r12a	1	dbcorrdb__XRCC4__ENCSR000FAC_1__m1	3.06	FALSE	0.0025324
Wt1	Prrc1	1	dbcorrdb__XRCC4__ENCSR000FAC_1__m1	3.06	FALSE	0.00220031
Wt1	Ptma	1	dbcorrdb__XRCC4__ENCSR000FAC_1__m1	3.06	FALSE	0.00181375
Wt1	Puf60	1	dbcorrdb__XRCC4__ENCSR000FAC_1__m1	3.06	FALSE	0.00230243
Wt1	Rnf214	1	dbcorrdb__XRCC4__ENCSR000FAC_1__m1	3.06	FALSE	0.00195094
Wt1	Rpl34	1	dbcorrdb__XRCC4__ENCSR000FAC_1__m1	3.06	FALSE	0.00193622
Wt1	Rps23	1	dbcorrdb__XRCC4__ENCSR000FAC_1__m1	3.06	FALSE	0.00212528
Wt1	Rsu1	1	dbcorrdb__XRCC4__ENCSR000FAC_1__m1	3.06	FALSE	0.00255113
Wt1	S100pbp	1	dbcorrdb__XRCC4__ENCSR000FAC_1__m1	3.06	FALSE	0.00186646
Wt1	Scaf11	1	dbcorrdb__XRCC4__ENCSR000FAC_1__m1	3.06	FALSE	0.0021413
Wt1	Srsf11	1	dbcorrdb__XRCC4__ENCSR000FAC_1__m1	3.06	FALSE	0.00223366
Wt1	Sumo1	1	dbcorrdb__XRCC4__ENCSR000FAC_1__m1	3.06	FALSE	0.00300197
Wt1	Tgfa	1	dbcorrdb__XRCC4__ENCSR000FAC_1__m1	3.06	FALSE	0.00193779
Wt1	Tgfbrap1	1	dbcorrdb__XRCC4__ENCSR000FAC_1__m1	3.06	FALSE	0.00359622
Wt1	Tia1	1	dbcorrdb__XRCC4__ENCSR000FAC_1__m1	3.06	FALSE	0.00307929
Wt1	Timeless	1	dbcorrdb__XRCC4__ENCSR000FAC_1__m1	3.06	FALSE	0.00215186
Wt1	Tmem39a	1	dbcorrdb__XRCC4__ENCSR000FAC_1__m1	3.06	FALSE	0.00219307
Wt1	Tra2b	1	dbcorrdb__XRCC4__ENCSR000FAC_1__m1	3.06	FALSE	0.00224365
Wt1	Trnt1	1	dbcorrdb__XRCC4__ENCSR000FAC_1__m1	3.06	FALSE	0.00159984
Wt1	Tsg101	1	dbcorrdb__XRCC4__ENCSR000FAC_1__m1	3.06	FALSE	0.00188586
Wt1	Wdr59	1	dbcorrdb__XRCC4__ENCSR000FAC_1__m1	3.06	FALSE	0.00206415
Wt1	Ythdf2	1	dbcorrdb__XRCC4__ENCSR000FAC_1__m1	3.06	FALSE	0.00196162
Wt1	Zc3h13	1	dbcorrdb__XRCC4__ENCSR000FAC_1__m1	3.06	FALSE	0.00201024
Wt1	Zc3h15	1	dbcorrdb__XRCC4__ENCSR000FAC_1__m1	3.06	FALSE	0.00203341
Wt1	Zfr	1	dbcorrdb__XRCC4__ENCSR000FAC_1__m1	3.06	FALSE	0.00221971
Wt1	Zfyve1	1	dbcorrdb__XRCC4__ENCSR000FAC_1__m1	3.06	FALSE	0.0023274
Wt1	Zmynd11	1	dbcorrdb__XRCC4__ENCSR000FAC_1__m1	3.06	FALSE	0.00226516
Wt1	Zranb1	1	dbcorrdb__XRCC4__ENCSR000FAC_1__m1	3.06	FALSE	0.00248457

## Sheet: PT_top_regulons_targets
TF	gene	nMotifs	bestMotif	NES	highConfAnnot	Genie3Weight
Hnf1a	Plekhg3	56	hocomoco__HNF1A_HUMAN.H11MO.0.C	8.31	TRUE	0.0015646
Hnf1a	Preb	10	hocomoco__HNF1A_HUMAN.H11MO.0.C	8.31	TRUE	0.00115964
Hnf1a	Prodh2	56	hocomoco__HNF1A_HUMAN.H11MO.0.C	8.31	TRUE	0.00207494
Hnf1a	Sash1	54	hocomoco__HNF1A_HUMAN.H11MO.0.C	8.31	TRUE	0.00136058
Hnf1a	Serpina1a	46	hocomoco__HNF1A_HUMAN.H11MO.0.C	8.31	TRUE	0.00180339
Hnf1a	Slc13a1	40	hocomoco__HNF1A_HUMAN.H11MO.0.C	8.31	TRUE	0.00207485
Hnf1a	Slc13a2	48	hocomoco__HNF1A_HUMAN.H11MO.0.C	8.31	TRUE	0.00222244
Hnf1a	Slc22a12	40	hocomoco__HNF1A_HUMAN.H11MO.0.C	8.31	TRUE	0.00258532
Hnf1a	Slc22a13	34	hocomoco__HNF1A_HUMAN.H11MO.0.C	8.31	TRUE	0.00191862
Hnf1a	Slc3a1	28	hocomoco__HNF1A_HUMAN.H11MO.0.C	8.31	TRUE	0.00176311
Hnf1a	Slc5a10	52	hocomoco__HNF1A_HUMAN.H11MO.0.C	8.31	TRUE	0.00230177
Hnf1a	Slc6a18	40	hocomoco__HNF1A_HUMAN.H11MO.0.C	8.31	TRUE	0.00152392
Hnf1a	Slc7a13	28	hocomoco__HNF1A_HUMAN.H11MO.0.C	8.31	TRUE	0.0018696
Hnf1a	Slc7a8	23	hocomoco__HNF1A_HUMAN.H11MO.0.C	8.31	TRUE	0.00177418
Hnf1a	Slc7a9	51	hocomoco__HNF1A_HUMAN.H11MO.0.C	8.31	TRUE	0.00228093
Hnf1a	Steap2	33	hocomoco__HNF1A_HUMAN.H11MO.0.C	8.31	TRUE	0.00104522
Hnf1a	Tcea3	45	hocomoco__HNF1A_HUMAN.H11MO.0.C	8.31	TRUE	0.00109281
Hnf1a	Tinag	55	hocomoco__HNF1A_HUMAN.H11MO.0.C	8.31	TRUE	0.00127596
Hnf1a	Tmem150a	9	hocomoco__HNF1A_HUMAN.H11MO.0.C	8.31	TRUE	0.00238395
Hnf1a	Tmem27	55	hocomoco__HNF1A_HUMAN.H11MO.0.C	8.31	TRUE	0.00240759
Hnf1a	Trim8	33	hocomoco__HNF1A_HUMAN.H11MO.0.C	8.31	TRUE	0.0011717
Hnf1a	Ttc36	19	hocomoco__HNF1A_HUMAN.H11MO.0.C	8.31	TRUE	0.0010808
Hnf1a	Ugt2b5	16	hocomoco__HNF1A_HUMAN.H11MO.0.C	8.31	TRUE	0.00252063
Hnf1a	Veph1	56	hocomoco__HNF1A_HUMAN.H11MO.0.C	8.31	TRUE	0.00110971
Hnf1a	Apba3	18	cisbp__M6281	8.24	TRUE	0.00131559
Hnf1a	Atf3	27	cisbp__M6281	8.24	TRUE	0.00129864
Hnf1a	Cftr	8	cisbp__M6281	8.24	TRUE	0.00159463
Hnf1a	Clec18a	19	cisbp__M6281	8.24	TRUE	0.00147332
Hnf1a	Cpb2	18	cisbp__M6281	8.24	TRUE	0.00192076
Hnf1a	Dab2	36	cisbp__M6281	8.24	TRUE	0.0022499
Hnf1a	Folr1	40	cisbp__M6281	8.24	TRUE	0.00341938
Hnf1a	Kif21a	11	cisbp__M6281	8.24	TRUE	0.00104169
Hnf1a	Lcmt1	7	cisbp__M6281	8.24	TRUE	0.00135975
Hnf1a	Pth1r	30	cisbp__M6281	8.24	TRUE	0.00134641
Hnf1a	Slc25a25	34	cisbp__M6281	8.24	TRUE	0.00212341
Hnf1a	Slc2a1	15	cisbp__M6281	8.24	TRUE	0.00139792
Hnf1a	Slc4a4	32	cisbp__M6281	8.24	TRUE	0.00211554
Hnf1a	Snx4	18	cisbp__M6281	8.24	TRUE	0.00117337
Hnf1a	Socs2	34	cisbp__M6281	8.24	TRUE	0.00130573
Hnf1a	Spp2	32	cisbp__M6281	8.24	TRUE	0.00275661
Hnf1a	Sucnr1	27	cisbp__M6281	8.24	TRUE	0.00153189
Hnf1a	Mcfd2	2	cisbp__M6282	7.99	FALSE	0.00141942
Hnf1a	Mettl7b	2	cisbp__M6282	7.99	FALSE	0.00199426
Hnf1a	Rgl1	2	cisbp__M6282	7.99	FALSE	0.00188242
Hnf1a	Myo9a	1	transfac_pro__M03872	7.86	FALSE	0.0010396
Hnf1a	Fhl1	18	transfac_pro__M02162	7.85	TRUE	0.00244392
Hnf1a	Gatsl2	28	transfac_pro__M02162	7.85	TRUE	0.00150316
Hnf1a	Gkap1	11	transfac_pro__M02162	7.85	TRUE	0.0011438
Hnf1a	Klf4	34	transfac_pro__M02162	7.85	TRUE	0.00140428
Hnf1a	Cela1	3	swissregulon__hs__HNF1A.p2	7.77	TRUE	0.00232343
Hnf1a	Plekha7	21	swissregulon__hs__HNF1A.p2	7.77	TRUE	0.00141612
Hnf1a	Rab11fip3	4	swissregulon__hs__HNF1A.p2	7.77	TRUE	0.0014014
Hnf1a	Slc7a12	3	swissregulon__hs__HNF1A.p2	7.77	TRUE	0.00231813
Hnf1a	Agpat1	13	transfac_pro__M07044	7.66	TRUE	0.00258581
Hnf1a	Epas1	23	transfac_pro__M07044	7.66	TRUE	0.00105196
Hnf1a	Klf9	22	transfac_pro__M07044	7.66	TRUE	0.00135416
Hnf1a	Rorc	14	transfac_pro__M07044	7.66	TRUE	0.00191707
Hnf1a	Spsb2	1	transfac_pro__M07044	7.66	TRUE	0.00107549
Hnf1a	Lrp4	39	transfac_pro__M02162	7.54	TRUE	0.00266361
Hnf1a	Rela	5	transfac_pro__M02162	7.54	TRUE	0.00247737
Hnf1a	Rtkn	21	transfac_public__M00132	7.41	TRUE	0.00166122
Hnf1a	Slc27a2	25	transfac_public__M00132	7.41	TRUE	0.00157212
Hnf1a	Calml4	3	transfac_pro__M02013	7.37	TRUE	0.00168463
Hnf1a	Cndp1	4	transfac_pro__M02013	7.37	TRUE	0.00300736
Hnf1a	Eaf2	10	transfac_pro__M02013	7.37	TRUE	0.00233115
Hnf1a	Efna1	13	transfac_pro__M02013	7.37	TRUE	0.00136909
Hnf1a	Esrra	2	transfac_pro__M02013	7.37	TRUE	0.00310521
Hnf1a	Mgrn1	20	transfac_pro__M02013	7.37	TRUE	0.00146458
Hnf1a	Mlec	6	transfac_pro__M02013	7.37	TRUE	0.00109641
Hnf1a	Nkd1	22	transfac_pro__M02013	7.37	TRUE	0.00140483
Hnf1a	Ovol1	28	transfac_pro__M02013	7.37	TRUE	0.00189669
Hnf1a	Rab11fip1	2	transfac_pro__M02013	7.37	TRUE	0.00134081
Hnf1a	Rock1	16	transfac_pro__M02013	7.37	TRUE	0.0012877
Hnf1a	Slc26a1	8	transfac_pro__M02013	7.37	TRUE	0.00269446
Hnf1a	Tcn2	3	transfac_pro__M02013	7.37	TRUE	0.0023385
Hnf1a	Timm9	1	transfac_pro__M02013	7.37	TRUE	0.00190702
Hnf1a	Trim7	21	transfac_pro__M02013	7.37	TRUE	0.00281148
Hnf1a	Vill	32	transfac_pro__M02013	7.37	TRUE	0.00449682
Hnf1a	Zfx	12	transfac_pro__M02013	7.37	TRUE	0.00112506
Hnf1a	Ak4	4	transfac_pro__M00790	7.31	TRUE	0.00166883
Hnf1a	Aldob	14	transfac_pro__M00790	7.31	TRUE	0.00216198
Hnf1a	Arhgef10l	23	transfac_pro__M00790	7.31	TRUE	0.00101026
Hnf1a	Erbb4	14	transfac_pro__M00790	7.31	TRUE	0.00134498
Hnf1a	Mtmr11	11	transfac_pro__M00790	7.31	TRUE	0.00200995
Hnf1a	Plp1	4	transfac_pro__M00790	7.31	TRUE	0.00202072
Hnf1a	Ppt2	2	transfac_pro__M00790	7.31	TRUE	0.00163587
Hnf1a	Sgpp1	4	transfac_pro__M00790	7.31	TRUE	0.00179325
Hnf1a	Syvn1	6	transfac_pro__M00790	7.31	TRUE	0.00151845
Hnf1a	Acot4	2	hocomoco__HNF1B_MOUSE.H11MO.0.A	7.28	FALSE	0.00142097
Hnf1a	AU040320	2	hocomoco__HNF1B_MOUSE.H11MO.0.A	7.28	FALSE	0.00118685
Hnf1a	Creb3l1	5	homer__GGTTAAACATTAAC_Hnf1	7.28	TRUE	0.00164022
Hnf1a	Dhrs3	7	homer__GGTTAAACATTAAC_Hnf1	7.28	TRUE	0.001142
Hnf1a	Fbxo36	1	hocomoco__HNF1B_MOUSE.H11MO.0.A	7.28	FALSE	0.00133155
Hnf1a	Fermt1	10	homer__GGTTAAACATTAAC_Hnf1	7.28	TRUE	0.00100157
Hnf1a	Gpx3	1	hocomoco__HNF1B_MOUSE.H11MO.0.A	7.28	FALSE	0.00125851
Hnf1a	Hgd	29	homer__GGTTAAACATTAAC_Hnf1	7.28	TRUE	0.00198503
Hnf1a	Irf6	11	homer__GGTTAAACATTAAC_Hnf1	7.28	TRUE	0.00137822
Hnf1a	Klhl36	3	hocomoco__HNF1B_MOUSE.H11MO.0.A	7.28	FALSE	0.00119293
Hnf1a	Nhsl1	30	homer__GGTTAAACATTAAC_Hnf1	7.28	TRUE	0.0010268
Hnf1a	Nxt2	2	homer__GGTTAAACATTAAC_Hnf1	7.28	TRUE	0.00152524
Hnf1a	Pde4dip	17	homer__GGTTAAACATTAAC_Hnf1	7.28	TRUE	0.00168111
Hnf1a	Pecr	4	hocomoco__HNF1B_MOUSE.H11MO.0.A	7.28	FALSE	0.00296645
Hnf1a	Pgap2	2	homer__GGTTAAACATTAAC_Hnf1	7.28	TRUE	0.001066
Hnf1a	Pgm2	1	homer__GGTTAAACATTAAC_Hnf1	7.28	TRUE	0.00149187
Hnf1a	Rbl2	1	hocomoco__HNF1B_MOUSE.H11MO.0.A	7.28	FALSE	0.001635
Hnf1a	Senp3	4	homer__GGTTAAACATTAAC_Hnf1	7.28	TRUE	0.00229119
Hnf1a	Slc16a4	3	hocomoco__HNF1B_MOUSE.H11MO.0.A	7.28	FALSE	0.00138015
Hnf1a	Snx29	1	homer__GGTTAAACATTAAC_Hnf1	7.28	TRUE	0.00242757
Hnf1a	Trim63	2	hocomoco__HNF1B_MOUSE.H11MO.0.A	7.28	FALSE	0.00143904
Hnf1a	Twf1	1	hocomoco__HNF1B_MOUSE.H11MO.0.A	7.28	FALSE	0.00140587
Hnf1a	Acaa1b	2	hocomoco__HNF1B_HUMAN.H11MO.0.A	7.17	FALSE	0.00514893
Hnf1a	Clp1	2	hocomoco__HNF1B_HUMAN.H11MO.0.A	7.17	FALSE	0.00178804
Hnf1a	Lpgat1	1	hocomoco__HNF1B_HUMAN.H11MO.0.A	7.17	FALSE	0.00102259
Hnf1a	Slc31a1	2	hocomoco__HNF1B_HUMAN.H11MO.0.A	7.17	FALSE	0.0011667
Hnf1a	Hdc	12	transfac_pro__M02013	6.83	TRUE	0.00387605
Hnf1a	Wipi2	5	transfac_pro__M02013	6.83	TRUE	0.00333965
Hnf1a	5730559C18Rik	26	taipale__HNF1A_full_NRTTAATNATTAACN_repr	6.76	TRUE	0.00124755
Hnf1a	Adam17	20	taipale__HNF1A_full_NRTTAATNATTAACN_repr	6.76	TRUE	0.00122241
Hnf1a	Adcy6	26	taipale__HNF1A_full_NRTTAATNATTAACN_repr	6.76	TRUE	0.00121915
Hnf1a	Aspa	23	taipale__HNF1A_full_NRTTAATNATTAACN_repr	6.76	TRUE	0.00129654
Hnf1a	Atp6v1b2	16	taipale__HNF1A_full_NRTTAATNATTAACN_repr	6.76	TRUE	0.00103787
Hnf1a	Car4	23	taipale__HNF1A_full_NRTTAATNATTAACN_repr	6.76	TRUE	0.00149459
Hnf1a	Cd36	49	taipale__HNF1A_full_NRTTAATNATTAACN_repr	6.76	TRUE	0.00341667
Hnf1a	Cdr2	20	taipale__HNF1A_full_NRTTAATNATTAACN_repr	6.76	TRUE	0.00153721
Hnf1a	Cep350	21	taipale__HNF1A_full_NRTTAATNATTAACN_repr	6.76	TRUE	0.00108621
Hnf1a	Chmp2b	15	taipale__HNF1A_full_NRTTAATNATTAACN_repr	6.76	TRUE	0.00110132
Hnf1a	Clcn3	25	taipale__HNF1A_full_NRTTAATNATTAACN_repr	6.76	TRUE	0.0011361
Hnf1a	Cldn2	44	taipale__HNF1A_full_NRTTAATNATTAACN_repr	6.76	TRUE	0.00280769
Hnf1a	Coro1c	26	taipale__HNF1A_full_NRTTAATNATTAACN_repr	6.76	TRUE	0.00118287
Hnf1a	Cspp1	23	taipale__HNF1A_full_NRTTAATNATTAACN_repr	6.76	TRUE	0.00268239
Hnf1a	Cys1	26	taipale__HNF1A_full_NRTTAATNATTAACN_repr	6.76	TRUE	0.00132377
Hnf1a	Dact2	22	taipale__HNF1A_full_NRTTAATNATTAACN_repr	6.76	TRUE	0.00154409
Hnf1a	Ece1	19	taipale__HNF1A_full_NRTTAATNATTAACN_repr	6.76	TRUE	0.0019931
Hnf1a	Elovl2	21	taipale__HNF1A_full_NRTTAATNATTAACN_repr	6.76	TRUE	0.00189109
Hnf1a	Esd	26	taipale__HNF1A_full_NRTTAATNATTAACN_repr	6.76	TRUE	0.00102059
Hnf1a	Extl3	45	taipale__HNF1A_full_NRTTAATNATTAACN_repr	6.76	TRUE	0.00311562
Hnf1a	Fam107b	38	taipale__HNF1A_full_NRTTAATNATTAACN_repr	6.76	TRUE	0.00322016
Hnf1a	Fam149a	23	taipale__HNF1A_full_NRTTAATNATTAACN_repr	6.76	TRUE	0.00107205
Hnf1a	Fgfbp3	20	taipale__HNF1A_full_NRTTAATNATTAACN_repr	6.76	TRUE	0.00116322
Hnf1a	Galnt1	22	taipale__HNF1A_full_NRTTAATNATTAACN_repr	6.76	TRUE	0.00101732
Hnf1a	Gcnt1	25	taipale__HNF1A_full_NRTTAATNATTAACN_repr	6.76	TRUE	0.00117705
Hnf1a	Ghr	33	taipale__HNF1A_full_NRTTAATNATTAACN_repr	6.76	TRUE	0.00292175
Hnf1a	Gpc4	16	taipale__HNF1A_full_NRTTAATNATTAACN_repr	6.76	TRUE	0.00201976
Hnf1a	Gpd1	9	taipale__HNF1A_full_NRTTAATNATTAACN_repr	6.76	TRUE	0.00147561
Hnf1a	Hdhd3	11	taipale__HNF1A_full_NRTTAATNATTAACN_repr	6.76	TRUE	0.00116593
Hnf1a	Hebp1	20	taipale__HNF1A_full_NRTTAATNATTAACN_repr	6.76	TRUE	0.00214839
Hnf1a	Khk	22	taipale__HNF1A_full_NRTTAATNATTAACN_repr	6.76	TRUE	0.00211832
Hnf1a	Kl	24	taipale__HNF1A_full_NRTTAATNATTAACN_repr	6.76	TRUE	0.00120578
Hnf1a	Me1	22	taipale__HNF1A_full_NRTTAATNATTAACN_repr	6.76	TRUE	0.00230704
Hnf1a	Mrpl39	16	taipale__HNF1A_full_NRTTAATNATTAACN_repr	6.76	TRUE	0.00130218
Hnf1a	Nek8	25	taipale__HNF1A_full_NRTTAATNATTAACN_repr	6.76	TRUE	0.00119548
Hnf1a	Nipsnap1	18	taipale__HNF1A_full_NRTTAATNATTAACN_repr	6.76	TRUE	0.00137718
Hnf1a	Osbpl6	26	taipale__HNF1A_full_NRTTAATNATTAACN_repr	6.76	TRUE	0.00192325
Hnf1a	Osbpl8	67	taipale__HNF1A_full_NRTTAATNATTAACN_repr	6.76	TRUE	0.00454557
Hnf1a	Pacsin2	14	taipale__HNF1A_full_NRTTAATNATTAACN_repr	6.76	TRUE	0.00107165
Hnf1a	Pank1	21	taipale__HNF1A_full_NRTTAATNATTAACN_repr	6.76	TRUE	0.00136999
Hnf1a	Phyhipl	25	taipale__HNF1A_full_NRTTAATNATTAACN_repr	6.76	TRUE	0.00155813
Hnf1a	Pik3r1	26	taipale__HNF1A_full_NRTTAATNATTAACN_repr	6.76	TRUE	0.00133243
Hnf1a	Pitpnc1	22	taipale__HNF1A_full_NRTTAATNATTAACN_repr	6.76	TRUE	0.00110113
Hnf1a	Prlr	19	taipale__HNF1A_full_NRTTAATNATTAACN_repr	6.76	TRUE	0.00132785
Hnf1a	Prr5	59	taipale__HNF1A_full_NRTTAATNATTAACN_repr	6.76	TRUE	0.00418106
Hnf1a	Pter	24	taipale__HNF1A_full_NRTTAATNATTAACN_repr	6.76	TRUE	0.00170064
Hnf1a	Raph1	24	taipale__HNF1A_full_NRTTAATNATTAACN_repr	6.76	TRUE	0.00109241
Hnf1a	Scamp2	22	taipale__HNF1A_full_NRTTAATNATTAACN_repr	6.76	TRUE	0.00160093
Hnf1a	Sdhc	22	taipale__HNF1A_full_NRTTAATNATTAACN_repr	6.76	TRUE	0.00157342
Hnf1a	Sgk3	25	taipale__HNF1A_full_NRTTAATNATTAACN_repr	6.76	TRUE	0.00156845
Hnf1a	Sh3tc1	23	taipale__HNF1A_full_NRTTAATNATTAACN_repr	6.76	TRUE	0.00126087
Hnf1a	Slc17a3	24	taipale__HNF1A_full_NRTTAATNATTAACN_repr	6.76	TRUE	0.00105382
Hnf1a	Slc18a1	17	taipale__HNF1A_full_NRTTAATNATTAACN_repr	6.76	TRUE	0.00170517
Hnf1a	Slc25a45	25	taipale__HNF1A_full_NRTTAATNATTAACN_repr	6.76	TRUE	0.00121312
Hnf1a	Slc37a4	13	taipale__HNF1A_full_NRTTAATNATTAACN_repr	6.76	TRUE	0.00226339
Hnf1a	Slc40a1	26	taipale__HNF1A_full_NRTTAATNATTAACN_repr	6.76	TRUE	0.00102428
Hnf1a	Slc44a4	20	taipale__HNF1A_full_NRTTAATNATTAACN_repr	6.76	TRUE	0.00244611
Hnf1a	Slc5a1	25	taipale__HNF1A_full_NRTTAATNATTAACN_repr	6.76	TRUE	0.00217525
Hnf1a	Snd1	21	taipale__HNF1A_full_NRTTAATNATTAACN_repr	6.76	TRUE	0.00116411
Hnf1a	Sos2	23	taipale__HNF1A_full_NRTTAATNATTAACN_repr	6.76	TRUE	0.00109184
Hnf1a	Stard10	25	taipale__HNF1A_full_NRTTAATNATTAACN_repr	6.76	TRUE	0.00131041
Hnf1a	Stk16	25	taipale__HNF1A_full_NRTTAATNATTAACN_repr	6.76	TRUE	0.00174882
Hnf1a	Susd3	47	taipale__HNF1A_full_NRTTAATNATTAACN_repr	6.76	TRUE	0.00272067
Hnf1a	Tbc1d14	14	taipale__HNF1A_full_NRTTAATNATTAACN_repr	6.76	TRUE	0.00172434
Hnf1a	Tmem97	29	taipale__HNF1A_full_NRTTAATNATTAACN_repr	6.76	TRUE	0.00334141
Hnf1a	Trpv4	24	taipale__HNF1A_full_NRTTAATNATTAACN_repr	6.76	TRUE	0.00213767
Hnf1a	Tyw3	43	taipale__HNF1A_full_NRTTAATNATTAACN_repr	6.76	TRUE	0.00253378
Hnf1a	Arid5b	25	cisbp__M5521	6.75	TRUE	0.00110651
Hnf1a	Ehd1	13	cisbp__M5521	6.75	TRUE	0.00156879
Hnf1a	Ptpn21	42	cisbp__M5521	6.75	TRUE	0.00485643
Hnf1a	Sigirr	17	cisbp__M5521	6.75	TRUE	0.00148582
Hnf1a	Ush1c	20	cisbp__M5521	6.75	TRUE	0.00215761
Hnf1a	Zfp395	18	cisbp__M5521	6.75	TRUE	0.00142836
Hnf1a	Tmem229a	12	transfac_pro__M01011	6.67	TRUE	0.00182476
Hnf1a	Abcd3	15	homer__GGTTAAACATTAAC_Hnf1	6.59	TRUE	0.00154587
Hnf1a	Aco1	10	homer__GGTTAAACATTAAC_Hnf1	6.59	TRUE	0.00114993
Hnf1a	Ap1b1	38	homer__GGTTAAACATTAAC_Hnf1	6.59	TRUE	0.0029596
Hnf1a	Arhgap17	4	homer__GGTTAAACATTAAC_Hnf1	6.59	TRUE	0.001648
Hnf1a	Arhgap18	14	homer__GGTTAAACATTAAC_Hnf1	6.59	TRUE	0.00182106
Hnf1a	Arhgap32	13	homer__GGTTAAACATTAAC_Hnf1	6.59	TRUE	0.00113889
Hnf1a	Arhgef5	9	homer__GGTTAAACATTAAC_Hnf1	6.59	TRUE	0.00100986
Hnf1a	Arnt	11	homer__GGTTAAACATTAAC_Hnf1	6.59	TRUE	0.00216219
Hnf1a	Ass1	15	homer__GGTTAAACATTAAC_Hnf1	6.59	TRUE	0.00159001
Hnf1a	Ate1	12	homer__GGTTAAACATTAAC_Hnf1	6.59	TRUE	0.0014969
Hnf1a	Atp6v0d2	15	homer__GGTTAAACATTAAC_Hnf1	6.59	TRUE	0.0013564
Hnf1a	B230118H07Rik	14	homer__GGTTAAACATTAAC_Hnf1	6.59	TRUE	0.00113831
Hnf1a	B3galnt1	13	homer__GGTTAAACATTAAC_Hnf1	6.59	TRUE	0.00251407
Hnf1a	Bmi1	13	homer__GGTTAAACATTAAC_Hnf1	6.59	TRUE	0.00115196
Hnf1a	Btd	19	homer__GGTTAAACATTAAC_Hnf1	6.59	TRUE	0.00352538
Hnf1a	Cdh6	20	homer__GGTTAAACATTAAC_Hnf1	6.59	TRUE	0.00117897
Hnf1a	Cfi	8	homer__GGTTAAACATTAAC_Hnf1	6.59	TRUE	0.00300651
Hnf1a	Chdh	18	homer__GGTTAAACATTAAC_Hnf1	6.59	TRUE	0.00142012
Hnf1a	Cpeb4	12	homer__GGTTAAACATTAAC_Hnf1	6.59	TRUE	0.00137375
Hnf1a	Ctbs	8	homer__GGTTAAACATTAAC_Hnf1	6.59	TRUE	0.00178805
Hnf1a	Dcaf8	13	homer__GGTTAAACATTAAC_Hnf1	6.59	TRUE	0.00103244
Hnf1a	Defb29	13	homer__GGTTAAACATTAAC_Hnf1	6.59	TRUE	0.00123442
Hnf1a	Dera	10	homer__GGTTAAACATTAAC_Hnf1	6.59	TRUE	0.00113497
Hnf1a	Dnajc13	13	homer__GGTTAAACATTAAC_Hnf1	6.59	TRUE	0.00181924
Hnf1a	Dram2	2	homer__GGTTAAACATTAAC_Hnf1	6.59	TRUE	0.00157012
Hnf1a	Emx1	9	homer__GGTTAAACATTAAC_Hnf1	6.59	TRUE	0.00107606
Hnf1a	Ergic2	17	homer__GGTTAAACATTAAC_Hnf1	6.59	TRUE	0.00107217
Hnf1a	Etfdh	5	homer__GGTTAAACATTAAC_Hnf1	6.59	TRUE	0.00339446
Hnf1a	Eya3	14	homer__GGTTAAACATTAAC_Hnf1	6.59	TRUE	0.00220201
Hnf1a	Fam193a	4	homer__GGTTAAACATTAAC_Hnf1	6.59	TRUE	0.00127428
Hnf1a	Fbrs	6	homer__GGTTAAACATTAAC_Hnf1	6.59	TRUE	0.00132796
Hnf1a	Fbxl12	2	homer__GGTTAAACATTAAC_Hnf1	6.59	TRUE	0.00120261
Hnf1a	Fgd4	20	homer__GGTTAAACATTAAC_Hnf1	6.59	TRUE	0.00115573
Hnf1a	Fggy	32	homer__GGTTAAACATTAAC_Hnf1	6.59	TRUE	0.00317348
Hnf1a	Fitm2	10	homer__GGTTAAACATTAAC_Hnf1	6.59	TRUE	0.0023754
Hnf1a	Flcn	7	homer__GGTTAAACATTAAC_Hnf1	6.59	TRUE	0.00163062
Hnf1a	Fmo2	4	homer__GGTTAAACATTAAC_Hnf1	6.59	TRUE	0.00230118
Hnf1a	Foxo1	17	homer__GGTTAAACATTAAC_Hnf1	6.59	TRUE	0.00153706
Hnf1a	Fut9	21	homer__GGTTAAACATTAAC_Hnf1	6.59	TRUE	0.00442178
Hnf1a	Galm	7	homer__GGTTAAACATTAAC_Hnf1	6.59	TRUE	0.00214371
Hnf1a	Galnt14	16	homer__GGTTAAACATTAAC_Hnf1	6.59	TRUE	0.00227956
Hnf1a	Gatm	8	homer__GGTTAAACATTAAC_Hnf1	6.59	TRUE	0.00203766
Hnf1a	Gca	35	homer__GGTTAAACATTAAC_Hnf1	6.59	TRUE	0.002441
Hnf1a	Ggt1	12	homer__GGTTAAACATTAAC_Hnf1	6.59	TRUE	0.00107756
Hnf1a	Gigyf1	14	homer__GGTTAAACATTAAC_Hnf1	6.59	TRUE	0.00110548
Hnf1a	Gipc2	2	homer__GGTTAAACATTAAC_Hnf1	6.59	TRUE	0.00124094
Hnf1a	Gnai1	9	homer__GGTTAAACATTAAC_Hnf1	6.59	TRUE	0.00258754
Hnf1a	Habp4	16	homer__GGTTAAACATTAAC_Hnf1	6.59	TRUE	0.00136552
Hnf1a	Idh1	3	homer__GGTTAAACATTAAC_Hnf1	6.59	TRUE	0.0010963
Hnf1a	Igsf5	13	homer__GGTTAAACATTAAC_Hnf1	6.59	TRUE	0.0015104
Hnf1a	Klf15	16	homer__GGTTAAACATTAAC_Hnf1	6.59	TRUE	0.002737
Hnf1a	Klf6	5	homer__GGTTAAACATTAAC_Hnf1	6.59	TRUE	0.00127757
Hnf1a	Ldlrad3	2	homer__GGTTAAACATTAAC_Hnf1	6.59	TRUE	0.00156339
Hnf1a	Maf	16	homer__GGTTAAACATTAAC_Hnf1	6.59	TRUE	0.00135912
Hnf1a	Man1a2	14	homer__GGTTAAACATTAAC_Hnf1	6.59	TRUE	0.0014106
Hnf1a	Met	26	homer__GGTTAAACATTAAC_Hnf1	6.59	TRUE	0.00236216
Hnf1a	Nit2	3	homer__GGTTAAACATTAAC_Hnf1	6.59	TRUE	0.00184241
Hnf1a	Nmnat3	29	homer__GGTTAAACATTAAC_Hnf1	6.59	TRUE	0.00378203
Hnf1a	Nucb2	2	homer__GGTTAAACATTAAC_Hnf1	6.59	TRUE	0.00136258
Hnf1a	Osbpl3	14	homer__GGTTAAACATTAAC_Hnf1	6.59	TRUE	0.00144193
Hnf1a	Pah	25	homer__GGTTAAACATTAAC_Hnf1	6.59	TRUE	0.0029756
Hnf1a	Papss2	46	homer__GGTTAAACATTAAC_Hnf1	6.59	TRUE	0.00400309
Hnf1a	Pex5	3	homer__GGTTAAACATTAAC_Hnf1	6.59	TRUE	0.00168833
Hnf1a	Pink1	4	homer__GGTTAAACATTAAC_Hnf1	6.59	TRUE	0.0010691
Hnf1a	Rap1a	20	homer__GGTTAAACATTAAC_Hnf1	6.59	TRUE	0.001246
Hnf1a	Rap1gds1	5	homer__GGTTAAACATTAAC_Hnf1	6.59	TRUE	0.00146507
Hnf1a	Rfesd	15	homer__GGTTAAACATTAAC_Hnf1	6.59	TRUE	0.00241126
Hnf1a	Rfx7	15	homer__GGTTAAACATTAAC_Hnf1	6.59	TRUE	0.00183189
Hnf1a	Rnf141	3	homer__GGTTAAACATTAAC_Hnf1	6.59	TRUE	0.00188871
Hnf1a	Rnf6	19	homer__GGTTAAACATTAAC_Hnf1	6.59	TRUE	0.00100583
Hnf1a	Scly	23	homer__GGTTAAACATTAAC_Hnf1	6.59	TRUE	0.00233812
Hnf1a	Sema3d	16	homer__GGTTAAACATTAAC_Hnf1	6.59	TRUE	0.00109866
Hnf1a	Setd2	20	homer__GGTTAAACATTAAC_Hnf1	6.59	TRUE	0.001197
Hnf1a	Sgk1	15	homer__GGTTAAACATTAAC_Hnf1	6.59	TRUE	0.00151403
Hnf1a	Shroom2	8	homer__GGTTAAACATTAAC_Hnf1	6.59	TRUE	0.00102634
Hnf1a	Slc48a1	7	homer__GGTTAAACATTAAC_Hnf1	6.59	TRUE	0.00134616
Hnf1a	Sod3	9	homer__GGTTAAACATTAAC_Hnf1	6.59	TRUE	0.00240617
Hnf1a	Ssr3	8	homer__GGTTAAACATTAAC_Hnf1	6.59	TRUE	0.00178841
Hnf1a	Tchh	3	homer__GGTTAAACATTAAC_Hnf1	6.59	TRUE	0.00110535
Hnf1a	Tmigd1	6	homer__GGTTAAACATTAAC_Hnf1	6.59	TRUE	0.00213726
Hnf1a	Tnfrsf21	10	homer__GGTTAAACATTAAC_Hnf1	6.59	TRUE	0.00131523
Hnf1a	Ube2t	1	homer__GGTTAAACATTAAC_Hnf1	6.59	TRUE	0.00148502
Hnf1a	Ugdh	4	homer__GGTTAAACATTAAC_Hnf1	6.59	TRUE	0.00140747
Hnf1a	Vdr	16	homer__GGTTAAACATTAAC_Hnf1	6.59	TRUE	0.00180516
Hnf1a	Zfp512	21	homer__GGTTAAACATTAAC_Hnf1	6.59	TRUE	0.00119462
Hnf1a	Aph1c	3	transfac_pro__M03872	6.49	FALSE	0.00319917
Hnf1a	Lipa	2	transfac_pro__M03872	6.49	FALSE	0.00360463
Hnf1a	Acy1	11	transfac_pro__M00790	6.37	TRUE	0.00286672
Hnf1a	2310030G06Rik	11	hocomoco__HNF1A_HUMAN.H11MO.0.C	6.33	TRUE	0.0022694
Hnf1a	Atp6v1c1	11	hocomoco__HNF1A_HUMAN.H11MO.0.C	6.33	TRUE	0.00107878
Hnf1a	Atp6v1g3	14	hocomoco__HNF1A_HUMAN.H11MO.0.C	6.33	TRUE	0.00128452
Hnf1a	Atr	9	hocomoco__HNF1A_HUMAN.H11MO.0.C	6.33	TRUE	0.00152821
Hnf1a	Bnip3	10	hocomoco__HNF1A_HUMAN.H11MO.0.C	6.33	TRUE	0.00146962
Hnf1a	Cndp2	16	hocomoco__HNF1A_HUMAN.H11MO.0.C	6.33	TRUE	0.00305238
Hnf1a	Cox17	9	hocomoco__HNF1A_HUMAN.H11MO.0.C	6.33	TRUE	0.00118444
Hnf1a	Cyba	3	hocomoco__HNF1A_HUMAN.H11MO.0.C	6.33	TRUE	0.00106091
Hnf1a	Echdc3	12	hocomoco__HNF1A_HUMAN.H11MO.0.C	6.33	TRUE	0.00150731
Hnf1a	Fbp1	6	hocomoco__HNF1A_HUMAN.H11MO.0.C	6.33	TRUE	0.00146031
Hnf1a	Fgfr3	14	hocomoco__HNF1A_HUMAN.H11MO.0.C	6.33	TRUE	0.00116562
Hnf1a	Fkbp15	13	hocomoco__HNF1A_HUMAN.H11MO.0.C	6.33	TRUE	0.00112952
Hnf1a	Galnt11	11	hocomoco__HNF1A_HUMAN.H11MO.0.C	6.33	TRUE	0.00103602
Hnf1a	Gnpnat1	6	hocomoco__HNF1A_HUMAN.H11MO.0.C	6.33	TRUE	0.00210449
Hnf1a	Gopc	20	hocomoco__HNF1A_HUMAN.H11MO.0.C	6.33	TRUE	0.00127618
Hnf1a	Inpp5f	8	hocomoco__HNF1A_HUMAN.H11MO.0.C	6.33	TRUE	0.00130623
Hnf1a	Lmo4	21	hocomoco__HNF1A_HUMAN.H11MO.0.C	6.33	TRUE	0.00132695
Hnf1a	Mep1a	8	hocomoco__HNF1A_HUMAN.H11MO.0.C	6.33	TRUE	0.00196385
Hnf1a	Mettl8	6	hocomoco__HNF1A_HUMAN.H11MO.0.C	6.33	TRUE	0.00121173
Hnf1a	Mgat1	39	hocomoco__HNF1A_HUMAN.H11MO.0.C	6.33	TRUE	0.00271496
Hnf1a	Mpp1	6	hocomoco__HNF1A_HUMAN.H11MO.0.C	6.33	TRUE	0.00128711
Hnf1a	Nfx1	6	hocomoco__HNF1A_HUMAN.H11MO.0.C	6.33	TRUE	0.00130082
Hnf1a	Pdzrn3	15	hocomoco__HNF1A_HUMAN.H11MO.0.C	6.33	TRUE	0.00101726
Hnf1a	Pipox	4	hocomoco__HNF1A_HUMAN.H11MO.0.C	6.33	TRUE	0.00130343
Hnf1a	Plekhf2	10	hocomoco__HNF1A_HUMAN.H11MO.0.C	6.33	TRUE	0.00137442
Hnf1a	Plin3	5	hocomoco__HNF1A_HUMAN.H11MO.0.C	6.33	TRUE	0.00133907
Hnf1a	Ppp2r5a	13	hocomoco__HNF1A_HUMAN.H11MO.0.C	6.33	TRUE	0.00130971
Hnf1a	Ppp6c	10	hocomoco__HNF1A_HUMAN.H11MO.0.C	6.33	TRUE	0.00149766
Hnf1a	Qdpr	14	hocomoco__HNF1A_HUMAN.H11MO.0.C	6.33	TRUE	0.00132758
Hnf1a	Rap1b	19	hocomoco__HNF1A_HUMAN.H11MO.0.C	6.33	TRUE	0.00112184
Hnf1a	Rph3al	11	hocomoco__HNF1A_HUMAN.H11MO.0.C	6.33	TRUE	0.00230952
Hnf1a	Setd3	8	hocomoco__HNF1A_HUMAN.H11MO.0.C	6.33	TRUE	0.00113801
Hnf1a	Sfxn1	13	hocomoco__HNF1A_HUMAN.H11MO.0.C	6.33	TRUE	0.00151064
Hnf1a	Slc22a23	11	hocomoco__HNF1A_HUMAN.H11MO.0.C	6.33	TRUE	0.00158081
Hnf1a	Slc30a6	4	hocomoco__HNF1A_HUMAN.H11MO.0.C	6.33	TRUE	0.00217525
Hnf1a	Slc9a3r1	11	hocomoco__HNF1A_HUMAN.H11MO.0.C	6.33	TRUE	0.00208566
Hnf1a	Srpk1	8	hocomoco__HNF1A_HUMAN.H11MO.0.C	6.33	TRUE	0.00108532
Hnf1a	Tex2	7	hocomoco__HNF1A_HUMAN.H11MO.0.C	6.33	TRUE	0.00123967
Hnf1a	Tex9	24	hocomoco__HNF1A_HUMAN.H11MO.0.C	6.33	TRUE	0.00296643
Hnf1a	Tmem19	13	hocomoco__HNF1A_HUMAN.H11MO.0.C	6.33	TRUE	0.00113882
Hnf1a	Tnip1	3	hocomoco__HNF1A_HUMAN.H11MO.0.C	6.33	TRUE	0.00105054
Hnf1a	Upb1	13	hocomoco__HNF1A_HUMAN.H11MO.0.C	6.33	TRUE	0.00100842
Hnf1a	Vmp1	5	hocomoco__HNF1A_HUMAN.H11MO.0.C	6.33	TRUE	0.00220519
Hnf1a	Vwa1	17	hocomoco__HNF1A_HUMAN.H11MO.0.C	6.33	TRUE	0.0013306
Hnf1a	Xpnpep2	4	hocomoco__HNF1A_HUMAN.H11MO.0.C	6.33	TRUE	0.00124438
Hnf1a	Zfp697	10	hocomoco__HNF1A_HUMAN.H11MO.0.C	6.33	TRUE	0.0017603
Hnf1a	Zhx3	16	hocomoco__HNF1A_HUMAN.H11MO.0.C	6.33	TRUE	0.00141258
Hnf1a	Abat	11	cisbp__M6281	6.32	TRUE	0.00141496
Hnf1a	Abca3	13	cisbp__M6281	6.32	TRUE	0.00187097
Hnf1a	Abcg2	2	cisbp__M6281	6.32	TRUE	0.00166379
Hnf1a	Alkbh3	5	cisbp__M6281	6.32	TRUE	0.00104881
Hnf1a	Anxa11	5	cisbp__M6281	6.32	TRUE	0.00110787
Hnf1a	Arhgap24	4	cisbp__M6281	6.32	TRUE	0.00119771
Hnf1a	Atp2c1	26	cisbp__M6281	6.32	TRUE	0.0025726
Hnf1a	Atp7a	13	cisbp__M6281	6.32	TRUE	0.00267235
Hnf1a	Bphl	10	cisbp__M6281	6.32	TRUE	0.00106432
Hnf1a	Car2	9	cisbp__M6281	6.32	TRUE	0.00172671
Hnf1a	Chst15	5	cisbp__M6281	6.32	TRUE	0.00137325
Hnf1a	Ehhadh	7	cisbp__M6281	6.32	TRUE	0.0018086
Hnf1a	Eps8	6	cisbp__M6281	6.32	TRUE	0.00101137
Hnf1a	Fuca2	6	cisbp__M6281	6.32	TRUE	0.0016003
Hnf1a	Gpm6a	10	cisbp__M6281	6.32	TRUE	0.0015933
Hnf1a	Lrrk2	8	cisbp__M6281	6.32	TRUE	0.00126134
Hnf1a	Mpp5	22	cisbp__M6281	6.32	TRUE	0.00346653
Hnf1a	Ndrg1	13	cisbp__M6281	6.32	TRUE	0.00182917
Hnf1a	Nid2	7	cisbp__M6281	6.32	TRUE	0.00248229
Hnf1a	Opa3	5	cisbp__M6281	6.32	TRUE	0.00147248
Hnf1a	Pcbp3	8	cisbp__M6281	6.32	TRUE	0.00118513
Hnf1a	Pfn2	4	cisbp__M6281	6.32	TRUE	0.00115999
Hnf1a	Pgpep1	7	cisbp__M6281	6.32	TRUE	0.0012226
Hnf1a	Ptpn13	11	cisbp__M6281	6.32	TRUE	0.00139325
Hnf1a	Rwdd4a	5	cisbp__M6281	6.32	TRUE	0.00119213
Hnf1a	Serinc3	9	cisbp__M6281	6.32	TRUE	0.00113889
Hnf1a	Sfxn2	5	cisbp__M6281	6.32	TRUE	0.00115857
Hnf1a	Slc16a13	9	cisbp__M6281	6.32	TRUE	0.00129006
Hnf1a	Slc2a2	11	cisbp__M6281	6.32	TRUE	0.00200582
Hnf1a	Slc7a7	16	cisbp__M6281	6.32	TRUE	0.00154164
Hnf1a	Tmem8	6	cisbp__M6281	6.32	TRUE	0.00131824
Hnf1a	Ubqln2	5	cisbp__M6281	6.32	TRUE	0.00117165
Hnf1a	Vps54	6	cisbp__M6281	6.32	TRUE	0.00171033
Hnf1a	Xylb	7	cisbp__M6281	6.32	TRUE	0.00161503
Hnf1a	Zdhhc3	7	cisbp__M6281	6.32	TRUE	0.00205643
Hnf1a	Zfp672	12	cisbp__M6281	6.32	TRUE	0.00139754
Hnf1a	Fmo1	35	cisbp__M5521	6.23	TRUE	0.00389648
Hnf1a	Car14	13	transfac_pro__M01011	6.09	TRUE	0.00313653
Hnf1a	Pbld2	12	transfac_pro__M01011	6.09	TRUE	0.00438219
Hnf1a	Tulp3	3	transfac_pro__M01011	6.09	TRUE	0.00623561
Hnf1a	Bhmt2	1	transfac_pro__M03826	5.97	FALSE	0.0018496
Hnf1a	Cdkn1a	1	transfac_pro__M03826	5.97	FALSE	0.00121596
Hnf1a	Chpf2	2	transfac_pro__M03826	5.97	FALSE	0.00137417
Hnf1a	Fam46a	1	transfac_pro__M03826	5.97	FALSE	0.00157051
Hnf1a	Grhpr	2	transfac_pro__M03826	5.97	FALSE	0.00155324
Hnf1a	Naa16	1	transfac_pro__M03826	5.97	FALSE	0.00119265
Hnf1a	Sfswap	1	transfac_pro__M03826	5.97	FALSE	0.00106142
Hnf1a	Wdr11	1	transfac_pro__M03826	5.97	FALSE	0.00158358
Hnf1a	Abhd14a	2	transfac_public__M00206	5.87	TRUE	0.0018004
Hnf1a	Crkl	4	transfac_public__M00206	5.87	TRUE	0.00122123
Hnf1a	Psmc1	5	transfac_public__M00206	5.87	TRUE	0.00129876
Hnf1a	2310068J16Rik	3	transfac_public__M00132	5.58	TRUE	0.00153346
Hnf1a	4931406C07Rik	8	transfac_public__M00132	5.58	TRUE	0.00287146
Hnf1a	Abcd4	6	transfac_public__M00132	5.58	TRUE	0.00186522
Hnf1a	Agtr1a	7	transfac_public__M00132	5.58	TRUE	0.00127804
Hnf1a	Akt1	3	transfac_public__M00132	5.58	TRUE	0.00140732
Hnf1a	Asl	3	transfac_public__M00132	5.58	TRUE	0.00251707
Hnf1a	Baz2a	4	transfac_public__M00132	5.58	TRUE	0.00161799
Hnf1a	Bex1	4	transfac_public__M00132	5.58	TRUE	0.00108248
Hnf1a	C2	9	transfac_public__M00132	5.58	TRUE	0.00356638
Hnf1a	Commd9	4	transfac_public__M00132	5.58	TRUE	0.00193432
Hnf1a	Dopey1	4	transfac_public__M00132	5.58	TRUE	0.00214499
Hnf1a	Eefsec	4	transfac_public__M00132	5.58	TRUE	0.00180261
Hnf1a	Emid1	4	transfac_public__M00132	5.58	TRUE	0.00104344
Hnf1a	Gnl2	4	transfac_public__M00132	5.58	TRUE	0.00173888
Hnf1a	Gpr137b	7	transfac_public__M00132	5.58	TRUE	0.00127924
Hnf1a	Gria3	5	transfac_public__M00132	5.58	TRUE	0.00154253
Hnf1a	Hbs1l	4	transfac_public__M00132	5.58	TRUE	0.00124426
Hnf1a	Kif13b	2	transfac_public__M00132	5.58	TRUE	0.00169953
Hnf1a	Macrod1	6	transfac_public__M00132	5.58	TRUE	0.00130235
Hnf1a	Mcmbp	4	transfac_public__M00132	5.58	TRUE	0.0010749
Hnf1a	Orai1	9	transfac_public__M00132	5.58	TRUE	0.00118463
Hnf1a	Pls1	8	transfac_public__M00132	5.58	TRUE	0.0020358
Hnf1a	Polr3e	5	transfac_public__M00132	5.58	TRUE	0.00243002
Hnf1a	Pomt2	3	transfac_public__M00132	5.58	TRUE	0.00211897
Hnf1a	Seh1l	3	transfac_public__M00132	5.58	TRUE	0.00202574
Hnf1a	Sema3c	7	transfac_public__M00132	5.58	TRUE	0.00191075
Hnf1a	Slc17a5	7	transfac_public__M00132	5.58	TRUE	0.0018994
Hnf1a	Slc25a13	6	transfac_public__M00132	5.58	TRUE	0.00200624
Hnf1a	Slc47a1	6	transfac_public__M00132	5.58	TRUE	0.0020368
Hnf1a	Smg7	7	transfac_public__M00132	5.58	TRUE	0.00132741
Hnf1a	Sord	5	transfac_public__M00132	5.58	TRUE	0.00208905
Hnf1a	Sptlc2	7	transfac_public__M00132	5.58	TRUE	0.00105465
Hnf1a	Tatdn2	6	transfac_public__M00132	5.58	TRUE	0.00118011
Hnf1a	Tbcc	3	transfac_public__M00132	5.58	TRUE	0.00103167
Hnf1a	Them4	5	transfac_public__M00132	5.58	TRUE	0.00114717
Hnf1a	Tmem106a	2	transfac_public__M00132	5.58	TRUE	0.00155632
Hnf1a	Tram2	6	transfac_public__M00132	5.58	TRUE	0.00121833
Hnf1a	Ttr	13	transfac_public__M00132	5.58	TRUE	0.00130577
Hnf1a	Wisp1	3	transfac_public__M00132	5.58	TRUE	0.00183275
Hnf1a	Zfp618	5	transfac_public__M00132	5.58	TRUE	0.00126109
Hnf1a	1700088E04Rik	2	transfac_pro__M02013	5.55	TRUE	0.00178315
Hnf1a	2210016F16Rik	2	transfac_pro__M02013	5.55	TRUE	0.00173178
Hnf1a	Abhd5	1	transfac_pro__M02013	5.55	TRUE	0.00121624
Hnf1a	Acsl1	4	transfac_pro__M02013	5.55	TRUE	0.00113059
Hnf1a	Aldh6a1	5	transfac_pro__M02013	5.55	TRUE	0.00103126
Hnf1a	Arhgap42	1	transfac_pro__M02013	5.55	TRUE	0.00127303
Hnf1a	Bscl2	4	transfac_pro__M02013	5.55	TRUE	0.0015748
Hnf1a	Car12	10	transfac_pro__M02013	5.55	TRUE	0.00392091
Hnf1a	Cd47	5	transfac_pro__M02013	5.55	TRUE	0.00111978
Hnf1a	Cgref1	1	transfac_pro__M02013	5.55	TRUE	0.00124069
Hnf1a	Cobl	3	transfac_pro__M02013	5.55	TRUE	0.00211267
Hnf1a	Coro7	2	transfac_pro__M02013	5.55	TRUE	0.00233365
Hnf1a	Ctdspl2	3	transfac_pro__M02013	5.55	TRUE	0.0011355
Hnf1a	Dap	1	transfac_pro__M02013	5.55	TRUE	0.00123718
Hnf1a	Dcaf6	2	transfac_pro__M02013	5.55	TRUE	0.00103083
Hnf1a	Defb19	2	transfac_pro__M02013	5.55	TRUE	0.00234309
Hnf1a	Dusp23	2	transfac_pro__M02013	5.55	TRUE	0.00183778
Hnf1a	Gsr	3	transfac_pro__M02013	5.55	TRUE	0.00110147
Hnf1a	H13	1	transfac_pro__M02013	5.55	TRUE	0.00128635
Hnf1a	Ibtk	2	transfac_pro__M02013	5.55	TRUE	0.00128072
Hnf1a	Igsf11	2	transfac_pro__M02013	5.55	TRUE	0.00140544
Hnf1a	Il1rap	4	transfac_pro__M02013	5.55	TRUE	0.0040892
Hnf1a	Kpna6	2	transfac_pro__M02013	5.55	TRUE	0.00109096
Hnf1a	Lactb2	2	transfac_pro__M02013	5.55	TRUE	0.00166979
Hnf1a	Larp1b	1	transfac_pro__M02013	5.55	TRUE	0.00153461
Hnf1a	Lgals8	2	transfac_pro__M02013	5.55	TRUE	0.00113085
Hnf1a	Map2k1	1	transfac_pro__M02013	5.55	TRUE	0.00114949
Hnf1a	Mapkap1	2	transfac_pro__M02013	5.55	TRUE	0.00121648
Hnf1a	Mrpl37	1	transfac_pro__M02013	5.55	TRUE	0.00161123
Hnf1a	Mrrf	1	transfac_pro__M02013	5.55	TRUE	0.00150354
Hnf1a	Msra	1	transfac_pro__M02013	5.55	TRUE	0.00120455
Hnf1a	Npas3	3	transfac_pro__M02013	5.55	TRUE	0.00158725
Hnf1a	Nus1	1	transfac_pro__M02013	5.55	TRUE	0.00183574
Hnf1a	Pafah2	1	transfac_pro__M02013	5.55	TRUE	0.00150782
Hnf1a	Pdzk1	1	transfac_pro__M02013	5.55	TRUE	0.00204435
Hnf1a	Pigx	1	transfac_pro__M02013	5.55	TRUE	0.00117685
Hnf1a	Prkaa2	6	transfac_pro__M02013	5.55	TRUE	0.00129546
Hnf1a	Prpf39	5	transfac_pro__M02013	5.55	TRUE	0.00159509
Hnf1a	Sh3bp5	2	transfac_pro__M02013	5.55	TRUE	0.00189262
Hnf1a	Slc16a12	2	transfac_pro__M02013	5.55	TRUE	0.00182504
Hnf1a	Slc22a1	1	transfac_pro__M02013	5.55	TRUE	0.00163477
Hnf1a	Slc22a19	1	transfac_pro__M02013	5.55	TRUE	0.00216345
Hnf1a	Slc6a13	9	transfac_pro__M02013	5.55	TRUE	0.00191693
Hnf1a	Smyd3	2	transfac_pro__M02013	5.55	TRUE	0.00182575
Hnf1a	Socs7	5	transfac_pro__M02013	5.55	TRUE	0.00113796
Hnf1a	Thnsl2	2	transfac_pro__M02013	5.55	TRUE	0.0038584
Hnf1a	Tmem117	1	transfac_pro__M02013	5.55	TRUE	0.00153906
Hnf1a	Tmem174	8	transfac_pro__M02013	5.55	TRUE	0.00164204
Hnf1a	Tpcn1	8	transfac_pro__M02013	5.55	TRUE	0.00151532
Hnf1a	Tram1	3	transfac_pro__M02013	5.55	TRUE	0.00116152
Hnf1a	Ugp2	4	transfac_pro__M02013	5.55	TRUE	0.00167841
Hnf1a	Vps13a	1	transfac_pro__M02013	5.55	TRUE	0.0010306
Hnf1a	B3gat2	1	transfac_pro__M07044	5.48	TRUE	0.00216726
Hnf1a	G0s2	1	transfac_pro__M07044	5.48	TRUE	0.00156571
Hnf1a	Mthfd1	4	transfac_pro__M07044	5.48	TRUE	0.00169044
Hnf1a	Rasa2	4	transfac_pro__M07044	5.48	TRUE	0.00109497
Hnf1a	Vcam1	1	transfac_pro__M07044	5.48	TRUE	0.00220523
Hnf1a	Trim33	3	cisbp__M3407	5.37	TRUE	0.00119055
Hnf1a	Dcp1b	4	tfdimers__MD00076	5.24	TRUE	0.00456628
Hnf1a	Renbp	1	tfdimers__MD00076	5.24	TRUE	0.00291432
Hnf1a	Ankib1	1	transfac_pro__M02266	5.13	FALSE	0.00149699
Hnf1a	Arxes2	1	transfac_pro__M02266	5.13	FALSE	0.00166467
Hnf1a	Btrc	1	transfac_pro__M02266	5.13	FALSE	0.00229313
Hnf1a	Cep120	1	transfac_pro__M02266	5.13	FALSE	0.00295366
Hnf1a	Cflar	1	transfac_pro__M02266	5.13	FALSE	0.00149944
Hnf1a	Cyp2j6	1	transfac_pro__M02266	5.13	FALSE	0.00116479
Hnf1a	Decr1	1	transfac_pro__M02266	5.13	FALSE	0.00130732
Hnf1a	Derl1	1	transfac_pro__M02266	5.13	FALSE	0.00102028
Hnf1a	Dhrs7b	1	transfac_pro__M02266	5.13	FALSE	0.00197033
Hnf1a	Dyrk2	1	transfac_pro__M02266	5.13	FALSE	0.00101089
Hnf1a	Faah	1	transfac_pro__M02266	5.13	FALSE	0.00222906
Hnf1a	Fam43a	1	transfac_pro__M02266	5.13	FALSE	0.00120954
Hnf1a	Gcdh	1	transfac_pro__M02266	5.13	FALSE	0.00128161
Hnf1a	Gpr146	4	cisbp__M3402	5.13	TRUE	0.00161553
Hnf1a	Gtf2h1	1	transfac_pro__M02266	5.13	FALSE	0.0012237
Hnf1a	Lrp2	1	transfac_pro__M02266	5.13	FALSE	0.00214887
Hnf1a	Lrpap1	1	transfac_pro__M02266	5.13	FALSE	0.00283908
Hnf1a	Lyplal1	1	transfac_pro__M02266	5.13	FALSE	0.00118511
Hnf1a	Macrod2	1	transfac_pro__M02266	5.13	FALSE	0.00132009
Hnf1a	Mrps35	1	transfac_pro__M02266	5.13	FALSE	0.00136697
Hnf1a	Myo5a	1	transfac_pro__M02266	5.13	FALSE	0.00112837
Hnf1a	Ntpcr	5	cisbp__M3402	5.13	TRUE	0.0015709
Hnf1a	Plcl1	10	cisbp__M3402	5.13	TRUE	0.00319659
Hnf1a	Plscr2	1	transfac_pro__M02266	5.13	FALSE	0.00160405
Hnf1a	Ppa2	1	transfac_pro__M02266	5.13	FALSE	0.00124059
Hnf1a	Rnf13	1	transfac_pro__M02266	5.13	FALSE	0.00197532
Hnf1a	Sec23b	1	transfac_pro__M02266	5.13	FALSE	0.0012772
Hnf1a	Tmem144	1	transfac_pro__M02266	5.13	FALSE	0.002392
Hnf1a	Tpk1	1	transfac_pro__M02266	5.13	FALSE	0.00199331
Hnf1a	Glyat	1	cisbp__M3407	5.08	TRUE	0.00271544
Hnf1a	Qprt	2	cisbp__M3407	5.08	TRUE	0.00503613
Hnf1a	Gstcd	1	swissregulon__hs__HNF1A.p2	4.85	TRUE	0.00326496
Hnf1a	Cat	4	transfac_pro__M02162	4.74	TRUE	0.00108217
Hnf1a	Galc	2	transfac_pro__M02162	4.74	TRUE	0.00124954
Hnf1a	Il17re	4	transfac_pro__M02162	4.74	TRUE	0.00107619
Hnf1a	Nfatc4	4	transfac_pro__M02162	4.74	TRUE	0.00109433
Hnf1a	Perp	5	transfac_pro__M02162	4.74	TRUE	0.00181924
Hnf1a	Plp2	1	transfac_pro__M02162	4.74	TRUE	0.00162297
Hnf1a	Tpmt	2	transfac_pro__M02162	4.74	TRUE	0.00123142
Hnf1a	Tsen2	2	transfac_pro__M02162	4.74	TRUE	0.00328056
Hnf1a	Usp39	2	transfac_pro__M02162	4.74	TRUE	0.0011125
Hnf1a	Wwox	2	transfac_pro__M02162	4.74	TRUE	0.0011479
Hnf1a	Ythdf3	2	transfac_pro__M02162	4.74	TRUE	0.00128631
Hnf1a	Gcsh	3	cisbp__M1878	4.41	TRUE	0.00212489
Hnf1a	Gng11	3	cisbp__M1878	4.41	TRUE	0.00135694
Hnf1a	Kpna4	2	cisbp__M1878	4.41	TRUE	0.00161324
Hnf1a	Slc1a1	3	cisbp__M1878	4.41	TRUE	0.00139523
Hnf1a	Aadac	1	tfdimers__MD00328	3.19	TRUE	0.00329572
Hnf1a	Acer2	1	tfdimers__MD00328	3.19	TRUE	0.00168015
Hnf1a	Alg11	1	tfdimers__MD00328	3.19	TRUE	0.00107234
Hnf1a	Alkbh5	3	tfdimers__MD00328	3.19	TRUE	0.00128815
Hnf1a	Cpox	3	tfdimers__MD00328	3.19	TRUE	0.00169386
Hnf1a	Cryl1	1	tfdimers__MD00328	3.19	TRUE	0.00168657
Hnf1a	Cstf1	1	tfdimers__MD00328	3.19	TRUE	0.00158604
Hnf1a	Fbxl15	1	tfdimers__MD00328	3.19	TRUE	0.00137496
Hnf1a	Fez2	1	tfdimers__MD00328	3.19	TRUE	0.00229453
Hnf1a	Gna12	1	tfdimers__MD00328	3.19	TRUE	0.00105177
Hnf1a	Hsd17b11	1	tfdimers__MD00328	3.19	TRUE	0.00125036
Hnf1a	Itch	2	tfdimers__MD00328	3.19	TRUE	0.00122821
Hnf1a	Mcoln1	1	tfdimers__MD00328	3.19	TRUE	0.00183307
Hnf1a	Mdp1	1	tfdimers__MD00328	3.19	TRUE	0.0011867
Hnf1a	Mfhas1	1	tfdimers__MD00328	3.19	TRUE	0.00104183
Hnf1a	Mrps18b	1	tfdimers__MD00328	3.19	TRUE	0.00110926
Hnf1a	Pcyt2	1	tfdimers__MD00328	3.19	TRUE	0.00243652
Hnf1a	Pdk4	6	tfdimers__MD00328	3.19	TRUE	0.00196777
Hnf1a	Rbm45	2	tfdimers__MD00328	3.19	TRUE	0.00138724
Hnf1a	Rexo2	3	tfdimers__MD00328	3.19	TRUE	0.00141624
Hnf1a	Rnf5	1	tfdimers__MD00328	3.19	TRUE	0.00111398
Hnf1a	Sat1	1	tfdimers__MD00328	3.19	TRUE	0.00100117
Hnf1a	Tmem37	1	tfdimers__MD00328	3.19	TRUE	0.00189341
Hnf1a	Zdhhc13	6	tfdimers__MD00328	3.19	TRUE	0.00138046
Hnf1a	Zfyve21	1	tfdimers__MD00328	3.19	TRUE	0.00172909
Hnf1a	Acsm1	2	cisbp__M3407	3.16	TRUE	0.00195776
Hnf1a	Cldn6	2	cisbp__M3407	3.16	TRUE	0.00204197
Hnf1a	Dgat2	4	cisbp__M3407	3.16	TRUE	0.00267669
Hnf1a	H6pd	2	cisbp__M3407	3.16	TRUE	0.00154579
Hnf1a	Ildr2	5	cisbp__M3407	3.16	TRUE	0.00415762
Hnf1a	Pus10	1	cisbp__M3407	3.16	TRUE	0.00161053
Hnf1a	Sms	3	cisbp__M3407	3.16	TRUE	0.00109939
Hnf1a	Cyp24a1	1	transfac_pro__M02013	3.15	TRUE	0.00473019
Hnf1b	1700011H14Rik	70	hocomoco__HNF1B_HUMAN.H11MO.0.A	7.27	TRUE	0.0043576
Hnf1b	Acsm2	70	hocomoco__HNF1B_HUMAN.H11MO.0.A	7.27	TRUE	0.00284446
Hnf1b	Adamts1	16	hocomoco__HNF1B_HUMAN.H11MO.0.A	7.27	TRUE	0.0030163
Hnf1b	Afm	48	hocomoco__HNF1B_HUMAN.H11MO.0.A	7.27	TRUE	0.00274495
Hnf1b	Afp	76	hocomoco__HNF1B_HUMAN.H11MO.0.A	7.27	TRUE	0.00305015
Hnf1b	Akr1c19	54	hocomoco__HNF1B_HUMAN.H11MO.0.A	7.27	TRUE	0.00292173
Hnf1b	Amn	28	hocomoco__HNF1B_HUMAN.H11MO.0.A	7.27	TRUE	0.0031205
Hnf1b	Anks4b	40	hocomoco__HNF1B_HUMAN.H11MO.0.A	7.27	TRUE	0.00359069
Hnf1b	Anpep	56	hocomoco__HNF1B_HUMAN.H11MO.0.A	7.27	TRUE	0.00292899
Hnf1b	Apom	80	hocomoco__HNF1B_HUMAN.H11MO.0.A	7.27	TRUE	0.00422845
Hnf1b	Cpn1	28	hocomoco__HNF1B_HUMAN.H11MO.0.A	7.27	TRUE	0.00282113
Hnf1b	Cubn	75	hocomoco__HNF1B_HUMAN.H11MO.0.A	7.27	TRUE	0.00275285
Hnf1b	Dmap1	26	hocomoco__HNF1B_HUMAN.H11MO.0.A	7.27	TRUE	0.00296785
Hnf1b	Gjb1	66	hocomoco__HNF1B_HUMAN.H11MO.0.A	7.27	TRUE	0.00371468
Hnf1b	Glyctk	83	hocomoco__HNF1B_HUMAN.H11MO.0.A	7.27	TRUE	0.00282354
Hnf1b	Habp2	82	hocomoco__HNF1B_HUMAN.H11MO.0.A	7.27	TRUE	0.00341484
Hnf1b	Hao2	65	hocomoco__HNF1B_HUMAN.H11MO.0.A	7.27	TRUE	0.00298616
Hnf1b	Hoga1	77	hocomoco__HNF1B_HUMAN.H11MO.0.A	7.27	TRUE	0.00354753
Hnf1b	Hsd17b2	49	hocomoco__HNF1B_HUMAN.H11MO.0.A	7.27	TRUE	0.00472208
Hnf1b	Palm3	78	hocomoco__HNF1B_HUMAN.H11MO.0.A	7.27	TRUE	0.00270818
Hnf1b	Paqr9	80	hocomoco__HNF1B_HUMAN.H11MO.0.A	7.27	TRUE	0.00309417
Hnf1b	Pcbd1	47	hocomoco__HNF1B_HUMAN.H11MO.0.A	7.27	TRUE	0.003392
Hnf1b	Pdzd3	52	hocomoco__HNF1B_HUMAN.H11MO.0.A	7.27	TRUE	0.00323588
Hnf1b	Pkhd1	81	hocomoco__HNF1B_HUMAN.H11MO.0.A	7.27	TRUE	0.00277869
Hnf1b	Rabgap1l	49	hocomoco__HNF1B_HUMAN.H11MO.0.A	7.27	TRUE	0.00282637
Hnf1b	Slc22a13	41	hocomoco__HNF1B_HUMAN.H11MO.0.A	7.27	TRUE	0.00454318
Hnf1b	Slc23a1	36	hocomoco__HNF1B_HUMAN.H11MO.0.A	7.27	TRUE	0.00365547
Hnf1b	Sucnr1	39	hocomoco__HNF1B_HUMAN.H11MO.0.A	7.27	TRUE	0.00307355
Hnf1b	Tacc2	33	hocomoco__HNF1B_HUMAN.H11MO.0.A	7.27	TRUE	0.00292917
Hnf1b	Tmem27	79	hocomoco__HNF1B_HUMAN.H11MO.0.A	7.27	TRUE	0.00318072
Hnf1b	Ugt2b5	17	hocomoco__HNF1B_HUMAN.H11MO.0.A	7.27	TRUE	0.00417456
Hnf1b	Wbp2	15	hocomoco__HNF1B_HUMAN.H11MO.0.A	7.27	TRUE	0.00324184
Hnf1b	Ascc1	22	hocomoco__HNF1B_MOUSE.H11MO.0.A	6.94	TRUE	0.00342311
Hnf1b	Cpb2	32	hocomoco__HNF1B_MOUSE.H11MO.0.A	6.94	TRUE	0.00459067
Hnf1b	Mapre2	39	hocomoco__HNF1B_MOUSE.H11MO.0.A	6.94	TRUE	0.00363857
Hnf1b	Mitf	33	hocomoco__HNF1B_MOUSE.H11MO.0.A	6.94	TRUE	0.00263569
Hnf1b	Pcx	18	hocomoco__HNF1B_MOUSE.H11MO.0.A	6.94	TRUE	0.00339906
Hnf1b	Ppm1b	41	hocomoco__HNF1B_MOUSE.H11MO.0.A	6.94	TRUE	0.00270422
Hnf1b	Prr15l	39	hocomoco__HNF1B_MOUSE.H11MO.0.A	6.94	TRUE	0.00250146
Hnf1b	Sirt7	42	hocomoco__HNF1B_MOUSE.H11MO.0.A	6.94	TRUE	0.0027522
Hnf1b	Slc3a1	37	hocomoco__HNF1B_MOUSE.H11MO.0.A	6.94	TRUE	0.00367678
Hnf1b	Slc4a4	52	hocomoco__HNF1B_MOUSE.H11MO.0.A	6.94	TRUE	0.00289853
Hnf1b	Dab1	52	hocomoco__HNF1B_MOUSE.H11MO.1.A	6.77	TRUE	0.00605628
Hnf1b	Fgfr4	110	hocomoco__HNF1B_MOUSE.H11MO.1.A	6.77	TRUE	0.00427598
Hnf1b	Grb7	156	hocomoco__HNF1B_MOUSE.H11MO.1.A	6.77	TRUE	0.00670299
Hnf1b	Hnf1b	158	hocomoco__HNF1B_MOUSE.H11MO.1.A	6.77	TRUE	NA
Hnf1b	Six4	162	hocomoco__HNF1B_MOUSE.H11MO.1.A	6.77	TRUE	0.00541034
Hnf1b	Slc4a2	110	hocomoco__HNF1B_MOUSE.H11MO.1.A	6.77	TRUE	0.00427427
Hnf1b	Ubac1	89	hocomoco__HNF1B_MOUSE.H11MO.1.A	6.77	TRUE	0.00599694
Hnf1b	Kctd3	4	cisbp__M6282	6.7	FALSE	0.00349512
Hnf1b	Nubpl	6	cisbp__M6282	6.7	FALSE	0.00290296
Hnf1b	Macrod1	12	cisbp__M5522	6.68	FALSE	0.00247977
Hnf1b	Wdfy1	1	cisbp__M5522	6.68	FALSE	0.0025463
Hnf1b	Kif21a	25	taipale__HNF1B_full_NRTTAATNATTAACN	6.67	TRUE	0.00522539
Hnf1b	Ap1b1	39	taipale__HNF1B_full_GTTAATNATTAAY	6.66	TRUE	0.00458382
Hnf1b	Aspa	46	taipale__HNF1B_full_GTTAATNATTAAY	6.66	TRUE	0.0027848
Hnf1b	B3galnt1	30	taipale__HNF1B_full_GTTAATNATTAAY	6.66	TRUE	0.00293739
Hnf1b	Camk2d	14	taipale__HNF1B_full_GTTAATNATTAAY	6.66	TRUE	0.00272382
Hnf1b	Car4	118	taipale__HNF1B_full_GTTAATNATTAAY	6.66	TRUE	0.00590299
Hnf1b	Chst11	23	taipale__HNF1B_full_GTTAATNATTAAY	6.66	TRUE	0.00289575
Hnf1b	Clcn3	39	taipale__HNF1B_full_GTTAATNATTAAY	6.66	TRUE	0.00316539
Hnf1b	Cpeb4	30	taipale__HNF1B_full_GTTAATNATTAAY	6.66	TRUE	0.00254752
Hnf1b	Creg1	12	taipale__HNF1B_full_GTTAATNATTAAY	6.66	TRUE	0.00287614
Hnf1b	Cryz	39	taipale__HNF1B_full_GTTAATNATTAAY	6.66	TRUE	0.00460313
Hnf1b	Dact2	51	taipale__HNF1B_full_GTTAATNATTAAY	6.66	TRUE	0.00418537
Hnf1b	Elp4	24	taipale__HNF1B_full_GTTAATNATTAAY	6.66	TRUE	0.00363863
Hnf1b	Erbb4	23	taipale__HNF1B_full_GTTAATNATTAAY	6.66	TRUE	0.00433074
Hnf1b	Erf	35	taipale__HNF1B_full_GTTAATNATTAAY	6.66	TRUE	0.00259148
Hnf1b	Fhit	38	taipale__HNF1B_full_GTTAATNATTAAY	6.66	TRUE	0.00269856
Hnf1b	Fhod3	24	taipale__HNF1B_full_GTTAATNATTAAY	6.66	TRUE	0.00314804
Hnf1b	Fzd4	37	taipale__HNF1B_full_GTTAATNATTAAY	6.66	TRUE	0.00322907
Hnf1b	Gatsl2	52	taipale__HNF1B_full_GTTAATNATTAAY	6.66	TRUE	0.00281338
Hnf1b	Gclm	46	taipale__HNF1B_full_GTTAATNATTAAY	6.66	TRUE	0.00285271
Hnf1b	Gcnt1	57	taipale__HNF1B_full_GTTAATNATTAAY	6.66	TRUE	0.00539685
Hnf1b	Ggt1	25	taipale__HNF1B_full_GTTAATNATTAAY	6.66	TRUE	0.00436874
Hnf1b	Glis2	52	taipale__HNF1B_full_GTTAATNATTAAY	6.66	TRUE	0.0037554
Hnf1b	Glud1	21	taipale__HNF1B_full_GTTAATNATTAAY	6.66	TRUE	0.00361589
Hnf1b	Gnai3	24	taipale__HNF1B_full_GTTAATNATTAAY	6.66	TRUE	0.0029484
Hnf1b	Gopc	32	taipale__HNF1B_full_GTTAATNATTAAY	6.66	TRUE	0.00336575
Hnf1b	Gpatch1	23	taipale__HNF1B_full_GTTAATNATTAAY	6.66	TRUE	0.00436313
Hnf1b	Gpd1	19	taipale__HNF1B_full_GTTAATNATTAAY	6.66	TRUE	0.00308732
Hnf1b	Hebp1	31	taipale__HNF1B_full_GTTAATNATTAAY	6.66	TRUE	0.00284289
Hnf1b	Hpn	52	taipale__HNF1B_full_GTTAATNATTAAY	6.66	TRUE	0.00317216
Hnf1b	Ino80b	38	taipale__HNF1B_full_GTTAATNATTAAY	6.66	TRUE	0.00401839
Hnf1b	Mgll	34	taipale__HNF1B_full_GTTAATNATTAAY	6.66	TRUE	0.00270048
Hnf1b	Npnt	19	taipale__HNF1B_full_GTTAATNATTAAY	6.66	TRUE	0.00331428
Hnf1b	Nt5c2	41	taipale__HNF1B_full_GTTAATNATTAAY	6.66	TRUE	0.0025025
Hnf1b	Ocln	53	taipale__HNF1B_full_GTTAATNATTAAY	6.66	TRUE	0.00422772
Hnf1b	Osbpl6	50	taipale__HNF1B_full_GTTAATNATTAAY	6.66	TRUE	0.0032568
Hnf1b	Papss2	33	taipale__HNF1B_full_GTTAATNATTAAY	6.66	TRUE	0.00257634
Hnf1b	Pde8a	15	taipale__HNF1B_full_GTTAATNATTAAY	6.66	TRUE	0.00319414
Hnf1b	Phlpp2	32	taipale__HNF1B_full_GTTAATNATTAAY	6.66	TRUE	0.00298838
Hnf1b	Plxnb1	46	taipale__HNF1B_full_GTTAATNATTAAY	6.66	TRUE	0.00331248
Hnf1b	Ppp2r3c	20	taipale__HNF1B_full_GTTAATNATTAAY	6.66	TRUE	0.00380982
Hnf1b	Prss23	55	taipale__HNF1B_full_GTTAATNATTAAY	6.66	TRUE	0.00417852
Hnf1b	Qdpr	29	taipale__HNF1B_full_GTTAATNATTAAY	6.66	TRUE	0.00311944
Hnf1b	Rnf6	35	taipale__HNF1B_full_GTTAATNATTAAY	6.66	TRUE	0.00303572
Hnf1b	Scly	52	taipale__HNF1B_full_GTTAATNATTAAY	6.66	TRUE	0.00407923
Hnf1b	Sema3b	52	taipale__HNF1B_full_GTTAATNATTAAY	6.66	TRUE	0.00253757
Hnf1b	Sgk3	46	taipale__HNF1B_full_GTTAATNATTAAY	6.66	TRUE	0.00320414
Hnf1b	Slc39a8	20	taipale__HNF1B_full_GTTAATNATTAAY	6.66	TRUE	0.00312191
Hnf1b	Slc6a13	20	taipale__HNF1B_full_GTTAATNATTAAY	6.66	TRUE	0.003308
Hnf1b	Smtnl2	50	taipale__HNF1B_full_GTTAATNATTAAY	6.66	TRUE	0.00297501
Hnf1b	Stard10	48	taipale__HNF1B_full_GTTAATNATTAAY	6.66	TRUE	0.00312183
Hnf1b	Tbc1d15	15	taipale__HNF1B_full_GTTAATNATTAAY	6.66	TRUE	0.00279482
Hnf1b	Tbxas1	50	taipale__HNF1B_full_GTTAATNATTAAY	6.66	TRUE	0.00309347
Hnf1b	Tes	20	taipale__HNF1B_full_GTTAATNATTAAY	6.66	TRUE	0.00399346
Hnf1b	Tmem184c	28	taipale__HNF1B_full_GTTAATNATTAAY	6.66	TRUE	0.00400577
Hnf1b	Tnfrsf21	15	taipale__HNF1B_full_GTTAATNATTAAY	6.66	TRUE	0.00359133
Hnf1b	Tor1aip2	44	taipale__HNF1B_full_GTTAATNATTAAY	6.66	TRUE	0.00312137
Hnf1b	Trpv4	45	taipale__HNF1B_full_GTTAATNATTAAY	6.66	TRUE	0.00268394
Hnf1b	Wnt7b	32	taipale__HNF1B_full_GTTAATNATTAAY	6.66	TRUE	0.00493821
Hnf1b	Zfp592	46	taipale__HNF1B_full_GTTAATNATTAAY	6.66	TRUE	0.0026515
Hnf1b	Abca3	27	hocomoco__HNF1B_MOUSE.H11MO.0.A	6.57	TRUE	0.00303969
Hnf1b	Abhd4	7	hocomoco__HNF1B_MOUSE.H11MO.0.A	6.57	TRUE	0.00243271
Hnf1b	Agpat3	1	hocomoco__HNF1B_MOUSE.H11MO.0.A	6.57	TRUE	0.00304799
Hnf1b	Ankrd40	17	hocomoco__HNF1B_MOUSE.H11MO.0.A	6.57	TRUE	0.00261605
Hnf1b	Apbb2	36	hocomoco__HNF1B_MOUSE.H11MO.0.A	6.57	TRUE	0.00301757
Hnf1b	Arhgef38	5	hocomoco__HNF1B_MOUSE.H11MO.0.A	6.57	TRUE	0.00252083
Hnf1b	Atr	14	hocomoco__HNF1B_MOUSE.H11MO.0.A	6.57	TRUE	0.00321238
Hnf1b	AU040320	14	hocomoco__HNF1B_MOUSE.H11MO.0.A	6.57	TRUE	0.00431142
Hnf1b	Bphl	10	hocomoco__HNF1B_MOUSE.H11MO.0.A	6.57	TRUE	0.00380373
Hnf1b	C2cd2l	15	hocomoco__HNF1B_MOUSE.H11MO.0.A	6.57	TRUE	0.00261209
Hnf1b	C77080	8	hocomoco__HNF1B_MOUSE.H11MO.0.A	6.57	TRUE	0.00277334
Hnf1b	Ccdc160	10	hocomoco__HNF1B_MOUSE.H11MO.0.A	6.57	TRUE	0.00301512
Hnf1b	Cela1	3	hocomoco__HNF1B_MOUSE.H11MO.0.A	6.57	TRUE	0.00271005
Hnf1b	Cldn6	10	hocomoco__HNF1B_MOUSE.H11MO.0.A	6.57	TRUE	0.00658024
Hnf1b	Cndp2	18	hocomoco__HNF1B_MOUSE.H11MO.0.A	6.57	TRUE	0.00447004
Hnf1b	Commd8	21	hocomoco__HNF1B_MOUSE.H11MO.0.A	6.57	TRUE	0.00272203
Hnf1b	Creb3l1	6	hocomoco__HNF1B_MOUSE.H11MO.0.A	6.57	TRUE	0.00364896
Hnf1b	Cstf2t	23	hocomoco__HNF1B_MOUSE.H11MO.0.A	6.57	TRUE	0.00269727
Hnf1b	Cyba	6	hocomoco__HNF1B_MOUSE.H11MO.0.A	6.57	TRUE	0.00354959
Hnf1b	D130020L05Rik	4	hocomoco__HNF1B_MOUSE.H11MO.0.A	6.57	TRUE	0.0028914
Hnf1b	Dhrs4	13	hocomoco__HNF1B_MOUSE.H11MO.0.A	6.57	TRUE	0.00279019
Hnf1b	Dok4	21	hocomoco__HNF1B_MOUSE.H11MO.0.A	6.57	TRUE	0.00321694
Hnf1b	Echdc3	25	hocomoco__HNF1B_MOUSE.H11MO.0.A	6.57	TRUE	0.00264606
Hnf1b	Eefsec	9	hocomoco__HNF1B_MOUSE.H11MO.0.A	6.57	TRUE	0.00274538
Hnf1b	Elovl1	11	hocomoco__HNF1B_MOUSE.H11MO.0.A	6.57	TRUE	0.00274106
Hnf1b	Entpd5	23	hocomoco__HNF1B_MOUSE.H11MO.0.A	6.57	TRUE	0.00416451
Hnf1b	Epha7	27	hocomoco__HNF1B_MOUSE.H11MO.0.A	6.57	TRUE	0.0045476
Hnf1b	Ephx2	8	hocomoco__HNF1B_MOUSE.H11MO.0.A	6.57	TRUE	0.00260063
Hnf1b	Etfdh	6	hocomoco__HNF1B_MOUSE.H11MO.0.A	6.57	TRUE	0.00293675
Hnf1b	Ezr	35	hocomoco__HNF1B_MOUSE.H11MO.0.A	6.57	TRUE	0.00392412
Hnf1b	Fmo2	5	hocomoco__HNF1B_MOUSE.H11MO.0.A	6.57	TRUE	0.00260102
Hnf1b	Folr1	24	hocomoco__HNF1B_MOUSE.H11MO.0.A	6.57	TRUE	0.00378023
Hnf1b	Gnai1	19	hocomoco__HNF1B_MOUSE.H11MO.0.A	6.57	TRUE	0.00317322
Hnf1b	Gnptab	32	hocomoco__HNF1B_MOUSE.H11MO.0.A	6.57	TRUE	0.0074217
Hnf1b	Gpc4	30	hocomoco__HNF1B_MOUSE.H11MO.0.A	6.57	TRUE	0.00311897
Hnf1b	Gpr137b	5	hocomoco__HNF1B_MOUSE.H11MO.0.A	6.57	TRUE	0.00271348
Hnf1b	Ivns1abp	29	hocomoco__HNF1B_MOUSE.H11MO.0.A	6.57	TRUE	0.003514
Hnf1b	Kbtbd3	21	hocomoco__HNF1B_MOUSE.H11MO.0.A	6.57	TRUE	0.00378089
Hnf1b	Klhl14	24	hocomoco__HNF1B_MOUSE.H11MO.0.A	6.57	TRUE	0.00299009
Hnf1b	Lrrc28	9	hocomoco__HNF1B_MOUSE.H11MO.0.A	6.57	TRUE	0.00313425
Hnf1b	Maf	30	hocomoco__HNF1B_MOUSE.H11MO.0.A	6.57	TRUE	0.00272516
Hnf1b	Mep1a	17	hocomoco__HNF1B_MOUSE.H11MO.0.A	6.57	TRUE	0.00291496
Hnf1b	Ndfip2	19	hocomoco__HNF1B_MOUSE.H11MO.0.A	6.57	TRUE	0.00408452
Hnf1b	Osbpl3	26	hocomoco__HNF1B_MOUSE.H11MO.0.A	6.57	TRUE	0.00298294
Hnf1b	Osr2	27	hocomoco__HNF1B_MOUSE.H11MO.0.A	6.57	TRUE	0.00283135
Hnf1b	Pcmtd2	11	hocomoco__HNF1B_MOUSE.H11MO.0.A	6.57	TRUE	0.00250844
Hnf1b	Plekhf2	20	hocomoco__HNF1B_MOUSE.H11MO.0.A	6.57	TRUE	0.00303922
Hnf1b	Plin3	8	hocomoco__HNF1B_MOUSE.H11MO.0.A	6.57	TRUE	0.00256544
Hnf1b	Ppp2r3a	19	hocomoco__HNF1B_MOUSE.H11MO.0.A	6.57	TRUE	0.00302576
Hnf1b	Preb	15	hocomoco__HNF1B_MOUSE.H11MO.0.A	6.57	TRUE	0.0025521
Hnf1b	Pxn	20	hocomoco__HNF1B_MOUSE.H11MO.0.A	6.57	TRUE	0.00290152
Hnf1b	Pygl	8	hocomoco__HNF1B_MOUSE.H11MO.0.A	6.57	TRUE	0.00275811
Hnf1b	Rab20	13	hocomoco__HNF1B_MOUSE.H11MO.0.A	6.57	TRUE	0.00382116
Hnf1b	Rap1a	40	hocomoco__HNF1B_MOUSE.H11MO.0.A	6.57	TRUE	0.00366944
Hnf1b	Rassf8	15	hocomoco__HNF1B_MOUSE.H11MO.0.A	6.57	TRUE	0.00373911
Hnf1b	Rb1	7	hocomoco__HNF1B_MOUSE.H11MO.0.A	6.57	TRUE	0.00310854
Hnf1b	Rbm47	41	hocomoco__HNF1B_MOUSE.H11MO.0.A	6.57	TRUE	0.00393062
Hnf1b	Rspry1	12	hocomoco__HNF1B_MOUSE.H11MO.0.A	6.57	TRUE	0.00285144
Hnf1b	2020-09-04	40	hocomoco__HNF1B_MOUSE.H11MO.0.A	6.57	TRUE	0.00268369
Hnf1b	Shoc2	32	hocomoco__HNF1B_MOUSE.H11MO.0.A	6.57	TRUE	0.00279624
Hnf1b	Slc12a7	20	hocomoco__HNF1B_MOUSE.H11MO.0.A	6.57	TRUE	0.00300078
Hnf1b	Slc47a1	16	hocomoco__HNF1B_MOUSE.H11MO.0.A	6.57	TRUE	0.00292089
Hnf1b	Slc5a8	13	hocomoco__HNF1B_MOUSE.H11MO.0.A	6.57	TRUE	0.00421732
Hnf1b	Socs7	12	hocomoco__HNF1B_MOUSE.H11MO.0.A	6.57	TRUE	0.00312685
Hnf1b	Sod3	18	hocomoco__HNF1B_MOUSE.H11MO.0.A	6.57	TRUE	0.0027861
Hnf1b	Sorbs1	43	hocomoco__HNF1B_MOUSE.H11MO.0.A	6.57	TRUE	0.00474344
Hnf1b	Spint2	6	hocomoco__HNF1B_MOUSE.H11MO.0.A	6.57	TRUE	0.00398787
Hnf1b	Stk32b	28	hocomoco__HNF1B_MOUSE.H11MO.0.A	6.57	TRUE	0.00571272
Hnf1b	Stx3	8	hocomoco__HNF1B_MOUSE.H11MO.0.A	6.57	TRUE	0.00280942
Hnf1b	Stx7	26	hocomoco__HNF1B_MOUSE.H11MO.0.A	6.57	TRUE	0.00272618
Hnf1b	Tmem229a	20	hocomoco__HNF1B_MOUSE.H11MO.0.A	6.57	TRUE	0.00402817
Hnf1b	Tmem8	13	hocomoco__HNF1B_MOUSE.H11MO.0.A	6.57	TRUE	0.00270179
Hnf1b	Trib1	5	hocomoco__HNF1B_MOUSE.H11MO.0.A	6.57	TRUE	0.00523828
Hnf1b	Upb1	26	hocomoco__HNF1B_MOUSE.H11MO.0.A	6.57	TRUE	0.00296366
Hnf1b	Vat1	15	hocomoco__HNF1B_MOUSE.H11MO.0.A	6.57	TRUE	0.00309689
Hnf1b	Vdr	25	hocomoco__HNF1B_MOUSE.H11MO.0.A	6.57	TRUE	0.00256788
Hnf1b	Vmp1	11	hocomoco__HNF1B_MOUSE.H11MO.0.A	6.57	TRUE	0.00321364
Hnf1b	Xpnpep2	5	hocomoco__HNF1B_MOUSE.H11MO.0.A	6.57	TRUE	0.00368963
Hnf1b	Zbtb10	15	hocomoco__HNF1B_MOUSE.H11MO.0.A	6.57	TRUE	0.00352479
Hnf1b	Edem2	6	taipale__HNF1B_full_GTTAATNATTAAY	6.54	TRUE	0.00314301
Hnf1b	Slc7a12	3	taipale__HNF1B_full_GTTAATNATTAAY	6.54	TRUE	0.00400688
Hnf1b	Fdx1	4	transfac_pro__M03872	6.17	TRUE	0.0035752
Hnf1b	Irx3	5	transfac_pro__M03872	6.17	TRUE	0.00270251
Hnf1b	Kat2b	4	transfac_pro__M03872	6.17	TRUE	0.00269474
Hnf1b	Kcnk5	4	transfac_pro__M03872	6.17	TRUE	0.00337756
Hnf1b	Ptger1	11	transfac_pro__M03872	6.17	TRUE	0.00313839
Hnf1b	Reep6	1	transfac_pro__M03872	6.17	TRUE	0.00268585
Hnf1b	Vps54	8	transfac_pro__M03872	6.17	TRUE	0.00283643
Hnf1b	Cpox	6	taipale__HNF1B_full_NRTTAATNATTAACN	6.15	TRUE	0.00281385
Hnf1b	Itga1	14	taipale__HNF1B_full_NRTTAATNATTAACN	6.15	TRUE	0.00394872
Hnf1b	Lyn	7	taipale__HNF1B_full_NRTTAATNATTAACN	6.15	TRUE	0.00282875
Hnf1b	Nucb2	8	taipale__HNF1B_full_NRTTAATNATTAACN	6.15	TRUE	0.0033843
Hnf1b	Pex5	13	taipale__HNF1B_full_NRTTAATNATTAACN	6.15	TRUE	0.00425577
Hnf1b	Pgpep1	10	taipale__HNF1B_full_NRTTAATNATTAACN	6.15	TRUE	0.00409022
Hnf1b	Pipox	12	taipale__HNF1B_full_NRTTAATNATTAACN	6.15	TRUE	0.0028471
Hnf1b	Ppm1k	7	taipale__HNF1B_full_NRTTAATNATTAACN	6.15	TRUE	0.00350002
Hnf1b	Rcor3	19	taipale__HNF1B_full_NRTTAATNATTAACN	6.15	TRUE	0.00243073
Hnf1b	Rrm2b	5	taipale__HNF1B_full_NRTTAATNATTAACN	6.15	TRUE	0.00268155
Hnf1b	Rufy3	7	taipale__HNF1B_full_NRTTAATNATTAACN	6.15	TRUE	0.00345749
Hnf1b	Sema4d	20	taipale__HNF1B_full_NRTTAATNATTAACN	6.15	TRUE	0.00415602
Hnf1b	Slc26a1	15	taipale__HNF1B_full_NRTTAATNATTAACN	6.15	TRUE	0.00390198
Hnf1b	Slc36a1	11	taipale__HNF1B_full_NRTTAATNATTAACN	6.15	TRUE	0.00254857
Hnf1b	Slc3a2	8	taipale__HNF1B_full_NRTTAATNATTAACN	6.15	TRUE	0.0032573
Hnf1b	Thumpd3	15	taipale__HNF1B_full_NRTTAATNATTAACN	6.15	TRUE	0.0036343
Hnf1b	Fuca2	9	hocomoco__HNF1A_MOUSE.H11MO.0.A	6.07	FALSE	0.00259448
Hnf1b	Grip1	2	hocomoco__HNF1A_MOUSE.H11MO.0.A	6.07	FALSE	0.00451211
Hnf1b	Inpp1	3	hocomoco__HNF1A_MOUSE.H11MO.0.A	6.07	FALSE	0.00653044
Hnf1b	4833439L19Rik	2	taipale__HNF1A_full_NRTTAATNATTAACN_repr	6.03	FALSE	0.00512695
Hnf1b	Cth	1	taipale__HNF1A_full_NRTTAATNATTAACN_repr	6.03	FALSE	0.00363834
Hnf1b	Tmem192	1	swissregulon__hs__HNF1A.p2	5.99	FALSE	0.0025368
Hnf1b	Trim47	5	swissregulon__hs__HNF1A.p2	5.99	FALSE	0.00293784
Hnf1b	Kctd10	3	hocomoco__HNF1A_HUMAN.H11MO.0.C	5.9	FALSE	0.00516364
Hnf1b	Msra	3	hocomoco__HNF1A_HUMAN.H11MO.0.C	5.9	FALSE	0.00329961
Hnf1b	Ace	4	transfac_pro__M07044	5.76	FALSE	0.00277383
Hnf1b	1810043G02Rik	16	hocomoco__HNF1B_HUMAN.H11MO.1.A	5.58	TRUE	0.00142293
Hnf1b	5730559C18Rik	25	hocomoco__HNF1B_HUMAN.H11MO.1.A	5.58	TRUE	0.00214113
Hnf1b	Abcc4	25	hocomoco__HNF1B_HUMAN.H11MO.1.A	5.58	TRUE	0.00199202
Hnf1b	Acly	25	hocomoco__HNF1B_HUMAN.H11MO.1.A	5.58	TRUE	0.00149584
Hnf1b	Actn4	7	hocomoco__HNF1B_HUMAN.H11MO.1.A	5.58	TRUE	0.00167166
Hnf1b	Adcy6	25	hocomoco__HNF1B_HUMAN.H11MO.1.A	5.58	TRUE	0.00134125
Hnf1b	Agpat2	20	hocomoco__HNF1B_HUMAN.H11MO.1.A	5.58	TRUE	0.00110871
Hnf1b	Agrn	11	hocomoco__HNF1B_HUMAN.H11MO.1.A	5.58	TRUE	0.00169829
Hnf1b	Aldh1l1	13	hocomoco__HNF1B_HUMAN.H11MO.1.A	5.58	TRUE	0.00206111
Hnf1b	Arf1	8	hocomoco__HNF1B_HUMAN.H11MO.1.A	5.58	TRUE	0.00133246
Hnf1b	Arfgap2	22	hocomoco__HNF1B_HUMAN.H11MO.1.A	5.58	TRUE	0.00122148
Hnf1b	Arhgap21	19	hocomoco__HNF1B_HUMAN.H11MO.1.A	5.58	TRUE	0.00187071
Hnf1b	Atp6v0a4	23	hocomoco__HNF1B_HUMAN.H11MO.1.A	5.58	TRUE	0.00139832
Hnf1b	Bag6	24	hocomoco__HNF1B_HUMAN.H11MO.1.A	5.58	TRUE	0.00151866
Hnf1b	Baiap2l2	25	hocomoco__HNF1B_HUMAN.H11MO.1.A	5.58	TRUE	0.001663
Hnf1b	Bcar1	24	hocomoco__HNF1B_HUMAN.H11MO.1.A	5.58	TRUE	0.00115879
Hnf1b	Bcor	25	hocomoco__HNF1B_HUMAN.H11MO.1.A	5.58	TRUE	0.00139159
Hnf1b	Bnip3	7	hocomoco__HNF1B_HUMAN.H11MO.1.A	5.58	TRUE	0.00150776
Hnf1b	Car2	5	hocomoco__HNF1B_HUMAN.H11MO.1.A	5.58	TRUE	0.00199371
Hnf1b	Cdh1	22	hocomoco__HNF1B_HUMAN.H11MO.1.A	5.58	TRUE	0.00191245
Hnf1b	Cdhr2	22	hocomoco__HNF1B_HUMAN.H11MO.1.A	5.58	TRUE	0.00224702
Hnf1b	Cdkl1	16	hocomoco__HNF1B_HUMAN.H11MO.1.A	5.58	TRUE	0.00131409
Hnf1b	Cldn19	21	hocomoco__HNF1B_HUMAN.H11MO.1.A	5.58	TRUE	0.00157794
Hnf1b	Cldn2	15	hocomoco__HNF1B_HUMAN.H11MO.1.A	5.58	TRUE	0.00196484
Hnf1b	Clec18a	1	hocomoco__HNF1B_HUMAN.H11MO.1.A	5.58	TRUE	0.00195507
Hnf1b	Coro1c	23	hocomoco__HNF1B_HUMAN.H11MO.1.A	5.58	TRUE	0.00227097
Hnf1b	Crb3	25	hocomoco__HNF1B_HUMAN.H11MO.1.A	5.58	TRUE	0.00222351
Hnf1b	Ctbp2	19	hocomoco__HNF1B_HUMAN.H11MO.1.A	5.58	TRUE	0.0024846
Hnf1b	Cuedc1	12	hocomoco__HNF1B_HUMAN.H11MO.1.A	5.58	TRUE	0.00155091
Hnf1b	Cux2	14	hocomoco__HNF1B_HUMAN.H11MO.1.A	5.58	TRUE	0.00152473
Hnf1b	Ddah1	24	hocomoco__HNF1B_HUMAN.H11MO.1.A	5.58	TRUE	0.00250982
Hnf1b	Dpp4	24	hocomoco__HNF1B_HUMAN.H11MO.1.A	5.58	TRUE	0.00168247
Hnf1b	Dusp6	22	hocomoco__HNF1B_HUMAN.H11MO.1.A	5.58	TRUE	0.00160109
Hnf1b	Dzip1l	24	hocomoco__HNF1B_HUMAN.H11MO.1.A	5.58	TRUE	0.00238893
Hnf1b	Egr1	25	hocomoco__HNF1B_HUMAN.H11MO.1.A	5.58	TRUE	0.00119261
Hnf1b	Eif2b5	22	hocomoco__HNF1B_HUMAN.H11MO.1.A	5.58	TRUE	0.00151848
Hnf1b	Elf1	24	hocomoco__HNF1B_HUMAN.H11MO.1.A	5.58	TRUE	0.00140957
Hnf1b	Epha4	23	hocomoco__HNF1B_HUMAN.H11MO.1.A	5.58	TRUE	0.00151432
Hnf1b	Erbb2	25	hocomoco__HNF1B_HUMAN.H11MO.1.A	5.58	TRUE	0.00177536
Hnf1b	Esd	23	hocomoco__HNF1B_HUMAN.H11MO.1.A	5.58	TRUE	0.00260534
Hnf1b	Evi5	25	hocomoco__HNF1B_HUMAN.H11MO.1.A	5.58	TRUE	0.00160958
Hnf1b	Fam109a	16	hocomoco__HNF1B_HUMAN.H11MO.1.A	5.58	TRUE	0.00191939
Hnf1b	Fam13a	2	hocomoco__HNF1B_HUMAN.H11MO.1.A	5.58	TRUE	0.00171893
Hnf1b	Fam84b	19	hocomoco__HNF1B_HUMAN.H11MO.1.A	5.58	TRUE	0.00176698
Hnf1b	Fgf9	24	hocomoco__HNF1B_HUMAN.H11MO.1.A	5.58	TRUE	0.00140012
Hnf1b	Flnb	23	hocomoco__HNF1B_HUMAN.H11MO.1.A	5.58	TRUE	0.00140895
Hnf1b	Flrt1	19	hocomoco__HNF1B_HUMAN.H11MO.1.A	5.58	TRUE	0.00110384
Hnf1b	G6pc	24	hocomoco__HNF1B_HUMAN.H11MO.1.A	5.58	TRUE	0.00150023
Hnf1b	Gata2	24	hocomoco__HNF1B_HUMAN.H11MO.1.A	5.58	TRUE	0.00154533
Hnf1b	Guca2b	21	hocomoco__HNF1B_HUMAN.H11MO.1.A	5.58	TRUE	0.00202327
Hnf1b	Hcfc1r1	3	hocomoco__HNF1B_HUMAN.H11MO.1.A	5.58	TRUE	0.00136047
Hnf1b	Hist1h2bc	23	hocomoco__HNF1B_HUMAN.H11MO.1.A	5.58	TRUE	0.00239205
Hnf1b	Hnf1a	24	hocomoco__HNF1B_HUMAN.H11MO.1.A	5.58	TRUE	0.00181819
Hnf1b	Hnf4a	25	hocomoco__HNF1B_HUMAN.H11MO.1.A	5.58	TRUE	0.00240457
Hnf1b	Hoxb9	19	hocomoco__HNF1B_HUMAN.H11MO.1.A	5.58	TRUE	0.00121433
Hnf1b	Hspd1	22	hocomoco__HNF1B_HUMAN.H11MO.1.A	5.58	TRUE	0.00133581
Hnf1b	Id2	25	hocomoco__HNF1B_HUMAN.H11MO.1.A	5.58	TRUE	0.00147905
Hnf1b	Igfbp1	22	hocomoco__HNF1B_HUMAN.H11MO.1.A	5.58	TRUE	0.00212741
Hnf1b	Itgb6	24	hocomoco__HNF1B_HUMAN.H11MO.1.A	5.58	TRUE	0.00181496
Hnf1b	Kcnj16	20	hocomoco__HNF1B_HUMAN.H11MO.1.A	5.58	TRUE	0.00166663
Hnf1b	Kcp	22	hocomoco__HNF1B_HUMAN.H11MO.1.A	5.58	TRUE	0.00211544
Hnf1b	Kifc3	25	hocomoco__HNF1B_HUMAN.H11MO.1.A	5.58	TRUE	0.00160128
Hnf1b	Kl	22	hocomoco__HNF1B_HUMAN.H11MO.1.A	5.58	TRUE	0.00151312
Hnf1b	Lad1	25	hocomoco__HNF1B_HUMAN.H11MO.1.A	5.58	TRUE	0.00166198
Hnf1b	Lpp	21	hocomoco__HNF1B_HUMAN.H11MO.1.A	5.58	TRUE	0.00161005
Hnf1b	Luc7l2	25	hocomoco__HNF1B_HUMAN.H11MO.1.A	5.58	TRUE	0.00135702
Hnf1b	Mecom	25	hocomoco__HNF1B_HUMAN.H11MO.1.A	5.58	TRUE	0.00146826
Hnf1b	Mnt	22	hocomoco__HNF1B_HUMAN.H11MO.1.A	5.58	TRUE	0.00162637
Hnf1b	Nedd4l	15	hocomoco__HNF1B_HUMAN.H11MO.1.A	5.58	TRUE	0.00164903
Hnf1b	Nhsl1	22	hocomoco__HNF1B_HUMAN.H11MO.1.A	5.58	TRUE	0.00146653
Hnf1b	Nox4	6	hocomoco__HNF1B_HUMAN.H11MO.1.A	5.58	TRUE	0.00175635
Hnf1b	Nsg2	19	hocomoco__HNF1B_HUMAN.H11MO.1.A	5.58	TRUE	0.00112232
Hnf1b	Ovol1	25	hocomoco__HNF1B_HUMAN.H11MO.1.A	5.58	TRUE	0.00248512
Hnf1b	Pak4	25	hocomoco__HNF1B_HUMAN.H11MO.1.A	5.58	TRUE	0.00173564
Hnf1b	Pard6b	4	hocomoco__HNF1B_HUMAN.H11MO.1.A	5.58	TRUE	0.0012956
Hnf1b	Pax8	23	hocomoco__HNF1B_HUMAN.H11MO.1.A	5.58	TRUE	0.00129567
Hnf1b	Plekha1	12	hocomoco__HNF1B_HUMAN.H11MO.1.A	5.58	TRUE	0.00114341
Hnf1b	Plekhg3	25	hocomoco__HNF1B_HUMAN.H11MO.1.A	5.58	TRUE	0.001384
Hnf1b	Ppargc1a	19	hocomoco__HNF1B_HUMAN.H11MO.1.A	5.58	TRUE	0.00179629
Hnf1b	Ppp1r1a	25	hocomoco__HNF1B_HUMAN.H11MO.1.A	5.58	TRUE	0.00111868
Hnf1b	Prodh2	25	hocomoco__HNF1B_HUMAN.H11MO.1.A	5.58	TRUE	0.00245761
Hnf1b	Prr5	24	hocomoco__HNF1B_HUMAN.H11MO.1.A	5.58	TRUE	0.00160068
Hnf1b	Rab3ip	25	hocomoco__HNF1B_HUMAN.H11MO.1.A	5.58	TRUE	0.00294777
Hnf1b	Rab9	23	hocomoco__HNF1B_HUMAN.H11MO.1.A	5.58	TRUE	0.00116649
Hnf1b	Rassf6	22	hocomoco__HNF1B_HUMAN.H11MO.1.A	5.58	TRUE	0.0019773
Hnf1b	Rassf7	24	hocomoco__HNF1B_HUMAN.H11MO.1.A	5.58	TRUE	0.00239309
Hnf1b	Rcan2	17	hocomoco__HNF1B_HUMAN.H11MO.1.A	5.58	TRUE	0.00176327
Hnf1b	Rxra	22	hocomoco__HNF1B_HUMAN.H11MO.1.A	5.58	TRUE	0.00232439
Hnf1b	Sash1	20	hocomoco__HNF1B_HUMAN.H11MO.1.A	5.58	TRUE	0.00135963
Hnf1b	Sbno1	7	hocomoco__HNF1B_HUMAN.H11MO.1.A	5.58	TRUE	0.00198614
Hnf1b	Sdhc	16	hocomoco__HNF1B_HUMAN.H11MO.1.A	5.58	TRUE	0.00149984
Hnf1b	Sema6a	24	hocomoco__HNF1B_HUMAN.H11MO.1.A	5.58	TRUE	0.00189978
Hnf1b	Sephs1	25	hocomoco__HNF1B_HUMAN.H11MO.1.A	5.58	TRUE	0.00133521
Hnf1b	Serpina6	9	hocomoco__HNF1B_HUMAN.H11MO.1.A	5.58	TRUE	0.00228771
Hnf1b	Serpinf2	25	hocomoco__HNF1B_HUMAN.H11MO.1.A	5.58	TRUE	0.0022009
Hnf1b	Sgk2	25	hocomoco__HNF1B_HUMAN.H11MO.1.A	5.58	TRUE	0.00191708
Hnf1b	Sim1	24	hocomoco__HNF1B_HUMAN.H11MO.1.A	5.58	TRUE	0.00136258
Hnf1b	Slc17a3	14	hocomoco__HNF1B_HUMAN.H11MO.1.A	5.58	TRUE	0.00213258
Hnf1b	Slc22a2	22	hocomoco__HNF1B_HUMAN.H11MO.1.A	5.58	TRUE	0.00207048
Hnf1b	Slc25a45	24	hocomoco__HNF1B_HUMAN.H11MO.1.A	5.58	TRUE	0.00225396
Hnf1b	Slc34a1	23	hocomoco__HNF1B_HUMAN.H11MO.1.A	5.58	TRUE	0.00179719
Hnf1b	Slc35f2	12	hocomoco__HNF1B_HUMAN.H11MO.1.A	5.58	TRUE	0.00214705
Hnf1b	Slc40a1	25	hocomoco__HNF1B_HUMAN.H11MO.1.A	5.58	TRUE	0.00202374
Hnf1b	Slc5a1	24	hocomoco__HNF1B_HUMAN.H11MO.1.A	5.58	TRUE	0.00240791
Hnf1b	Slc5a10	25	hocomoco__HNF1B_HUMAN.H11MO.1.A	5.58	TRUE	0.00189596
Hnf1b	Smad7	24	hocomoco__HNF1B_HUMAN.H11MO.1.A	5.58	TRUE	0.00126534
Hnf1b	Smtn	24	hocomoco__HNF1B_HUMAN.H11MO.1.A	5.58	TRUE	0.00128456
Hnf1b	Smurf2	4	hocomoco__HNF1B_HUMAN.H11MO.1.A	5.58	TRUE	0.00129971
Hnf1b	Snx10	6	hocomoco__HNF1B_HUMAN.H11MO.1.A	5.58	TRUE	0.0012718
Hnf1b	Sox9	7	hocomoco__HNF1B_HUMAN.H11MO.1.A	5.58	TRUE	0.00170764
Hnf1b	Sptlc2	9	hocomoco__HNF1B_HUMAN.H11MO.1.A	5.58	TRUE	0.0027423
Hnf1b	Stard8	25	hocomoco__HNF1B_HUMAN.H11MO.1.A	5.58	TRUE	0.00151135
Hnf1b	Ston2	25	hocomoco__HNF1B_HUMAN.H11MO.1.A	5.58	TRUE	0.00165288
Hnf1b	Susd3	22	hocomoco__HNF1B_HUMAN.H11MO.1.A	5.58	TRUE	0.00204462
Hnf1b	Sypl	10	hocomoco__HNF1B_HUMAN.H11MO.1.A	5.58	TRUE	0.00169922
Hnf1b	Tagln2	20	hocomoco__HNF1B_HUMAN.H11MO.1.A	5.58	TRUE	0.00153825
Hnf1b	Tbx2	25	hocomoco__HNF1B_HUMAN.H11MO.1.A	5.58	TRUE	0.00175002
Hnf1b	Tcea3	25	hocomoco__HNF1B_HUMAN.H11MO.1.A	5.58	TRUE	0.00154816
Hnf1b	Tcf7l2	19	hocomoco__HNF1B_HUMAN.H11MO.1.A	5.58	TRUE	0.00172685
Hnf1b	Tet2	19	hocomoco__HNF1B_HUMAN.H11MO.1.A	5.58	TRUE	0.00146704
Hnf1b	Tinag	25	hocomoco__HNF1B_HUMAN.H11MO.1.A	5.58	TRUE	0.00149019
Hnf1b	Tjp2	10	hocomoco__HNF1B_HUMAN.H11MO.1.A	5.58	TRUE	0.00165401
Hnf1b	Tmed6	23	hocomoco__HNF1B_HUMAN.H11MO.1.A	5.58	TRUE	0.00202457
Hnf1b	Tnfrsf12a	3	hocomoco__HNF1B_HUMAN.H11MO.1.A	5.58	TRUE	0.00162237
Hnf1b	Tnrc18	25	hocomoco__HNF1B_HUMAN.H11MO.1.A	5.58	TRUE	0.00145774
Hnf1b	Tpd52	15	hocomoco__HNF1B_HUMAN.H11MO.1.A	5.58	TRUE	0.00149949
Hnf1b	Unc119b	9	hocomoco__HNF1B_HUMAN.H11MO.1.A	5.58	TRUE	0.00203888
Hnf1b	Usp3	24	hocomoco__HNF1B_HUMAN.H11MO.1.A	5.58	TRUE	0.0016329
Hnf1b	Veph1	23	hocomoco__HNF1B_HUMAN.H11MO.1.A	5.58	TRUE	0.00135341
Hnf1b	Vps29	22	hocomoco__HNF1B_HUMAN.H11MO.1.A	5.58	TRUE	0.0016181
Hnf1b	Wwc2	21	hocomoco__HNF1B_HUMAN.H11MO.1.A	5.58	TRUE	0.00153776
Hnf1b	Zbtb44	23	hocomoco__HNF1B_HUMAN.H11MO.1.A	5.58	TRUE	0.00234615
Hnf1b	Zfp710	24	hocomoco__HNF1B_HUMAN.H11MO.1.A	5.58	TRUE	0.00221666
Hnf1b	Zfp873	16	hocomoco__HNF1B_HUMAN.H11MO.1.A	5.58	TRUE	0.00236269
Hnf1b	Zkscan1	16	hocomoco__HNF1B_HUMAN.H11MO.1.A	5.58	TRUE	0.00199402
Hnf1b	Znrf3	25	hocomoco__HNF1B_HUMAN.H11MO.1.A	5.58	TRUE	0.00157388
Hnf1b	Cln3	1	transfac_pro__M02162	5.42	FALSE	0.00269848
Hnf1b	Hdac8	1	transfac_pro__M02162	5.42	FALSE	0.00274024
Hnf1b	Dld	1	transfac_pro__M02162	5.32	FALSE	0.00300891
Hnf1b	Hdc	4	transfac_pro__M02162	5.32	FALSE	0.00273993
Hnf1b	Tpmt	4	transfac_pro__M02162	5.32	FALSE	0.00330802
Hnf1b	Eaf2	18	transfac_pro__M01011	5.31	TRUE	0.00511114
Hnf1b	Epdr1	5	transfac_pro__M01011	5.31	TRUE	0.002722
Hnf1b	Mthfd1l	6	transfac_pro__M01011	5.31	TRUE	0.00298914
Hnf1b	Zbtb7b	3	transfac_pro__M01011	5.31	TRUE	0.00275618
Hnf1b	Slc16a7	3	cisbp__M5523	5.29	FALSE	0.00135285
Hnf1b	2300009A05Rik	16	taipale__HNF1B_full_NRTTAATNATTAACN	5.26	TRUE	0.00154988
Hnf1b	4930402H24Rik	8	taipale__HNF1B_full_NRTTAATNATTAACN	5.26	TRUE	0.00140713
Hnf1b	4932438A13Rik	16	taipale__HNF1B_full_NRTTAATNATTAACN	5.26	TRUE	0.00163109
Hnf1b	A430005L14Rik	6	transfac_pro__M03826	5.26	TRUE	0.00289623
Hnf1b	Ablim1	16	taipale__HNF1B_full_NRTTAATNATTAACN	5.26	TRUE	0.00144025
Hnf1b	Acsl1	5	transfac_pro__M03826	5.26	TRUE	0.00394879
Hnf1b	Acss1	6	taipale__HNF1B_full_NRTTAATNATTAACN	5.26	TRUE	0.0011448
Hnf1b	Adam17	11	taipale__HNF1B_full_NRTTAATNATTAACN	5.26	TRUE	0.00224702
Hnf1b	Add3	18	taipale__HNF1B_full_NRTTAATNATTAACN	5.26	TRUE	0.0016507
Hnf1b	Adpgk	1	transfac_pro__M03826	5.26	TRUE	0.00271829
Hnf1b	Ahcyl1	14	taipale__HNF1B_full_NRTTAATNATTAACN	5.26	TRUE	0.00194966
Hnf1b	Ahdc1	21	taipale__HNF1B_full_NRTTAATNATTAACN	5.26	TRUE	0.00161193
Hnf1b	Akap1	23	taipale__HNF1B_full_NRTTAATNATTAACN	5.26	TRUE	0.00133746
Hnf1b	Akap13	12	taipale__HNF1B_full_NRTTAATNATTAACN	5.26	TRUE	0.00174333
Hnf1b	Alg6	8	taipale__HNF1B_full_NRTTAATNATTAACN	5.26	TRUE	0.00208787
Hnf1b	Angpt1	20	taipale__HNF1B_full_NRTTAATNATTAACN	5.26	TRUE	0.00232037
Hnf1b	Anxa7	3	transfac_pro__M03826	5.26	TRUE	0.00253275
Hnf1b	Aqp11	1	transfac_pro__M03826	5.26	TRUE	0.00362989
Hnf1b	Aqp3	6	taipale__HNF1B_full_NRTTAATNATTAACN	5.26	TRUE	0.00180734
Hnf1b	Arhgap24	4	transfac_pro__M03826	5.26	TRUE	0.00403038
Hnf1b	Arl15	12	taipale__HNF1B_full_NRTTAATNATTAACN	5.26	TRUE	0.00180076
Hnf1b	Atl2	19	taipale__HNF1B_full_NRTTAATNATTAACN	5.26	TRUE	0.00139061
Hnf1b	Atox1	19	taipale__HNF1B_full_NRTTAATNATTAACN	5.26	TRUE	0.00122466
Hnf1b	Atp2a2	12	taipale__HNF1B_full_NRTTAATNATTAACN	5.26	TRUE	0.00162942
Hnf1b	Atp6v1b2	12	taipale__HNF1B_full_NRTTAATNATTAACN	5.26	TRUE	0.00176504
Hnf1b	Atxn1	22	taipale__HNF1B_full_NRTTAATNATTAACN	5.26	TRUE	0.00143892
Hnf1b	Atxn3	9	taipale__HNF1B_full_NRTTAATNATTAACN	5.26	TRUE	0.0015458
Hnf1b	Bckdk	7	taipale__HNF1B_full_NRTTAATNATTAACN	5.26	TRUE	0.00152377
Hnf1b	Bcl2l1	11	taipale__HNF1B_full_NRTTAATNATTAACN	5.26	TRUE	0.00137422
Hnf1b	Bicc1	17	taipale__HNF1B_full_NRTTAATNATTAACN	5.26	TRUE	0.00219741
Hnf1b	Bod1l	17	taipale__HNF1B_full_NRTTAATNATTAACN	5.26	TRUE	0.0018457
Hnf1b	Bsnd	18	taipale__HNF1B_full_NRTTAATNATTAACN	5.26	TRUE	0.0016547
Hnf1b	Capza2	13	taipale__HNF1B_full_NRTTAATNATTAACN	5.26	TRUE	0.00136468
Hnf1b	Ccdc85c	13	taipale__HNF1B_full_NRTTAATNATTAACN	5.26	TRUE	0.00172499
Hnf1b	Ccdc88c	11	taipale__HNF1B_full_NRTTAATNATTAACN	5.26	TRUE	0.00167911
Hnf1b	Ccni	12	taipale__HNF1B_full_NRTTAATNATTAACN	5.26	TRUE	0.00157153
Hnf1b	Cd36	19	taipale__HNF1B_full_NRTTAATNATTAACN	5.26	TRUE	0.0020988
Hnf1b	Cdc42bpa	14	taipale__HNF1B_full_NRTTAATNATTAACN	5.26	TRUE	0.00107025
Hnf1b	Cdc42bpb	9	taipale__HNF1B_full_NRTTAATNATTAACN	5.26	TRUE	0.0013374
Hnf1b	Cdh16	24	taipale__HNF1B_full_NRTTAATNATTAACN	5.26	TRUE	0.00194537
Hnf1b	Cdk17	15	taipale__HNF1B_full_NRTTAATNATTAACN	5.26	TRUE	0.00193906
Hnf1b	Cdkn1a	2	transfac_pro__M03826	5.26	TRUE	0.0029086
Hnf1b	Cdr2	13	taipale__HNF1B_full_NRTTAATNATTAACN	5.26	TRUE	0.00137811
Hnf1b	Cgn	21	taipale__HNF1B_full_NRTTAATNATTAACN	5.26	TRUE	0.00134587
Hnf1b	Chd1	21	taipale__HNF1B_full_NRTTAATNATTAACN	5.26	TRUE	0.00149448
Hnf1b	Chpf2	3	transfac_pro__M03826	5.26	TRUE	0.00317789
Hnf1b	Clcn5	23	taipale__HNF1B_full_NRTTAATNATTAACN	5.26	TRUE	0.00175236
Hnf1b	Col4a1	15	taipale__HNF1B_full_NRTTAATNATTAACN	5.26	TRUE	0.00162012
Hnf1b	Cox19	13	taipale__HNF1B_full_NRTTAATNATTAACN	5.26	TRUE	0.00158204
Hnf1b	Csk	14	taipale__HNF1B_full_NRTTAATNATTAACN	5.26	TRUE	0.00130854
Hnf1b	Cspp1	21	taipale__HNF1B_full_NRTTAATNATTAACN	5.26	TRUE	0.00178245
Hnf1b	Ctps2	3	transfac_pro__M03826	5.26	TRUE	0.00477876
Hnf1b	Ctsc	14	taipale__HNF1B_full_NRTTAATNATTAACN	5.26	TRUE	0.00141524
Hnf1b	Cyfip2	8	taipale__HNF1B_full_NRTTAATNATTAACN	5.26	TRUE	0.00118288
Hnf1b	Cys1	24	taipale__HNF1B_full_NRTTAATNATTAACN	5.26	TRUE	0.0020439
Hnf1b	Ddx3y	12	taipale__HNF1B_full_NRTTAATNATTAACN	5.26	TRUE	0.00145436
Hnf1b	Defb29	22	transfac_pro__M03826	5.26	TRUE	0.00427007
Hnf1b	Dicer1	16	taipale__HNF1B_full_NRTTAATNATTAACN	5.26	TRUE	0.00156013
Hnf1b	Efna5	11	taipale__HNF1B_full_NRTTAATNATTAACN	5.26	TRUE	0.00137853
Hnf1b	Ehf	22	taipale__HNF1B_full_NRTTAATNATTAACN	5.26	TRUE	0.00177507
Hnf1b	Elovl2	16	taipale__HNF1B_full_NRTTAATNATTAACN	5.26	TRUE	0.0019273
Hnf1b	Emx2	2	transfac_pro__M03826	5.26	TRUE	0.00747271
Hnf1b	Erp44	1	transfac_pro__M03826	5.26	TRUE	0.00359278
Hnf1b	Espn	13	taipale__HNF1B_full_NRTTAATNATTAACN	5.26	TRUE	0.00152241
Hnf1b	F2rl1	8	taipale__HNF1B_full_NRTTAATNATTAACN	5.26	TRUE	0.00213755
Hnf1b	Fabp3	9	taipale__HNF1B_full_NRTTAATNATTAACN	5.26	TRUE	0.00129623
Hnf1b	Fam107b	12	taipale__HNF1B_full_NRTTAATNATTAACN	5.26	TRUE	0.00206705
Hnf1b	Fam110a	21	taipale__HNF1B_full_NRTTAATNATTAACN	5.26	TRUE	0.00217826
Hnf1b	Fam135a	18	taipale__HNF1B_full_NRTTAATNATTAACN	5.26	TRUE	0.00186243
Hnf1b	Fam149a	17	taipale__HNF1B_full_NRTTAATNATTAACN	5.26	TRUE	0.00225746
Hnf1b	Fam81a	7	transfac_pro__M03826	5.26	TRUE	0.00312024
Hnf1b	Fgfr2	16	taipale__HNF1B_full_NRTTAATNATTAACN	5.26	TRUE	0.0014696
Hnf1b	Fkbp4	15	taipale__HNF1B_full_NRTTAATNATTAACN	5.26	TRUE	0.0019759
Hnf1b	Frmd4b	18	taipale__HNF1B_full_NRTTAATNATTAACN	5.26	TRUE	0.00174034
Hnf1b	Frrs1	11	transfac_pro__M03826	5.26	TRUE	0.00318781
Hnf1b	Gabpb1	22	taipale__HNF1B_full_NRTTAATNATTAACN	5.26	TRUE	0.00179963
Hnf1b	Gas2	23	taipale__HNF1B_full_NRTTAATNATTAACN	5.26	TRUE	0.0025012
Hnf1b	Gcn1l1	17	taipale__HNF1B_full_NRTTAATNATTAACN	5.26	TRUE	0.00145107
Hnf1b	Ghr	15	taipale__HNF1B_full_NRTTAATNATTAACN	5.26	TRUE	0.00160553
Hnf1b	Glis3	19	taipale__HNF1B_full_NRTTAATNATTAACN	5.26	TRUE	0.00211846
Hnf1b	Golga4	13	taipale__HNF1B_full_NRTTAATNATTAACN	5.26	TRUE	0.00168596
Hnf1b	Gpr107	12	taipale__HNF1B_full_NRTTAATNATTAACN	5.26	TRUE	0.00232658
Hnf1b	Hdac5	21	taipale__HNF1B_full_NRTTAATNATTAACN	5.26	TRUE	0.00142582
Hnf1b	Hdhd3	9	taipale__HNF1B_full_NRTTAATNATTAACN	5.26	TRUE	0.0014976
Hnf1b	Hip1r	20	taipale__HNF1B_full_NRTTAATNATTAACN	5.26	TRUE	0.0013322
Hnf1b	Hipk1	9	taipale__HNF1B_full_NRTTAATNATTAACN	5.26	TRUE	0.00137237
Hnf1b	Hipk2	17	taipale__HNF1B_full_NRTTAATNATTAACN	5.26	TRUE	0.00160856
Hnf1b	Hnrnpul2	13	taipale__HNF1B_full_NRTTAATNATTAACN	5.26	TRUE	0.00120809
Hnf1b	Hsdl2	2	transfac_pro__M03826	5.26	TRUE	0.00299019
Hnf1b	Hspe1	13	taipale__HNF1B_full_NRTTAATNATTAACN	5.26	TRUE	0.00119507
Hnf1b	Huwe1	20	taipale__HNF1B_full_NRTTAATNATTAACN	5.26	TRUE	0.00152789
Hnf1b	Idh2	16	taipale__HNF1B_full_NRTTAATNATTAACN	5.26	TRUE	0.00139943
Hnf1b	Ier3	20	taipale__HNF1B_full_NRTTAATNATTAACN	5.26	TRUE	0.00126126
Hnf1b	Igf2bp1	18	taipale__HNF1B_full_NRTTAATNATTAACN	5.26	TRUE	0.00174826
Hnf1b	Igfbp4	21	taipale__HNF1B_full_NRTTAATNATTAACN	5.26	TRUE	0.00195585
Hnf1b	Inppl1	19	taipale__HNF1B_full_NRTTAATNATTAACN	5.26	TRUE	0.00131559
Hnf1b	Irx1	15	taipale__HNF1B_full_NRTTAATNATTAACN	5.26	TRUE	0.0019349
Hnf1b	Itgb8	20	taipale__HNF1B_full_NRTTAATNATTAACN	5.26	TRUE	0.00108678
Hnf1b	Itsn2	15	taipale__HNF1B_full_NRTTAATNATTAACN	5.26	TRUE	0.00114292
Hnf1b	Jup	14	taipale__HNF1B_full_NRTTAATNATTAACN	5.26	TRUE	0.00175783
Hnf1b	Kcnj1	19	taipale__HNF1B_full_NRTTAATNATTAACN	5.26	TRUE	0.00146674
Hnf1b	Kcnj10	17	taipale__HNF1B_full_NRTTAATNATTAACN	5.26	TRUE	0.00140102
Hnf1b	Kctd1	14	taipale__HNF1B_full_NRTTAATNATTAACN	5.26	TRUE	0.00180812
Hnf1b	Kdm6b	16	taipale__HNF1B_full_NRTTAATNATTAACN	5.26	TRUE	0.00123562
Hnf1b	Khk	19	taipale__HNF1B_full_NRTTAATNATTAACN	5.26	TRUE	0.00162638
Hnf1b	Kif12	21	taipale__HNF1B_full_NRTTAATNATTAACN	5.26	TRUE	0.00220852
Hnf1b	Klf4	20	taipale__HNF1B_full_NRTTAATNATTAACN	5.26	TRUE	0.00162714
Hnf1b	Klhdc7a	22	taipale__HNF1B_full_NRTTAATNATTAACN	5.26	TRUE	0.00137166
Hnf1b	Klhl24	17	taipale__HNF1B_full_NRTTAATNATTAACN	5.26	TRUE	0.00155856
Hnf1b	Krr1	9	taipale__HNF1B_full_NRTTAATNATTAACN	5.26	TRUE	0.00230586
Hnf1b	Lamb1	24	taipale__HNF1B_full_NRTTAATNATTAACN	5.26	TRUE	0.00177233
Hnf1b	Larp1	17	taipale__HNF1B_full_NRTTAATNATTAACN	5.26	TRUE	0.00128522
Hnf1b	Lcor	7	taipale__HNF1B_full_NRTTAATNATTAACN	5.26	TRUE	0.00140757
Hnf1b	Limd1	12	taipale__HNF1B_full_NRTTAATNATTAACN	5.26	TRUE	0.00111287
Hnf1b	Lmna	18	taipale__HNF1B_full_NRTTAATNATTAACN	5.26	TRUE	0.00201733
Hnf1b	Lrrc8d	18	taipale__HNF1B_full_NRTTAATNATTAACN	5.26	TRUE	0.0025124
Hnf1b	Macrod2	3	transfac_pro__M03826	5.26	TRUE	0.00400063
Hnf1b	Map3k1	20	taipale__HNF1B_full_NRTTAATNATTAACN	5.26	TRUE	0.00147919
Hnf1b	Mapk1ip1l	16	taipale__HNF1B_full_NRTTAATNATTAACN	5.26	TRUE	0.00120639
Hnf1b	Mapkapk2	21	taipale__HNF1B_full_NRTTAATNATTAACN	5.26	TRUE	0.00154005
Hnf1b	Med13	15	taipale__HNF1B_full_NRTTAATNATTAACN	5.26	TRUE	0.00210421
Hnf1b	Mfn1	8	taipale__HNF1B_full_NRTTAATNATTAACN	5.26	TRUE	0.00244511
Hnf1b	Mga	22	taipale__HNF1B_full_NRTTAATNATTAACN	5.26	TRUE	0.00144198
Hnf1b	Mgat3	20	taipale__HNF1B_full_NRTTAATNATTAACN	5.26	TRUE	0.00136394
Hnf1b	Mgst3	23	taipale__HNF1B_full_NRTTAATNATTAACN	5.26	TRUE	0.00191058
Hnf1b	Mia2	19	taipale__HNF1B_full_NRTTAATNATTAACN	5.26	TRUE	0.00256491
Hnf1b	Mink1	19	taipale__HNF1B_full_NRTTAATNATTAACN	5.26	TRUE	0.00145171
Hnf1b	Mlxipl	12	taipale__HNF1B_full_NRTTAATNATTAACN	5.26	TRUE	0.00247386
Hnf1b	Mospd1	11	transfac_pro__M03826	5.26	TRUE	0.00290055
Hnf1b	Mpp2	23	taipale__HNF1B_full_NRTTAATNATTAACN	5.26	TRUE	0.0016367
Hnf1b	Mpped2	7	taipale__HNF1B_full_NRTTAATNATTAACN	5.26	TRUE	0.00159376
Hnf1b	Mtmr12	12	taipale__HNF1B_full_NRTTAATNATTAACN	5.26	TRUE	0.00143724
Hnf1b	Muc1	17	taipale__HNF1B_full_NRTTAATNATTAACN	5.26	TRUE	0.0016261
Hnf1b	Myo10	17	taipale__HNF1B_full_NRTTAATNATTAACN	5.26	TRUE	0.00140359
Hnf1b	Myo6	21	taipale__HNF1B_full_NRTTAATNATTAACN	5.26	TRUE	0.00252575
Hnf1b	Nab1	14	taipale__HNF1B_full_NRTTAATNATTAACN	5.26	TRUE	0.00127019
Hnf1b	Nckap1	16	taipale__HNF1B_full_NRTTAATNATTAACN	5.26	TRUE	0.00131732
Hnf1b	Ncoa7	11	taipale__HNF1B_full_NRTTAATNATTAACN	5.26	TRUE	0.00266014
Hnf1b	Nek8	21	taipale__HNF1B_full_NRTTAATNATTAACN	5.26	TRUE	0.00204196
Hnf1b	Neurl1b	11	taipale__HNF1B_full_NRTTAATNATTAACN	5.26	TRUE	0.00193497
Hnf1b	Nf1	12	taipale__HNF1B_full_NRTTAATNATTAACN	5.26	TRUE	0.00194596
Hnf1b	Nfe2l2	12	taipale__HNF1B_full_NRTTAATNATTAACN	5.26	TRUE	0.00134062
Hnf1b	Nfkbiz	11	taipale__HNF1B_full_NRTTAATNATTAACN	5.26	TRUE	0.00170856
Hnf1b	Nfyc	14	taipale__HNF1B_full_NRTTAATNATTAACN	5.26	TRUE	0.00250408
Hnf1b	Nipsnap1	13	taipale__HNF1B_full_NRTTAATNATTAACN	5.26	TRUE	0.00244264
Hnf1b	Nkd1	12	taipale__HNF1B_full_NRTTAATNATTAACN	5.26	TRUE	0.00168093
Hnf1b	Nr2f6	22	taipale__HNF1B_full_NRTTAATNATTAACN	5.26	TRUE	0.00145993
Hnf1b	Nup93	17	taipale__HNF1B_full_NRTTAATNATTAACN	5.26	TRUE	0.00166631
Hnf1b	Osbpl8	18	taipale__HNF1B_full_NRTTAATNATTAACN	5.26	TRUE	0.00230005
Hnf1b	Pamr1	18	taipale__HNF1B_full_NRTTAATNATTAACN	5.26	TRUE	0.00196559
Hnf1b	Pank1	12	taipale__HNF1B_full_NRTTAATNATTAACN	5.26	TRUE	0.00222097
Hnf1b	Pccb	11	taipale__HNF1B_full_NRTTAATNATTAACN	5.26	TRUE	0.00192346
Hnf1b	Pdlim5	13	taipale__HNF1B_full_NRTTAATNATTAACN	5.26	TRUE	0.00165124
Hnf1b	Pdzd8	16	taipale__HNF1B_full_NRTTAATNATTAACN	5.26	TRUE	0.00130355
Hnf1b	Pgrmc1	17	taipale__HNF1B_full_NRTTAATNATTAACN	5.26	TRUE	0.00175195
Hnf1b	Pgrmc2	7	transfac_pro__M03826	5.26	TRUE	0.00398805
Hnf1b	Phactr4	18	taipale__HNF1B_full_NRTTAATNATTAACN	5.26	TRUE	0.00136383
Hnf1b	Phyhipl	14	taipale__HNF1B_full_NRTTAATNATTAACN	5.26	TRUE	0.00154201
Hnf1b	Picalm	21	taipale__HNF1B_full_NRTTAATNATTAACN	5.26	TRUE	0.00233811
Hnf1b	Pik3r1	23	taipale__HNF1B_full_NRTTAATNATTAACN	5.26	TRUE	0.00142588
Hnf1b	Pitpnc1	12	taipale__HNF1B_full_NRTTAATNATTAACN	5.26	TRUE	0.0014663
Hnf1b	Pla1a	10	taipale__HNF1B_full_NRTTAATNATTAACN	5.26	TRUE	0.00132006
Hnf1b	Pla2g4a	20	taipale__HNF1B_full_NRTTAATNATTAACN	5.26	TRUE	0.00227433
Hnf1b	Pomgnt1	10	taipale__HNF1B_full_NRTTAATNATTAACN	5.26	TRUE	0.0021995
Hnf1b	Ppm1l	13	taipale__HNF1B_full_NRTTAATNATTAACN	5.26	TRUE	0.00168398
Hnf1b	Ppp3ca	22	taipale__HNF1B_full_NRTTAATNATTAACN	5.26	TRUE	0.00151784
Hnf1b	Ppp3cb	17	taipale__HNF1B_full_NRTTAATNATTAACN	5.26	TRUE	0.00149544
Hnf1b	Pptc7	1	transfac_pro__M03826	5.26	TRUE	0.00268612
Hnf1b	Prdm16	24	taipale__HNF1B_full_NRTTAATNATTAACN	5.26	TRUE	0.00102192
Hnf1b	Prkcz	7	transfac_pro__M03826	5.26	TRUE	0.00333693
Hnf1b	Prkd1	3	transfac_pro__M03826	5.26	TRUE	0.00334822
Hnf1b	Prlr	10	taipale__HNF1B_full_NRTTAATNATTAACN	5.26	TRUE	0.00245975
Hnf1b	Prom1	16	taipale__HNF1B_full_NRTTAATNATTAACN	5.26	TRUE	0.00113765
Hnf1b	Psme4	6	taipale__HNF1B_full_NRTTAATNATTAACN	5.26	TRUE	0.00124283
Hnf1b	Pter	18	taipale__HNF1B_full_NRTTAATNATTAACN	5.26	TRUE	0.00210912
Hnf1b	Pth1r	18	taipale__HNF1B_full_NRTTAATNATTAACN	5.26	TRUE	0.00167924
Hnf1b	Ptp4a1	13	taipale__HNF1B_full_NRTTAATNATTAACN	5.26	TRUE	0.00139505
Hnf1b	Purb	16	taipale__HNF1B_full_NRTTAATNATTAACN	5.26	TRUE	0.00170089
Hnf1b	Rnf103	22	taipale__HNF1B_full_NRTTAATNATTAACN	5.26	TRUE	0.00226482
Hnf1b	Rnf146	7	transfac_pro__M03826	5.26	TRUE	0.00279278
Hnf1b	Rnf19a	20	taipale__HNF1B_full_NRTTAATNATTAACN	5.26	TRUE	0.00167779
Hnf1b	Rpn1	7	taipale__HNF1B_full_NRTTAATNATTAACN	5.26	TRUE	0.00133495
Hnf1b	Rps6ka6	9	taipale__HNF1B_full_NRTTAATNATTAACN	5.26	TRUE	0.00161923
Hnf1b	Rtn3	20	taipale__HNF1B_full_NRTTAATNATTAACN	5.26	TRUE	0.00165702
Hnf1b	Scamp2	20	taipale__HNF1B_full_NRTTAATNATTAACN	5.26	TRUE	0.00204432
Hnf1b	Scamp5	2	transfac_pro__M03826	5.26	TRUE	0.00250178
Hnf1b	Scin	12	taipale__HNF1B_full_NRTTAATNATTAACN	5.26	TRUE	0.00142556
Hnf1b	Sdc4	21	taipale__HNF1B_full_NRTTAATNATTAACN	5.26	TRUE	0.00144886
Hnf1b	Sec24b	10	taipale__HNF1B_full_NRTTAATNATTAACN	5.26	TRUE	0.00135537
Hnf1b	Sema4b	10	taipale__HNF1B_full_NRTTAATNATTAACN	5.26	TRUE	0.00186462
Hnf1b	Sestd1	20	taipale__HNF1B_full_NRTTAATNATTAACN	5.26	TRUE	0.00188135
Hnf1b	Sgpl1	8	transfac_pro__M03826	5.26	TRUE	0.00288078
Hnf1b	Sh3rf1	2	transfac_pro__M03826	5.26	TRUE	0.00290706
Hnf1b	Sh3tc1	19	taipale__HNF1B_full_NRTTAATNATTAACN	5.26	TRUE	0.00181418
Hnf1b	Sigirr	16	taipale__HNF1B_full_NRTTAATNATTAACN	5.26	TRUE	0.00226556
Hnf1b	Sin3a	22	taipale__HNF1B_full_NRTTAATNATTAACN	5.26	TRUE	0.00142308
Hnf1b	Sipa1l3	16	taipale__HNF1B_full_NRTTAATNATTAACN	5.26	TRUE	0.00102526
Hnf1b	Skap2	4	transfac_pro__M03826	5.26	TRUE	0.00343351
Hnf1b	Slc11a2	20	taipale__HNF1B_full_NRTTAATNATTAACN	5.26	TRUE	0.0023642
Hnf1b	Slc12a1	15	taipale__HNF1B_full_NRTTAATNATTAACN	5.26	TRUE	0.00102618
Hnf1b	Slc13a2	16	taipale__HNF1B_full_NRTTAATNATTAACN	5.26	TRUE	0.00160149
Hnf1b	Slc16a13	7	transfac_pro__M03826	5.26	TRUE	0.00287146
Hnf1b	Slc18a1	12	taipale__HNF1B_full_NRTTAATNATTAACN	5.26	TRUE	0.00251173
Hnf1b	Slc22a8	17	taipale__HNF1B_full_NRTTAATNATTAACN	5.26	TRUE	0.00189686
Hnf1b	Slc27a2	15	taipale__HNF1B_full_NRTTAATNATTAACN	5.26	TRUE	0.00259269
Hnf1b	Slc39a5	15	taipale__HNF1B_full_NRTTAATNATTAACN	5.26	TRUE	0.00176282
Hnf1b	Slc44a3	14	taipale__HNF1B_full_NRTTAATNATTAACN	5.26	TRUE	0.00200811
Hnf1b	Slc44a4	16	taipale__HNF1B_full_NRTTAATNATTAACN	5.26	TRUE	0.00185074
Hnf1b	Slc5a6	11	taipale__HNF1B_full_NRTTAATNATTAACN	5.26	TRUE	0.00175543
Hnf1b	Slc6a18	15	taipale__HNF1B_full_NRTTAATNATTAACN	5.26	TRUE	0.00204246
Hnf1b	Slc6a20b	19	taipale__HNF1B_full_NRTTAATNATTAACN	5.26	TRUE	0.00119104
Hnf1b	Slc7a9	16	taipale__HNF1B_full_NRTTAATNATTAACN	5.26	TRUE	0.00145931
Hnf1b	Snd1	16	taipale__HNF1B_full_NRTTAATNATTAACN	5.26	TRUE	0.00129685
Hnf1b	Snx9	9	taipale__HNF1B_full_NRTTAATNATTAACN	5.26	TRUE	0.00225724
Hnf1b	Sos2	19	taipale__HNF1B_full_NRTTAATNATTAACN	5.26	TRUE	0.00172528
Hnf1b	Sox6	20	taipale__HNF1B_full_NRTTAATNATTAACN	5.26	TRUE	0.00193875
Hnf1b	Spp2	11	taipale__HNF1B_full_NRTTAATNATTAACN	5.26	TRUE	0.00150768
Hnf1b	Srpk1	11	transfac_pro__M03826	5.26	TRUE	0.0028724
Hnf1b	Stat3	22	taipale__HNF1B_full_NRTTAATNATTAACN	5.26	TRUE	0.00249941
Hnf1b	Stat6	15	taipale__HNF1B_full_NRTTAATNATTAACN	5.26	TRUE	0.00176164
Hnf1b	Sult1d1	9	taipale__HNF1B_full_NRTTAATNATTAACN	5.26	TRUE	0.00203613
Hnf1b	Tbc1d14	11	taipale__HNF1B_full_NRTTAATNATTAACN	5.26	TRUE	0.00170417
Hnf1b	Thsd4	16	taipale__HNF1B_full_NRTTAATNATTAACN	5.26	TRUE	0.00180245
Hnf1b	Tlcd1	21	taipale__HNF1B_full_NRTTAATNATTAACN	5.26	TRUE	0.00165237
Hnf1b	Tle3	17	taipale__HNF1B_full_NRTTAATNATTAACN	5.26	TRUE	0.00168258
Hnf1b	Tm9sf3	18	taipale__HNF1B_full_NRTTAATNATTAACN	5.26	TRUE	0.0014074
Hnf1b	Tmem213	8	taipale__HNF1B_full_NRTTAATNATTAACN	5.26	TRUE	0.00127468
Hnf1b	Tmem72	24	taipale__HNF1B_full_NRTTAATNATTAACN	5.26	TRUE	0.00126079
Hnf1b	Tob1	23	taipale__HNF1B_full_NRTTAATNATTAACN	5.26	TRUE	0.00139828
Hnf1b	Tob2	23	taipale__HNF1B_full_NRTTAATNATTAACN	5.26	TRUE	0.00153333
Hnf1b	Trim8	22	taipale__HNF1B_full_NRTTAATNATTAACN	5.26	TRUE	0.00134022
Hnf1b	Tyw3	15	taipale__HNF1B_full_NRTTAATNATTAACN	5.26	TRUE	0.00195093
Hnf1b	Ubr1	14	taipale__HNF1B_full_NRTTAATNATTAACN	5.26	TRUE	0.00175562
Hnf1b	Uck1	6	taipale__HNF1B_full_NRTTAATNATTAACN	5.26	TRUE	0.00193608
Hnf1b	Ush1c	14	taipale__HNF1B_full_NRTTAATNATTAACN	5.26	TRUE	0.00171888
Hnf1b	Usp53	16	taipale__HNF1B_full_NRTTAATNATTAACN	5.26	TRUE	0.00155865
Hnf1b	Usp9x	15	taipale__HNF1B_full_NRTTAATNATTAACN	5.26	TRUE	0.00185161
Hnf1b	Vav3	23	taipale__HNF1B_full_NRTTAATNATTAACN	5.26	TRUE	0.00115582
Hnf1b	Vkorc1	7	taipale__HNF1B_full_NRTTAATNATTAACN	5.26	TRUE	0.00231307
Hnf1b	Vldlr	11	taipale__HNF1B_full_NRTTAATNATTAACN	5.26	TRUE	0.0017487
Hnf1b	Vps13a	1	transfac_pro__M03826	5.26	TRUE	0.00269285
Hnf1b	Wasl	11	taipale__HNF1B_full_NRTTAATNATTAACN	5.26	TRUE	0.00184327
Hnf1b	Wdr12	17	taipale__HNF1B_full_NRTTAATNATTAACN	5.26	TRUE	0.00165067
Hnf1b	Wdr26	21	taipale__HNF1B_full_NRTTAATNATTAACN	5.26	TRUE	0.00148686
Hnf1b	Wnt5a	21	taipale__HNF1B_full_NRTTAATNATTAACN	5.26	TRUE	0.00175143
Hnf1b	Wwp1	15	taipale__HNF1B_full_NRTTAATNATTAACN	5.26	TRUE	0.00145828
Hnf1b	Zcchc7	21	taipale__HNF1B_full_NRTTAATNATTAACN	5.26	TRUE	0.0011264
Hnf1b	Zdhhc21	14	taipale__HNF1B_full_NRTTAATNATTAACN	5.26	TRUE	0.00170666
Hnf1b	Zdhhc9	14	taipale__HNF1B_full_NRTTAATNATTAACN	5.26	TRUE	0.0017776
Hnf1b	Zer1	21	taipale__HNF1B_full_NRTTAATNATTAACN	5.26	TRUE	0.0018357
Hnf1b	Zfp277	20	taipale__HNF1B_full_NRTTAATNATTAACN	5.26	TRUE	0.00153001
Hnf1b	Zfp628	21	taipale__HNF1B_full_NRTTAATNATTAACN	5.26	TRUE	0.00181802
Hnf1b	Zfp655	15	taipale__HNF1B_full_NRTTAATNATTAACN	5.26	TRUE	0.00153785
Hnf1b	Zfp780b	16	taipale__HNF1B_full_NRTTAATNATTAACN	5.26	TRUE	0.00170489
Hnf1b	Zfyve9	7	taipale__HNF1B_full_NRTTAATNATTAACN	5.26	TRUE	0.00106114
Hnf1b	Zkscan3	13	taipale__HNF1B_full_NRTTAATNATTAACN	5.26	TRUE	0.0014642
Hnf1b	Zscan12	12	taipale__HNF1B_full_NRTTAATNATTAACN	5.26	TRUE	0.00234288
Hnf1b	1110004E09Rik	1	swissregulon__hs__HNF1A.p2	5.25	FALSE	0.00247868
Hnf1b	As3mt	1	swissregulon__hs__HNF1A.p2	5.25	FALSE	0.00371864
Hnf1b	Baiap2l1	1	swissregulon__hs__HNF1A.p2	5.25	FALSE	0.00387504
Hnf1b	Tns1	1	swissregulon__hs__HNF1A.p2	5.25	FALSE	0.00282817
Hnf1b	Atp11a	4	transfac_pro__M02266	5.23	TRUE	0.00276717
Hnf1b	Cep192	1	transfac_pro__M02266	5.23	TRUE	0.00269764
Hnf1b	Cfi	7	transfac_pro__M02266	5.23	TRUE	0.00399867
Hnf1b	Cobl	6	transfac_pro__M02266	5.23	TRUE	0.00375469
Hnf1b	D17Wsu92e	10	transfac_pro__M02266	5.23	TRUE	0.002655
Hnf1b	Dync2li1	1	transfac_pro__M02266	5.23	TRUE	0.0032664
Hnf1b	Fbxo18	5	transfac_pro__M02266	5.23	TRUE	0.0034379
Hnf1b	Gcdh	3	transfac_pro__M02266	5.23	TRUE	0.00292188
Hnf1b	Gk5	2	transfac_pro__M02266	5.23	TRUE	0.00534864
Hnf1b	Golga1	1	transfac_pro__M02266	5.23	TRUE	0.00316434
Hnf1b	Kitl	13	transfac_pro__M02266	5.23	TRUE	0.00282171
Hnf1b	Lama1	5	transfac_pro__M02266	5.23	TRUE	0.00388282
Hnf1b	Letm1	1	transfac_pro__M02266	5.23	TRUE	0.0027451
Hnf1b	Lmo7	1	transfac_pro__M02266	5.23	TRUE	0.00267249
Hnf1b	Lrpap1	3	transfac_pro__M02266	5.23	TRUE	0.00364452
Hnf1b	2020-03-08	9	transfac_pro__M02266	5.23	TRUE	0.00308861
Hnf1b	Pcgf5	11	transfac_pro__M02266	5.23	TRUE	0.00268615
Hnf1b	Pde7a	10	transfac_pro__M02266	5.23	TRUE	0.00239168
Hnf1b	Plscr2	1	transfac_pro__M02266	5.23	TRUE	0.00323723
Hnf1b	Sar1a	2	transfac_pro__M02266	5.23	TRUE	0.00273447
Hnf1b	Sc5d	6	transfac_pro__M02266	5.23	TRUE	0.0038565
Hnf1b	Sec23b	2	transfac_pro__M02266	5.23	TRUE	0.00315067
Hnf1b	Spata6	1	transfac_pro__M02266	5.23	TRUE	0.00323123
Hnf1b	Tln2	11	transfac_pro__M02266	5.23	TRUE	0.00260007
Hnf1b	Tmem174	11	transfac_pro__M02266	5.23	TRUE	0.0039683
Hnf1b	Usp24	3	transfac_pro__M02266	5.23	TRUE	0.00248048
Hnf1b	Usp50	5	transfac_pro__M02266	5.23	TRUE	0.00345396
Hnf1b	Xpa	6	transfac_pro__M02266	5.23	TRUE	0.0027904
Hnf1b	Zfp568	5	transfac_pro__M02266	5.23	TRUE	0.00375562
Hnf1b	1700088E04Rik	1	hocomoco__HNF1B_MOUSE.H11MO.1.A	5.22	TRUE	0.00234856
Hnf1b	2010107E04Rik	6	hocomoco__HNF1B_MOUSE.H11MO.1.A	5.22	TRUE	0.00111548
Hnf1b	Aasdhppt	9	hocomoco__HNF1B_MOUSE.H11MO.1.A	5.22	TRUE	0.0017339
Hnf1b	Abat	7	hocomoco__HNF1B_MOUSE.H11MO.1.A	5.22	TRUE	0.00153725
Hnf1b	Abcc2	14	hocomoco__HNF1B_MOUSE.H11MO.1.A	5.22	TRUE	0.00242715
Hnf1b	Aebp2	2	hocomoco__HNF1B_MOUSE.H11MO.1.A	5.22	TRUE	0.00172042
Hnf1b	Baiap2	13	hocomoco__HNF1B_MOUSE.H11MO.1.A	5.22	TRUE	0.00140217
Hnf1b	Cct4	5	hocomoco__HNF1B_MOUSE.H11MO.1.A	5.22	TRUE	0.00143928
Hnf1b	Cdh6	9	hocomoco__HNF1B_MOUSE.H11MO.1.A	5.22	TRUE	0.0025535
Hnf1b	Cpeb2	8	hocomoco__HNF1B_MOUSE.H11MO.1.A	5.22	TRUE	0.002162
Hnf1b	Cpt1a	10	hocomoco__HNF1B_MOUSE.H11MO.1.A	5.22	TRUE	0.00268419
Hnf1b	Dscr3	7	hocomoco__HNF1B_MOUSE.H11MO.1.A	5.22	TRUE	0.00156271
Hnf1b	Dstn	3	hocomoco__HNF1B_MOUSE.H11MO.1.A	5.22	TRUE	0.00162339
Hnf1b	Dync2h1	11	hocomoco__HNF1B_MOUSE.H11MO.1.A	5.22	TRUE	0.00209453
Hnf1b	Eif1ax	1	hocomoco__HNF1B_MOUSE.H11MO.1.A	5.22	TRUE	0.00137259
Hnf1b	Elovl7	1	hocomoco__HNF1B_MOUSE.H11MO.1.A	5.22	TRUE	0.00154569
Hnf1b	Fam20c	18	hocomoco__HNF1B_MOUSE.H11MO.1.A	5.22	TRUE	0.00235303
Hnf1b	Fbxw11	11	hocomoco__HNF1B_MOUSE.H11MO.1.A	5.22	TRUE	0.00209007
Hnf1b	Fgd4	15	hocomoco__HNF1B_MOUSE.H11MO.1.A	5.22	TRUE	0.00137579
Hnf1b	Fhl1	8	hocomoco__HNF1B_MOUSE.H11MO.1.A	5.22	TRUE	0.0022705
Hnf1b	Gprc5c	8	hocomoco__HNF1B_MOUSE.H11MO.1.A	5.22	TRUE	0.00222693
Hnf1b	Gtf2ird1	12	hocomoco__HNF1B_MOUSE.H11MO.1.A	5.22	TRUE	0.00142759
Hnf1b	Heatr3	1	hocomoco__HNF1B_MOUSE.H11MO.1.A	5.22	TRUE	0.00169766
Hnf1b	Hira	1	hocomoco__HNF1B_MOUSE.H11MO.1.A	5.22	TRUE	0.00144856
Hnf1b	Hist1h1c	9	hocomoco__HNF1B_MOUSE.H11MO.1.A	5.22	TRUE	0.00129615
Hnf1b	Il6st	3	hocomoco__HNF1B_MOUSE.H11MO.1.A	5.22	TRUE	0.00135605
Hnf1b	Jag1	16	hocomoco__HNF1B_MOUSE.H11MO.1.A	5.22	TRUE	0.00235124
Hnf1b	Kcnj15	8	hocomoco__HNF1B_MOUSE.H11MO.1.A	5.22	TRUE	0.00161427
Hnf1b	Kif16b	7	hocomoco__HNF1B_MOUSE.H11MO.1.A	5.22	TRUE	0.00250143
Hnf1b	Klhl7	1	hocomoco__HNF1B_MOUSE.H11MO.1.A	5.22	TRUE	0.0022814
Hnf1b	Ldhb	14	hocomoco__HNF1B_MOUSE.H11MO.1.A	5.22	TRUE	0.00101812
Hnf1b	Map2k7	4	hocomoco__HNF1B_MOUSE.H11MO.1.A	5.22	TRUE	0.00278787
Hnf1b	Mgrn1	9	hocomoco__HNF1B_MOUSE.H11MO.1.A	5.22	TRUE	0.00105578
Hnf1b	Myh9	18	hocomoco__HNF1B_MOUSE.H11MO.1.A	5.22	TRUE	0.00147375
Hnf1b	Ndufa11	2	hocomoco__HNF1B_MOUSE.H11MO.1.A	5.22	TRUE	0.00116416
Hnf1b	Nr3c1	11	hocomoco__HNF1B_MOUSE.H11MO.1.A	5.22	TRUE	0.00220708
Hnf1b	Ola1	3	hocomoco__HNF1B_MOUSE.H11MO.1.A	5.22	TRUE	0.0015494
Hnf1b	Pacsin3	5	hocomoco__HNF1B_MOUSE.H11MO.1.A	5.22	TRUE	0.00173204
Hnf1b	Pck1	11	hocomoco__HNF1B_MOUSE.H11MO.1.A	5.22	TRUE	0.00204643
Hnf1b	Pdha1	3	hocomoco__HNF1B_MOUSE.H11MO.1.A	5.22	TRUE	0.00167009
Hnf1b	Pdzrn3	11	hocomoco__HNF1B_MOUSE.H11MO.1.A	5.22	TRUE	0.00193919
Hnf1b	Polk	4	hocomoco__HNF1B_MOUSE.H11MO.1.A	5.22	TRUE	0.00119588
Hnf1b	Ppp2cb	3	hocomoco__HNF1B_MOUSE.H11MO.1.A	5.22	TRUE	0.00145709
Hnf1b	Prkar2a	2	hocomoco__HNF1B_MOUSE.H11MO.1.A	5.22	TRUE	0.00169937
Hnf1b	Rab5c	5	hocomoco__HNF1B_MOUSE.H11MO.1.A	5.22	TRUE	0.00221362
Hnf1b	Rad50	2	hocomoco__HNF1B_MOUSE.H11MO.1.A	5.22	TRUE	0.00161715
Hnf1b	Rapgef2	16	hocomoco__HNF1B_MOUSE.H11MO.1.A	5.22	TRUE	0.0015265
Hnf1b	Rara	9	hocomoco__HNF1B_MOUSE.H11MO.1.A	5.22	TRUE	0.00127291
Hnf1b	Slc37a4	6	hocomoco__HNF1B_MOUSE.H11MO.1.A	5.22	TRUE	0.00176656
Hnf1b	Strbp	1	hocomoco__HNF1B_MOUSE.H11MO.1.A	5.22	TRUE	0.00122945
Hnf1b	Tgfa	6	hocomoco__HNF1B_MOUSE.H11MO.1.A	5.22	TRUE	0.00132383
Hnf1b	Tmem161b	11	hocomoco__HNF1B_MOUSE.H11MO.1.A	5.22	TRUE	0.00152304
Hnf1b	Tollip	12	hocomoco__HNF1B_MOUSE.H11MO.1.A	5.22	TRUE	0.00145917
Hnf1b	Trmt2b	5	hocomoco__HNF1B_MOUSE.H11MO.1.A	5.22	TRUE	0.00212881
Hnf1b	Vamp8	2	hocomoco__HNF1B_MOUSE.H11MO.1.A	5.22	TRUE	0.00213713
Hnf1b	Wdr33	7	hocomoco__HNF1B_MOUSE.H11MO.1.A	5.22	TRUE	0.00186518
Hnf1b	Itga6	2	taipale__HNF1A_full_NRTTAATNATTAACN_repr	5.21	FALSE	0.00225471
Hnf1b	Nicn1	3	taipale__HNF1A_full_NRTTAATNATTAACN_repr	5.21	FALSE	0.00196266
Hnf1b	Tesk1	1	taipale__HNF1A_full_NRTTAATNATTAACN_repr	5.21	FALSE	0.00144701
Hnf1b	Mtfp1	2	transfac_public__M00132	5.2	FALSE	0.00563687
Hnf1b	Clrn3	2	cisbp__M3402	5.16	FALSE	0.00380769
Hnf1b	0610040J01Rik	8	hocomoco__HNF1B_HUMAN.H11MO.0.A	5.14	TRUE	0.00218131
Hnf1b	4930523C07Rik	11	hocomoco__HNF1B_HUMAN.H11MO.0.A	5.14	TRUE	0.00231814
Hnf1b	Abcd3	9	hocomoco__HNF1B_HUMAN.H11MO.0.A	5.14	TRUE	0.00243752
Hnf1b	Ace2	15	hocomoco__HNF1B_HUMAN.H11MO.0.A	5.14	TRUE	0.00238506
Hnf1b	Acot2	7	hocomoco__HNF1B_HUMAN.H11MO.0.A	5.14	TRUE	0.00164804
Hnf1b	Acot4	1	hocomoco__HNF1B_HUMAN.H11MO.0.A	5.14	TRUE	0.00188055
Hnf1b	Acy1	2	hocomoco__HNF1B_HUMAN.H11MO.0.A	5.14	TRUE	0.00236516
Hnf1b	Adam22	3	hocomoco__HNF1B_HUMAN.H11MO.0.A	5.14	TRUE	0.00142751
Hnf1b	Adamts16	11	hocomoco__HNF1B_HUMAN.H11MO.0.A	5.14	TRUE	0.00146325
Hnf1b	Adh1	9	hocomoco__HNF1B_HUMAN.H11MO.0.A	5.14	TRUE	0.00130276
Hnf1b	Adipor1	16	hocomoco__HNF1B_HUMAN.H11MO.0.A	5.14	TRUE	0.00118714
Hnf1b	Aff1	12	hocomoco__HNF1B_HUMAN.H11MO.0.A	5.14	TRUE	0.00129993
Hnf1b	Alkbh5	2	hocomoco__HNF1B_HUMAN.H11MO.0.A	5.14	TRUE	0.00155846
Hnf1b	Amotl2	12	hocomoco__HNF1B_HUMAN.H11MO.0.A	5.14	TRUE	0.00158099
Hnf1b	Ank3	6	hocomoco__HNF1B_HUMAN.H11MO.0.A	5.14	TRUE	0.00261876
Hnf1b	Ankrd13b	12	hocomoco__HNF1B_HUMAN.H11MO.0.A	5.14	TRUE	0.00234959
Hnf1b	Anxa11	1	hocomoco__HNF1B_HUMAN.H11MO.0.A	5.14	TRUE	0.0012736
Hnf1b	App	3	hocomoco__HNF1B_HUMAN.H11MO.0.A	5.14	TRUE	0.00131317
Hnf1b	Araf	10	hocomoco__HNF1B_HUMAN.H11MO.0.A	5.14	TRUE	0.00147122
Hnf1b	Arhgap18	6	hocomoco__HNF1B_HUMAN.H11MO.0.A	5.14	TRUE	0.00224218
Hnf1b	Arhgap5	7	hocomoco__HNF1B_HUMAN.H11MO.0.A	5.14	TRUE	0.0012153
Hnf1b	Arhgef5	6	hocomoco__HNF1B_HUMAN.H11MO.0.A	5.14	TRUE	0.00150124
Hnf1b	Arid1b	7	hocomoco__HNF1B_HUMAN.H11MO.0.A	5.14	TRUE	0.00201538
Hnf1b	Arid3a	9	hocomoco__HNF1B_HUMAN.H11MO.0.A	5.14	TRUE	0.00114373
Hnf1b	Asb8	4	hocomoco__HNF1B_HUMAN.H11MO.0.A	5.14	TRUE	0.00151817
Hnf1b	Ass1	5	hocomoco__HNF1B_HUMAN.H11MO.0.A	5.14	TRUE	0.00181928
Hnf1b	Atf3	3	hocomoco__HNF1B_HUMAN.H11MO.0.A	5.14	TRUE	0.00179171
Hnf1b	Atp11c	5	hocomoco__HNF1B_HUMAN.H11MO.0.A	5.14	TRUE	0.00239248
Hnf1b	Atp2b1	3	hocomoco__HNF1B_HUMAN.H11MO.0.A	5.14	TRUE	0.00219899
Hnf1b	Atrnl1	9	hocomoco__HNF1B_HUMAN.H11MO.0.A	5.14	TRUE	0.00211903
Hnf1b	B230118H07Rik	4	hocomoco__HNF1B_HUMAN.H11MO.0.A	5.14	TRUE	0.00218817
Hnf1b	Bace1	1	hocomoco__HNF1B_HUMAN.H11MO.0.A	5.14	TRUE	0.00176744
Hnf1b	Bdh1	9	hocomoco__HNF1B_HUMAN.H11MO.0.A	5.14	TRUE	0.00133046
Hnf1b	Bet1	2	hocomoco__HNF1B_HUMAN.H11MO.0.A	5.14	TRUE	0.00141847
Hnf1b	Btd	4	hocomoco__HNF1B_HUMAN.H11MO.0.A	5.14	TRUE	0.00196186
Hnf1b	C1d	2	hocomoco__HNF1B_HUMAN.H11MO.0.A	5.14	TRUE	0.00143068
Hnf1b	C1galt1	3	hocomoco__HNF1B_HUMAN.H11MO.0.A	5.14	TRUE	0.00162769
Hnf1b	C1qtnf3	6	hocomoco__HNF1B_HUMAN.H11MO.0.A	5.14	TRUE	0.00211611
Hnf1b	Calb1	8	hocomoco__HNF1B_HUMAN.H11MO.0.A	5.14	TRUE	0.00130844
Hnf1b	Cant1	3	hocomoco__HNF1B_HUMAN.H11MO.0.A	5.14	TRUE	0.00125442
Hnf1b	Cast	9	hocomoco__HNF1B_HUMAN.H11MO.0.A	5.14	TRUE	0.001324
Hnf1b	Cat	2	hocomoco__HNF1B_HUMAN.H11MO.0.A	5.14	TRUE	0.00217783
Hnf1b	Ccdc32	5	hocomoco__HNF1B_HUMAN.H11MO.0.A	5.14	TRUE	0.00132173
Hnf1b	Ccdc58	13	hocomoco__HNF1B_HUMAN.H11MO.0.A	5.14	TRUE	0.00239165
Hnf1b	Ccdc93	6	hocomoco__HNF1B_HUMAN.H11MO.0.A	5.14	TRUE	0.00197865
Hnf1b	Cdc14b	2	hocomoco__HNF1B_HUMAN.H11MO.0.A	5.14	TRUE	0.00150638
Hnf1b	Cdc37l1	2	hocomoco__HNF1B_HUMAN.H11MO.0.A	5.14	TRUE	0.00198571
Hnf1b	Cdk6	18	hocomoco__HNF1B_HUMAN.H11MO.0.A	5.14	TRUE	0.00129463
Hnf1b	Cdkn1b	3	hocomoco__HNF1B_HUMAN.H11MO.0.A	5.14	TRUE	0.00121051
Hnf1b	Celsr1	10	hocomoco__HNF1B_HUMAN.H11MO.0.A	5.14	TRUE	0.00215701
Hnf1b	Cggbp1	3	hocomoco__HNF1B_HUMAN.H11MO.0.A	5.14	TRUE	0.00149759
Hnf1b	Chdh	14	hocomoco__HNF1B_HUMAN.H11MO.0.A	5.14	TRUE	0.00230068
Hnf1b	Chmp2b	7	hocomoco__HNF1B_HUMAN.H11MO.0.A	5.14	TRUE	0.00162094
Hnf1b	Ckb	8	hocomoco__HNF1B_HUMAN.H11MO.0.A	5.14	TRUE	0.00183652
Hnf1b	Cldn16	5	hocomoco__HNF1B_HUMAN.H11MO.0.A	5.14	TRUE	0.00159598
Hnf1b	Clmn	7	hocomoco__HNF1B_HUMAN.H11MO.0.A	5.14	TRUE	0.0023921
Hnf1b	Cmtm4	6	hocomoco__HNF1B_HUMAN.H11MO.0.A	5.14	TRUE	0.00184142
Hnf1b	Cmtm6	8	hocomoco__HNF1B_HUMAN.H11MO.0.A	5.14	TRUE	0.0020117
Hnf1b	Cnnm2	5	hocomoco__HNF1B_HUMAN.H11MO.0.A	5.14	TRUE	0.00149352
Hnf1b	Cnot6	11	hocomoco__HNF1B_HUMAN.H11MO.0.A	5.14	TRUE	0.00136886
Hnf1b	Cnot6l	10	hocomoco__HNF1B_HUMAN.H11MO.0.A	5.14	TRUE	0.00237386
Hnf1b	Cobll1	10	hocomoco__HNF1B_HUMAN.H11MO.0.A	5.14	TRUE	0.00220844
Hnf1b	Col27a1	8	hocomoco__HNF1B_HUMAN.H11MO.0.A	5.14	TRUE	0.00209748
Hnf1b	Commd7	1	hocomoco__HNF1B_HUMAN.H11MO.0.A	5.14	TRUE	0.00241516
Hnf1b	Cotl1	1	hocomoco__HNF1B_HUMAN.H11MO.0.A	5.14	TRUE	0.00148141
Hnf1b	Cpsf2	14	hocomoco__HNF1B_HUMAN.H11MO.0.A	5.14	TRUE	0.00131657
Hnf1b	Creb3l2	4	hocomoco__HNF1B_HUMAN.H11MO.0.A	5.14	TRUE	0.00198298
Hnf1b	Cstf2	8	hocomoco__HNF1B_HUMAN.H11MO.0.A	5.14	TRUE	0.00121159
Hnf1b	Cul1	4	hocomoco__HNF1B_HUMAN.H11MO.0.A	5.14	TRUE	0.00136282
Hnf1b	Cux1	6	hocomoco__HNF1B_HUMAN.H11MO.0.A	5.14	TRUE	0.00184473
Hnf1b	Cwc25	9	hocomoco__HNF1B_HUMAN.H11MO.0.A	5.14	TRUE	0.00133249
Hnf1b	D030056L22Rik	9	hocomoco__HNF1B_HUMAN.H11MO.0.A	5.14	TRUE	0.00184707
Hnf1b	D5Ertd579e	4	hocomoco__HNF1B_HUMAN.H11MO.0.A	5.14	TRUE	0.0010975
Hnf1b	Dao	7	hocomoco__HNF1B_HUMAN.H11MO.0.A	5.14	TRUE	0.00193681
Hnf1b	Dap3	14	hocomoco__HNF1B_HUMAN.H11MO.0.A	5.14	TRUE	0.00142219
Hnf1b	Dapk1	7	hocomoco__HNF1B_HUMAN.H11MO.0.A	5.14	TRUE	0.00198676
Hnf1b	Dennd1b	3	hocomoco__HNF1B_HUMAN.H11MO.0.A	5.14	TRUE	0.00219354
Hnf1b	Dlg5	2	hocomoco__HNF1B_HUMAN.H11MO.0.A	5.14	TRUE	0.0013991
Hnf1b	Dnmt3a	7	hocomoco__HNF1B_HUMAN.H11MO.0.A	5.14	TRUE	0.0015296
Hnf1b	Dsp	3	hocomoco__HNF1B_HUMAN.H11MO.0.A	5.14	TRUE	0.00166487
Hnf1b	Dst	5	hocomoco__HNF1B_HUMAN.H11MO.0.A	5.14	TRUE	0.00139323
Hnf1b	Dusp14	9	hocomoco__HNF1B_HUMAN.H11MO.0.A	5.14	TRUE	0.00213744
Hnf1b	Ehd1	8	hocomoco__HNF1B_HUMAN.H11MO.0.A	5.14	TRUE	0.0018351
Hnf1b	Eif1b	3	hocomoco__HNF1B_HUMAN.H11MO.0.A	5.14	TRUE	0.00142989
Hnf1b	Elf3	12	hocomoco__HNF1B_HUMAN.H11MO.0.A	5.14	TRUE	0.00229333
Hnf1b	Eno1	8	hocomoco__HNF1B_HUMAN.H11MO.0.A	5.14	TRUE	0.00138873
Hnf1b	Enpp1	2	hocomoco__HNF1B_HUMAN.H11MO.0.A	5.14	TRUE	0.00172906
Hnf1b	Ephb4	4	hocomoco__HNF1B_HUMAN.H11MO.0.A	5.14	TRUE	0.00147404
Hnf1b	Ercc6	12	hocomoco__HNF1B_HUMAN.H11MO.0.A	5.14	TRUE	0.00229973
Hnf1b	Esrp2	3	hocomoco__HNF1B_HUMAN.H11MO.0.A	5.14	TRUE	0.0018072
Hnf1b	Etl4	8	hocomoco__HNF1B_HUMAN.H11MO.0.A	5.14	TRUE	0.0015584
Hnf1b	Fbrsl1	2	hocomoco__HNF1B_HUMAN.H11MO.0.A	5.14	TRUE	0.00140141
Hnf1b	Fcho2	4	hocomoco__HNF1B_HUMAN.H11MO.0.A	5.14	TRUE	0.00128726
Hnf1b	Fem1c	9	hocomoco__HNF1B_HUMAN.H11MO.0.A	5.14	TRUE	0.00134695
Hnf1b	Fgfr3	11	hocomoco__HNF1B_HUMAN.H11MO.0.A	5.14	TRUE	0.00180908
Hnf1b	Fggy	6	hocomoco__HNF1B_HUMAN.H11MO.0.A	5.14	TRUE	0.00193812
Hnf1b	Fip1l1	6	hocomoco__HNF1B_HUMAN.H11MO.0.A	5.14	TRUE	0.00174446
Hnf1b	Foxo3	18	hocomoco__HNF1B_HUMAN.H11MO.0.A	5.14	TRUE	0.00117377
Hnf1b	Frmd4a	10	hocomoco__HNF1B_HUMAN.H11MO.0.A	5.14	TRUE	0.00142172
Hnf1b	Fstl1	2	hocomoco__HNF1B_HUMAN.H11MO.0.A	5.14	TRUE	0.0016121
Hnf1b	Fzd1	5	hocomoco__HNF1B_HUMAN.H11MO.0.A	5.14	TRUE	0.00171062
Hnf1b	Fzd5	9	hocomoco__HNF1B_HUMAN.H11MO.0.A	5.14	TRUE	0.00136277
Hnf1b	Fzd8	17	hocomoco__HNF1B_HUMAN.H11MO.0.A	5.14	TRUE	0.00163322
Hnf1b	Galm	4	hocomoco__HNF1B_HUMAN.H11MO.0.A	5.14	TRUE	0.00182807
Hnf1b	Galnt14	12	hocomoco__HNF1B_HUMAN.H11MO.0.A	5.14	TRUE	0.00166249
Hnf1b	Gata3	15	hocomoco__HNF1B_HUMAN.H11MO.0.A	5.14	TRUE	0.00109965
Hnf1b	Gatm	4	hocomoco__HNF1B_HUMAN.H11MO.0.A	5.14	TRUE	0.00164365
Hnf1b	Gca	7	hocomoco__HNF1B_HUMAN.H11MO.0.A	5.14	TRUE	0.0023835
Hnf1b	Gcnt2	7	hocomoco__HNF1B_HUMAN.H11MO.0.A	5.14	TRUE	0.00206499
Hnf1b	Gigyf1	13	hocomoco__HNF1B_HUMAN.H11MO.0.A	5.14	TRUE	0.00144062
Hnf1b	Gls	8	hocomoco__HNF1B_HUMAN.H11MO.0.A	5.14	TRUE	0.00133421
Hnf1b	Gng12	6	hocomoco__HNF1B_HUMAN.H11MO.0.A	5.14	TRUE	0.00191977
Hnf1b	Gpatch2	7	hocomoco__HNF1B_HUMAN.H11MO.0.A	5.14	TRUE	0.00126697
Hnf1b	Gpm6a	3	hocomoco__HNF1B_HUMAN.H11MO.0.A	5.14	TRUE	0.0019291
Hnf1b	Gramd1b	7	hocomoco__HNF1B_HUMAN.H11MO.0.A	5.14	TRUE	0.00158926
Hnf1b	Gtf3c2	2	hocomoco__HNF1B_HUMAN.H11MO.0.A	5.14	TRUE	0.00129803
Hnf1b	Habp4	16	hocomoco__HNF1B_HUMAN.H11MO.0.A	5.14	TRUE	0.00150625
Hnf1b	Hdhd2	3	hocomoco__HNF1B_HUMAN.H11MO.0.A	5.14	TRUE	0.00144791
Hnf1b	Hint1	5	hocomoco__HNF1B_HUMAN.H11MO.0.A	5.14	TRUE	0.00138124
Hnf1b	Hipk3	4	hocomoco__HNF1B_HUMAN.H11MO.0.A	5.14	TRUE	0.00168295
Hnf1b	Hmox1	2	hocomoco__HNF1B_HUMAN.H11MO.0.A	5.14	TRUE	0.00155989
Hnf1b	Hmox2	5	hocomoco__HNF1B_HUMAN.H11MO.0.A	5.14	TRUE	0.00118457
Hnf1b	Hoxa7	2	hocomoco__HNF1B_HUMAN.H11MO.0.A	5.14	TRUE	0.00164821
Hnf1b	Hoxb7	18	hocomoco__HNF1B_HUMAN.H11MO.0.A	5.14	TRUE	0.00191248
Hnf1b	Hs6st1	6	hocomoco__HNF1B_HUMAN.H11MO.0.A	5.14	TRUE	0.00257465
Hnf1b	Hspa13	7	hocomoco__HNF1B_HUMAN.H11MO.0.A	5.14	TRUE	0.00193106
Hnf1b	Icmt	9	hocomoco__HNF1B_HUMAN.H11MO.0.A	5.14	TRUE	0.00188755
Hnf1b	Igf1r	10	hocomoco__HNF1B_HUMAN.H11MO.0.A	5.14	TRUE	0.00128223
Hnf1b	Igf2bp3	7	hocomoco__HNF1B_HUMAN.H11MO.0.A	5.14	TRUE	0.0015979
Hnf1b	Igsf5	6	hocomoco__HNF1B_HUMAN.H11MO.0.A	5.14	TRUE	0.00147724
Hnf1b	Ikbkb	3	hocomoco__HNF1B_HUMAN.H11MO.0.A	5.14	TRUE	0.00212642
Hnf1b	Immt	2	hocomoco__HNF1B_HUMAN.H11MO.0.A	5.14	TRUE	0.00169536
Hnf1b	Ing3	2	hocomoco__HNF1B_HUMAN.H11MO.0.A	5.14	TRUE	0.00131924
Hnf1b	Inmt	12	hocomoco__HNF1B_HUMAN.H11MO.0.A	5.14	TRUE	0.00202408
Hnf1b	Ino80d	15	hocomoco__HNF1B_HUMAN.H11MO.0.A	5.14	TRUE	0.00171921
Hnf1b	Inpp5f	3	hocomoco__HNF1B_HUMAN.H11MO.0.A	5.14	TRUE	0.00150847
Hnf1b	Ints12	7	hocomoco__HNF1B_HUMAN.H11MO.0.A	5.14	TRUE	0.00161099
Hnf1b	Irf6	4	hocomoco__HNF1B_HUMAN.H11MO.0.A	5.14	TRUE	0.00144088
Hnf1b	Itm2a	4	hocomoco__HNF1B_HUMAN.H11MO.0.A	5.14	TRUE	0.00137466
Hnf1b	Itm2c	9	hocomoco__HNF1B_HUMAN.H11MO.0.A	5.14	TRUE	0.00151249
Hnf1b	Itpr1	7	hocomoco__HNF1B_HUMAN.H11MO.0.A	5.14	TRUE	0.001855
Hnf1b	Kif3b	14	hocomoco__HNF1B_HUMAN.H11MO.0.A	5.14	TRUE	0.00184608
Hnf1b	Klf9	12	hocomoco__HNF1B_HUMAN.H11MO.0.A	5.14	TRUE	0.00154672
Hnf1b	Klhl3	2	hocomoco__HNF1B_HUMAN.H11MO.0.A	5.14	TRUE	0.00136198
Hnf1b	Krt10	3	hocomoco__HNF1B_HUMAN.H11MO.0.A	5.14	TRUE	0.0019393
Hnf1b	Ldha	6	hocomoco__HNF1B_HUMAN.H11MO.0.A	5.14	TRUE	0.00188732
Hnf1b	Lgals3	3	hocomoco__HNF1B_HUMAN.H11MO.0.A	5.14	TRUE	0.00129807
Hnf1b	Lifr	11	hocomoco__HNF1B_HUMAN.H11MO.0.A	5.14	TRUE	0.00129909
Hnf1b	Lima1	12	hocomoco__HNF1B_HUMAN.H11MO.0.A	5.14	TRUE	0.0021026
Hnf1b	Lmo4	8	hocomoco__HNF1B_HUMAN.H11MO.0.A	5.14	TRUE	0.00253961
Hnf1b	Mal	5	hocomoco__HNF1B_HUMAN.H11MO.0.A	5.14	TRUE	0.0012122
Hnf1b	Maml2	12	hocomoco__HNF1B_HUMAN.H11MO.0.A	5.14	TRUE	0.00208378
Hnf1b	Mapk14	10	hocomoco__HNF1B_HUMAN.H11MO.0.A	5.14	TRUE	0.00229777
Hnf1b	Metap1	3	hocomoco__HNF1B_HUMAN.H11MO.0.A	5.14	TRUE	0.00149741
Hnf1b	Mettl8	3	hocomoco__HNF1B_HUMAN.H11MO.0.A	5.14	TRUE	0.0015629
Hnf1b	Mgat1	8	hocomoco__HNF1B_HUMAN.H11MO.0.A	5.14	TRUE	0.00138729
Hnf1b	Mkl2	9	hocomoco__HNF1B_HUMAN.H11MO.0.A	5.14	TRUE	0.00162762
Hnf1b	Mllt10	6	hocomoco__HNF1B_HUMAN.H11MO.0.A	5.14	TRUE	0.00190929
Hnf1b	Mmadhc	7	hocomoco__HNF1B_HUMAN.H11MO.0.A	5.14	TRUE	0.00105337
Hnf1b	Mpzl2	5	hocomoco__HNF1B_HUMAN.H11MO.0.A	5.14	TRUE	0.0017869
Hnf1b	Mrpl17	8	hocomoco__HNF1B_HUMAN.H11MO.0.A	5.14	TRUE	0.00150991
Hnf1b	Mrpl42	2	hocomoco__HNF1B_HUMAN.H11MO.0.A	5.14	TRUE	0.00135588
Hnf1b	Msn	3	hocomoco__HNF1B_HUMAN.H11MO.0.A	5.14	TRUE	0.0014529
Hnf1b	Mta3	1	hocomoco__HNF1B_HUMAN.H11MO.0.A	5.14	TRUE	0.00151879
Hnf1b	Mtch2	4	hocomoco__HNF1B_HUMAN.H11MO.0.A	5.14	TRUE	0.00154081
Hnf1b	Mtmr2	9	hocomoco__HNF1B_HUMAN.H11MO.0.A	5.14	TRUE	0.00142964
Hnf1b	Mtmr3	6	hocomoco__HNF1B_HUMAN.H11MO.0.A	5.14	TRUE	0.00177092
Hnf1b	Myo1b	7	hocomoco__HNF1B_HUMAN.H11MO.0.A	5.14	TRUE	0.00131624
Hnf1b	Myo1c	11	hocomoco__HNF1B_HUMAN.H11MO.0.A	5.14	TRUE	0.00174477
Hnf1b	N6amt1	6	hocomoco__HNF1B_HUMAN.H11MO.0.A	5.14	TRUE	0.00175599
Hnf1b	Naa30	2	hocomoco__HNF1B_HUMAN.H11MO.0.A	5.14	TRUE	0.0011856
Hnf1b	Nav2	3	hocomoco__HNF1B_HUMAN.H11MO.0.A	5.14	TRUE	0.00153665
Hnf1b	Ndrg1	4	hocomoco__HNF1B_HUMAN.H11MO.0.A	5.14	TRUE	0.00215543
Hnf1b	Nfib	8	hocomoco__HNF1B_HUMAN.H11MO.0.A	5.14	TRUE	0.00108238
Hnf1b	Nudt6	4	hocomoco__HNF1B_HUMAN.H11MO.0.A	5.14	TRUE	0.00168194
Hnf1b	Oma1	4	hocomoco__HNF1B_HUMAN.H11MO.0.A	5.14	TRUE	0.00159305
Hnf1b	Osbp	10	hocomoco__HNF1B_HUMAN.H11MO.0.A	5.14	TRUE	0.00164957
Hnf1b	Pacsin2	7	hocomoco__HNF1B_HUMAN.H11MO.0.A	5.14	TRUE	0.00250025
Hnf1b	Pard3	6	hocomoco__HNF1B_HUMAN.H11MO.0.A	5.14	TRUE	0.00150062
Hnf1b	Pbld1	6	hocomoco__HNF1B_HUMAN.H11MO.0.A	5.14	TRUE	0.0024757
Hnf1b	Pde4c	2	hocomoco__HNF1B_HUMAN.H11MO.0.A	5.14	TRUE	0.00123878
Hnf1b	Pde4dip	3	hocomoco__HNF1B_HUMAN.H11MO.0.A	5.14	TRUE	0.00138251
Hnf1b	Pdgfb	5	hocomoco__HNF1B_HUMAN.H11MO.0.A	5.14	TRUE	0.00181814
Hnf1b	Pdk4	3	hocomoco__HNF1B_HUMAN.H11MO.0.A	5.14	TRUE	0.00189535
Hnf1b	Pdzk1ip1	3	hocomoco__HNF1B_HUMAN.H11MO.0.A	5.14	TRUE	0.00212364
Hnf1b	Phf3	2	hocomoco__HNF1B_HUMAN.H11MO.0.A	5.14	TRUE	0.00167043
Hnf1b	Phlpp1	22	hocomoco__HNF1B_HUMAN.H11MO.0.A	5.14	TRUE	0.00159533
Hnf1b	Pick1	5	hocomoco__HNF1B_HUMAN.H11MO.0.A	5.14	TRUE	0.00124311
Hnf1b	Pigp	2	hocomoco__HNF1B_HUMAN.H11MO.0.A	5.14	TRUE	0.00203276
Hnf1b	Plcb1	3	hocomoco__HNF1B_HUMAN.H11MO.0.A	5.14	TRUE	0.00199752
Hnf1b	Plekhm2	10	hocomoco__HNF1B_HUMAN.H11MO.0.A	5.14	TRUE	0.00241544
Hnf1b	Pop5	6	hocomoco__HNF1B_HUMAN.H11MO.0.A	5.14	TRUE	0.00160294
Hnf1b	Por	4	hocomoco__HNF1B_HUMAN.H11MO.0.A	5.14	TRUE	0.00150464
Hnf1b	Ppp6c	3	hocomoco__HNF1B_HUMAN.H11MO.0.A	5.14	TRUE	0.00160112
Hnf1b	Prdx6	3	hocomoco__HNF1B_HUMAN.H11MO.0.A	5.14	TRUE	0.00142907
Hnf1b	Prkaa2	6	hocomoco__HNF1B_HUMAN.H11MO.0.A	5.14	TRUE	0.00125809
Hnf1b	Prkag2	11	hocomoco__HNF1B_HUMAN.H11MO.0.A	5.14	TRUE	0.0014626
Hnf1b	Prnp	10	hocomoco__HNF1B_HUMAN.H11MO.0.A	5.14	TRUE	0.0016389
Hnf1b	Ptpn3	5	hocomoco__HNF1B_HUMAN.H11MO.0.A	5.14	TRUE	0.00198839
Hnf1b	Ptprf	8	hocomoco__HNF1B_HUMAN.H11MO.0.A	5.14	TRUE	0.00197951
Hnf1b	Ptprj	12	hocomoco__HNF1B_HUMAN.H11MO.0.A	5.14	TRUE	0.0012331
Hnf1b	Pwwp2a	8	hocomoco__HNF1B_HUMAN.H11MO.0.A	5.14	TRUE	0.00177017
Hnf1b	Rabl2	2	hocomoco__HNF1B_HUMAN.H11MO.0.A	5.14	TRUE	0.00159098
Hnf1b	Rap1b	15	hocomoco__HNF1B_HUMAN.H11MO.0.A	5.14	TRUE	0.00128997
Hnf1b	Rbm26	15	hocomoco__HNF1B_HUMAN.H11MO.0.A	5.14	TRUE	0.00162226
Hnf1b	Rbm34	3	hocomoco__HNF1B_HUMAN.H11MO.0.A	5.14	TRUE	0.00166173
Hnf1b	Rfk	1	hocomoco__HNF1B_HUMAN.H11MO.0.A	5.14	TRUE	0.00173873
Hnf1b	Rheb	9	hocomoco__HNF1B_HUMAN.H11MO.0.A	5.14	TRUE	0.00154035
Hnf1b	Rhobtb1	11	hocomoco__HNF1B_HUMAN.H11MO.0.A	5.14	TRUE	0.00126771
Hnf1b	Rin2	8	hocomoco__HNF1B_HUMAN.H11MO.0.A	5.14	TRUE	0.00162438
Hnf1b	Rmi1	4	hocomoco__HNF1B_HUMAN.H11MO.0.A	5.14	TRUE	0.00139188
Hnf1b	Rnd3	5	hocomoco__HNF1B_HUMAN.H11MO.0.A	5.14	TRUE	0.00106758
Hnf1b	Rnf11	2	hocomoco__HNF1B_HUMAN.H11MO.0.A	5.14	TRUE	0.00119678
Hnf1b	Rnf2	2	hocomoco__HNF1B_HUMAN.H11MO.0.A	5.14	TRUE	0.00141296
Hnf1b	Rprd1b	17	hocomoco__HNF1B_HUMAN.H11MO.0.A	5.14	TRUE	0.00134311
Hnf1b	Rreb1	20	hocomoco__HNF1B_HUMAN.H11MO.0.A	5.14	TRUE	0.00169394
Hnf1b	Sall3	6	hocomoco__HNF1B_HUMAN.H11MO.0.A	5.14	TRUE	0.0018558
Hnf1b	Scyl2	5	hocomoco__HNF1B_HUMAN.H11MO.0.A	5.14	TRUE	0.00167915
Hnf1b	Sec23a	8	hocomoco__HNF1B_HUMAN.H11MO.0.A	5.14	TRUE	0.00191704
Hnf1b	Sec24c	5	hocomoco__HNF1B_HUMAN.H11MO.0.A	5.14	TRUE	0.00112753
Hnf1b	Senp6	2	hocomoco__HNF1B_HUMAN.H11MO.0.A	5.14	TRUE	0.00140263
Hnf1b	Serpina1a	14	hocomoco__HNF1B_HUMAN.H11MO.0.A	5.14	TRUE	0.00241955
Hnf1b	Setd3	4	hocomoco__HNF1B_HUMAN.H11MO.0.A	5.14	TRUE	0.0021892
Hnf1b	Sfxn1	7	hocomoco__HNF1B_HUMAN.H11MO.0.A	5.14	TRUE	0.00203871
Hnf1b	Sfxn5	3	hocomoco__HNF1B_HUMAN.H11MO.0.A	5.14	TRUE	0.00236943
Hnf1b	Sgms1	11	hocomoco__HNF1B_HUMAN.H11MO.0.A	5.14	TRUE	0.00160787
Hnf1b	Sh3gl2	4	hocomoco__HNF1B_HUMAN.H11MO.0.A	5.14	TRUE	0.00197934
Hnf1b	Siah1a	15	hocomoco__HNF1B_HUMAN.H11MO.0.A	5.14	TRUE	0.00201688
Hnf1b	Slc16a10	7	hocomoco__HNF1B_HUMAN.H11MO.0.A	5.14	TRUE	0.00217797
Hnf1b	Slc16a5	6	hocomoco__HNF1B_HUMAN.H11MO.0.A	5.14	TRUE	0.00135673
Hnf1b	Slc22a12	5	hocomoco__HNF1B_HUMAN.H11MO.0.A	5.14	TRUE	0.00205258
Hnf1b	Slc22a18	7	hocomoco__HNF1B_HUMAN.H11MO.0.A	5.14	TRUE	0.00178501
Hnf1b	Slc30a6	3	hocomoco__HNF1B_HUMAN.H11MO.0.A	5.14	TRUE	0.00122341
Hnf1b	Slc31a1	1	hocomoco__HNF1B_HUMAN.H11MO.0.A	5.14	TRUE	0.00143162
Hnf1b	Slc9a3r1	6	hocomoco__HNF1B_HUMAN.H11MO.0.A	5.14	TRUE	0.00111545
Hnf1b	Smagp	6	hocomoco__HNF1B_HUMAN.H11MO.0.A	5.14	TRUE	0.00229018
Hnf1b	Smndc1	3	hocomoco__HNF1B_HUMAN.H11MO.0.A	5.14	TRUE	0.00182288
Hnf1b	Snrpb2	8	hocomoco__HNF1B_HUMAN.H11MO.0.A	5.14	TRUE	0.0014852
Hnf1b	Socs5	9	hocomoco__HNF1B_HUMAN.H11MO.0.A	5.14	TRUE	0.00177445
Hnf1b	Sostdc1	4	hocomoco__HNF1B_HUMAN.H11MO.0.A	5.14	TRUE	0.00154788
Hnf1b	Spag7	3	hocomoco__HNF1B_HUMAN.H11MO.0.A	5.14	TRUE	0.00179672
Hnf1b	Spg21	3	hocomoco__HNF1B_HUMAN.H11MO.0.A	5.14	TRUE	0.00135215
Hnf1b	Spint1	2	hocomoco__HNF1B_HUMAN.H11MO.0.A	5.14	TRUE	0.00210598
Hnf1b	Srek1	16	hocomoco__HNF1B_HUMAN.H11MO.0.A	5.14	TRUE	0.00152156
Hnf1b	Sri	8	hocomoco__HNF1B_HUMAN.H11MO.0.A	5.14	TRUE	0.00222508
Hnf1b	Ssh2	3	hocomoco__HNF1B_HUMAN.H11MO.0.A	5.14	TRUE	0.00117667
Hnf1b	Stau1	6	hocomoco__HNF1B_HUMAN.H11MO.0.A	5.14	TRUE	0.00110077
Hnf1b	Stk39	12	hocomoco__HNF1B_HUMAN.H11MO.0.A	5.14	TRUE	0.00146514
Hnf1b	Suox	3	hocomoco__HNF1B_HUMAN.H11MO.0.A	5.14	TRUE	0.00144504
Hnf1b	Tab2	17	hocomoco__HNF1B_HUMAN.H11MO.0.A	5.14	TRUE	0.00217733
Hnf1b	Tanc2	12	hocomoco__HNF1B_HUMAN.H11MO.0.A	5.14	TRUE	0.00195681
Hnf1b	Tbc1d1	5	hocomoco__HNF1B_HUMAN.H11MO.0.A	5.14	TRUE	0.00156366
Hnf1b	Thap11	4	hocomoco__HNF1B_HUMAN.H11MO.0.A	5.14	TRUE	0.0013513
Hnf1b	Thra	15	hocomoco__HNF1B_HUMAN.H11MO.0.A	5.14	TRUE	0.00144767
Hnf1b	Timm22	4	hocomoco__HNF1B_HUMAN.H11MO.0.A	5.14	TRUE	0.00169382
Hnf1b	Tmbim6	6	hocomoco__HNF1B_HUMAN.H11MO.0.A	5.14	TRUE	0.00153217
Hnf1b	Tmem101	6	hocomoco__HNF1B_HUMAN.H11MO.0.A	5.14	TRUE	0.00221123
Hnf1b	Tmem116	8	hocomoco__HNF1B_HUMAN.H11MO.0.A	5.14	TRUE	0.00184993
Hnf1b	Tmem178	4	hocomoco__HNF1B_HUMAN.H11MO.0.A	5.14	TRUE	0.00226625
Hnf1b	Tmem19	5	hocomoco__HNF1B_HUMAN.H11MO.0.A	5.14	TRUE	0.00158466
Hnf1b	Tmem29	4	hocomoco__HNF1B_HUMAN.H11MO.0.A	5.14	TRUE	0.00141881
Hnf1b	Tmem80	4	hocomoco__HNF1B_HUMAN.H11MO.0.A	5.14	TRUE	0.00151052
Hnf1b	Tmem9	8	hocomoco__HNF1B_HUMAN.H11MO.0.A	5.14	TRUE	0.00179563
Hnf1b	Tmprss2	4	hocomoco__HNF1B_HUMAN.H11MO.0.A	5.14	TRUE	0.00196155
Hnf1b	Tpcn1	4	hocomoco__HNF1B_HUMAN.H11MO.0.A	5.14	TRUE	0.0013671
Hnf1b	Trappc3	7	hocomoco__HNF1B_HUMAN.H11MO.0.A	5.14	TRUE	0.0019749
Hnf1b	Trim32	8	hocomoco__HNF1B_HUMAN.H11MO.0.A	5.14	TRUE	0.00116916
Hnf1b	Tspan13	4	hocomoco__HNF1B_HUMAN.H11MO.0.A	5.14	TRUE	0.00147143
Hnf1b	Tspan8	8	hocomoco__HNF1B_HUMAN.H11MO.0.A	5.14	TRUE	0.00107925
Hnf1b	Ttc8	4	hocomoco__HNF1B_HUMAN.H11MO.0.A	5.14	TRUE	0.00195762
Hnf1b	Ttr	7	hocomoco__HNF1B_HUMAN.H11MO.0.A	5.14	TRUE	0.00251882
Hnf1b	Uba1	12	hocomoco__HNF1B_HUMAN.H11MO.0.A	5.14	TRUE	0.0015904
Hnf1b	Ubp1	2	hocomoco__HNF1B_HUMAN.H11MO.0.A	5.14	TRUE	0.00170161
Hnf1b	Ubr3	3	hocomoco__HNF1B_HUMAN.H11MO.0.A	5.14	TRUE	0.00149599
Hnf1b	Uso1	2	hocomoco__HNF1B_HUMAN.H11MO.0.A	5.14	TRUE	0.00150354
Hnf1b	Usp15	2	hocomoco__HNF1B_HUMAN.H11MO.0.A	5.14	TRUE	0.00148086
Hnf1b	Vav2	2	hocomoco__HNF1B_HUMAN.H11MO.0.A	5.14	TRUE	0.00231724
Hnf1b	Vdac1	3	hocomoco__HNF1B_HUMAN.H11MO.0.A	5.14	TRUE	0.00178367
Hnf1b	Vma21	1	hocomoco__HNF1B_HUMAN.H11MO.0.A	5.14	TRUE	0.00174422
Hnf1b	Vps37b	4	hocomoco__HNF1B_HUMAN.H11MO.0.A	5.14	TRUE	0.00111675
Hnf1b	Vti1b	14	hocomoco__HNF1B_HUMAN.H11MO.0.A	5.14	TRUE	0.00132056
Hnf1b	Vwa1	13	hocomoco__HNF1B_HUMAN.H11MO.0.A	5.14	TRUE	0.00193426
Hnf1b	Wasf1	8	hocomoco__HNF1B_HUMAN.H11MO.0.A	5.14	TRUE	0.00227059
Hnf1b	Wdr1	2	hocomoco__HNF1B_HUMAN.H11MO.0.A	5.14	TRUE	0.00140928
Hnf1b	Xpnpep1	4	hocomoco__HNF1B_HUMAN.H11MO.0.A	5.14	TRUE	0.00150303
Hnf1b	Yes1	16	hocomoco__HNF1B_HUMAN.H11MO.0.A	5.14	TRUE	0.00134736
Hnf1b	Zbtb7a	10	hocomoco__HNF1B_HUMAN.H11MO.0.A	5.14	TRUE	0.00159682
Hnf1b	Zc3h14	6	hocomoco__HNF1B_HUMAN.H11MO.0.A	5.14	TRUE	0.00136713
Hnf1b	Zc3h6	7	hocomoco__HNF1B_HUMAN.H11MO.0.A	5.14	TRUE	0.00101337
Hnf1b	Zcchc17	2	hocomoco__HNF1B_HUMAN.H11MO.0.A	5.14	TRUE	0.00161726
Hnf1b	Zfp280c	10	hocomoco__HNF1B_HUMAN.H11MO.0.A	5.14	TRUE	0.00167823
Hnf1b	Zfp281	15	hocomoco__HNF1B_HUMAN.H11MO.0.A	5.14	TRUE	0.00223603
Hnf1b	Zfp398	8	hocomoco__HNF1B_HUMAN.H11MO.0.A	5.14	TRUE	0.00184097
Hnf1b	Zfp706	2	hocomoco__HNF1B_HUMAN.H11MO.0.A	5.14	TRUE	0.0026609
Hnf1b	Zfp787	8	hocomoco__HNF1B_HUMAN.H11MO.0.A	5.14	TRUE	0.0017202
Hnf1b	Zfr	3	hocomoco__HNF1B_HUMAN.H11MO.0.A	5.14	TRUE	0.00126445
Hnf1b	Znrf2	3	hocomoco__HNF1B_HUMAN.H11MO.0.A	5.14	TRUE	0.00145506
Hnf1b	Aldoa	2	cisbp__M6282	5.13	FALSE	0.00121656
Hnf1b	Ap3m1	1	cisbp__M6282	5.13	FALSE	0.00180734
Hnf1b	Arhgap26	1	cisbp__M6282	5.13	FALSE	0.00188783
Hnf1b	Bcl7a	3	cisbp__M6282	5.13	FALSE	0.00140696
Hnf1b	Bms1	1	cisbp__M6282	5.13	FALSE	0.00123808
Hnf1b	Btg2	4	cisbp__M6282	5.13	FALSE	0.00174852
Hnf1b	Cd164	1	cisbp__M6282	5.13	FALSE	0.00165705
Hnf1b	Cebpb	2	cisbp__M6282	5.13	FALSE	0.00165937
Hnf1b	Chd2	6	cisbp__M6282	5.13	FALSE	0.00143175
Hnf1b	Dmd	1	cisbp__M6282	5.13	FALSE	0.00195967
Hnf1b	Efhd1	3	cisbp__M6282	5.13	FALSE	0.00157398
Hnf1b	Fam98a	1	cisbp__M6282	5.13	FALSE	0.00158916
Hnf1b	Fbxw8	1	cisbp__M6282	5.13	FALSE	0.0016381
Hnf1b	Fkbp15	6	cisbp__M6282	5.13	FALSE	0.00192173
Hnf1b	Hadh	3	cisbp__M6282	5.13	FALSE	0.00142847
Hnf1b	Ildr2	1	cisbp__M6282	5.13	FALSE	0.00140349
Hnf1b	Kctd20	2	cisbp__M6282	5.13	FALSE	0.00170006
Hnf1b	Kdelr1	1	cisbp__M6282	5.13	FALSE	0.00265296
Hnf1b	Man1a	1	cisbp__M6282	5.13	FALSE	0.00102256
Hnf1b	Mapk3	1	cisbp__M6282	5.13	FALSE	0.00128439
Hnf1b	Mnat1	2	cisbp__M6282	5.13	FALSE	0.00146072
Hnf1b	Mrpl16	2	cisbp__M6282	5.13	FALSE	0.00122948
Hnf1b	Mrps11	2	cisbp__M6282	5.13	FALSE	0.00180303
Hnf1b	Ndel1	1	cisbp__M6282	5.13	FALSE	0.00107172
Hnf1b	Pigu	2	cisbp__M6282	5.13	FALSE	0.00229334
Hnf1b	Ppat	1	cisbp__M6282	5.13	FALSE	0.00180175
Hnf1b	Ptprk	2	cisbp__M6282	5.13	FALSE	0.00132704
Hnf1b	Rab11a	6	cisbp__M6282	5.13	FALSE	0.00213898
Hnf1b	Rhot1	3	cisbp__M6282	5.13	FALSE	0.00188193
Hnf1b	Slco3a1	4	cisbp__M6282	5.13	FALSE	0.00141056
Hnf1b	Synj1	1	cisbp__M6282	5.13	FALSE	0.00163946
Hnf1b	Syvn1	1	cisbp__M6282	5.13	FALSE	0.00233881
Hnf1b	Tmigd1	3	cisbp__M6282	5.13	FALSE	0.00231457
Hnf1b	Usp2	1	cisbp__M6282	5.13	FALSE	0.00144988
Hnf1b	Usp46	3	cisbp__M6282	5.13	FALSE	0.0015855
Hnf1b	Wnk1	3	cisbp__M6282	5.13	FALSE	0.00122447
Hnf1b	Aff4	5	hocomoco__HNF1B_MOUSE.H11MO.0.A	5.1	TRUE	0.00133419
Hnf1b	Apoa2	1	hocomoco__HNF1B_MOUSE.H11MO.0.A	5.1	TRUE	0.00146892
Hnf1b	Arhgef18	2	hocomoco__HNF1B_MOUSE.H11MO.0.A	5.1	TRUE	0.00157865
Hnf1b	Armc1	11	hocomoco__HNF1B_MOUSE.H11MO.0.A	5.1	TRUE	0.00133219
Hnf1b	Asph	2	hocomoco__HNF1B_MOUSE.H11MO.0.A	5.1	TRUE	0.00143483
Hnf1b	Atp6v0d2	9	hocomoco__HNF1B_MOUSE.H11MO.0.A	5.1	TRUE	0.00149024
Hnf1b	Atxn2	13	hocomoco__HNF1B_MOUSE.H11MO.0.A	5.1	TRUE	0.00154574
Hnf1b	BC017158	2	hocomoco__HNF1B_MOUSE.H11MO.0.A	5.1	TRUE	0.00213725
Hnf1b	Bzw1	9	hocomoco__HNF1B_MOUSE.H11MO.0.A	5.1	TRUE	0.00149857
Hnf1b	Calm3	8	hocomoco__HNF1B_MOUSE.H11MO.0.A	5.1	TRUE	0.00222237
Hnf1b	Caprin2	3	hocomoco__HNF1B_MOUSE.H11MO.0.A	5.1	TRUE	0.00123232
Hnf1b	Cldn1	3	hocomoco__HNF1B_MOUSE.H11MO.0.A	5.1	TRUE	0.00248542
Hnf1b	Cldn10	2	hocomoco__HNF1B_MOUSE.H11MO.0.A	5.1	TRUE	0.00139854
Hnf1b	Ctnnbip1	7	hocomoco__HNF1B_MOUSE.H11MO.0.A	5.1	TRUE	0.00146144
Hnf1b	Deptor	3	hocomoco__HNF1B_MOUSE.H11MO.0.A	5.1	TRUE	0.00117652
Hnf1b	Dhcr24	1	hocomoco__HNF1B_MOUSE.H11MO.1.A	5.1	TRUE	0.0030236
Hnf1b	Dnajc3	6	hocomoco__HNF1B_MOUSE.H11MO.0.A	5.1	TRUE	0.00128771
Hnf1b	Eif3d	2	hocomoco__HNF1B_MOUSE.H11MO.0.A	5.1	TRUE	0.00157954
Hnf1b	Eif4enif1	4	hocomoco__HNF1B_MOUSE.H11MO.0.A	5.1	TRUE	0.00130894
Hnf1b	Emb	2	hocomoco__HNF1B_MOUSE.H11MO.0.A	5.1	TRUE	0.00119482
Hnf1b	Enpp5	4	hocomoco__HNF1B_MOUSE.H11MO.0.A	5.1	TRUE	0.00164853
Hnf1b	Esrrg	3	hocomoco__HNF1B_MOUSE.H11MO.0.A	5.1	TRUE	0.00128768
Hnf1b	Exoc5	2	hocomoco__HNF1B_MOUSE.H11MO.0.A	5.1	TRUE	0.00145121
Hnf1b	Fbp1	4	hocomoco__HNF1B_MOUSE.H11MO.0.A	5.1	TRUE	0.00142246
Hnf1b	Fbxl3	4	hocomoco__HNF1B_MOUSE.H11MO.0.A	5.1	TRUE	0.00142331
Hnf1b	Fosl2	15	hocomoco__HNF1B_MOUSE.H11MO.0.A	5.1	TRUE	0.0019968
Hnf1b	Foxq1	2	hocomoco__HNF1B_MOUSE.H11MO.0.A	5.1	TRUE	0.00104852
Hnf1b	Gars	3	hocomoco__HNF1B_MOUSE.H11MO.0.A	5.1	TRUE	0.00154613
Hnf1b	Gmppa	5	hocomoco__HNF1B_MOUSE.H11MO.1.A	5.1	TRUE	0.00328515
Hnf1b	Gna13	3	hocomoco__HNF1B_MOUSE.H11MO.0.A	5.1	TRUE	0.00136131
Hnf1b	Gtf2f2	1	hocomoco__HNF1B_MOUSE.H11MO.0.A	5.1	TRUE	0.00188359
Hnf1b	Heph	2	hocomoco__HNF1B_MOUSE.H11MO.0.A	5.1	TRUE	0.00256532
Hnf1b	Hmga1	4	hocomoco__HNF1B_MOUSE.H11MO.0.A	5.1	TRUE	0.00145508
Hnf1b	Hsph1	5	hocomoco__HNF1B_MOUSE.H11MO.0.A	5.1	TRUE	0.00129762
Hnf1b	Ier3ip1	2	hocomoco__HNF1B_MOUSE.H11MO.0.A	5.1	TRUE	0.00138889
Hnf1b	Kctd13	8	hocomoco__HNF1B_MOUSE.H11MO.1.A	5.1	TRUE	0.00258977
Hnf1b	Klf6	3	hocomoco__HNF1B_MOUSE.H11MO.0.A	5.1	TRUE	0.00191002
Hnf1b	Lrp6	2	hocomoco__HNF1B_MOUSE.H11MO.0.A	5.1	TRUE	0.00180816
Hnf1b	Lrrk2	2	hocomoco__HNF1B_MOUSE.H11MO.0.A	5.1	TRUE	0.00242445
Hnf1b	Lztfl1	1	hocomoco__HNF1B_MOUSE.H11MO.0.A	5.1	TRUE	0.0019036
Hnf1b	Mbd2	8	hocomoco__HNF1B_MOUSE.H11MO.0.A	5.1	TRUE	0.0013242
Hnf1b	Met	4	hocomoco__HNF1B_MOUSE.H11MO.0.A	5.1	TRUE	0.00231623
Hnf1b	Mthfd1	1	hocomoco__HNF1B_MOUSE.H11MO.0.A	5.1	TRUE	0.00197133
Hnf1b	Mxi1	3	hocomoco__HNF1B_MOUSE.H11MO.0.A	5.1	TRUE	0.00139335
Hnf1b	Myof	2	hocomoco__HNF1B_MOUSE.H11MO.0.A	5.1	TRUE	0.00209848
Hnf1b	Nbr1	2	hocomoco__HNF1B_MOUSE.H11MO.0.A	5.1	TRUE	0.00134779
Hnf1b	Nsfl1c	1	hocomoco__HNF1B_MOUSE.H11MO.0.A	5.1	TRUE	0.00161282
Hnf1b	Nt5c3	2	hocomoco__HNF1B_MOUSE.H11MO.0.A	5.1	TRUE	0.00202538
Hnf1b	Numa1	2	hocomoco__HNF1B_MOUSE.H11MO.0.A	5.1	TRUE	0.00110557
Hnf1b	Ociad2	9	hocomoco__HNF1B_MOUSE.H11MO.0.A	5.1	TRUE	0.00169654
Hnf1b	Pfkp	2	hocomoco__HNF1B_MOUSE.H11MO.0.A	5.1	TRUE	0.00225208
Hnf1b	Phgdh	7	hocomoco__HNF1B_MOUSE.H11MO.0.A	5.1	TRUE	0.0018458
Hnf1b	Pim3	3	hocomoco__HNF1B_MOUSE.H11MO.0.A	5.1	TRUE	0.00197324
Hnf1b	Ptpn21	3	hocomoco__HNF1B_MOUSE.H11MO.0.A	5.1	TRUE	0.00201385
Hnf1b	R3hcc1	4	hocomoco__HNF1B_MOUSE.H11MO.0.A	5.1	TRUE	0.00155866
Hnf1b	Rabgap1	2	hocomoco__HNF1B_MOUSE.H11MO.0.A	5.1	TRUE	0.00146664
Hnf1b	Rgl1	5	hocomoco__HNF1B_MOUSE.H11MO.1.A	5.1	TRUE	0.00304178
Hnf1b	Rhog	1	hocomoco__HNF1B_MOUSE.H11MO.0.A	5.1	TRUE	0.00181761
Hnf1b	Rmnd1	3	hocomoco__HNF1B_MOUSE.H11MO.0.A	5.1	TRUE	0.00213634
Hnf1b	Rps19bp1	2	hocomoco__HNF1B_MOUSE.H11MO.0.A	5.1	TRUE	0.00198116
Hnf1b	S100pbp	6	hocomoco__HNF1B_MOUSE.H11MO.0.A	5.1	TRUE	0.00133195
Hnf1b	Sdccag8	2	hocomoco__HNF1B_MOUSE.H11MO.1.A	5.1	TRUE	0.00282298
Hnf1b	Sel1l	4	hocomoco__HNF1B_MOUSE.H11MO.0.A	5.1	TRUE	0.00209956
Hnf1b	Sgms2	4	hocomoco__HNF1B_MOUSE.H11MO.0.A	5.1	TRUE	0.00196387
Hnf1b	Sh3d19	8	hocomoco__HNF1B_MOUSE.H11MO.0.A	5.1	TRUE	0.0014008
[truncated: 2,356 more rows]

## Sheet: LOH_top_regulons_targets
TF	gene	nMotifs	bestMotif	NES	highConfAnnot	Genie3Weight
[truncated: 1,481 more rows]

[truncated: 2 more sheets: Prolif_top_regulons_targets, Stroma-like_top_reg._targets]
