# Supplementary material for: Single cell regulatory landscape of the mouse kidney highlights cellular differentiation programs and disease targets
Source: Nat Commun. 2021 Apr 15;12:2277. doi: 10.1038/s41467-021-22266-1 (PMC8050063; doi:10.1038/s41467-021-22266-1)
Supplement: Supplementary file 11 — Supplementary Data 8 [file 41467_2021_22266_MOESM11_ESM.xlsx]

## Sheet: reg_act_by_cell_type_scaled
	LOH	PT S2/3	PT S1	Early PT	Stroma-like	Podo	Prolif	NP
Pbx1 (11g)	-1.40563	-1.13545	-0.17683	-0.771773	0.778646	0.759647	1.07759	0.873796
Mef2c (66g)	-0.906836	-0.565688	0.176304	-0.871019	1.60947	1.18302	0.351646	-0.976891
Ebf1 (191g)	-1.22509	-1.12709	-0.175949	-0.894441	0.676865	0.863624	1.40079	0.481293
Elk3 (14g)	-0.509028	-0.610344	-0.246133	-1.07244	2.01175	0.877882	0.119015	-0.570699
Nr2f2 (15g)	-1.11957	-0.846726	-0.108522	-0.965635	0.664966	-0.132978	0.764679	1.74379
Ets1 (81g)	-1.14996	-0.85098	0.236682	-1.14269	1.19382	1.18939	0.816251	-0.292505
Fli1 (93g)	-0.866512	-0.770119	0.109094	-1.03427	1.72073	0.975826	0.503691	-0.63844
Hic1_extended (93g)	-1.08938	-0.803586	0.123618	-1.21357	1.20081	0.535259	1.38949	-0.142651
Nfia (14g)	-1.03535	-0.556385	0.281694	-0.828746	1.50653	0.599307	1.07075	-1.03779
Lef1 (56g)	-0.860616	-0.940941	-0.442705	-0.87479	0.106005	1.94646	0.681586	0.385001
Tead1 (74g)	-0.602235	-0.829119	0.0515194	-0.581566	0.0211233	2.34802	-0.282052	-0.12569
Foxc2 (25g)	-0.745272	-0.736336	-0.144706	-0.450288	0.140624	2.35683	-0.121813	-0.299038
Foxp1 (26g)	-0.860023	-0.900982	-0.517029	-0.602341	-0.235087	1.84596	0.110439	1.15906
Jund (67g)	-0.866669	-0.992015	-0.0172747	-0.459241	-0.286171	2.13919	-0.13261	0.614786
Foxd1_extended (66g)	-0.538059	-0.791852	-0.193223	-0.609311	-0.136633	2.36727	-0.20307	0.10488
Foxc1_extended (65g)	-0.680088	-0.899571	0.060061	-0.624061	-0.104392	2.29656	-0.1807	0.132196
Mafb_extended (379g)	-0.680416	-0.80539	-0.169325	-0.525824	-0.0552514	2.36015	-0.0289219	-0.095021
Wt1 (349g)	-0.818425	-1.12258	-0.277989	-0.836267	-0.0773508	1.74026	0.315686	1.07667
Mafg (26g)	-0.954108	1.62476	1.28081	0.241535	-0.442039	-0.0191622	-1.03272	-0.699087
Hlf_extended (20g)	-0.808287	2.10164	0.692446	0.251173	-0.372754	-0.378479	-0.768581	-0.717156
Cebpb_extended (749g)	-0.0142709	1.49261	0.814647	0.9295	-0.365503	-0.551768	-0.879428	-1.42578
Hnf1a (549g)	-0.553628	1.93167	0.715889	0.643587	-0.459603	-0.51747	-0.821626	-0.938817
Timm8a1 (460g)	0.94057	1.20312	0.314036	1.11391	-0.632834	-0.991967	-0.817063	-1.12976
Esrra (91g)	1.60646	0.807053	0.345582	0.518351	-0.24071	-0.626482	-1.09385	-1.3164
Hnf1b (1205g)	0.740951	1.2871	0.582494	0.941098	-0.507727	-0.671854	-1.03295	-1.33912
Maf_extended (552g)	0.136576	1.46716	0.728675	1.05175	-0.555649	-0.625855	-0.920511	-1.28214
Hnf4a (1747g)	0.0922051	1.68203	0.609124	0.889092	-0.496531	-0.612554	-0.942161	-1.2212
Creb3l1_extended (188g)	-0.682422	1.8941	0.551536	0.241973	-0.221327	0.384804	-0.951409	-1.21725
Trps1 (22g)	-0.688796	1.87403	0.894312	0.615452	-0.57904	-0.635633	-0.738058	-0.742265
Nfat5 (30g)	2.04619	-0.819558	-0.170208	0.690813	-0.147994	0.118995	-0.611101	-1.10713
Elf1 (13g)	0.5733	-0.0850803	1.41982	-0.513231	1.28029	-0.410194	-1.21146	-1.05345
Nr3c1 (550g)	2.1519	-0.548795	-0.0918501	0.701411	-0.596679	-0.256933	-1.01284	-0.34621
Bhlhe40 (403g)	1.78649	0.498606	0.101688	0.73371	-0.244838	-0.608009	-1.06165	-1.206
Hoxd8 (27g)	2.12077	-0.312734	-0.32165	0.804532	-0.209303	-0.492861	-0.565205	-1.02354
Ppargc1a (196g)	1.94323	0.0860139	-0.162251	0.941443	-0.374022	-0.588986	-0.683734	-1.16169
Esrrg_extended (716g)	2.16152	-0.237072	-0.0891782	0.565875	-0.142774	-0.409841	-0.771653	-1.07688
Foxq1_extended (67g)	2.14239	-0.545482	-0.359102	0.754247	-0.253653	-0.134794	-0.649335	-0.954269
Hoxd9_extended (66g)	2.25688	-0.686471	-0.436316	0.522931	-0.032682	-0.360483	-0.487509	-0.776353
Grhl2 (38g)	2.18324	-0.824287	-0.0741211	0.33496	0.305229	-0.495211	-0.52029	-0.909519
Klf15 (160g)	1.49887	0.715238	0.496085	-0.518786	0.581577	-0.197211	-1.41464	-1.16114
Glis2_extended (37g)	1.65917	0.0629385	0.869356	0.270348	-0.0697918	-0.207176	-1.17877	-1.40607
Hdac6_extended (640g)	1.47516	0.656836	0.366727	0.732505	-0.00986475	-0.656436	-1.30484	-1.26008
Srebf2 (859g)	0.932362	1.04248	0.671198	0.908859	-0.713068	-0.385841	-1.44494	-1.01105
Zbtb7b_extended (219g)	1.96426	0.269299	0.259293	0.0979314	0.0673198	-0.24116	-1.14192	-1.27502
Ybx1 (177g)	0.286983	-1.18863	-0.684577	-0.490619	0.0355381	-0.405158	2.12807	0.318394
Hmgb3 (30g)	-0.832361	-0.749809	-0.518733	-0.751562	0.373215	-0.297454	2.03187	0.744839
Sox11 (103g)	-0.878925	-0.915822	-0.444348	-0.835553	0.191692	-0.0927227	1.58907	1.38661
Smarcb1_extended (1059g)	-0.821824	-1.15792	-0.425006	-0.870514	0.147005	0.366966	1.18474	1.57655
Bmyc_extended (1132g)	-0.848527	-1.07084	-0.460304	-0.826739	0.220576	0.120394	1.24644	1.619
Smarca4_extended (2712g)	-0.604403	-1.23729	-0.411678	-0.956471	0.232761	0.240961	1.08163	1.65449
Ezh2_extended (2600g)	-0.802471	-1.1154	-0.382629	-0.941986	0.255981	0.196852	1.19134	1.59832
Bclaf1 (1103g)	-0.905373	-1.14369	-0.354053	-0.8537	0.192992	0.414824	0.937086	1.71192
Egr1 (171g)	-0.557729	-1.86278	-0.20837	0.0235513	-0.0690471	0.982218	0.224061	1.46809
Kdm5b (23g)	-1.07846	-0.703208	0.170281	-1.16562	0.509483	0.827828	-0.273511	1.71321
Ubtf (104g)	-0.698789	-1.19228	-0.225582	-1.3553	0.679751	1.01898	0.631772	1.14145
Bdp1_extended (614g)	-0.805254	-1.32132	-0.210758	-0.976957	0.351626	0.516443	0.888105	1.55812
Rest_extended (528g)	-0.734118	-1.30479	-0.388549	-0.74192	0.0386603	0.606935	0.760594	1.76318
Rad21_extended (1738g)	-0.354494	-1.55905	-0.391928	-0.870337	0.0484024	1.44789	0.73141	0.948113
Yy1 (672g)	-0.709621	-1.25405	-0.445867	-0.854196	0.124706	0.48924	0.985957	1.66383
Maz_extended (908g)	-0.441872	-1.39267	-0.435026	-0.844386	0.166569	0.209485	1.10126	1.63664
Nfyb (17g)	-0.286781	-1.17102	-0.292291	-1.34399	1.08529	-0.142633	0.809092	1.34234
Cnot3 (824g)	-0.62196	-1.25473	-0.434819	-0.877588	0.11772	0.390631	0.940405	1.74034
Ctcf (32g)	-0.696456	-1.01331	-0.335738	-1.224	0.534666	0.236926	0.793169	1.70474
Hdac2 (11g)	-0.552462	-1.17969	-0.397513	-1.16095	1.59064	0.266141	0.426769	1.00707
Taf7 (57g)	-0.799039	-1.14156	-0.529508	-0.753513	0.0994142	0.308293	1.14278	1.67312
Smc3_extended (31g)	-0.853081	-0.971028	-0.370807	-0.983603	0.54563	-0.129771	1.59776	1.1649
Hoxd11 (16g)	-0.762197	-0.811034	-0.515791	-0.782381	0.251605	-0.061865	0.559702	2.12196
Hoxc8_extended (28g)	-0.774778	-0.689605	-0.386469	-0.728125	-0.242423	0.470035	0.12676	2.22461
Hoxa11_extended (80g)	-0.630015	-0.810427	-0.464479	-0.762577	0.175287	0.00204299	0.240637	2.24953
Hoxc10_extended (56g)	-0.687767	-0.737021	-0.396368	-0.741072	0.0111984	-0.0866899	0.372535	2.26518
Hoxc6_extended (47g)	-0.678269	-0.669877	-0.35562	-0.714552	-0.0420134	-0.207739	0.372281	2.29579
Hoxc9_extended (31g)	-0.826466	-0.77218	-0.33717	-0.833369	-0.0569148	0.327196	0.332952	2.16595
Tcf4_extended (41g)	-0.781222	-0.816704	-0.362009	-0.762668	-0.0864036	0.118309	0.518129	2.17257
Hmga2 (217g)	-0.831768	-0.730861	-0.410367	-0.660759	0.0518053	-0.178967	0.567146	2.19377
Uncx_extended (135g)	-0.856448	-0.781268	-0.476349	-0.69855	0.126193	-0.262645	0.97063	1.97844
Osr1_extended (13g)	-0.646071	-0.558495	-0.250094	-0.664471	-0.0467043	-0.318293	0.106796	2.37733
Six2_extended (16g)	-0.491877	-0.56937	-0.396394	-0.588534	-0.161755	-0.331673	0.136353	2.40325
Meox1 (26g)	-0.586373	-0.584701	-0.493911	-0.643513	-0.0948358	-0.173508	0.216722	2.36012
E2f1 (283g)	-0.320784	-1.25171	-0.355086	-1.40714	0.931204	0.289418	1.19597	0.918121
Brca1_extended (165g)	-0.747592	-1.00841	-0.275468	-1.3327	0.80321	0.215899	1.4283	0.916764
E2f8 (206g)	-0.715045	-0.923457	-0.373988	-1.19833	0.717236	-0.0827064	1.61994	0.956355
Sap30_extended (127g)	-0.607379	-1.26884	-0.15247	-1.30427	0.682481	0.388628	0.883978	1.37787
Etv1_extended (440g)	-0.734834	-0.900342	-0.15306	-1.07936	0.421202	0.0152516	0.400679	2.03046
E2f3 (733g)	-0.828932	-0.944413	-0.338931	-1.09507	0.399577	0.0545209	1.09907	1.65418
Tfdp1 (1211g)	-0.726564	-0.97927	-0.379952	-1.1138	0.403652	-0.00353201	1.24684	1.55263
Sin3a (22g)	-1.09016	-0.781717	-0.0535524	-1.37663	0.872288	0.41567	0.594396	1.4197
Mxi1_extended (1244g)	-0.642478	-1.1002	-0.106159	-1.14231	0.302266	0.430017	0.344219	1.91465
Taf1 (599g)	-0.667116	-1.25364	-0.246944	-1.1922	0.557897	0.458712	0.829711	1.51358
Nr2c2_extended (732g)	-0.641091	-1.19209	-0.311582	-1.05492	0.327955	0.291937	0.822148	1.75764
Hcfc1 (21g)	-0.381189	-0.988915	-0.372397	-1.39591	1.58875	0.736276	-0.0362836	0.849666
Pbx3 (23g)	-0.664271	-0.915712	-0.440166	-1.15036	0.791115	-0.0280326	1.78623	0.621199
Atf1_extended (133g)	-0.769544	-1.23781	0.0564641	-1.27227	0.869695	0.899674	0.165109	1.28869
Npdc1_extended (80g)	-0.854631	-1.06038	-0.0235969	-1.20227	0.247878	1.15697	0.238632	1.4974
Brf1_extended (264g)	-0.78084	-0.963229	-0.0542173	-1.16521	0.55656	1.87745	0.0126893	0.516791
Egr3_extended (202g)	-0.935882	-1.04744	-0.368358	-0.912372	0.303097	0.941991	0.287833	1.73113
Nfya (137g)	-0.903764	-0.719835	-0.0657783	-1.59885	1.03508	0.298008	0.849254	1.10588
Etv3 (153g)	-0.473618	-1.24341	0.312293	-1.43995	0.988229	0.898658	-0.159744	1.11755
Zfp319 (158g)	-0.364017	-1.28154	0.253489	-1.35752	1.07462	0.254036	-0.0274832	1.44842
Elk1 (259g)	-0.143161	-1.15309	0.218458	-1.57127	1.23983	0.566895	-0.257057	1.0994
Thap1 (182g)	-0.474203	-1.16025	-0.00319359	-1.54239	1.05729	0.974429	0.172094	0.976215
Gmeb1 (238g)	-0.359431	-1.12658	0.3653	-1.56938	1.11336	0.807585	-0.254834	1.02398
Nrf1 (307g)	-0.580895	-1.15351	-0.217226	-1.47478	1.07129	0.550191	0.778916	1.02602
Rbbp5 (272g)	-0.359924	-1.05998	0.166137	-1.71558	1.11624	0.585752	0.195551	1.0718
E2f6 (293g)	-0.255917	-1.31257	-0.0154929	-1.38566	1.03713	0.830465	-0.126774	1.22882
Brf2_extended (253g)	-0.84443	-0.78146	0.338771	-1.61511	1.09919	0.592976	0.0301576	1.1799
Gabpa_extended (354g)	0.000309219	-1.5063	-0.0279406	-1.41692	0.894411	1.12845	0.13335	0.794637
Elk4 (576g)	-0.797391	-1.03384	0.00855235	-1.41173	0.929814	0.724349	0.213734	1.36651
Max_extended (593g)	-0.662723	-1.06256	0.3897	-1.46005	0.89387	0.662307	-0.136037	1.3755
Xrcc4_extended (468g)	-0.392347	-1.12644	0.0977222	-1.57594	0.996181	1.37053	0.229438	0.400856
Srf (20g)	-1.06662	-0.3892	0.465813	-1.37636	0.781361	-0.0867215	-0.0541212	1.72584
Rela (74g)	-0.476137	-1.28762	0.125786	-1.53365	0.636438	0.980944	0.483607	1.07063
E2f4_extended (603g)	-0.368026	-1.24491	-0.0804433	-1.507	1.06819	0.328086	0.618159	1.18594
Myc_extended (264g)	-0.687706	-0.952805	-0.102176	-1.29658	0.804764	0.244131	0.20791	1.78247
Rcor1 (110g)	0.89552	-1.68894	-0.63148	-0.355105	-0.185364	0.212702	0.100075	1.65259
Otud4 (73g)	0.972831	-1.85605	-0.0793513	-0.82255	0.118444	0.389374	-0.0485122	1.32582
Zmiz1 (304g)	2.14525	-1.39359	-0.433523	-0.130599	-0.0847965	-0.000885241	-0.396186	0.294328
Patz1_extended (766g)	-0.161068	-1.47352	-0.417634	-0.861692	0.162677	0.309545	0.595277	1.84641
Sp1 (33g)	0.126655	-0.928763	0.361726	-1.6057	1.71359	0.622217	-0.297745	0.008016
Irf3_extended (649g)	0.50885	-1.31071	-0.201395	-0.473223	-0.0645461	2.10698	-0.561276	-0.00467877
Bptf (177g)	-0.536399	-1.28119	-0.257724	-1.01126	0.0652168	1.2112	0.24472	1.56544
Kdm5a_extended (1913g)	-0.152839	-1.49625	0.149534	-1.03547	-0.050982	1.09601	-0.0703141	1.56031
Cux1 (19g)	-1.51376	0.345233	0.811818	-1.10692	-0.172391	1.24022	-0.529699	0.925501
Sp4 (73g)	-0.190568	-1.37609	0.323279	-1.42019	0.753543	0.867104	-0.215117	1.25803
Creb3l2_extended (43g)	-0.350183	-1.32781	-0.0254532	-1.11146	0.609777	1.57767	-0.326818	0.954269
Bach1_extended (15g)	-0.462954	-0.833557	0.125462	-0.838225	0.087725	2.25619	-0.497798	0.16316
Stat3 (28g)	2.28099	-0.864864	-0.352536	-0.111648	0.233628	0.1136	-0.627828	-0.671342
Ehf (80g)	2.14038	-0.989116	-0.369062	-0.142265	0.587223	0.129911	-0.705535	-0.651534
Sp2 (73g)	-0.864544	-1.24946	-0.0680068	-0.886963	1.3	1.3997	-0.117648	0.486916
Crem_extended (67g)	-0.445655	-0.535017	1.00523	-1.07727	0.944163	1.35261	-1.27369	0.0296327
Ep300_extended (64g)	-0.533603	-0.887543	0.942679	-1.38872	1.01997	1.04952	-0.789647	0.587341
Phf8 (311g)	-0.0820872	-0.469278	0.40884	-1.74758	1.23095	1.06004	-0.845645	0.444768
Zfp369 (11g)	0.0624589	0.0678126	0.283744	-1.17335	2.17329	-0.675158	-0.572248	-0.166555
Srebf1_extended (231g)	1.29846	-1.52945	0.0943605	-0.628445	0.8523	0.988566	-0.917765	-0.158033
Zfp110 (26g)	-0.84526	-0.854461	0.304549	-1.37337	1.33661	1.18856	0.538656	-0.29528
Zfp362_extended (177g)	-0.25862	-1.36956	0.348485	-1.52125	1.03952	0.7283	0.0281601	1.00496
Arnt_extended (120g)	0.828662	-0.643378	0.818183	-0.707597	0.569471	1.09831	-1.77892	-0.184728
Rxra_extended (247g)	0.454201	0.878959	1.05053	0.190294	0.786416	-0.784291	-1.69399	-0.882118
Erf_extended (426g)	-0.409562	0.130558	1.56831	-1.24197	0.953632	0.412283	-1.31289	-0.100358
Klf10_extended (333g)	-0.472777	-0.0939424	1.05357	-0.963373	1.33306	1.05667	-1.01039	-0.902814
Zfp523_extended (152g)	-0.149718	-0.74871	0.81708	-1.53424	1.39641	1.03539	-0.265947	-0.550259
Foxk1_extended (111g)	1.00055	-1.27006	0.345343	-1.39376	1.189	0.407159	-0.733181	0.454949
Atf3 (152g)	0.271005	-0.896905	0.948663	0.145275	0.981798	1.02986	-1.01396	-1.46574
Atf4 (33g)	-1.18715	-1.27757	-0.539729	0.359909	-0.365061	1.30367	0.499594	1.20633
Klf6_extended (12g)	0.0577133	0.772693	0.829734	1.50609	-0.397499	-0.316061	-0.928715	-1.52396
Klf4 (54g)	-0.71235	-0.166303	1.89522	0.240202	0.131066	0.734421	-1.00285	-1.11941
Klf2 (93g)	-0.00202218	-1.497	0.332576	-0.103463	0.945965	1.09113	0.678943	-1.44613
Fos (160g)	0.824148	-0.759256	0.576359	1.26114	-0.143735	0.636454	-0.683925	-1.71119
Junb (36g)	-0.101372	-0.650207	0.798894	1.24823	-0.35817	1.15897	-0.455783	-1.64056
Jun (58g)	-0.812716	-1.15298	0.456092	0.997488	-0.382848	1.80139	-0.404556	-0.501873
Fosb (43g)	-0.610096	-1.05966	0.318161	1.72262	-0.64566	1.24382	-0.521015	-0.44816
Gata3 (87g)	-0.678083	-0.371759	-0.185814	2.01663	0.462555	0.170633	0.0201243	-1.43429
Gata2 (15g)	-0.517327	-0.281203	-0.324902	2.20902	0.595351	-0.122208	-0.574698	-0.984032
Nfib_extended (11g)	-0.153609	-0.113846	0.237692	1.17506	0.950608	-0.742038	0.579137	-1.933
Emx1_extended (14g)	-0.745854	-0.393412	-0.0455537	2.0603	0.747225	-0.292491	-0.15846	-1.17176
Klf5_extended (377g)	-0.309728	0.616023	0.644946	0.957966	1.03322	-0.0904373	-1.27066	-1.58134
Foxi1_extended (146g)	-0.174805	-0.875898	0.349628	1.4853	1.26429	0.0707446	-0.948232	-1.17103
Hoxb5 (17g)	0.239338	-1.38612	-0.227997	-0.992462	1.34459	-0.690636	0.51616	1.19712
Sox9 (23g)	-0.40891	-1.07198	-0.800234	0.0771084	0.645217	-0.355004	2.11096	-0.197159
Zfp503 (10g)	2.06671	-1.18321	-0.519065	0.00549123	-0.214512	-0.549588	-0.365731	0.759908
Hoxb3_extended (17g)	-0.313613	-0.979989	-0.614316	-0.72339	0.231383	-0.524317	0.994922	1.92932
Hoxb8_extended (74g)	1.47142	-1.55372	-0.864127	0.0800488	0.263546	-0.643407	1.07466	0.171581
Hoxb4_extended (49g)	0.90502	-1.46688	-0.739643	-0.659817	0.264245	-0.583829	1.00845	1.27245
Sp3 (17g)	-0.570279	-0.594573	0.241945	-1.49483	1.28069	0.934372	-0.763091	0.965767
Arnt2 (10g)	-0.52357	-1.23182	0.630671	-1.59416	0.747301	1.18226	0.365334	0.423981
Zfp143 (19g)	-0.00133907	-1.14871	-0.0409961	-1.53528	1.07048	-0.299669	0.682835	1.27267
Tbp (34g)	-0.914508	-0.737188	-0.0199258	-1.52209	0.799182	0.536258	0.358963	1.49931
Mycn (10g)	-0.955583	-0.493331	-0.421934	-0.998766	0.75822	-0.555415	0.995313	1.67149
Stat1 (25g)	0.487608	-1.30352	0.189516	0.383082	1.9191	-0.284468	-0.968289	-0.423026
Pax8 (21g)	-1.172	-1.08004	1.39741	-1.12617	0.752582	0.480182	0.658788	0.0892462
Etv6_extended (42g)	0.417701	-0.998108	0.501683	-1.52316	1.46831	0.713343	-0.750726	0.170957
Prdm4 (14g)	-0.0997426	-1.20453	0.0165188	-1.40716	1.64848	-0.19028	0.76043	0.476287
Thap11_extended (42g)	-0.641763	-0.482605	0.243499	-1.58565	1.09054	0.618525	-0.601818	1.35927
Stat6_extended (101g)	1.29111	-0.987442	0.746748	-1.05904	1.26152	0.154248	-0.89531	-0.511842
Klf3_extended (62g)	-0.719948	-0.568375	0.607829	-1.70064	1.37889	0.271841	-0.207082	0.937482
Mbd2 (59g)	-0.390721	-0.635033	0.457841	-0.685845	0.755323	2.01182	-0.779011	-0.734369
Nr2f6_extended (36g)	0.549594	-0.906778	1.33837	-0.885586	1.38547	-0.03293	-1.13091	-0.317226
Nfe2l2_extended (10g)	1.51978	-0.801352	-0.0410313	0.517972	1.10062	-0.0633156	-0.928842	-1.30384
Tead3_extended (10g)	0.292372	-0.024541	1.45071	-1.45292	1.26779	-0.0788532	-0.843497	-0.611053
Rbak (11g)	0.0727058	-1.37312	0.515947	-1.50316	1.47949	0.56834	0.266315	-0.0265137
Creb1_extended (14g)	0.406418	-1.36482	0.0173817	-1.56813	1.2818	0.835578	-0.0218115	0.413589
Nr2f1_extended (12g)	-0.880655	-1.03112	-0.18964	-1.00818	0.712787	-0.0640477	1.76372	0.697134
Mxd4_extended (10g)	-0.0141146	-1.1699	0.235129	-1.16973	0.782977	1.74178	-0.692066	0.285924
Sox5_extended (11g)	-0.137259	-0.839579	0.225695	-0.886404	0.513328	2.13081	-0.249179	-0.757411
Foxn3_extended (26g)	-0.294741	-1.07389	-0.187746	-0.605136	0.363833	2.17907	-0.640697	0.259305
Irf2_extended (19g)	-0.310892	-0.40596	-0.275572	-0.635696	0.0384449	2.42649	-0.51596	-0.320855
Hes1_extended (24g)	0.307722	-1.77084	-0.522878	-0.809496	1.33336	0.077531	0.470581	0.914017
Tgif1_extended (12g)	-0.849643	-1.38265	0.199096	-0.65258	0.84188	1.46114	-0.510033	0.892781
Tcf12_extended (17g)	-0.835047	-1.04781	-0.304886	-1.36094	0.838935	0.722241	0.821776	1.16573
Polr3g_extended (59g)	-0.92375	-1.0851	-0.0839905	-1.28287	0.97694	1.05659	0.255788	1.08638
Rarb_extended (11g)	-0.712028	-0.781367	-0.00370218	-0.924781	0.372137	0.677787	-0.634674	2.00663
Zbtb2 (22g)	0.0945018	-1.03155	0.334959	-1.22284	1.0604	1.43015	-1.01404	0.348424
Zfp354c (12g)	-1.05329	-1.45314	-0.207594	-0.593752	1.44545	0.474318	0.464082	0.923931
Mef2d_extended (11g)	0.0852865	-1.15858	0.0801153	-1.09514	0.5547	1.96694	-0.511823	0.0785003
Mef2a_extended (10g)	-0.804482	-0.867048	-0.340097	-1.27051	1.02021	0.0345943	0.696165	1.53118
Pml_extended (11g)	-0.181941	-0.843502	-0.47852	-1.44882	1.70093	0.311128	-0.027082	0.967801
Mga_extended (15g)	-0.520433	-1.21475	0.146272	-1.18255	1.2131	0.303796	-0.233775	1.48834
Foxo1_extended (14g)	0.940758	-1.03391	-0.108602	-0.626772	-0.415188	0.93256	-1.17689	1.48804
Gtf2f1_extended (24g)	-0.843401	-0.81603	0.365311	-1.66868	1.33904	0.676473	0.421089	0.526199
1810024B03Rik_extended (19g)	-0.642931	-0.43269	0.776249	-1.93274	1.06984	0.148549	0.0704522	0.943271
Cebpz_extended (34g)	-0.974779	-0.714122	0.276222	-1.33823	0.906668	0.121508	0.039186	1.68355
Foxo3_extended (15g)	-0.378765	-1.44575	0.257676	-1.27792	0.699079	1.09368	-0.117703	1.1697
Hif1a (64g)	-0.506268	-1.23674	0.236592	-1.44315	0.732543	0.554682	0.179438	1.48291
Zfp316 (20g)	-0.295247	-1.47354	0.195289	-1.22031	0.650745	0.607868	-0.0207025	1.5559
Hoxa5_extended (10g)	-0.465812	-0.628951	-0.35513	-0.659442	0.297126	-0.302525	-0.248505	2.36324
Tcf3_extended (11g)	-0.98585	-0.877423	0.00514243	-1.12311	0.77531	0.0372735	0.362249	1.80641
Nr1h2_extended (19g)	-0.147281	-1.10659	0.390547	-1.51635	1.76284	0.140771	0.0631465	0.412919
Tbl1xr1_extended (19g)	-0.571198	-0.782909	-0.308477	-0.865637	0.532421	-0.352123	0.16093	2.18699
Epas1 (23g)	-0.432478	-0.547241	0.134111	-1.20568	1.68027	0.900314	0.531554	-1.06085
Sox17_extended (37g)	-0.550487	-0.634372	-0.140455	-0.752395	1.96591	1.08415	-0.173283	-0.799068
Elf3_extended (15g)	-0.772474	-1.37528	0.554256	-0.293307	1.57006	-0.0482582	1.07262	-0.707616
Arid5b_extended (47g)	-0.926739	-0.240922	0.659463	-0.798215	0.771019	1.87444	-0.612378	-0.726673
Lmo2_extended (28g)	-0.383556	-0.602089	0.354994	-0.601045	1.64057	1.05108	0.0253766	-1.48533
Zfp467_extended (18g)	1.83669	-1.13981	0.628319	-0.339841	0.732623	-0.162888	-0.927038	-0.628059
Zfp263_extended (13g)	-0.322492	-0.497133	0.463847	-1.55609	1.23089	1.44422	-0.626725	-0.136521
Rreb1_extended (10g)	-1.68038	0.496383	1.26909	-0.925495	0.35624	0.950189	-0.635772	0.169743
Creb3 (57g)	-0.463766	1.46753	0.490235	-0.0620771	-0.268133	1.11261	-0.64508	-1.63131
Mlx_extended (45g)	-0.536294	1.20453	0.873212	-0.27049	0.332192	0.769782	-1.86008	-0.512851
Ovol1 (11g)	-1.04688	1.9282	0.81517	-0.0205779	0.00926416	-0.843138	-0.898342	0.0562946
Atf6b_extended (88g)	-0.573473	-1.43537	-0.110093	-1.0698	0.873832	1.06695	0.00204168	1.24591
Atf6_extended (41g)	-0.628917	-0.363667	0.0402248	-1.53999	0.86049	1.28427	-0.734173	1.08177
Gtf3c2_extended (19g)	-1.20016	-0.510263	0.637654	-1.43492	0.590916	0.0297329	1.53644	0.350604
Cebpd (30g)	1.35977	-0.144405	0.659067	-0.455691	1.12638	-0.0100578	-1.32258	-1.21248
Klf9 (16g)	1.56928	0.512298	0.972871	-0.914184	-0.340762	0.326168	-1.13679	-0.988885
Nfic (18g)	1.3783	-1.39032	-0.253849	-0.632534	1.07004	0.954361	-0.482322	-0.643687
Vdr (12g)	1.26248	1.01928	0.277326	0.149076	0.57712	-0.781114	-1.55983	-0.944342

## Sheet: reg_act_by_cell_type_binarized
Scaled and binarized regulon activity matrix inferred by SCENIC
	LOH	PT S2/3	PT S1	Early PT	Stroma-like	Podo	Prolif	NP
1810024B03Rik_extended (19g)	0.176901	0.201754	0.263158	0.109649	0.266082	0.219298	0.204678	0.2457
Arid5b_extended (47g)	0.0307018	0.0350877	0.0482456	0.0233918	0.0760234	0.0964912	0.0365497	0.027027
Arnt_extended (120g)	0.0102339	0.00877193	0.00730994	0.0102339	0.0116959	0.0175439	0.00438596	0.004914
Arnt2 (10g)	0.0818713	0.0584795	0.109649	0.0467836	0.109649	0.121345	0.0979532	0.103194
Atf1_extended (133g)	0.00730994	0.00146199	0.00877193	0.00438596	0.0160819	0.0233918	0.0146199	0.029484
Atf3 (152g)	0.0204678	0.00146199	0.0116959	0.00438596	0.0146199	0.0116959	0.00146199	0.002457
Atf4 (33g)	0.0175439	0.0102339	0.0116959	0.0292398	0.0277778	0.0614035	0.0526316	0.044226
Atf6_extended (41g)	0.197368	0.207602	0.245614	0.133041	0.267544	0.282164	0.169591	0.260442
Atf6b_extended (88g)	0.00877193	0.00730994	0.0219298	0.00877193	0.0233918	0.0394737	0.0160819	0.034398
Bach1_extended (15g)	0.141813	0.130117	0.166667	0.121345	0.179825	0.247076	0.131579	0.174447
Bdp1_extended (614g)	0	0	0	0	0	0	0.00146199	0
Bhlhe40 (403g)	0.0657895	0.0175439	0.00438596	0.00730994	0.00146199	0.00146199	0	0
Bptf (177g)	0.00438596	0.00146199	0.00730994	0.00146199	0.00584795	0.0555556	0.0190058	0.0786241
Brca1_extended (165g)	0.00730994	0.00438596	0.00584795	0	0.0365497	0.0116959	0.0994152	0.036855
Brf1_extended (264g)	0.00146199	0	0.00584795	0	0.00730994	0.0833333	0.00438596	0.017199
Brf2_extended (253g)	0.00584795	0.0160819	0.00730994	0.00146199	0.0219298	0.0146199	0.00438596	0.029484
Cebpd (30g)	0.266082	0.19152	0.251462	0.19883	0.277778	0.229532	0.150585	0.167076
Cebpz_extended (34g)	0.141813	0.162281	0.232456	0.116959	0.314327	0.214912	0.219298	0.36855
Creb1_extended (14g)	0.168129	0.102339	0.137427	0.0964912	0.192982	0.173977	0.143275	0.169533
Creb3 (57g)	0.0160819	0.0380117	0.0190058	0.0219298	0.0160819	0.0336257	0.0190058	0.00982801
Creb3l1_extended (188g)	0	0.0979532	0.0219298	0.00730994	0	0.0146199	0.00146199	0
Creb3l2_extended (43g)	0.178363	0.0862573	0.22076	0.112573	0.283626	0.377193	0.179825	0.299754
Crem_extended (67g)	0.0614035	0.0511696	0.106725	0.0526316	0.108187	0.115497	0.0423977	0.0712531
Ctcf (32g)	0.141813	0.106725	0.194444	0.0774854	0.277778	0.251462	0.339181	0.452088
Cux1 (19g)	0.150585	0.225146	0.261696	0.160819	0.222222	0.288012	0.192982	0.27027
E2f1 (283g)	0.00730994	0.00146199	0.00438596	0.00292398	0.0219298	0.0175439	0.0482456	0.029484
E2f3 (733g)	0	0	0.00146199	0	0.0160819	0.00438596	0.149123	0.186732
E2f4_extended (603g)	0	0	0	0	0.00146199	0	0	0
E2f6 (293g)	0	0	0	0	0	0.00146199	0	0.004914
E2f8 (206g)	0.00730994	0.00438596	0.0102339	0.00146199	0.0438596	0.0146199	0.182749	0.0589681
Ebf1 (191g)	0	0	0	0	0	0.00438596	0.0307018	0
Egr1 (171g)	0.00584795	0	0	0	0	0.00146199	0	0
Egr3_extended (202g)	0.00146199	0	0.00584795	0.00292398	0.0116959	0.0584795	0.0204678	0.167076
Ehf (80g)	0.138889	0.0175439	0.0190058	0.0423977	0.0511696	0.0482456	0.0175439	0.014742
Elf1 (13g)	0.114035	0.0891813	0.133041	0.0833333	0.135965	0.0833333	0.0643275	0.0786241
Elf3_extended (15g)	0.20614	0.178363	0.248538	0.207602	0.261696	0.236842	0.292398	0.213759
Elk1 (259g)	0.0175439	0.00438596	0.0116959	0.00292398	0.0190058	0.00584795	0.00438596	0.022113
Elk3 (14g)	0.154971	0.146199	0.172515	0.111111	0.29386	0.233918	0.211988	0.140049
Elk4 (576g)	0	0	0	0	0.00146199	0.00146199	0	0
Emx1_extended (14g)	0.144737	0.187135	0.239766	0.505848	0.350877	0.210526	0.248538	0.0810811
Ep300_extended (64g)	0.147661	0.141813	0.245614	0.124269	0.266082	0.276316	0.149123	0.223587
Epas1 (23g)	0.144737	0.134503	0.214912	0.0657895	0.327485	0.25731	0.21345	0.0933661
Erf_extended (426g)	0.00584795	0.00730994	0.0116959	0.00146199	0.00146199	0.00292398	0	0.004914
Esrra (91g)	0.127193	0.0716374	0.0511696	0.0423977	0.0190058	0.0292398	0.00877193	0.002457
Esrrg_extended (716g)	0.273392	0	0	0.0102339	0	0.00292398	0.00146199	0
Ets1 (81g)	0.00146199	0.00146199	0.0307018	0	0.0555556	0.0526316	0.0716374	0.002457
Etv1_extended (440g)	0.00146199	0	0.00292398	0	0.00877193	0	0.0131579	0.144963
Etv3 (153g)	0.00584795	0.00584795	0.0204678	0	0.0233918	0.0219298	0.00877193	0.017199
Etv6_extended (42g)	0.226608	0.154971	0.216374	0.125731	0.283626	0.238304	0.173977	0.226044
Fli1 (93g)	0.00730994	0.0175439	0.0365497	0.00146199	0.150585	0.111111	0.0964912	0.002457
Fos (160g)	0.00730994	0	0.00292398	0	0	0.00292398	0	0
Fosb (43g)	0.0511696	0.0146199	0.0380117	0.0438596	0.0102339	0.0482456	0.0131579	0.034398
Foxc1_extended (65g)	0	0	0.0789474	0	0.00584795	0.330409	0.00877193	0.004914
Foxc2 (25g)	0.00146199	0.00146199	0.0160819	0	0	0.226608	0.00292398	0.002457
Foxd1_extended (66g)	0	0	0.0233918	0.00146199	0.00146199	0.349415	0.00438596	0.00982801
Foxi1_extended (146g)	0.0190058	0.0146199	0.0365497	0.0643275	0.0380117	0.0277778	0.00877193	0.00982801
Foxk1_extended (111g)	0.0687135	0.0160819	0.0350877	0.0131579	0.0438596	0.0438596	0.0175439	0.0614251
Foxn3_extended (26g)	0.194444	0.124269	0.203216	0.160819	0.255848	0.402047	0.157895	0.262899
Foxo1_extended (14g)	0.197368	0.133041	0.160819	0.157895	0.149123	0.182749	0.153509	0.213759
Foxo3_extended (15g)	0.195906	0.138889	0.21345	0.138889	0.239766	0.254386	0.188596	0.267813
Foxp1 (26g)	0.399123	0.388889	0.504386	0.488304	0.608187	0.925439	0.703216	0.896806
Foxq1_extended (67g)	0.200292	0	0	0.0233918	0.00146199	0.00292398	0.00146199	0
Gabpa_extended (354g)	0.00146199	0	0	0	0	0.00146199	0	0
Gata2 (15g)	0.112573	0.150585	0.147661	0.504386	0.269006	0.176901	0.118421	0.039312
Gata3 (87g)	0.00146199	0.00146199	0.00146199	0.124269	0.00877193	0.00584795	0.0146199	0
Glis2_extended (37g)	0.353801	0.195906	0.298246	0.201754	0.185673	0.178363	0.0994152	0.0638821
Gmeb1 (238g)	0.0131579	0.0131579	0.0292398	0.00730994	0.0248538	0.0409357	0.00584795	0.031941
Grhl2 (38g)	0.423977	0.131579	0.19883	0.207602	0.244152	0.166667	0.159357	0.117936
Gtf2f1_extended (24g)	0.171053	0.178363	0.225146	0.127193	0.289474	0.251462	0.210526	0.233415
Gtf3c2_extended (19g)	0.114035	0.141813	0.185673	0.0921053	0.182749	0.178363	0.219298	0.189189
Hcfc1 (21g)	0.119883	0.0906433	0.128655	0.0730994	0.184211	0.173977	0.121345	0.137592
Hdac2 (11g)	0.121345	0.0979532	0.143275	0.0979532	0.233918	0.159357	0.162281	0.201474
Hes1_extended (24g)	0.241228	0.143275	0.192982	0.181287	0.302632	0.229532	0.245614	0.255528
Hic1_extended (93g)	0.00292398	0.00292398	0.0175439	0	0.0555556	0.0307018	0.134503	0.002457
Hif1a (64g)	0.0365497	0.0219298	0.0380117	0.0190058	0.0614035	0.0614035	0.0438596	0.0540541
Hlf_extended (20g)	0.0760234	0.418129	0.269006	0.210526	0.157895	0.152047	0.0906433	0.0933661
Hmga2 (217g)	0	0	0.00877193	0	0.0131579	0.0175439	0.175439	0.847666
Hmgb3 (30g)	0	0	0	0	0.00146199	0.00292398	0.154971	0.004914
Hnf1a (549g)	0.0146199	0.74269	0.380117	0.282164	0.00146199	0.0116959	0.00438596	0
Hnf1b_extended (1627g)	0.288012	0.502924	0.236842	0.390351	0	0.0116959	0	0.002457
Hnf4a (1747g)	0.0102339	0.637427	0.209064	0.24269	0	0.00146199	0.00438596	0
Hoxa11_extended (80g)	0.00584795	0.00146199	0.0146199	0.00146199	0.0657895	0.0365497	0.0935673	0.560197
Hoxa5_extended (10g)	0.0555556	0.0423977	0.0730994	0.0394737	0.128655	0.0760234	0.0847953	0.282555
Hoxb3_extended (17g)	0.19152	0.112573	0.154971	0.141813	0.244152	0.168129	0.270468	0.400491
Hoxb4_extended (49g)	0.130117	0.0204678	0.0204678	0.0365497	0.0628655	0.0423977	0.118421	0.132678
Hoxb5 (17g)	0.127193	0.0716374	0.105263	0.0730994	0.169591	0.0935673	0.124269	0.132678
Hoxb8_extended (74g)	0.109649	0.00146199	0.00292398	0.0160819	0.0248538	0.00877193	0.109649	0.034398
Hoxc10_extended (56g)	0.00292398	0.00292398	0.0146199	0	0.0482456	0.0350877	0.149123	0.660934
Hoxc6_extended (47g)	0.00292398	0.0116959	0.0511696	0.00438596	0.106725	0.0804094	0.261696	0.862408
Hoxc8_extended (28g)	0.0233918	0.0263158	0.121345	0.0292398	0.143275	0.378655	0.24269	0.823096
Hoxc9_extended (31g)	0.00584795	0.0131579	0.119883	0.00438596	0.163743	0.314327	0.331871	0.872236
Hoxd11 (16g)	0.0687135	0.0789474	0.125731	0.0760234	0.288012	0.233918	0.347953	0.63145
Hoxd8 (27g)	0.361111	0	0.00146199	0.0921053	0.0116959	0.00584795	0.0102339	0.002457
Hoxd9_extended (66g)	0.244152	0.00292398	0.00146199	0.0233918	0.00292398	0.00438596	0.00584795	0.002457
Irf2_extended (19g)	0.0862573	0.0774854	0.112573	0.0467836	0.157895	0.399123	0.0628655	0.0909091
Irf3_extended (649g)	0	0	0	0	0	0.0774854	0	0
Jun (58g)	0.0321637	0.00146199	0.0292398	0.0131579	0.00438596	0.0394737	0.0116959	0.004914
Junb (36g)	0.0321637	0.00730994	0.0146199	0.0131579	0.00146199	0.0146199	0.00146199	0
Jund (67g)	0.00584795	0	0.00877193	0	0.00146199	0.105263	0	0
Kdm5a_extended (1913g)	0	0.00146199	0	0	0	0	0	0
Kdm5b (23g)	0.0701754	0.0950292	0.152047	0.0716374	0.173977	0.203216	0.125731	0.257985
Klf10_extended (333g)	0	0.00146199	0	0.00292398	0.00292398	0	0	0
Klf15 (160g)	0.0511696	0.0233918	0.0204678	0.0219298	0.0175439	0.0160819	0.00292398	0.004914
Klf2 (93g)	0	0	0	0	0	0.00146199	0	0
Klf3_extended (62g)	0.128655	0.143275	0.226608	0.0701754	0.280702	0.210526	0.184211	0.250614
Klf4 (54g)	0.0555556	0.0599415	0.163743	0.0555556	0.0511696	0.0774854	0.0219298	0.034398
Klf5_extended (377g)	0.00146199	0.00146199	0	0.00146199	0.00146199	0	0	0
Klf6_extended (12g)	0.400585	0.480994	0.494152	0.555556	0.390351	0.399123	0.330409	0.253071
Klf9 (16g)	0.216374	0.168129	0.19883	0.131579	0.166667	0.192982	0.138889	0.137592
Lef1 (56g)	0.00730994	0.00730994	0.0160819	0.00584795	0.0336257	0.247076	0.0760234	0.0540541
Lmo2_extended (28g)	0.172515	0.171053	0.241228	0.130117	0.372807	0.298246	0.225146	0.0958231
Maf_extended (552g)	0.0160819	0.461988	0.22807	0.27193	0	0.00146199	0.00146199	0
Mafb_extended (379g)	0	0	0.00584795	0	0	0.374269	0.00146199	0
Mafg (26g)	0	0.0146199	0.0116959	0	0	0.00438596	0	0
Max_extended (593g)	0	0	0	0	0	0.00146199	0	0
Maz_extended (908g)	0	0	0	0	0	0	0.00146199	0
Mbd2 (59g)	0.165205	0.157895	0.251462	0.146199	0.269006	0.356725	0.150585	0.152334
Mef2a_extended (10g)	0.0877193	0.0921053	0.108187	0.0672515	0.147661	0.122807	0.150585	0.181818
Mef2c (66g)	0.0175439	0.0350877	0.0628655	0.00438596	0.211988	0.176901	0.119883	0.002457
Mef2d_extended (11g)	0.144737	0.0979532	0.156433	0.0994152	0.171053	0.225146	0.111111	0.162162
Meox1 (26g)	0.0277778	0.0292398	0.0614035	0.0204678	0.163743	0.130117	0.266082	0.773956
Mga_extended (15g)	0.146199	0.131579	0.168129	0.131579	0.201754	0.169591	0.149123	0.223587
Mlx_extended (45g)	0.0555556	0.0994152	0.108187	0.0555556	0.0730994	0.0760234	0.0307018	0.0737101
Mxd4_extended (10g)	0.128655	0.0979532	0.133041	0.0804094	0.157895	0.190058	0.103801	0.152334
Mxi1_extended (1244g)	0	0	0	0	0	0	0	0.002457
Myc_extended (264g)	0.00292398	0	0.00584795	0	0.0307018	0.00877193	0.0116959	0.0737101
Mycn (10g)	0.0423977	0.0730994	0.0716374	0.0453216	0.134503	0.0687135	0.137427	0.164619
Nfat5 (30g)	0.195906	0.00584795	0.0204678	0.0570175	0.0277778	0.0365497	0.0160819	0.00737101
Nfe2l2_extended (10g)	0.230994	0.127193	0.173977	0.19152	0.219298	0.165205	0.122807	0.113022
Nfia (14g)	0.0102339	0.0467836	0.144737	0.00584795	0.339181	0.152047	0.238304	0.012285
Nfib_extended (11g)	0.159357	0.160819	0.185673	0.225146	0.222222	0.134503	0.197368	0.0737101
Nfic (18g)	0.26462	0.112573	0.19152	0.171053	0.248538	0.251462	0.173977	0.17199
Nfya (137g)	0.0190058	0.0175439	0.0365497	0.0116959	0.0657895	0.0409357	0.0599415	0.0540541
Nfyb (17g)	0.0891813	0.0657895	0.105263	0.0497076	0.160819	0.118421	0.143275	0.167076
Npdc1_extended (80g)	0.0160819	0.0116959	0.0745614	0.0102339	0.0745614	0.150585	0.0730994	0.194103
Nr1h2_extended (19g)	0.0760234	0.0438596	0.103801	0.0526316	0.134503	0.0847953	0.0877193	0.0884521
Nr2f1_extended (12g)	0.0599415	0.0467836	0.108187	0.0409357	0.173977	0.127193	0.251462	0.181818
Nr2f2 (15g)	0	0.0102339	0.0394737	0.00584795	0.0877193	0.0423977	0.163743	0.253071
Nr2f6_extended (36g)	0.225146	0.163743	0.28655	0.144737	0.277778	0.195906	0.152047	0.181818
Nr3c1 (550g)	0.0497076	0.00292398	0.00292398	0.0190058	0.00146199	0.00438596	0	0
Nrf1 (307g)	0	0	0	0	0	0	0.00292398	0
Osr1_extended (13g)	0.0467836	0.0672515	0.131579	0.0394737	0.184211	0.112573	0.209064	0.547912
Otud4 (73g)	0.0233918	0.00438596	0.0116959	0.00730994	0.0146199	0.0146199	0.0102339	0.00737101
Ovol1 (11g)	0.0628655	0.185673	0.141813	0.103801	0.108187	0.0716374	0.0730994	0.105651
Patz1_extended (766g)	0	0	0	0	0	0	0.00146199	0
Pax8 (21g)	0.138889	0.149123	0.277778	0.134503	0.266082	0.254386	0.245614	0.216216
Pbx1 (11g)	0.00292398	0.00146199	0.0233918	0	0.0497076	0.0584795	0.121345	0.027027
Pbx3 (23g)	0.125731	0.0979532	0.149123	0.0789474	0.280702	0.19152	0.346491	0.2457
Phf8 (311g)	0.0102339	0.00584795	0.00438596	0	0.00292398	0.0131579	0.00438596	0.004914
Pml_extended (11g)	0.0994152	0.0730994	0.0979532	0.0570175	0.149123	0.109649	0.100877	0.12285
Polr3g_extended (59g)	0.122807	0.112573	0.210526	0.0935673	0.304094	0.307018	0.229532	0.316953
Ppargc1a (196g)	0.280702	0	0	0.00877193	0	0.00146199	0.00292398	0
Prdm4 (14g)	0.149123	0.0994152	0.156433	0.0877193	0.24269	0.147661	0.201754	0.17199
Rarb_extended (11g)	0.0453216	0.0453216	0.0760234	0.0423977	0.0730994	0.0877193	0.0497076	0.115479
Rbak (11g)	0.109649	0.0687135	0.128655	0.0628655	0.147661	0.125731	0.111111	0.103194
Rbbp5 (272g)	0.00584795	0.00877193	0.0204678	0.00146199	0.0219298	0.0175439	0.0190058	0.02457
Rcor1 (110g)	0.0146199	0	0.00146199	0.00146199	0.00584795	0.00292398	0.00146199	0.017199
Rela (74g)	0.0160819	0.00877193	0.0263158	0.0102339	0.0409357	0.0394737	0.0248538	0.031941
Rreb1_extended (10g)	0.102339	0.152047	0.160819	0.131579	0.154971	0.152047	0.127193	0.144963
Rxra_extended (247g)	0.0190058	0.0263158	0.0365497	0.0321637	0.0131579	0.00438596	0.00292398	0.00982801
Sap30_extended (127g)	0.0131579	0.00438596	0.0292398	0.00292398	0.0453216	0.0248538	0.0570175	0.0810811
Sin3a (22g)	0.0979532	0.127193	0.166667	0.0935673	0.204678	0.179825	0.201754	0.226044
Six2_extended (16g)	0.0672515	0.0409357	0.0891813	0.0423977	0.159357	0.118421	0.230994	0.58231
Smc3_extended (31g)	0.00584795	0.00146199	0.0204678	0.00292398	0.0570175	0.0380117	0.137427	0.0982801
Sox11 (103g)	0	0	0	0	0.00584795	0.00584795	0.194444	0.0958231
Sox17_extended (37g)	0.143275	0.140351	0.19883	0.121345	0.364035	0.285088	0.179825	0.125307
Sox5_extended (11g)	0.0877193	0.0453216	0.108187	0.0467836	0.131579	0.216374	0.0847953	0.0614251
Sox9 (23g)	0.152047	0.0804094	0.112573	0.192982	0.254386	0.150585	0.336257	0.167076
Sp1 (33g)	0.21345	0.165205	0.233918	0.133041	0.276316	0.219298	0.203216	0.194103
Sp2 (73g)	0.0365497	0.0219298	0.0423977	0.0190058	0.0921053	0.111111	0.0409357	0.0614251
Sp3 (17g)	0.150585	0.149123	0.185673	0.119883	0.207602	0.21345	0.138889	0.216216
Sp4 (73g)	0.0570175	0.0292398	0.0687135	0.0248538	0.0804094	0.0979532	0.0438596	0.108108
Srebf1_extended (231g)	0.0248538	0.00438596	0.0131579	0	0.00877193	0.0131579	0.00292398	0.004914
Srebf2 (859g)	0.0160819	0.0102339	0.0102339	0.0102339	0	0.00292398	0	0.002457
Srf (20g)	0.0584795	0.0701754	0.0906433	0.0482456	0.124269	0.0833333	0.0789474	0.137592
Stat1 (25g)	0.225146	0.152047	0.217836	0.225146	0.295322	0.201754	0.162281	0.206388
Stat3 (28g)	0.407895	0.0994152	0.163743	0.165205	0.229532	0.203216	0.108187	0.130221
Stat6_extended (101g)	0.0584795	0.0160819	0.0350877	0.0175439	0.0423977	0.0219298	0.0175439	0.017199
Taf7 (57g)	0	0	0	0	0	0.00146199	0.00146199	0
Tbl1xr1_extended (19g)	0.125731	0.106725	0.141813	0.0994152	0.194444	0.133041	0.163743	0.289926
Tbp (34g)	0.149123	0.153509	0.223684	0.102339	0.29386	0.25731	0.248538	0.321867
Tcf12_extended (17g)	0.143275	0.116959	0.190058	0.118421	0.25	0.219298	0.230994	0.250614
Tcf3_extended (11g)	0.0307018	0.0350877	0.0672515	0.0233918	0.0950292	0.0716374	0.0672515	0.120393
Tcf4_extended (41g)	0	0	0.00292398	0	0.00730994	0.0146199	0.0760234	0.452088
Tead1 (74g)	0	0	0.0570175	0	0.00730994	0.285088	0.00730994	0.004914
Tead3_extended (10g)	0.121345	0.106725	0.152047	0.0716374	0.140351	0.108187	0.0847953	0.110565
Tfdp1 (1211g)	0.00146199	0	0.00146199	0	0.00292398	0.00146199	0.0847953	0.0589681
Tgif1_extended (12g)	0.172515	0.150585	0.217836	0.182749	0.241228	0.27193	0.19152	0.262899
Thap1 (182g)	0.0116959	0.00292398	0.00877193	0.00438596	0.0336257	0.0350877	0.0204678	0.029484
Thap11_extended (42g)	0.542398	0.549708	0.577485	0.49269	0.654971	0.618421	0.55848	0.653563
Trps1 (22g)	0.0526316	0.55848	0.377193	0.327485	0.0716374	0.0540936	0.0394737	0.027027
Ubtf (104g)	0.0116959	0.00438596	0.00730994	0.0102339	0.0263158	0.0497076	0.0350877	0.036855
Uncx_extended (135g)	0	0	0.00146199	0	0	0.00146199	0.109649	0.375921
Vdr (12g)	0.153509	0.143275	0.118421	0.133041	0.125731	0.0891813	0.0716374	0.0958231
Wt1 (349g)	0	0	0.0131579	0	0	0.266082	0.0160819	0.034398
Xrcc4_extended (468g)	0	0	0.00146199	0	0	0.00146199	0.00146199	0
Ybx1 (177g)	0	0	0	0	0	0	0.00438596	0
Yy1 (672g)	0	0	0	0	0	0	0.00146199	0
Zbtb2 (22g)	0.175439	0.138889	0.197368	0.122807	0.216374	0.217836	0.135965	0.191646
Zbtb7b_extended (219g)	0.0672515	0.0219298	0.00877193	0.0102339	0.00438596	0.00584795	0.00146199	0
Zfp110 (26g)	0.168129	0.171053	0.214912	0.140351	0.277778	0.269006	0.252924	0.194103
Zfp143 (19g)	0.22076	0.179825	0.232456	0.159357	0.292398	0.21345	0.251462	0.275184
Zfp263_extended (13g)	0.149123	0.144737	0.176901	0.111111	0.188596	0.188596	0.147661	0.144963
Zfp316 (20g)	0.188596	0.127193	0.222222	0.137427	0.261696	0.252924	0.21345	0.292383
Zfp319 (158g)	0.0175439	0.00730994	0.0263158	0.0102339	0.0511696	0.0336257	0.0160819	0.0565111
Zfp354c (12g)	0.0555556	0.0526316	0.0877193	0.0730994	0.135965	0.0994152	0.0994152	0.120393
Zfp362_extended (177g)	0.00438596	0.00438596	0.0146199	0.00292398	0.0204678	0.0190058	0.0116959	0.029484
Zfp369 (11g)	0.0964912	0.0935673	0.0964912	0.0745614	0.116959	0.0804094	0.0833333	0.0982801
Zfp467_extended (18g)	0.173977	0.0511696	0.131579	0.0833333	0.125731	0.112573	0.0657895	0.0884521
Zfp503 (10g)	0.232456	0.0804094	0.121345	0.140351	0.122807	0.124269	0.118421	0.184275
Zfp523_extended (152g)	0.0116959	0.0146199	0.0219298	0.00877193	0.0292398	0.0263158	0.00730994	0.012285
Zmiz1 (304g)	0.105263	0	0	0.0146199	0	0.00292398	0.00146199	0.002457
