# Supplementary material for: Single cell regulatory landscape of the mouse kidney highlights cellular differentiation programs and disease targets
Source: Nat Commun. 2021 Apr 15;12:2277. doi: 10.1038/s41467-021-22266-1 (PMC8050063; doi:10.1038/s41467-021-22266-1)
Supplement: Supplementary file 12 — Supplementary Data 9 [file 41467_2021_22266_MOESM12_ESM.xlsx]

## Sheet: S Table 9__ChromVAR cell-TF enr
TF motif enrichment scores in each cluster estimated with chromVAR
	ENSMUSG00000024837_LINE980_Dmrt1_I	ENSMUSG00000026735_LINE87_Ptf1a_I	ENSMUSG00000038210_LINE1310_Hoxa11_D_N2	ENSMUSG00000022479_LINE1604_Vdr_D	ENSMUSG00000052435_LINE239_Cebpe_D	ENSMUSG00000021318_LINE331_Gli3_D	ENSMUSG00000015843_LINE1580_Rxrg_D	ENSMUSG00000022556_LINE1490_Hsf1_I	XP_0027269251_LINE265_Nfil3_D_N4	ENSMUSG00000048402_LINE1433_Gli2_I_N6	ENSMUSG00000079509_LINE916_Zfx_D_N1	ENSMUSG00000000435_LINE113_Myf5_I_N8	ENSMUSG00000056216_LINE244_Cebpg_D	ENSMUSG00000009471_LINE51_Myod1_D	ENSMUSG00000020052_LINE158_Ascl1_I_N2	ENSMUSG00000009248_LINE50_Ascl2_D_N2	ENSMUSG00000034957_LINE212_Cebpa_D	ENSMUSG00000026459_LINE85_Myog_D	ENSMUSG00000007805_LINE47_Twist2_D	ENSMUSG00000005718_LINE44_Tcfap4_D	ENSMUSG00000030557_LINE1510_Mef2a_I	ENSMUSG00000000317_LINE277_Bcl6b_D	ENSMUSG00000038193_LINE126_Hand2_I	ENSMUSG00000005583_LINE1508_Mef2c_I	ENSMUSG00000052271_LINE152_Bhlha15_D	ENSMUSG00000045680_LINE139_Tcf21_D_N1	ENSMUSG00000041578_LINE1341_Crx_D_N1	ENSMUSG00000033837_LINE1060_Foxh1_I	ENSMUSG00000031326_LINE1271_Cdx4_I	ENSMUSG00000049604_LINE1368_Hoxb13_D	ENSMUSG00000026815_LINE378_Gfi1b_D	ENSMUSG00000029646_LINE1259_Cdx2_D	ENSMUSG00000020919_LINE1783_Stat5b_I	ENSMUSG00000038227_LINE1311_Hoxa9_D_N1	ENSMUSG00000000938_LINE1142_Hoxa10_D	ENSMUSG00000038203_LINE1307_Hoxa13_D	ENSMUSG00000027967_LINE90_Neurog2_I	ENSMUSG00000001819_LINE1156_Hoxd13_D_N3	ENSMUSG00000025902_LINE1716_Sox17_D_N1	ENSMUSG00000034701_LINE292_Neurod1_I_N7	ENSMUSG00000073043_LINE166_Atoh1_D_N2	ENSMUSG00000042499_LINE1350_Hoxd11_D	ENSMUSG00000050368_LINE1374_Hoxd10_D	ENSMUSG00000034673_LINE1290_Pbx2_I	ENSMUSG00000001823_LINE1159_Hoxd12_I	ENSMUSG00000030753_LINE1815_Prkrir_I	ENSMUSG00000039830_LINE130_Olig2_I	ENSMUSG00000020538_LINE66_Srebf1_D_N2	ENSMUSG00000038151_LINE465_Prdm1_I
Stroma	0.579414	0.56587	1.07717	1.41551	0.353085	1.09102	0.836168	0.214899	0.725873	1.12811	-0.158534	0.234021	-0.479896	0.197149	0.155344	0.155344	-0.587365	0.237466	0.396777	0.237047	-0.30336	0.563703	0.921118	-0.187425	0.264701	0.208436	0.802695	0.808759	1.12728	1.05793	1.22777	1.02426	0.260042	1.08101	0.927668	1.06502	0.166168	0.975974	0.742772	0.101438	0.101438	0.940286	1.20228	1.13248	0.924295	0.265257	0.224283	1.3342	0.548294
Immune	1.81077	1.77451	1.87293	1.99228	1.88131	1.68623	1.678	1.87162	1.80196	1.66141	1.99507	1.77227	1.92476	1.79928	1.8408	1.8408	1.92386	1.89982	2.2445	2.11844	1.3299	1.74859	1.92899	1.41172	2.36775	2.23916	1.87571	1.7676	1.93952	2.12932	1.64566	1.98295	1.7132	2.00562	2.05747	2.16784	2.36859	2.20519	1.96043	2.51899	2.51899	2.18832	2.01445	1.82849	2.20255	2.04862	2.57076	1.10099	1.19348
Endo	-0.0800755	-0.136506	-0.92253	0.0938977	0.618352	-0.114965	-0.100967	-0.0158427	-0.594417	0.176944	-0.0497408	-0.429279	1.09999	-0.155164	-0.180083	-0.180083	1.23257	-0.160653	-0.0807714	-0.214846	0.404582	0.20985	-0.981601	0.455452	-0.0200693	-0.147479	1.0432	-0.368518	-0.746782	-0.695938	0.168798	-0.73943	-0.0563888	-0.682763	-0.769085	-0.724437	0.19289	-0.700517	-0.65394	0.0402107	0.0402107	-0.705373	-0.74481	-0.522136	-0.686319	-1.09063	-0.121847	1.60535	1.39809
IC	0.868994	0.984098	-0.343758	0.171326	-0.228055	0.60009	1.50935	1.39044	0.0757515	0.631944	1.59547	-0.0123769	0.415376	0.0860826	0.174054	0.174054	0.313645	0.207792	0.287202	0.304864	1.8618	1.01845	0.626115	1.75783	0.240164	0.491312	-1.38251	0.564173	0.0106401	0.06088	0.470248	0.118494	1.66966	-0.116742	0.312082	0.0969942	0.419946	0.167642	0.82445	0.313514	0.313514	0.158549	-0.29771	0.887918	0.386917	1.09909	-0.128465	0.0711023	1.00725
PC	-0.353535	-0.462658	-0.366016	-0.545433	-0.136511	-0.328686	-0.713124	-0.696139	0.45197	-0.178894	-0.925375	-0.397315	-0.197759	-0.543083	-0.557244	-0.557244	-0.615259	-0.56353	-0.217558	-0.585037	-0.276984	-0.558319	-0.219602	-0.278085	-0.393558	-0.602012	0.081273	-0.0858538	-0.390137	-0.533133	-0.44609	-0.311975	-0.773703	-0.322597	-0.275927	-0.649334	-0.431664	-0.570635	-0.658502	-0.360102	-0.360102	-0.323727	-0.278493	-0.549957	-0.347762	-0.594739	-0.17928	-0.0781429	-0.880202
DCT	0.157147	-0.351674	0.0868144	-0.128086	0.229357	-0.0311131	-1.0026	-0.225357	-0.156348	-0.0348433	-0.397795	-0.333905	-0.207706	-0.488208	-0.484384	-0.484384	-0.345526	-0.552291	-0.54549	-0.427066	-0.634342	-0.0178584	0.178507	-0.598888	-0.14605	-0.526609	-0.7662	-0.211342	-0.0853793	-0.0498827	-0.00216073	-0.120281	-0.104019	-0.020582	-0.220979	-0.0278409	-0.569465	-0.0560575	0.100837	-0.40199	-0.40199	-0.100698	-0.164504	-0.280268	-0.223379	-0.35803	-0.248892	-0.875359	-0.334863
LOH	-0.809775	-0.826482	0.00305574	-0.444029	-0.486758	-1.00504	-0.38155	-0.730429	-1.27041	-1.12271	-0.311351	-0.621031	-1.18707	-0.672106	-0.635732	-0.635732	-1.05094	-0.711785	-0.995352	-0.874208	-0.307967	-0.888846	-0.551447	-0.466024	-0.704955	-0.86266	-0.7732	-0.990849	-0.16619	-0.411922	-0.969302	-0.292448	-1.0885	-0.144022	-0.461875	-0.452873	-0.850521	-0.463184	-0.623055	-0.749442	-0.749442	-0.402516	-0.220717	-0.564054	-0.625246	0.114119	-0.785106	-0.600354	-0.993482
PT	-0.564096	-0.654752	-0.0789133	-0.4113	-0.382142	-0.607001	-0.265314	-0.61843	-0.543906	-0.630611	-0.298989	-0.52976	-0.761934	-0.578305	-0.570774	-0.570774	-0.563607	-0.632598	-0.523154	-0.705256	-0.417922	-0.687537	-0.355347	-0.488523	-0.480363	-0.640291	-0.754401	-0.734916	-0.258494	-0.26218	-0.679797	-0.309919	-0.576065	-0.225809	-0.34484	-0.205756	-0.707397	-0.248018	-0.45964	-0.658317	-0.658317	-0.311378	-0.151501	-0.492759	-0.338362	-0.561704	-0.714591	-0.861127	-0.635496
Podo	-1.85466	-1.60727	-1.74421	-1.14302	-2.09451	-1.71126	-1.13377	-1.41908	-1.38721	-1.68585	-1.0376	-1.36345	-1.14759	-1.29082	-1.32292	-1.32292	-0.980995	-1.22187	-1.26953	-1.04946	-1.66154	-1.69534	-1.60051	-1.66703	-1.49277	-1.04764	0.12269	-1.58137	-1.74786	-1.51212	-1.69062	-1.73676	-1.03934	-1.76532	-1.61487	-1.39513	-1.08199	-1.43057	-1.53695	-1.08579	-1.08579	-1.55501	-1.61582	-1.53678	-1.40856	-1.20256	-0.978559	-1.08483	-1.41933
NP	0.245818	0.714858	0.415455	-1.00114	0.24587	0.42073	-0.426199	0.228324	0.896735	0.054492	-0.411155	1.68083	0.541834	1.64517	1.58095	1.58095	0.673622	1.49764	0.703377	1.19552	0.00584445	0.307302	0.0537826	0.0609802	0.365154	0.887782	-0.249246	0.83232	0.317406	0.217048	0.275495	0.385106	-0.00488377	0.191212	0.390356	0.125513	0.493447	0.120176	0.303599	0.281493	0.281493	0.11155	0.256823	0.0970576	0.115872	0.28057	0.361693	-0.611831	0.116257
[truncated: 118 more columns]
