# Supplementary material for: Single cell regulatory landscape of the mouse kidney highlights cellular differentiation programs and disease targets
Source: Nat Commun. 2021 Apr 15;12:2277. doi: 10.1038/s41467-021-22266-1 (PMC8050063; doi:10.1038/s41467-021-22266-1)
Supplement: Supplementary file 13 — Supplementary Data 10 [file 41467_2021_22266_MOESM13_ESM.xlsx]

## Sheet: Podo_traj
gene_short_name	q_value
Mafb	0
Lcn2	0
Podxl	0
Cdkn1c	0
Nphs2	0
Nphs1	0
Tmsb4x	0
Pcp4	0
R3hdml	0
Rasl11a	0
Actb	0
Rprm	0
Ptpro	0
Crlf1	0
Rps8	0
Rpl13	0
Cited1	0
Magi2	0
Rpl32	0
Srgap1	0
Wt1	0
Ret	0
Krt23	0
Cldn5	0
Igfbp7	0
Rps27a	0
Rpl23	0
Rtl8a	0
Rplp0	0
Sox9	0
Spock2	0
Rps20	0
Rps4x	0
Rps12	0
Ptma	0
Rplp1	0
Rps5	0
S100g	0
Cd59a	0
Thsd7a	0
Mia	0
Gadd45a	0
Rps19	0
Rps24	0
Rps18	0
Rpl41	0
Nupr1	0
Hmgb2	0
Golim4	0
Rps26	0
Vcan	0
Rab3b	0
Gpsm3	0
Nebl	0
Rps9	0
Rpl26	0
Rpl27a	0
Rps15a	0
Ttc28	0
Fxyd2	0
Rpl12	0
Top2a	0
Dpp4	0
Fabp4	0
Rpsa	0
Col1a1	3.99744e-303
Stmn1	3.64603e-299
Eef1a1	4.23879e-295
Malat1	1.31601e-291
Uncx	1.42502e-290
Wnt11	8.16644e-287
Tmod3	2.37333e-281
Col1a2	3.04293e-273
Rbp1	1.07155e-265
Iqgap2	1.19093e-264
Epcam	5.29646e-263
Rpl18a	5.78667e-262
Rhpn1	1.03537e-260
Mgp	2.39875e-258
Robo2	8.48184e-256
Mest	5.02529e-255
Lrrfip1	9.23948e-254
Rpl15	4.26624e-250
Metrnl	2.00397e-247
Pax2	1.4084e-245
Hs3st6	9.95528e-243
Ptn	2.86184e-242
Rps14	6.08007e-242
Itgb5	5.5694e-237
Rpl28	1.04482e-236
Rps29	1.9345e-234
Rps2	5.88956e-235
Clmp	6.37497e-232
Col4a4	2.01531e-228
Tril	2.38209e-226
Lhx1	3.75125e-226
Ccnd1	1.13418e-225
Eif3m	1.29154e-223
Lsp1	2.59245e-223
Sox11	4.02426e-220
Col4a3	2.9571e-218
Hmga2	1.00641e-216
Tspan2	9.92688e-211
Synpo	7.0472e-205
Pclaf	5.23453e-204
Mapt	4.63731e-195
Wnt4	1.79718e-194
Rpl18	4.15724e-193
Rps3a1	1.28669e-191
H2afz	1.49132e-189
Tpsb2	1.72793e-193
Sema3g	5.56611e-187
Rps10	3.49448e-186
Gm266	5.01422e-184
Enpep	4.03794e-183
Calm2	1.98161e-181
Hsp90ab1	2.30759e-179
Hmgb1	2.66678e-177
Npl	1.4035e-175
Mdk	1.19613e-173
Tcf21	1.19903e-173
Vegfa	1.2026e-173
Rpl37a	1.43023e-174
Six2	1.38218e-172
Cped1	1.56058e-171
Rpl36a	2.34348e-170
Rps13	5.84562e-170
Npm1	6.78204e-169
Rtl8b	9.94634e-169
Rps23	1.8533e-167
Rplp2	1.35163e-166
Rps11	2.39362e-166
Tgfbi	6.23554e-163
Rps7	7.12319e-161
Rpl7	1.49874e-159
Cyp11a1	1.85621e-184
Mki67	1.50266e-157
Col3a1	4.24942e-157
Cenpf	2.14782e-156
Rpl10a	2.41246e-156
Tdrd5	1.2727e-152
Fxyd6	8.06681e-151
Cdh4	1.98705e-150
Rps21	7.28187e-150
Rpl39	3.21039e-149
Clic5	5.92736e-149
Rps3	1.18266e-148
Hist3h2ba	4.433e-144
Tmem54	9.68917e-145
Mgat5	8.25212e-144
Wipf3	7.12748e-144
Timp3	6.10888e-141
Rpl17	2.19405e-141
Rassf10	7.63439e-141
S100a6	7.19507e-140
Foxd1	3.70102e-140
Cma1	3.89083e-143
Rpl9	5.47275e-138
Inpp4a	6.53857e-137
Crym	1.11321e-135
Rpl11	2.69872e-134
Meis2	3.01855e-132
Gas1	2.3784e-130
Tm4sf1	1.28042e-127
Wfdc2	1.72697e-125
Zbtb7c	1.6552e-125
Slco4c1	1.46417e-127
Eya1	2.21932e-122
Col2a1	1.2884e-121
Efnb1	5.29886e-121
Ndnf	4.62758e-120
Sdc4	5.10715e-119
Il33	3.04107e-117
Eef1b2	4.85453e-117
Nes	1.02029e-115
Sgip1	7.59003e-116
Foxc2	1.38026e-114
Fgfr1	3.60142e-114
Ebf1	3.72838e-114
Snap91	3.67055e-114
Rpl34	8.15156e-115
Csnk1a1	1.56027e-113
Loxl2	2.70932e-111
Lgals1	6.69834e-111
Itm2b	6.97385e-111
Rpl3	3.477e-111
Sfrp2	1.57971e-110
Gucy1a1	1.6904e-109
Plat	2.48658e-109
Ackr3	4.51162e-109
Fau	5.90883e-108
Tubb5	7.20185e-107
Slc9a3r2	1.58884e-106
Rps15	6.09342e-107
Lhx1os	4.51581e-106
Etv4	2.92748e-105
Moxd1	8.18167e-107
Birc5	1.07317e-104
Casz1	1.32333e-102
Rpl14	6.50075e-103
Ripor1	3.6876e-102
Cd2ap	1.32938e-101
Ncam1	4.02903e-101
AU015791	4.97567e-102
Rpl8	9.71312e-101
Sparc	2.95743e-99
Ddn	6.7629e-99
Hnrnpa1	3.02146e-97
Prc1	5.05744e-97
Peli2	3.87231e-97
Tpx2	9.46694e-96
Hoxc8	2.04791e-95
C1qtnf7	9.5391e-96
Rpl37	3.74021e-95
Calb1	5.9617e-93
Cmtm7	6.7524e-93
Ptprd	7.44992e-93
Efnb2	8.63021e-93
Mtss1	2.82372e-92
Tpm2	3.85026e-92
Rpl35a	6.15505e-92
Fabp5	3.12404e-91
Rpl19	2.96001e-91
Clic3	3.16158e-93
Hoxc10	6.64359e-91
Dach1	2.80091e-90
Rpl35	4.23577e-90
Pappa	5.99491e-90
Pls3	4.08148e-89
Dag1	5.72587e-88
Ran	5.68489e-87
Nasp	7.88084e-87
Rpl36	1.51466e-87
Cks1b	1.00503e-86
Rps16	1.05744e-85
Gja3	1.44616e-85
Wsb2	1.0397e-84
Cenpe	2.22494e-84
Akr1b7	2.77526e-86
Sct	2.82131e-84
Cxcl12	1.67009e-83
Ube2c	9.94516e-83
Tmem37	1.03223e-82
Rpl29	5.12546e-83
Capn6	9.74315e-82
Rpl30	6.78361e-82
Slc12a2	1.90516e-81
Rpl23a	9.65039e-82
Marcksl1	3.92828e-81
Aplp1	1.90516e-81
Il1rl1	1.85644e-108
Rpl6	2.48423e-81
Tuba1b	1.0268e-80
Ncl	2.30584e-80
Cldn7	2.74201e-80
Nell2	1.92889e-80
Cldn3	6.36151e-80
Hs3st3b1	7.56213e-80
Ifitm3	1.69513e-79
Rpl38	1.18838e-79
Ctsl	8.39032e-79
Dock4	1.03542e-78
Arhgef18	1.53542e-78
Rps27	1.9364e-78
Emcn	3.71159e-77
Kdm2b	4.4062e-77
Tsc22d1	7.20982e-77
Zbtb20	1.15095e-76
Rps6	2.5676e-76
Card10	3.52343e-76
Fibin	4.54878e-76
Hoxb8	4.9486e-75
Anxa2	2.00914e-74
Abhd2	2.63925e-74
Adcy1	2.06248e-74
H2afx	1.26502e-73
Cdk1	1.5452e-73
Cpa3	1.23465e-77
Tspan15	4.24027e-73
Npr3	2.70975e-73
Cdca3	2.18882e-72
Cdca8	3.14125e-72
Smc2	5.91681e-72
Pth1r	3.26776e-71
Igfbp5	3.84016e-71
Cd55	9.49143e-72
Pah	1.77269e-77
Cenpa	2.57757e-70
Tmem150c	2.12599e-70
Nr2f2	3.60585e-70
Ramp2	8.19927e-70
Pard3b	2.35629e-69
Atp1b1	1.14892e-68
Rps25	1.0992e-68
Spc24	7.27843e-68
Tle4	4.27007e-67
Eef1g	1.23201e-66
Arhgap24	1.41731e-66
H2-Q7	8.16879e-67
Gata3	9.3991e-66
Elavl4	2.146e-65
Nfia	3.46194e-64
Anp32b	4.96642e-64
Ecm1	2.77002e-64
Kif26b	4.86066e-64
Mmp23	7.68919e-64
Coro2b	2.22048e-63
Sh2d4a	6.4833e-63
Mif	1.43852e-62
Atad2	1.90905e-62
Fgf1	1.97295e-62
Ppp1r14b	7.07944e-62
Cers6	8.53084e-62
Hba-a2	3.174e-62
Gpc1	1.62618e-61
Traf1	1.88083e-61
Kif23	4.33952e-61
Frem1	4.37546e-61
Hmgn1	1.52133e-60
Shisa3	1.61291e-60
Itga8	5.89633e-59
Smc4	4.96755e-58
2020-09-11	7.00899e-58
Lhfp	6.26139e-58
Nucks1	1.49661e-57
Gpc6	2.3216e-57
Gfra1	6.0878e-57
Tcf4	9.57533e-57
Fzd2	9.37235e-57
Depdc1a	3.49113e-57
Serpine2	1.85285e-56
Gpihbp1	1.821e-56
Ascl4	5.37139e-58
Siglecg	1.85285e-56
Lpl	5.23555e-56
Siva1	1.52205e-55
Epb41l5	2.40354e-55
Msi2	7.86985e-55
St6galnac3	8.51667e-55
Fbn2	1.39434e-54
Rpl7a	1.37829e-54
Selenoh	1.80877e-54
Cks2	3.83209e-54
Arhgef16	1.22463e-54
Rps17	1.37341e-53
S100a10	3.29364e-53
Cpne8	2.07802e-53
Mme	4.50002e-53
Mt1	6.20519e-53
Meis1	6.41726e-53
H1fx	1.34831e-52
Arhgap28	1.10957e-52
Emp3	2.11111e-52
Crip1	2.57351e-52
Shisa2	2.57351e-52
Pcbp2	4.677e-52
Sall1	8.43507e-51
Hba-a1	7.58833e-51
Marcks	3.00505e-50
Wfdc15b	1.1435e-49
Rpl24	4.62485e-50
Med24	1.03541e-49
Fbln5	1.6125e-49
Egr1	4.0023e-49
Neat1	7.54992e-49
Ly6a	9.03002e-49
Ranbp1	1.21211e-48
Hmcn1	1.06448e-48
Nusap1	1.26033e-48
Ccnb2	1.27874e-48
Hmgn2	2.62421e-48
Unc5c	2.77676e-48
Retreg1	2.88846e-48
Nfib	3.62266e-48
Fgf8	3.8537e-48
Racgap1	4.69222e-48
H2afv	1.51883e-47
Rspo1	1.6888e-47
Cald1	5.98332e-47
Rack1	7.50284e-47
1110008P14Rik	1.5164e-46
Slc1a3	1.93537e-46
Fos	4.34129e-46
Hist1h1b	4.2509e-46
Enc1	4.09248e-46
Btbd11	7.76685e-46
Slc16a1	1.20183e-45
Kif11	1.36746e-45
Angptl2	1.43938e-45
Dbi	8.0433e-45
Schip1	4.3129e-45
Actn4	1.25838e-44
Rpl5	8.6563e-45
Vldlr	1.09883e-44
Srsf3	1.82947e-44
Slc31a2	1.02677e-44
Hnrnpab	2.01615e-44
AC132444.6	9.96733e-69
Ccna2	5.99468e-44
Nfix	1.04269e-43
Incenp	3.19517e-43
Rpl13a	6.2553e-43
Limch1	7.33036e-43
Kank1	6.42705e-43
Rps28	6.71302e-43
Nme1	1.35719e-42
St3gal5	2.40202e-42
Eya4	2.91921e-42
Ybx3	3.90537e-42
Eif3a	4.5553e-42
Tubb4b	6.13012e-42
Cygb	7.5115e-42
Hist1h2ap	1.48168e-41
Sema5a	1.77879e-41
Kdr	2.12217e-41
Bcl2	3.89424e-41
Hoxc9	2.7357e-40
Cdc14a	2.52615e-40
Bub1b	2.74601e-40
Lgr4	4.13734e-40
Ezh2	4.85812e-40
Pnmt	1.8741e-40
Man1a2	1.73091e-39
Tjp1	2.4549e-39
Twist1	3.39996e-40
Ltbp1	3.09227e-39
Dek	3.98379e-39
Cntn1	3.54441e-40
Snrpe	2.0008e-38
Uhrf1	2.13713e-38
Fhl2	2.80288e-38
Aspm	2.33544e-38
Set	5.41201e-38
Anp32e	7.3895e-38
Lockd	9.0822e-38
Rad21	1.08079e-37
Gapdh	1.95516e-37
Tpt1	9.66581e-38
Pbk	3.04363e-37
Gng11	5.31981e-37
Hmmr	5.31981e-37
Tagln2	1.97162e-36
Emp2	2.71528e-36
Gm13889	1.12923e-36
Gm14964	3.16079e-36
Rgs5	4.15724e-36
Atp1a1	5.45993e-36
Trib2	5.15302e-36
Spp1	9.78244e-36
Fn1	1.17712e-35
Chchd10	1.93447e-35
Nav2	1.93447e-35
Mecom	2.54489e-35
Bex2	2.50672e-35
Mcm7	4.48695e-35
Auts2	5.36749e-35
Osr1	3.17123e-35
Nt5dc2	6.90924e-35
Grb10	1.00247e-34
Lmnb1	1.01464e-34
Alyref	1.26436e-34
Smarcc1	1.31803e-34
Gsn	1.5856e-34
Rpl4	2.83235e-34
Notch2	4.33835e-34
Ly6e	4.53352e-34
Pbx1	9.23086e-34
mt-Co3	9.58097e-34
Lpin2	1.04474e-33
Sh3bgrl2	4.31517e-34
Rspo3	7.48365e-34
Rem1	1.04382e-33
Stac2	2.79422e-34
Psip1	1.56728e-33
Hnrnpr	1.77107e-33
Arpc2	2.14353e-33
Myh10	2.54342e-33
Irf2bpl	2.54342e-33
Tmem213	4.40263e-33
1500015O10Rik	3.20365e-33
Pitpnc1	7.34479e-33
Cadm1	9.39949e-33
Pabpc1	1.98612e-32
Hnrnpu	2.15312e-32
Emilin1	1.70533e-32
Mex3a	2.15312e-32
Pag1	1.78113e-32
Alcam	3.6198e-32
Pam	8.26647e-32
Selenop	8.07807e-32
Mfap2	9.2866e-32
Col12a1	5.92959e-32
Serpinf1	1.20018e-31
Ssbp2	1.47595e-31
Cdhr1	3.80387e-32
Etv5	1.53673e-31
Dtna	2.45711e-31
Arhgef12	5.23426e-31
Daam2	5.19888e-31
Eva1b	8.46432e-31
Cbx1	9.30708e-31
Parva	1.05702e-30
Plekhh2	9.59736e-31
Ctnnd2	1.99105e-31
Nedd4	1.79711e-30
Plce1	1.63012e-30
Kif15	1.94768e-30
Lamc2	1.91456e-30
Ckap2l	1.86543e-30
mt-Co2	3.55791e-30
mt-Atp6	4.09688e-30
Fndc3b	7.31392e-30
Zfp36l1	8.52127e-30
Lsm2	1.02537e-29
Sncaip	1.22194e-29
Srsf7	1.37829e-29
Mfap4	1.55965e-29
Npnt	1.76459e-29
Ccnb1	1.72184e-29
Cdc20	1.98655e-29
Adcyap1r1	3.48195e-34
Cdk4	2.7953e-29
Cacna2d2	1.52491e-29
Lrp4	1.58453e-29
Plagl1	4.68919e-29
Ssrp1	5.83105e-29
Crip2	5.83105e-29
4921504A21Rik	2.20266e-29
Hjurp	8.0152e-29
Pdia4	9.13929e-29
Mgam	1.84247e-29
Mef2c	1.08357e-28
Cirbp	2.00281e-28
Dact3	1.21862e-28
Eif3f	2.4735e-28
Snrpd1	2.70835e-28
Fam213a	3.69054e-28
Eef2	4.44217e-28
Sobp	4.27603e-28
Ctxn1	5.75518e-28
Cxxc5	6.45108e-28
Hbb-bt	2.59688e-28
Ifitm1	6.76183e-28
Tmpo	7.5686e-28
Hbb-bs	5.41849e-28
Dctpp1	7.9687e-28
Myo6	7.99701e-28
mt-Co1	8.98011e-28
Mertk	6.9543e-28
H2afy	1.25361e-27
Cdh2	1.19354e-27
Cbx3	1.39959e-27
Ldhb	1.39229e-27
Cfh	1.3602e-27
1810041L15Rik	5.56836e-28
Atpif1	1.64428e-27
Lef1	1.44719e-27
Gm42418	2.06113e-27
Hmgb3	2.44186e-27
Ppm1h	2.13114e-27
Ptov1	2.7617e-27
Dut	3.20702e-27
Cdh11	4.27742e-27
Btg2	4.48297e-27
Tmem100	4.99774e-27
Syne1	4.3201e-27
Tpsab1	7.07795e-32
Defb25	4.81039e-27
Jag1	8.10587e-27
Rai14	8.80081e-27
Lig1	1.05819e-26
Gmnn	1.06605e-26
Plod2	1.02531e-26
Ildr2	8.10194e-27
Penk	1.33357e-26
Hspa12a	1.26893e-26
Rpl22	1.28749e-26
Krt18	1.79776e-26
Hoxb3	4.1944e-26
Elovl6	5.09297e-26
Cdh16	5.53571e-26
Tra2a	8.50511e-26
Hcn4	1.37749e-26
Slc12a1	8.99197e-26
Cd24a	1.0173e-25
Kif20b	1.02937e-25
Snrpf	1.32332e-25
Wt1os	1.2596e-25
Hoxd11	1.629e-25
Piezo2	1.31026e-25
Sprr2f	3.58122e-27
Aldh1a2	2.3216e-25
Dnmt1	2.47428e-25
Galnt10	1.65559e-25
Sptbn1	3.38245e-25
Cttnbp2	3.93521e-25
Jun	4.77197e-25
mt-Nd1	4.24166e-25
Npr1	3.79365e-25
Rbm47	6.23856e-25
Pantr1	6.04728e-25
Hoxb9	6.92684e-25
Hoxb4	9.38629e-25
mt-Cytb	9.08361e-25
Cdca7	1.19208e-24
Tgfbr3	9.73484e-25
Fam162a	1.52364e-24
Rpl31	1.71799e-24
Eci2	1.92742e-24
Crb2	1.0498e-24
Ctdspl	2.33414e-24
Pmepa1	2.36126e-24
Anln	2.15557e-24
Mcpt4	7.02496e-47
Myl12a	3.35363e-24
Ube2s	3.40177e-24
Bex1	3.76857e-24
Emx2	4.51344e-24
Rmst	4.55299e-24
Prmt1	6.89891e-24
H2-Q6	1.70749e-24
Qk	9.79234e-24
Ptp4a3	8.13192e-24
Pcolce	1.00803e-23
Gck	1.92935e-28
Hnrnpa0	1.34559e-23
Vsig2	1.30874e-26
Cacnb4	1.0905e-23
Pmp22	1.75964e-23
Slc38a1	2.00887e-23
Kazald1	2.28706e-23
Cntfr	2.39602e-23
Foxp1	3.70832e-23
Id3	3.74042e-23
Hoxc6	3.61155e-23
Stra6	6.82999e-24
Xylt1	3.14673e-23
Hnrnpd	4.03583e-23
Jpt1	4.57478e-23
Cxcr4	3.83642e-23
Mtcl1	4.14329e-23
Hmgcs2	6.939e-23
Esco2	8.45023e-23
Fxyd4	1.17412e-22
Cpxm1	1.43658e-22
Optn	1.10055e-22
Bex4	1.77808e-22
Cenpm	1.96034e-22
Paxx	2.32857e-22
Ksr1	1.11048e-22
Bptf	2.79784e-22
Ptpru	1.8294e-22
Vamp8	2.93547e-22
Flt1	2.05783e-22
Bcam	3.35555e-22
Jund	3.55263e-22
Gabrg1	5.66884e-25
Apoe	4.51606e-22
Gm29418	5.8538e-24
Chd4	5.05733e-22
Hnrnpa2b1	5.75241e-22
Bmp2	3.06379e-22
Marveld1	6.09202e-22
Plekhg1	6.20804e-22
Meox1	6.34348e-22
Nrgn	3.12042e-22
Pcdh17	7.31888e-22
Pdgfa	9.78728e-22
Kap	9.55242e-22
Kcnq1ot1	1.06724e-21
Bmp7	1.20245e-21
S1pr4	3.17718e-46
Nsa2	1.39496e-21
Arhgap29	1.262e-21
Snrpd2	1.52405e-21
Btf3	1.47281e-21
Foxc1	1.58759e-21
Col4a1	1.75454e-21
H19	1.75454e-21
Sema3e	2.29659e-22
Neil3	1.35332e-21
Sh3glb1	1.98488e-21
Scaf11	2.11151e-21
Nop56	2.37464e-21
Tcerg1	2.50023e-21
Tubb6	2.11901e-21
Zfp385b	2.10596e-21
Clec18a	2.59529e-21
Epha4	2.53527e-21
Vim	3.52199e-21
Smim1	3.4596e-21
Tenm4	4.08618e-21
Tipin	4.7165e-21
Klf2	5.2723e-21
Frem2	5.50471e-21
Rbm3	6.19531e-21
Fbln1	5.75002e-21
Ranbp3l	3.29715e-21
Ktn1	7.03165e-21
Rpl10	5.20416e-21
Sfrp1	7.03165e-21
Fosb	8.00375e-21
Hirip3	7.95452e-21
Lsm7	9.30623e-21
Nap1l1	9.34823e-21
Prdx4	9.50821e-21
Pde10a	6.10672e-21
Ptprs	9.77956e-21
Nuak1	8.05191e-21
Nop58	1.02673e-20
Egfl7	1.03011e-20
Dtl	1.0958e-20
Naca	9.96806e-21
Myl6	1.32688e-20
mt-Nd4	1.25134e-20
Prdx6	1.74851e-20
Diaph3	1.04328e-20
Rrm2	3.05614e-20
Sf3b3	5.22402e-20
Dst	5.34285e-20
Ctnnal1	5.27878e-20
Kif4	4.36798e-20
Dtymk	6.27504e-20
Spc25	7.3105e-20
Sgo2a	6.18355e-20
Ncor1	8.23764e-20
Sumo2	8.22604e-20
Pdgfra	6.22748e-20
Gxylt2	8.09867e-20
Panct2	7.76712e-22
Supt16	1.01067e-19
Mcm6	9.95858e-20
2010111I01Rik	1.13597e-19
C1qtnf1	3.19001e-20
Igf1r	1.36831e-19
Bbx	1.35237e-19
Gm15969	8.81204e-31
Hnrnpdl	1.48747e-19
Selenom	1.46586e-19
Arl6ip1	1.52428e-19
Veph1	1.14351e-19
Mxra8	1.43684e-19
1810037I17Rik	1.68455e-19
Spp2	1.65305e-19
Ramp1	3.82692e-20
Nrp1	2.21895e-19
Tspan13	2.3768e-19
Calm1	2.5963e-19
Pgm2l1	2.0177e-19
Fat3	1.55154e-19
Slc40a1	2.40339e-19
Sim1	2.07347e-19
Lrfn5	1.30823e-37
Npy	2.79235e-19
Lyar	3.8902e-19
Kcnq4	2.75248e-23
Fubp1	3.97795e-19
Zfp516	4.43147e-19
Ywhaz	4.91224e-19
Asb4	1.9397e-19
Kdm5b	5.08132e-19
Tet3	4.92685e-19
Prdx1	5.44538e-19
2610028E06Rik	3.92881e-19
Spint2	6.42037e-19
Tpm1	7.39718e-19
Ddr2	3.13525e-19
Hspd1	7.65127e-19
Icam2	5.74883e-19
Col4a2	8.73007e-19
Sgo1	7.23991e-19
Lsm3	9.37141e-19
Cntln	1.05312e-18
Cd81	1.30792e-18
Ywhae	1.49636e-18
Apex1	1.53074e-18
Amph	1.18162e-18
Plk1	1.22264e-18
Ybx1	1.90888e-18
Hspa8	1.95131e-18
Pdzd2	2.03485e-18
Gm17103	7.40561e-36
Sall3	1.1224e-18
Hsp90aa1	2.96891e-18
Phip	3.00467e-18
Arhgef17	3.00556e-18
Tpd52l1	2.63636e-18
Hnrnpa3	3.63458e-18
Bach2	3.27274e-18
Fus	3.73636e-18
Mns1	3.98566e-18
Npm3	4.60156e-18
Gabra4	9.50559e-19
Lgr5	1.61745e-18
Eif4g2	6.30458e-18
Clu	7.09558e-18
Rbfox1	4.74796e-18
Ccdc6	7.49531e-18
Foxd2	7.42757e-18
Serping1	7.94181e-18
Spry2	9.79142e-18
mt-Nd3	9.91401e-18
Srsf2	1.05762e-17
Snrpg	1.08601e-17
Emid1	1.04403e-17
Ankrd11	1.12408e-17
Cyb5r3	1.21084e-17
Rgs3	1.04403e-17
Htra1	3.97171e-18
Fbln2	9.79142e-18
Hdgf	1.69802e-17
Morf4l2	1.84688e-17
Cd59b	9.92128e-18
Mgst1	1.95984e-17
Ccdc34	2.10827e-17
Anxa1	1.58495e-17
Lrrn1	1.51185e-17
Gpc3	3.06987e-17
Pde4b	1.99029e-17
Srgap2	3.03464e-17
Aldob	3.75015e-17
Csde1	3.92549e-17
Tns3	4.20935e-17
Pecam1	4.07639e-17
Dkk2	3.86025e-17
Spink1	5.19345e-17
Arg2	3.02429e-17
Hist1h2ae	5.31164e-17
Itga3	4.61219e-17
Col6a1	4.91128e-17
Cnn3	6.17261e-17
Fgl2	3.83673e-17
Bgn	6.39145e-17
Ier2	7.65983e-17
Timd4	1.31337e-20
Cox7a2l	9.25493e-17
Ctla2a	8.13885e-17
Pdap1	9.70283e-17
Igfbp3	9.21798e-17
Calr	1.16939e-16
C1qbp	1.40889e-16
Gm3550	5.68757e-17
Micu1	1.74183e-16
Fkbp4	2.03069e-16
Epn3	1.74876e-16
C130073E24Rik	4.46448e-18
Negr1	1.79086e-16
Igkv6-17	6.96135e-32
Cryab	2.27346e-16
Gm35208	1.00178e-17
Usp1	2.36918e-16
S100a16	2.58224e-16
Slbp	2.78979e-16
G3bp1	2.93497e-16
Gm44941	6.3423e-34
Pdgfc	3.0069e-16
Cenpw	3.3448e-16
Eif3k	4.14696e-16
Mbd3	4.16309e-16
Gpr83	8.32411e-24
Nuf2	3.80764e-16
Agap1	5.67311e-16
Tuba1c	5.74576e-16
Trim9	9.25996e-17
Abcg5	5.91231e-20
Srgn	4.05119e-16
Spats2l	7.22654e-16
Ddx5	8.41769e-16
Cited4	5.14361e-16
Mcm4	7.98425e-16
Rbm25	1.01243e-15
Rpl21	9.26696e-16
Ephb1	8.38754e-16
Id2	1.35078e-15
Samd5	8.85576e-16
Pebp1	1.45406e-15
Fabp3	1.47608e-15
Cyr61	1.55302e-15
Cdv3	1.65332e-15
Lsm4	1.67434e-15
Emg1	1.83633e-15
Bcl7a	1.9095e-15
Gja1	1.89604e-15
Slc38a2	2.21984e-15
Plxnd1	1.95728e-15
Kcng2	6.89058e-16
Sostdc1	2.44205e-15
Col18a1	2.69747e-15
Rab6b	2.5055e-15
Cfl1	2.94134e-15
Mtch1	3.20637e-15
S100a11	3.20963e-15
Col26a1	3.13634e-15
Dusp1	3.40486e-15
Ptpn14	4.29584e-15
Ctcf	4.44609e-15
Ifitm7	1.72518e-20
Hey1	3.68339e-15
Cd200	4.42062e-15
Mis18bp1	4.5553e-15
Rtl3	6.84854e-31
Itpr3	4.31919e-15
Bmp4	5.26879e-15
Hint1	5.61e-15
Hoxa10	6.31211e-15
H3f3a	5.42567e-15
Hoxb5	6.1364e-15
Anp32a	7.45039e-15
1700028P14Rik	2.61315e-16
Mxd3	5.60597e-15
Hmox1	6.12385e-15
Rcc2	7.99281e-15
Mpc2	8.84433e-15
mt-Nd5	8.74376e-15
P3h2	8.35834e-15
Fras1	9.31136e-15
Aurkb	8.53139e-15
Fscn1	9.34272e-15
Serf1	1.04456e-14
Rbms1	1.05013e-14
Pkig	1.05518e-14
Hoxc4	9.71717e-15
Sorbs2	1.12102e-14
Sipa1l1	1.1509e-14
Tia1	1.32463e-14
Tra2b	1.35042e-14
Gcnt1	1.16491e-14
Tns2	1.40924e-14
Slc25a3	1.60033e-14
Acta2	1.78642e-14
Ccnd2	1.89593e-14
Aes	2.11335e-14
Ckap2	1.70173e-14
Gsk3b	2.34844e-14
Pfn1	2.6561e-14
Peg3	2.76853e-14
Myo10	2.82814e-14
Tcp1	3.01965e-14
Cd93	2.5242e-14
Impdh2	3.28269e-14
Erh	3.46307e-14
Vamp5	3.20495e-14
Mpp6	3.61239e-14
Dusp3	3.66457e-14
Rrm1	3.85621e-14
Tuba1a	4.12647e-14
Gm45076	5.50712e-15
Cavin1	3.83873e-14
Crebbp	4.95403e-14
Sfpq	5.04403e-14
Ube2i	5.3385e-14
Eif3h	5.41872e-14
Pnn	5.6807e-14
Gjc1	5.91137e-14
Smc1a	6.10461e-14
Rexo2	6.03295e-14
Pcolce2	1.97014e-30
Serpinb1a	3.60123e-14
Prpf40a	6.28532e-14
Sox4	7.87457e-14
Top1mt	5.51116e-14
Notch1	8.48351e-14
Kcnn4	5.35465e-14
Il17rd	9.03969e-14
Tshz2	1.00845e-13
Eif4a1	1.17097e-13
Cenph	1.12924e-13
Cers3	4.12503e-28
Med27	1.14539e-13
Cox6c	1.3299e-13
Ezr	1.58813e-13
App	1.59719e-13
Fstl1	1.60803e-13
Dnajc9	1.60803e-13
Rnf150	1.49267e-13
Rarres1	6.69483e-14
Slc7a1	1.54657e-13
Ilf2	1.89465e-13
Cracr2b	1.61622e-13
Ncapd2	1.928e-13
Frmd6	1.6755e-13
Eprs	2.29442e-13
Dlgap5	1.89495e-13
Sec11c	2.09782e-13
Reps2	2.87679e-14
Ajap1	1.88796e-13
Atrx	2.45085e-13
5730403I07Rik	6.93677e-26
Hpn	1.99906e-13
Rpgrip1	2.73714e-13
Ak2	2.9704e-13
Zbtb8a	2.53547e-13
Prdx2	3.03641e-13
Sdc2	2.94617e-13
Pcsk6	2.43889e-13
Nsd2	3.32004e-13
Gnl3	3.36503e-13
Eif5a	3.62844e-13
Ttc36	3.59594e-13
Mical2	3.60589e-13
Ripply2	2.9704e-13
Ppih	4.82961e-13
Nars2	4.10733e-13
Cdkn3	4.54133e-13
Rtraf	5.6281e-13
Ifi208	5.55736e-25
Pdzk1ip1	6.57734e-13
Bzw2	6.67467e-13
Aqp2	6.6384e-13
Des	6.83092e-13
Tyms	7.95554e-13
Trim8	7.8097e-13
Rhou	7.22436e-13
Mcc	7.21531e-13
Fbl	8.70804e-13
Pimreg	7.87266e-13
Arid1a	9.90301e-13
Tshz1	9.74741e-13
Syndig1l	1.73124e-24
Emp1	8.88225e-13
Scx	1.07604e-12
Pld3	1.08673e-12
Rnps1	1.21451e-12
Lrr1	7.12925e-13
Sms	1.30722e-12
Gm14133	1.63789e-13
Ubb	1.29441e-12
Rangap1	1.44806e-12
Prss23	1.45994e-12
Rab3ip	1.54911e-12
Ammecr1	1.54911e-12
Phf14	1.79953e-12
Id4	1.69283e-12
Hoxa9	1.86135e-12
Psma7	1.92674e-12
Gnb3	2.46543e-13
Arid2	2.15589e-12
Sat1	2.22424e-12
Trp53	2.25253e-12
Mpped2	2.11812e-12
Nisch	2.39918e-12
Cacna1g	1.98989e-12
Actn1	2.52638e-12
Tk1	2.45268e-12
Ager	1.75572e-12
Dnm3os	2.25253e-12
Nsf	2.50356e-12
Arl4c	2.6805e-12
Gabrp	4.89918e-14
Mcm3	3.06178e-12
Adgrl2	3.2012e-12
Fnbp1l	3.28503e-12
Hells	3.18951e-12
Myl7	4.40383e-13
AA467197	5.3244e-15
Pou3f3	3.29628e-12
4931406C07Rik	3.39599e-12
Sema4g	3.16244e-12
Crispld2	2.46447e-12
Ldb2	3.42337e-12
Kif22	3.44606e-12
Eid1	4.02843e-12
Ednrb	3.74102e-12
Bri3	4.40332e-12
Aebp1	4.38606e-12
Col6a3	3.59297e-12
Anxa3	4.82234e-12
Has2	3.426e-12
Psmd7	5.41017e-12
Gas6	5.0004e-12
Cxcl14	5.2055e-12
Nudc	5.93897e-12
Hs3st3a1	3.13648e-12
Bcl10	5.81823e-12
Clk1	6.23792e-12
Myo1e	5.51619e-12
Etv1	6.26647e-12
Kif18a	5.29276e-12
D830025C05Rik	6.61427e-12
Prdm16	6.15332e-12
Hist1h4i	7.43148e-12
Olfml3	6.25955e-12
Ier3	7.67583e-12
Rbbp4	8.66084e-12
Espn	7.95497e-12
Xdh	1.58583e-14
Rrbp1	1.00163e-11
Hexim1	9.6271e-12
Ska1	7.90123e-12
Cct2	1.05303e-11
Tm6sf1	8.55683e-12
Irx3	8.83698e-12
Celf2	9.81917e-12
Ext1	1.08263e-11
Smarca5	1.18217e-11
Slc4a4	1.11039e-11
1110065P20Rik	1.24209e-11
Cenpq	1.16097e-11
1700016C15Rik	2.24778e-12
Dbf4	1.19043e-11
Fam189b	1.19829e-11
Gm34312	6.77831e-12
Grp	1.69883e-12
Fam184a	1.25064e-11
Jak1	1.47722e-11
Shroom3	1.39585e-11
Acot2	1.55231e-11
Tpm4	1.60348e-11
Mrfap1	1.62935e-11
Rsl1d1	1.67425e-11
Mgat4a	1.45819e-11
Eln	1.25549e-11
Serpina3b	2.25122e-22
Csdc2	1.40556e-11
Ptger2	4.61217e-17
Wdr89	1.81405e-11
Zfp300	3.12933e-13
Smc3	1.86101e-11
Gm20186	1.64625e-11
H3f3b	1.67425e-11
Gm43915	3.8211e-15
Cystm1	1.86101e-11
Stmnd1	3.59015e-12
Bnip3l	2.12152e-11
Camk2n1	2.12119e-11
Itgb1	2.20101e-11
Acin1	2.32768e-11
Trim2	2.43167e-11
Gng8	5.37562e-12
Vrk1	2.43096e-11
Klhdc2	2.66194e-11
Hapln1	5.83438e-12
Tfap2b	2.71628e-11
Rpl27	2.82861e-11
Atxn7l3b	2.99019e-11
Slc48a1	2.98954e-11
Rad51ap1	2.84142e-11
4930461C15Rik	1.96034e-22
Nccrp1	1.10463e-11
Cenpp	2.94508e-11
Id1	3.74069e-11
mt-Nd2	3.45374e-11
Ptbp3	3.82671e-11
Nudt4	3.90786e-11
Aif1l	3.92701e-11
Serpinh1	4.26706e-11
AW551984	3.23635e-11
Skp2	3.88661e-11
Ddx39b	4.7832e-11
Tceal9	4.85975e-11
Nos3	2.2137e-11
Fam174b	3.76501e-11
Dnph1	4.66072e-11
Palld	5.05435e-11
Gm17750	5.12039e-11
Eif5	5.54677e-11
Cldn9	4.78963e-11
Plaur	1.49142e-11
Hmgn5	5.86592e-11
Ly6h	4.34194e-11
Rbpms	6.03819e-11
Itga9	5.47158e-11
Map4k4	6.07382e-11
G2e3	5.86592e-11
Crybb1	2.50451e-11
Tsn	6.92553e-11
Fzd3	6.68345e-11
Bub3	6.93848e-11
Ddx3x	6.99349e-11
Igfbp6	6.59566e-11
Prom1	7.52742e-11
Nap1l4	8.1187e-11
Eif1b	8.41208e-11
Ppia	7.20746e-11
Lbhd2	5.03342e-11
Itga1	8.71265e-11
Tgfb1	7.32625e-11
Gm826	4.77391e-12
Lamb1	1.0289e-10
Mat2a	1.05651e-10
Smagp	1.03488e-10
Csrnp3	6.28708e-13
Msn	1.12796e-10
Pcna	1.21162e-10
Ppfibp1	1.20888e-10
Cit	1.19174e-10
St8sia1	1.02758e-10
Cnot6	1.50764e-10
Ermap	1.93369e-20
Tesc	1.48582e-10
Cdh3	1.43992e-10
Cldn10	1.7284e-10
Fermt2	1.78053e-10
Parp1	1.79803e-10
Hic1	1.44899e-10
Smdt1	1.88055e-10
Epb41l4aos	1.90925e-10
Ahcyl1	1.87912e-10
Ogt	1.984e-10
Kif20a	1.58768e-10
Nrep	2.11878e-10
Tomm20	2.22346e-10
Dnaja1	2.2719e-10
Loxl1	2.22158e-10
Lrig3	2.32718e-10
Colec12	2.16409e-10
Cxxc4	2.19397e-10
Tanc1	2.62359e-10
Bcl11a	1.43343e-10
Ptms	2.68991e-10
Bmyc	2.67061e-10
Enho	2.55191e-10
Cavin3	2.65069e-10
Basp1	2.92529e-10
Cyth3	2.87745e-10
Synm	1.69256e-10
Brd3	3.13624e-10
Adgrf5	2.95378e-10
Mplkip	3.19136e-10
Myl9	3.44842e-10
Gsta2	3.34431e-10
Pum1	3.69224e-10
Cldn1	2.86795e-10
Fbxo5	3.3528e-10
Cdca4	3.55487e-10
Mettl1	3.9923e-10
Fbxo11	4.04879e-10
Hoxb2	4.25025e-10
Pax8	4.51731e-10
Rbmxl1	5.03923e-10
Prex2	3.61987e-10
Nid1	5.30496e-10
Eef1d	5.5053e-10
Hpca	1.05944e-10
Ism2	5.23471e-19
Lamc1	6.03068e-10
Hnrnpf	6.23274e-10
Ikzf3	5.05315e-19
Nono	6.28498e-10
Aldh1a3	5.40112e-10
Hp	4.33166e-10
Pcbp4	6.24819e-10
Pdia6	6.52107e-10
C1qtnf12	6.59707e-10
Tcf7l1	6.59707e-10
Sulf2	6.63424e-10
Gm10097	7.94448e-19
Adora1	6.32357e-10
Spdl1	6.57269e-10
2810433D01Rik	3.62407e-10
Fcer1g	6.93249e-10
Rrs1	7.81381e-10
Msh2	8.23459e-10
Topbp1	8.65336e-10
Bcl2l11	8.38496e-10
Cct3	9.00524e-10
Igfbp4	9.00524e-10
Tmsb10	8.45896e-10
Kcnc4	2.63441e-19
Ptp4a2	9.4265e-10
Nmnat2	1.12275e-18
Sema6a	8.71432e-10
Rcsd1	8.90847e-10
Cnn2	9.31252e-10
Bola2	9.64438e-10
Sf3b1	9.78746e-10
Uqcrb	9.82469e-10
Cldn6	9.58314e-10
Zfp266	1.07622e-09
Lsm5	1.10964e-09
Tenm3	1.04475e-09
Midn	1.23308e-09
Cdc25b	1.08079e-09
Sparcl1	1.18759e-09
Reep3	1.37591e-09
Maged2	1.40401e-09
Pacs2	1.20601e-09
Kif26a	1.00925e-09
Fgd3	1.29889e-11
A630009H07Rik	1.37872e-18
Dgkh	1.53908e-09
Fyn	1.60492e-09
Pak1	1.30214e-09
St3gal6	1.73941e-09
Gucy1a2	5.48513e-10
Sstr1	1.00844e-11
Mal	1.86434e-09
Mrvi1	1.07622e-09
Jakmip2	9.67005e-19
Bcat1	3.61987e-10
Manf	2.10968e-09
Hist1h3c	1.86468e-09
Slc24a5	2.28509e-09
Ptges3	2.34665e-09
Tes	2.23498e-09
Tcf3	2.3099e-09
Krt8	2.37044e-09
Baz1b	2.57718e-09
Cdkn2c	1.7004e-09
Hipk2	2.81999e-09
Meox2	1.96382e-09
Tfcp2l1	2.92376e-09
Dact1	2.15128e-09
Mt2	3.01501e-09
Cyb5r4	3.05304e-09
Pxdc1	1.95528e-09
Ldha	3.42067e-09
Gdnf	3.12088e-09
Pcm1	3.51465e-09
Nrxn2	2.92376e-09
Mcm5	3.45521e-09
Ethe1	3.40424e-09
Smc6	3.69458e-09
Atp5j	3.71361e-09
Atp5g2	3.72521e-09
Lama4	3.61083e-09
Gnaq	3.78065e-09
Bicc1	3.87614e-09
Trib1	3.51687e-09
Sox12	3.87864e-09
Car13	1.16321e-09
Btg1	4.12225e-09
Nolc1	4.35676e-09
Myh9	4.44909e-09
Tomm5	4.49973e-09
Stag1	4.5038e-09
Tmem30a	4.46271e-09
Dnajc8	4.87398e-09
Saa1	3.30033e-09
2810004N23Rik	5.33206e-09
Kcnk9	2.99019e-11
Hnrnpul1	5.57498e-09
Cadm4	4.95625e-09
Ndc80	4.91979e-09
Prpf4b	6.22721e-09
Ywhaq	6.41351e-09
Rcn2	6.36179e-09
Mrgprb1	4.30293e-19
Chd7	6.3045e-09
Gins2	6.61853e-09
Proser2	5.83584e-09
Catsper3	4.47345e-11
Cacng4	3.78065e-09
Pnisr	7.18857e-09
Csnk1g2	7.23527e-09
Atp6v1g3	7.84983e-09
Gar1	8.04625e-09
Prrc2c	8.341e-09
Brd2	8.30313e-09
Ddx39	8.33642e-09
Tead2	8.45158e-09
Acvrl1	5.32245e-09
Caprin1	9.09794e-09
Dqx1	6.17594e-09
Mrpl18	9.22748e-09
Syncrip	9.26321e-09
Cep55	6.43572e-09
Fam19a5	8.69368e-09
Ect2	9.02589e-09
Cecr2	9.7117e-09
AC160336.1	1.05943e-08
Kpnb1	1.04498e-08
Pitpnm3	1.1094e-09
4930523C07Rik	1.19355e-08
Gm47283	1.3095e-08
Tbx3	1.14938e-08
Lrrc20	1.04579e-08
Cox8a	1.24599e-08
Tmem59	1.44102e-08
Phlda3	1.39954e-08
Cnbp	1.46387e-08
Top1	1.49353e-08
Nr4a1	1.44405e-08
Fgfbp1	1.22917e-08
Neb	2.10527e-09
Dhx9	1.72506e-08
Npepl1	1.61429e-08
Psmb5	1.80297e-08
Snai2	1.66553e-08
Gm26660	3.72656e-09
Pld1	1.40554e-08
Txn1	1.88129e-08
Hsp90b1	1.97048e-08
Snrpd3	2.0548e-08
Rida	2.03432e-08
Gldn	1.65349e-08
Tecr	2.08727e-08
Pabpn1	2.08006e-08
Hnrnpc	2.09722e-08
Tmem238	2.06019e-08
Vamp2	2.06457e-08
Trim28	2.15764e-08
Kif5b	2.16848e-08
Afdn	2.14552e-08
Fam60a	2.13812e-08
Knstrn	2.02222e-08
Pfdn1	2.23798e-08
Cbx5	2.23929e-08
Glg1	2.26979e-08
Tbc1d25	8.47776e-09
Serbp1	2.27141e-08
Odc1	2.34614e-08
Cytl1	2.75074e-09
Ubtf	2.53005e-08
Ik	2.53781e-08
Rhoc	2.53273e-08
Gabarap	2.63348e-08
Atp13a3	2.54499e-08
Ncapg	2.2498e-08
Fryl	2.59113e-08
Hoxa7	2.64381e-08
Rbbp6	2.72618e-08
Smchd1	2.80454e-08
Fabp2	1.9386e-08
Dcbld1	2.58987e-08
Cenps	2.69906e-08
Ntng1	2.33926e-08
Col11a2	1.95957e-08
Rab42	1.67107e-09
Taf1d	3.44474e-08
Glcci1	2.81038e-08
Slc3a2	3.50963e-08
Prr5	3.37617e-08
Chst15	3.26344e-08
2020-09-10	3.60839e-08
Islr	3.19111e-08
Ckap5	3.73165e-08
Pik3r1	3.82187e-08
Klk1	3.52341e-08
Hoxa5	3.83919e-08
Phgdh	4.07967e-08
Fam212a	3.37129e-08
Gm3336	2.89621e-10
Ppa1	4.34625e-08
Vcp	4.50795e-08
Stox2	4.34625e-08
Chchd1	4.54621e-08
Jarid2	4.58191e-08
Pbx2	4.63571e-08
Pcbp1	4.92289e-08
Enpp2	4.8087e-08
Dock5	4.16593e-08
Gpx3	5.02831e-08
Arhgdib	4.9562e-08
Banf1	5.17044e-08
Agl	4.93062e-08
Sltm	5.27879e-08
Sco2	4.64794e-08
Rpn2	5.28924e-08
Ankrd10	5.35372e-08
Atp5g1	5.41295e-08
Srrm1	5.61065e-08
Myh7	1.0578e-11
Smarce1	5.71746e-08
Camk2d	5.68309e-08
Fam111a	5.30099e-08
Emb	5.72622e-08
Nol11	6.02296e-08
Cib2	5.91374e-08
Ahnak	6.2286e-08
Clic4	6.31607e-08
Cd320	6.5655e-08
Uba52	6.82165e-08
Smad1	6.60892e-08
Nr2f1	6.74134e-08
Tfdp1	6.72487e-08
Mast4	6.8578e-08
Atp2a2	7.24299e-08
Slc22a17	7.07885e-08
Endou	2.90828e-08
Gimap4	6.78159e-08
Trip13	6.69228e-08
Orc6	7.46331e-08
Dhfr	7.68372e-08
Knl1	7.28862e-08
Mad2l1	7.99557e-08
Adamts18	5.1582e-08
Umod	8.57177e-08
Dock9	8.42375e-08
Eif3e	9.54356e-08
Hnrnpk	9.80188e-08
Ryk	9.74425e-08
Epb41	9.75106e-08
Sqstm1	9.79488e-08
Creb3l2	1.00169e-07
Slc39a1	1.01154e-07
Itga6	1.00986e-07
Lama5	9.99945e-08
Arpp19	1.08676e-07
Tomm7	1.1073e-07
Cdk2ap1	1.10681e-07
Gnai2	1.12854e-07
Ngfr	9.21098e-08
Pole	9.74834e-08
Dcx	9.22248e-08
Zfhx2	1.08676e-07
Nsd1	1.16369e-07
Zfp422	1.19336e-07
Zeb1	1.21795e-07
Rhobtb3	1.21701e-07
Ism1	9.16365e-08
Ssb	1.30801e-07
Osmr	5.84823e-08
Atp7a	1.2192e-07
Paics	1.35128e-07
Cox4i1	1.23582e-07
Nppc	9.38521e-08
Frmd4b	1.2192e-07
Ggt1	1.35703e-07
Plekha5	1.36691e-07
Ccnl1	1.49812e-07
Hip1	1.45797e-07
Paqr5	1.49384e-07
P4ha3	1.17253e-07
Gli3	1.45947e-07
Hspe1	1.57696e-07
Tkt	1.62342e-07
Tspan3	1.6355e-07
Lad1	1.34521e-07
Nhp2	1.82661e-07
Psmc3ip	1.72008e-07
Lypd2	9.8965e-09
Edem1	1.65796e-07
U2af1	1.89961e-07
Cnot3	1.87197e-07
Nme4	1.90554e-07
Sfr1	1.97738e-07
Ace2	1.70834e-07
Matr3	2.04729e-07
Pgf	1.12844e-07
Znrf2	1.95468e-07
Ehd2	1.8216e-07
Anapc5	2.15102e-07
Syt17	1.82125e-07
Map1b	2.11287e-07
Snrnp70	2.19738e-07
Polr2g	2.21396e-07
Ifitm2	2.2573e-07
Itpka	1.19325e-10
Rnaseh2b	2.22654e-07
Krt7	2.28202e-07
Mcam	2.2443e-07
Thrap3	2.40755e-07
Metap2	2.42448e-07
Gm1673	2.47796e-07
Fam222a	2.19553e-07
1190002N15Rik	2.29672e-07
Alx1	1.89961e-07
Nmral1	2.37246e-07
Cd9	2.61917e-07
Hist1h1e	2.63077e-07
Cct8	2.68821e-07
Gucy1b1	2.4044e-07
Serpina3g	1.90875e-07
Prkcb	9.21098e-08
Slk	2.73399e-07
Maged1	2.79909e-07
Cebpb	2.75046e-07
Tnks2	2.90702e-07
Vdac1	2.94448e-07
Atp1b3	2.97306e-07
Acly	2.97306e-07
Kcnk1	2.87186e-07
Dapk1	2.96302e-07
Tnni1	2.65149e-07
Sdk2	2.93321e-07
Arf6	3.19423e-07
Hoxb7	3.30321e-07
Klhdc8a	2.9345e-07
Larp4	3.34747e-07
Nop14	3.33334e-07
Tead1	3.4479e-07
Lrp1	3.35979e-07
Ipo5	3.41403e-07
Kntc1	2.26678e-07
Srrt	3.69272e-07
Eif3c	3.82765e-07
Srm	3.76887e-07
Sall2	3.94229e-07
Xpr1	3.98173e-07
Kcne1	2.47649e-07
Mrpl23	4.40508e-07
Phf5a	4.41098e-07
Dkk1	3.64438e-07
Ivns1abp	4.4709e-07
Utp14b	4.18083e-07
Gm26735	4.37765e-07
Ptpn18	4.4373e-07
Etnk1	4.79663e-07
Khdrbs3	4.70594e-07
Nr2c2	4.83891e-07
Hp1bp3	5.18452e-07
Vstm4	4.4244e-07
Mapre1	5.2206e-07
Melk	4.67224e-07
Efna5	4.85491e-07
Pgls	5.34406e-07
Sf3b2	5.38762e-07
Ranbp2	5.34344e-07
Rfc1	5.36258e-07
Eif5b	5.46877e-07
Pura	5.39954e-07
Vars	5.6145e-07
mt-Nd4l	5.80915e-07
6030408B16Rik	5.5251e-07
Farp1	5.69885e-07
Nop53	6.02788e-07
Rac1	6.06988e-07
Pkm	6.08924e-07
Cd82	5.69885e-07
Phactr1	5.92863e-07
Celf1	6.18205e-07
2020-09-07	6.4265e-07
Arpc1b	6.69046e-07
Bub1	5.57719e-07
Srpk1	6.91494e-07
Ppp1r1b	4.47576e-07
Ppp1r13b	6.63714e-07
Hnrnph3	7.02054e-07
Ndufc1	7.14994e-07
Hnf1b	6.80119e-07
Luc7l2	7.56929e-07
Myl12b	7.68723e-07
Asf1a	7.65229e-07
Ntsr1	4.40277e-07
Slfn9	6.91494e-07
Ppp1r16b	7.05485e-07
Art3	2.37243e-07
Tbl1xr1	8.22634e-07
H1f0	8.52065e-07
Gprc5a	4.65193e-07
Cited2	8.54086e-07
Cd63	8.56074e-07
Pnp	8.47484e-07
Ric3	1.23116e-07
Abcg1	7.0388e-07
Nudt21	9.15377e-07
Tmem108	8.12273e-07
AW495222	1.06069e-08
Cd79a	4.59808e-07
Rgs1	9.65859e-09
Gspt1	9.91036e-07
Ddah2	9.96199e-07
Iqcj	6.63066e-08
Snrpb	1.0157e-06
C1ql1	7.78851e-07
Tmem27	1.00328e-06
Tfap2a	7.69177e-07
Crim1	1.00541e-06
Lcorl	1.01909e-06
Esam	9.63434e-07
Lsm8	1.09762e-06
Atox1	1.11387e-06
Tmed2	1.12594e-06
Prr5l	1.07368e-06
Cenpv	1.13962e-06
Gm13206	1.04912e-09
Knop1	1.18491e-06
Rps27l	1.23821e-06
Rb1cc1	1.23731e-06
Wasf2	1.27274e-06
Ifi27l2a	1.23673e-06
Gm6225	1.21072e-08
Arih1	1.28755e-06
Denr	1.32869e-06
Ece1	1.28409e-06
Rab44	7.81381e-10
Tox	9.34055e-07
Anapc11	1.44436e-06
Kdm2a	1.43623e-06
Maml3	1.42003e-06
Apold1	1.15019e-06
Zfp260	1.45397e-06
Pcdh7	1.25652e-06
Prkch	8.39078e-07
Ppic	1.54611e-06
Snu13	1.59005e-06
Tspo	1.58365e-06
Myo1d	1.40003e-06
Cmtm8	1.56826e-06
Cd34	1.51144e-06
Col20a1	6.16963e-09
Sh3rf2	1.46031e-09
Osr2	1.59225e-06
Guca2a	1.1948e-06
Mthfd2	1.59225e-06
Sgk1	1.64165e-06
Wdr12	1.68852e-06
Pde3a	1.60998e-06
Rasgrp2	1.65308e-06
Tmed6	1.47756e-06
Rbm39	1.7585e-06
Cdh5	1.77048e-06
Pfdn2	1.91361e-06
Ctnnb1	1.93318e-06
Slc9a3r1	1.92451e-06
Uqcc2	1.99451e-06
G3bp2	2.01694e-06
Ddx46	2.02253e-06
Zfp503	2.01522e-06
Mep1a	1.97122e-06
Tcerg1l	1.28742e-06
Foxm1	1.68012e-06
Eif3b	2.09697e-06
Dlgap1	1.97304e-06
Bmpr1a	2.19287e-06
Dusp6	2.16524e-06
Abracl	2.30529e-06
Efhd2	2.19623e-06
Calml4	2.37866e-06
Rad54l	2.05095e-06
Rpa2	2.3697e-06
Mpzl1	2.44125e-06
Myo5b	2.38488e-06
Rest	2.50579e-06
Ttc39b	1.97595e-06
Prim1	2.48629e-06
Gm26870	1.58959e-06
Gabrb1	9.81128e-07
Syne2	2.90293e-06
Pid1	2.48695e-06
Magoh	2.96377e-06
Gsr	2.92287e-06
Socs2	2.91776e-06
Ncaph	2.69731e-06
Fam168a	2.96912e-06
Sema3d	2.50335e-06
Ehf	2.60318e-06
Nsmce4a	3.09728e-06
Nipbl	3.10839e-06
Prtg	2.83424e-06
Tpr	3.19625e-06
Top2b	3.21788e-06
Rac2	2.02948e-06
Ssna1	3.24272e-06
Fabp1	2.22712e-06
Mfge8	3.36109e-06
Atp8b5	1.0157e-06
Isoc1	3.27741e-06
AC164424.1	2.96912e-06
Ung	3.38023e-06
Cdh6	3.50564e-06
Mir17hg	3.43413e-06
Dock7	3.61231e-06
Bzw1	3.68598e-06
Rif1	3.65823e-06
Rfc4	3.60013e-06
Wls	3.66349e-06
Ebpl	3.66349e-06
Nptx2	7.68326e-07
Pou2af1	5.20624e-09
Trim35	3.78572e-06
Rbm5	3.90644e-06
Gtf2i	3.92879e-06
Ackr4	8.82177e-09
Ormdl3	3.78037e-06
Ccdc25	3.91501e-06
Keg1	3.73391e-06
Defb19	3.59752e-06
Nptn	3.99578e-06
Zc3h13	4.08155e-06
Csrp2	4.08816e-06
Stxbp6	4.00467e-06
Cdh1	4.00337e-06
Slc6a6	4.13832e-06
Snhg12	4.15962e-06
Gng2	4.14939e-06
Rcn3	4.24697e-06
Adgra3	4.23669e-06
Ankrd17	4.35807e-06
Lrrc1	4.27676e-06
Srsf10	4.56529e-06
Igf1	4.21897e-06
Aurka	4.14293e-06
Bex3	4.68163e-06
Ptprc	3.5652e-06
Ghr	4.52829e-06
Shank3	3.50727e-07
Arf3	4.6699e-06
Lmo7	4.39314e-06
Helz	4.73602e-06
Lamc3	3.24089e-06
Grpr	8.77216e-09
Slf1	4.6551e-06
Gm2415	4.01002e-06
Imp3	4.94106e-06
Garem1	4.57398e-06
Cinp	4.73465e-06
Zmiz1	5.05322e-06
Vezf1	5.37041e-06
Tma16	5.25994e-06
Gm45889	4.47075e-06
Ccne2	4.7898e-06
Cenpn	4.90241e-06
Snw1	5.6055e-06
Sema3f	5.2657e-06
Rgl1	5.16512e-06
Mafg	5.5774e-06
Lhfpl2	5.51221e-06
Gstm5	5.74079e-06
E2f3	5.59408e-06
Plk2	5.48347e-06
Jade1	5.97015e-06
Pf4	5.80239e-06
Polr2a	6.19132e-06
Homer2	5.63369e-06
Wnt6	1.46336e-06
Fam81a	5.87619e-06
Eif3l	6.28421e-06
Chd8	6.41859e-06
Cep295	6.20946e-06
Rbm20	4.50089e-06
Bclaf1	6.53394e-06
Ankmy1	5.59408e-06
Selenow	6.71201e-06
Foxn3	6.69478e-06
Il3ra	4.90606e-06
Fli1	6.43668e-06
Hist1h3g	2.90751e-06
Lrrc42	6.87527e-06
Thoc2	6.97755e-06
Hoxd8	6.98461e-06
Zfp618	6.95317e-06
Fzd9	9.17691e-09
Calu	7.32154e-06
Sertad1	7.01316e-06
Mfsd13a	5.71248e-06
Junb	7.52274e-06
Taok1	7.49822e-06
Rps12-ps3	7.8664e-06
Psmd11	7.91504e-06
Mier1	8.04855e-06
Galc	7.66648e-06
Chn2	7.42142e-06
Snrpa	8.15979e-06
Pdyn	1.61125e-08
Fzd10	6.61363e-06
Il13ra1	7.49822e-06
Wdhd1	7.45946e-06
Dynll1	8.33032e-06
Tcof1	8.42618e-06
Pbrm1	8.64987e-06
Pfdn4	8.74557e-06
Sec13	8.77444e-06
Limd2	8.68573e-06
Dcaf8	8.86036e-06
Plac8	8.73618e-06
Prrc2b	9.00467e-06
Chd6	9.09512e-06
Rasgrp3	8.05401e-06
Zbtb12	8.90201e-06
Edf1	9.37919e-06
Gm10076	9.37456e-06
Raver2	8.77444e-06
6330403K07Rik	8.88378e-06
Pias1	9.19031e-06
Ncapg2	9.09512e-06
Hist1h3a	8.17319e-06
Ube3a	9.58044e-06
Osbpl9	9.51979e-06
Cacybp	9.86418e-06
Ubr5	9.79607e-06
Bmper	9.10006e-06
Prr15	9.33699e-06
Rp9	1.03948e-05
Gm609	2.22061e-06
Cox5a	1.07762e-05
Prrc2a	1.08374e-05
Arid4b	1.09909e-05
Wwtr1	1.06809e-05
Slc12a3	1.09542e-05
Psmg3	1.08454e-05
Crtac1	7.06212e-06
Pcbd1	1.11756e-05
Csnk1e	1.11053e-05
Ppfia1	1.09909e-05
Oat	1.10547e-05
Ap2m1	1.15517e-05
Hsd11b2	1.13929e-05
4930447C04Rik	4.2652e-06
Brd4	1.19222e-05
Clta	1.19893e-05
Dkc1	1.18517e-05
Zfp148	1.19095e-05
Tbca	1.21061e-05
Selenos	1.20462e-05
Fbxo3	1.19095e-05
Ets1	1.17878e-05
Raver1	3.12036e-07
Ank3	1.26918e-05
Mapk13	1.18517e-05
Camkmt	8.32432e-07
Slc25a17	1.31787e-05
Cmc2	1.39196e-05
Pfdn5	1.40513e-05
Tob1	1.38187e-05
4930502E18Rik	1.24887e-06
9230102O04Rik	1.32423e-05
Uspl1	1.36155e-05
Smad7	1.43887e-05
Phf19	9.91735e-06
Mtpn	1.49806e-05
Hepacam	3.82187e-08
Asap1	1.52114e-05
A130077B15Rik	6.85714e-08
Gm15498	2.3483e-06
Slc20a2	1.52114e-05
Snrpa1	1.61588e-05
Acer2	1.54139e-05
Abr	1.57694e-05
Phb2	1.655e-05
BC030343	8.47813e-07
D230030E09Rik	8.63103e-08
Igf2bp2	1.63375e-05
Hnrnpm	1.67e-05
Rsad2	1.54049e-05
Lsm6	1.68571e-05
Pspc1	1.69919e-05
Dcakd	1.7139e-05
Cox7b	1.74225e-05
Glra1	1.39644e-05
Crmp1	3.06032e-06
Apobec3	1.62385e-05
Tnrc6b	1.85266e-05
Myc	1.6731e-05
Fbp1	1.83521e-05
Actg1	1.8658e-05
Rps6ka3	1.89923e-05
Rdx	1.94597e-05
Sema3c	1.9249e-05
Pus7	1.8653e-05
Rwdd1	2.0372e-05
Gm14827	1.28643e-06
Stil	1.6874e-05
4632428C04Rik	3.02319e-06
Atxn1	2.08411e-05
Arhgap17	2.13145e-05
Ube2d2a	2.26061e-05
Nhs	2.16084e-05
Myo1b	2.2522e-05
Rbbp7	2.30397e-05
Xrn2	2.33541e-05
1500009L16Rik	2.26214e-05
Myl2	9.20882e-08
Ppp4r3b	2.35026e-05
Tmem56	1.6731e-05
Akap13	2.40623e-05
Mpp5	2.39332e-05
Arid5b	2.48644e-05
Asxl3	2.35443e-05
Tinagl1	2.38651e-05
Mbd2	2.51534e-05
Chchd2	2.42086e-05
Hs2st1	2.5164e-05
Mtdh	2.58491e-05
Hist1h2bc	2.547e-05
Hdac7	2.48404e-05
Srsf5	2.60031e-05
Pla2g7	2.59162e-05
0610005C13Rik	2.54038e-05
Trim59	2.60031e-05
Skp1a	2.70156e-05
E2f7	2.34179e-05
Kitl	2.53278e-05
Ntm	2.55619e-05
Defb1	2.74948e-05
Rassf1	2.69642e-05
Gpcpd1	2.66736e-05
Prkce	2.64642e-05
Tab2	2.83249e-05
Tardbp	2.84887e-05
A4galt	1.96335e-05
Zcchc10	2.82945e-05
Smim22	2.65595e-05
Klhdc10	2.87277e-05
Srsf11	3.00075e-05
Sfxn3	2.84497e-05
Krcc1	2.99806e-05
Lsm12	3.00952e-05
Kremen1	2.84521e-05
Gapvd1	3.00702e-05
Rbakdn	4.665e-06
Nrarp	2.65274e-05
Atp5h	3.10707e-05
Tcf25	3.2126e-05
Plscr2	3.13079e-05
Cox6b2	3.20929e-05
Gm29771	1.12783e-06
Krt36	1.70225e-05
Zmynd8	3.36182e-05
Gtf3c6	3.38609e-05
Arglu1	3.4336e-05
Kdm6b	3.5141e-05
Nol12	3.42615e-05
Rtl8c	1.41868e-05
Lgals7	2.74627e-05
Gna11	3.50129e-05
Dlx1	8.52801e-06
Yaf2	3.54017e-05
[truncated: 2,646 more rows]

## Sheet: PT_traj
gene_short_name	q_value
Aldob	0
Ttc36	0
Spp2	0
Fxyd2	0
Slc34a1	0
Gatm	0
Calml4	0
Spink1	0
Sult1d1	0
Rps8	0
Fbp1	0
Rpl13	0
Gsta2	0
Lcn2	0
Lrp2	0
Napsa	0
Rpl23	0
Aadat	0
Nat8f1	0
Hdc	0
Pdzk1	0
Ass1	0
Cyba	0
Gpx3	0
Ly6a	0
Rps27a	0
Tmem27	0
Ptma	0
Rida	0
Mep1a	0
mt-Atp6	0
Kap	0
Actb	0
Pdzk1ip1	0
mt-Cytb	0
Rps12	0
Ggt1	0
Rpl32	0
mt-Co3	0
mt-Co2	0
Cited1	0
mt-Co1	0
Rps5	0
Rps4x	0
Rps24	0
Dbi	0
mt-Nd1	0
Rps15a	0
Rps20	0
S100g	0
Atp1b1	0
Rplp0	0
Spock2	0
Rps3a1	0
Folr1	0
Rpl18a	0
Rps18	0
Rps7	0
Rpl27a	0
mt-Nd4	0
Aqp2	0
Wnt16	0
Crlf1	0
Rps19	0
Rps9	0
Rprm	0
Fxyd4	0
Rps26	0
Cd63	0
Igfbp7	0
Krt23	0
Maf	0
Rpl41	0
Rps10	0
Slc22a6	0
Eef1a1	0
Rpl12	0
Npnt	0
Fut9	0
mt-Nd2	0
Slc27a2	0
Rps14	0
Rpsa	0
Rpl26	0
Vcan	0
Tcn2	0
Tmem174	0
Anpep	0
Mpc2	0
Ndrg1	0
Slc5a8	0
Ftl1	0
Chchd10	0
Slc4a4	0
Ret	0
Lsp1	0
Rps29	0
Tmem176a	0
Apom	0
Rpl21	0
Cbr1	0
Acsm2	0
Miox	0
Hsp90ab1	0
Pck1	0
Rpl9	0
Cyp2d26	0
Mt1	0
Idh1	0
Rps11	0
Fabp3	0
Serpina6	0
Tmsb4x	0
Rplp1	0
Rps27	0
Tmem176b	0
Sox9	0
Hao2	0
Rps16	0
Ttc28	0
Slc17a1	0
Sat1	0
Mest	0
Mdh1	0
Uncx	0
Fth1	0
Wfdc2	0
Aspa	0
Rps13	0
Cpn1	0
Sord	0
Galnt11	0
Rpl17	0
Rpl18	0
Rpl15	0
Rps23	0
Atp1a1	0
Rbm47	0
Pcbd1	0
Stmn1	0
Mdk	0
Dab2	0
Gm10639	0
Hmgb1	0
Cma1	0
Mep1b	0
Spp1	0
Akap12	0
Ldhb	0
Rpl30	0
Tmem37	0
Hmgb2	0
Rpl19	0
Top2a	0
Tmem213	0
Ttr	0
4931406C07Rik	0
Rpl37a	0
Acot13	0
Keg1	0
Dcxr	0
Tst	0
Epcam	0
Clmp	0
Meis2	0
Defb19	0
Tpsb2	0
Fau	0
Amn	0
Rpl39	0
Fxyd6	0
Csad	0
Rpl10a	0
Hoga1	0
Atpif1	0
Slc12a1	0
Rpl28	0
Tmem252	0
Rpl7	0
Mia	0
Tril	0
Rpl34	0
0610005C13Rik	0
Rps2	0
Cryab	0
Hmga2	0
Cdh16	0
H2afz	0
Npm1	0
Glud1	0
Ptn	0
Gcnt1	0
Sox11	0
Rpl11	0
Rpl35a	0
Tpt1	0
Pax2	0
Slc22a13	0
Rbp1	0
Cped1	0
Gas1	0
Lrpap1	0
Rplp2	0
Afp	0
Fgfr1	0
Cyb5a	0
Gata3	0
Iah1	9.43185e-303
Cpa3	0
Esd	1.89065e-299
Atp6v1a	8.46751e-299
Ms4a2	1.74072e-301
Cryl1	7.14601e-298
Rpl36a	3.88349e-298
Mki67	5.21435e-297
Acaa1b	1.43272e-296
Prodh2	1.64456e-291
Rps21	1.01647e-291
Pcx	1.41765e-290
Slc7a13	5.04659e-291
Chil4	4.79529e-292
Tubb5	3.25563e-289
Rpl6	1.26224e-290
Pth1r	8.44744e-289
Gclm	2.46534e-286
Krt8	4.99654e-286
Ccnd1	1.22082e-285
Mgp	1.36585e-284
Col1a1	5.50163e-283
Lgmn	1.30543e-282
Dao	3.71875e-281
Slc3a1	3.54861e-281
Aqp1	1.56948e-280
Cox8a	6.03479e-279
Rpl24	5.74097e-279
Ddah1	7.0333e-277
Pclaf	1.87629e-276
Tmsb10	5.58436e-274
Wnt11	8.67344e-275
Grhpr	1.53147e-271
Rpl29	2.08465e-272
Slc22a8	6.10896e-270
Gpx1	1.71786e-268
Cldn2	1.58953e-266
Gas2	4.3213e-265
Tgfbi	1.24525e-263
Rpl37	2.42002e-264
mt-Nd3	1.16824e-262
Rab11a	8.73587e-259
Chpt1	2.73876e-258
Six2	1.95073e-258
Wnt4	2.72081e-255
Gm4450	1.55459e-254
Cenpf	8.08429e-252
Cda	1.07247e-249
Tmbim4	3.6393e-249
Itga1	2.869e-248
Rps3	1.43934e-248
Slc23a1	5.11875e-247
Slc6a18	1.14363e-246
Aqp3	3.94484e-246
Hmgcs1	1.92898e-243
Calb1	2.25525e-242
Acadm	1.28372e-239
Abcg2	3.29542e-239
Gk	6.02984e-239
Sparc	4.44013e-238
Malat1	2.81255e-237
Uqcr10	1.72349e-236
Robo2	2.09755e-233
Cldn8	2.25037e-232
Rpl10	7.40893e-233
Rpl8	7.11621e-232
Slc7a12	2.22155e-231
Sostdc1	2.86289e-230
Slc22a2	7.30424e-230
Hoxc8	1.3482e-229
Kng2	8.17951e-229
Car2	2.45355e-228
Eya1	1.90072e-228
Sod3	8.59596e-228
Clcnkb	1.44712e-227
Ifit3b	7.78898e-242
Qdpr	1.68014e-224
Cyp2j5	4.37863e-221
Kl	1.18048e-218
Acadl	2.29981e-218
Gpc4	5.73601e-216
Rpl14	3.21843e-215
Tpm1	2.26534e-214
Scp2	3.69796e-214
Akr7a5	3.95773e-214
Fmo1	4.42848e-213
Eef1b2	2.77173e-212
Defb1	6.84436e-211
Wt1	5.44656e-209
Tsc22d1	3.74193e-208
Rps25	1.24441e-208
Gss	1.35914e-206
Lhx1	3.84136e-206
Cox4i1	2.70522e-205
Tfcp2l1	7.01316e-204
Ndufa6	4.22599e-203
Il33	3.69787e-202
Cox5a	1.76813e-201
Ctsh	6.82727e-199
Neat1	3.01345e-197
Rpl3	8.77061e-197
Lamp2	4.08346e-196
Car4	5.87161e-196
Hnrnpa1	6.54341e-196
Serpina10	5.25944e-200
Cox6c	7.12499e-193
Msmp	1.94234e-201
Mal	2.65493e-191
Cldn7	3.30753e-190
Anp32b	8.55437e-190
Serpina1a	1.07658e-188
Bphl	5.32862e-188
Cystm1	3.85942e-186
Vim	1.90927e-185
Thnsl2	3.27113e-185
Cubn	1.02474e-183
mt-Nd4l	9.64725e-181
Tmbim6	1.33282e-180
Cryz	3.32469e-180
S100a6	4.42777e-180
Tagln	2.48364e-179
Osr2	1.43305e-178
Adamts1	3.58498e-178
Mgst3	1.87895e-177
Tmem229a	2.51702e-177
Ctsl	5.08674e-177
Lactb2	7.36994e-177
Krt18	5.58754e-176
Cox5b	3.94782e-176
Dpp4	1.5915e-175
Pah	5.56911e-177
Col2a1	5.77954e-175
Hsd11b2	1.21529e-174
Apoe	5.26542e-174
Fstl1	5.84105e-174
Cald1	5.89831e-174
Kcnj15	1.58747e-173
Cyp11a1	4.51733e-186
Ezr	1.66762e-172
Cldn10	2.8962e-172
Ech1	3.36116e-172
Slc25a5	4.21885e-172
Fos	1.23767e-170
Gpx4	3.15273e-170
Tpm2	5.64619e-170
Slc22a19	1.13112e-168
Gm19950	3.12062e-168
Cox7b	4.33331e-168
Snap91	5.02379e-168
Sephs2	1.23561e-167
Capn6	9.68749e-168
Akr1c19	4.34343e-167
Defb29	1.56803e-166
Smim24	1.97062e-166
Gipc2	2.35991e-166
Fmo2	1.8822e-166
Atp5b	4.01167e-166
Hoxc10	6.84739e-164
Col4a1	5.62882e-163
Fbn2	5.21649e-162
Glyat	1.65128e-161
Gstt2	7.91488e-161
Susd3	6.70434e-160
Rpl22	2.24122e-159
Ifit3	5.49599e-162
Slc51b	9.02992e-159
Cth	2.43294e-158
Atp5g1	7.42923e-158
Slc9a3r1	4.18382e-157
Hnf4a	4.10647e-157
Slc2a2	2.05841e-156
Cmbl	4.19195e-156
Prc1	1.11894e-155
Ncam1	1.95434e-155
H3f3a	2.24352e-154
Lgr4	1.31818e-153
Adamts5	1.05212e-153
Atp6v1g3	1.87006e-150
Fgb	3.07628e-150
Sfrp2	2.12801e-148
AU015791	5.47032e-149
Marcksl1	1.27143e-147
Etv4	2.62887e-147
Gm45792	3.65727e-147
Tpx2	2.63196e-145
Sema3c	4.92092e-145
Cyp4a31	4.27674e-144
Crym	2.81759e-144
Prdx1	1.0932e-143
Enpp2	3.18485e-143
Col18a1	1.32747e-142
Wfdc15b	1.92703e-142
Id3	3.30499e-142
Fbp2	1.09432e-141
Aqp4	3.15142e-142
Gsr	3.16595e-141
Atp6v1g1	2.39053e-139
Itm2b	2.24154e-139
Col3a1	2.8188e-139
Birc5	2.62152e-139
Rpl5	1.82323e-139
Slc25a10	4.04172e-139
Atp5o.1	3.00037e-138
Col1a2	6.59514e-138
Csrp2	1.15065e-137
Nudt4	2.82294e-137
Tmigd1	6.71788e-138
AI314278	4.65964e-137
Pappa2	8.19903e-138
H19	6.94588e-136
Enpep	9.42839e-136
Sfrp1	1.59141e-135
Ube2c	1.88625e-135
Siva1	9.60482e-135
Prdx5	1.31497e-134
Rack1	8.25728e-135
Cks1b	7.31414e-134
Ace	4.94724e-134
Bdh2	1.66241e-133
Abhd2	2.77697e-133
Fzd2	7.69951e-133
Aldh6a1	3.27653e-132
Tcf4	5.84055e-132
Atp5g3	9.9648e-132
Bicc1	1.27832e-131
Dnajc19	1.02526e-129
Krt7	8.84484e-130
Slc12a3	1.47557e-129
Fabp4	3.18898e-129
Tuba1b	3.96446e-129
Hba-a2	3.5353e-130
S100a11	5.60765e-128
Eya4	7.88788e-128
Txndc17	3.22758e-127
Arhgdib	4.24549e-127
Hspb1	4.39509e-127
Apela	1.72117e-126
Rps15	3.32728e-126
Pam	1.19211e-125
Cyp4a10	9.15427e-126
Hebp1	5.4856e-125
Mme	1.50585e-124
Hykk	2.00366e-124
Slc39a5	3.72442e-124
Cenpa	1.57573e-123
Slc12a2	3.9467e-123
Ran	2.39112e-122
Cndp2	2.11228e-122
Cox7c	1.83524e-122
Id2	2.89845e-122
Ncl	3.54455e-122
Slc6a13	8.7039e-122
Moxd1	5.11326e-123
Slc22a1	1.47281e-120
Rasl11a	1.38168e-119
Atp6v1e1	2.25578e-119
Cideb	1.95329e-119
Rpl23a	1.76263e-116
Auts2	4.73636e-116
H2afv	4.84446e-116
Kdm2b	2.01719e-115
Sox4	2.75416e-115
Entpd5	2.24151e-115
Rpl35	4.80391e-115
Tuba4a	6.20835e-114
Jun	2.40489e-113
Slc7a7	1.83226e-113
Mettl7b	4.18125e-113
Cenpe	4.89454e-113
Tmem150a	7.91886e-113
Egr1	1.42156e-112
Prlr	4.71722e-113
Ppargc1a	1.5678e-112
Atp5a1	2.8508e-112
Ramp2	3.92611e-112
Etfb	4.49676e-112
Vmp1	4.5247e-112
Gucy1a1	4.51563e-112
Usmg5	4.75622e-111
Uqcr11	7.35223e-111
Ly6e	2.09754e-110
Marcks	5.7567e-110
Cdk1	6.54808e-109
Fads3	7.43613e-108
Serpinf2	8.13004e-108
Unc5c	1.48641e-107
Neu1	3.09249e-107
Vamp8	6.41822e-107
Ndufc1	6.45782e-107
Fabp5	1.59292e-106
Uqcrb	1.64098e-106
Ivns1abp	4.18603e-106
Mfsd4b1	2.1932e-105
Elf5	9.09164e-106
Mettl26	5.55381e-105
Gstm5	7.32758e-105
Sec14l1	2.27098e-103
Plscr2	2.95572e-103
Meg3	2.08088e-103
Siglecg	3.8065e-104
Rspo1	2.56855e-103
Rps6	6.68771e-103
Set	3.51441e-102
Tpi1	4.51072e-102
Aldoa	6.65846e-102
Tkfc	6.10055e-102
Slc5a1	5.69634e-102
Prss8	3.60729e-101
Elavl4	1.40962e-101
Dek	5.47277e-101
Nr2f2	6.38736e-101
Shisa2	1.19392e-100
Slc7a8	2.60596e-100
Itga8	1.90137e-99
Myo6	3.12126e-99
Slco1a6	9.23108e-100
Abca3	3.89214e-99
Cp	4.06584e-100
Ebf1	1.03904e-98
Paqr5	8.44796e-98
Rab3ip	1.24797e-97
Asb9	1.0075e-97
Tfap2b	2.07379e-97
Zbtb20	1.60814e-96
Gm16010	8.79553e-97
Traf1	9.65058e-97
Timp3	4.39949e-96
G6pc	1.65714e-96
Naca	3.63135e-96
H1fx	8.73626e-96
Cela1	1.45175e-95
mt-Nd5	2.3267e-95
Nasp	3.32912e-95
G6pc2	9.96794e-98
Plet1	4.89821e-95
Ndufb8	1.24518e-94
Dag1	2.43596e-94
Slco4c1	1.00123e-95
Lgals1	3.36245e-94
Grina	3.96681e-94
Oxct1	7.20893e-94
Slc25a4	8.11161e-94
Selenbp1	7.87574e-94
Pter	1.17379e-93
Hint1	2.13941e-93
Rhcg	3.15114e-93
Cdca8	5.05253e-93
Ranbp3l	2.77377e-93
Peg3	1.40211e-92
Gapdh	1.50002e-92
Tpmt	1.62301e-92
Tshz2	3.61437e-92
Sh3bgrl3	7.54763e-92
Fah	8.21806e-92
Emp3	1.31081e-91
Ndufb4	2.64688e-91
Slc5a12	1.14168e-91
Atad2	4.38436e-91
Kif26b	6.16559e-91
Btbd11	2.92846e-91
Lhx1os	1.31781e-90
Psip1	9.07401e-90
Gfra1	1.24329e-89
Ndufb9	6.1708e-89
Ddt	9.14092e-89
Hbb-bt	1.34324e-89
Calr	2.65965e-88
Uqcrq	2.62331e-88
Ascc1	2.88153e-88
Umod	9.50903e-88
Ppia	7.30901e-88
Cdh6	3.14666e-87
Gabarap	4.73922e-87
Rpl36	2.43352e-87
Smc2	7.52884e-87
Gstz1	1.4108e-86
Slc6a6	6.77235e-86
Slc22a12	4.42402e-86
Amacr	6.85865e-86
Hs3st3b1	5.6454e-86
Hsd17b2	5.47483e-86
Tmem52b	2.27458e-85
Clu	7.17889e-85
Tinagl1	7.58201e-85
Adh1	1.2981e-84
Ptger1	1.57141e-84
Atox1	4.76959e-84
Hist1h2ap	4.81752e-84
Hnrnpab	7.30791e-84
Junb	7.58523e-84
Enc1	4.80084e-84
Gpc6	7.58523e-84
Atp5h	9.35693e-84
H2afx	1.15228e-83
Cdh2	1.22794e-83
Vdac1	7.48226e-83
Smarcc1	8.54483e-83
Hoxc9	1.26414e-82
Ndufab1	2.11129e-82
S100a10	2.24067e-82
Cdkn1a	3.49444e-82
Cdh11	6.61954e-82
Spint2	1.50404e-81
Corin	3.77426e-82
Hmgcs2	4.06105e-81
Hmgn2	6.482e-81
Steap2	5.56312e-81
Foxc1	7.61914e-81
Akr1a1	1.13951e-80
4833439L19Rik	1.37446e-80
Hist1h1b	1.46321e-80
Cib1	3.89337e-80
Fibin	2.9077e-80
Lhfp	4.28374e-80
Scnn1b	4.71887e-80
Slc15a2	5.11934e-80
Cdca3	7.1127e-80
Hba-a1	2.32853e-80
Cyc1	1.96738e-79
Nedd4	5.76446e-79
Ranbp1	1.78089e-78
Ndufa4	2.19791e-78
H3f3b	2.69987e-78
Eef1g	8.10081e-78
Cited2	9.45144e-78
Sigirr	6.63115e-78
Srsf3	1.14735e-77
Chchd2	7.46695e-78
Sobp	1.29249e-77
Rps28	1.58792e-77
Vcam1	2.51825e-77
Palm3	6.90136e-77
Sdhb	1.57282e-76
Slc22a30	1.94644e-76
Ace2	2.73752e-76
Atp5j	4.63099e-76
Meis1	5.71456e-76
Col4a2	1.68442e-75
Mecom	1.95054e-75
Hint2	2.74522e-75
Jund	5.90472e-75
Ear2	3.35118e-95
Stard10	5.52368e-75
Ppp1r1a	6.00602e-75
S100a1	7.76015e-75
Hmgn1	7.76015e-75
1700011H14Rik	8.30537e-75
Nap1l1	1.42703e-74
Sncaip	1.07623e-74
Ppp1r14b	2.68826e-74
Cldn3	2.02574e-74
Igfbp5	3.14392e-74
Lamp1	3.81262e-74
Lockd	3.18326e-74
Aco2	5.3103e-74
Glul	5.4274e-74
Cgref1	4.24121e-74
Acy3	7.58615e-74
Gm17750	3.28134e-73
Pnmt	6.13651e-74
Dut	4.09336e-73
AC132444.6	9.418e-114
Mpc1	2.12116e-72
Pxmp2	2.13827e-72
Rspo3	3.6023e-72
Lgals3	8.47894e-72
Fgf8	6.03155e-72
Ptpn13	1.36485e-71
Dcdc2a	1.9594e-71
Tmem45b	2.13487e-71
Cks2	4.4076e-71
Sod2	7.47892e-71
Car15	1.78797e-72
Sct	1.32382e-70
Spc24	2.29378e-70
Slc18a1	1.43582e-70
Igfbp4	7.13735e-70
1500015O10Rik	2.82277e-69
Depdc1a	3.75061e-69
Mcm7	1.56099e-68
Arg2	8.13747e-69
Fam162a	4.14182e-68
Serbp1	1.02443e-67
Slc5a10	4.27906e-68
Rpl4	1.1431e-67
Slc1a3	9.42644e-68
Vldlr	2.34496e-67
Tuba1a	2.76921e-67
Nusap1	2.39099e-67
Hmcn1	3.43291e-67
Fubp1	4.17954e-67
Pcbp2	4.47825e-67
Ccnb2	4.90555e-67
Id1	9.656e-67
Mfap2	9.24217e-67
Sumo2	1.42311e-66
Uqcrfs1	1.49989e-66
Eif3f	1.68755e-66
Hoxc6	1.51116e-66
Fitm1	1.9221e-66
Tubb4b	3.26796e-66
Atp2b1	3.28392e-66
Uqcrc1	3.30822e-66
Sucnr1	2.48808e-66
Cdhr5	3.49719e-66
Slc7a9	5.11477e-66
Gm45069	1.51608e-98
Atp6v0b	2.04107e-65
Kif11	1.2656e-65
Suclg1	2.7693e-65
Ndufb10	3.24179e-65
Tacstd2	4.01508e-65
Serpine2	4.17296e-65
Hpn	8.89061e-65
Irx1	1.19662e-64
Kif21a	2.80362e-64
Ptprs	3.17579e-64
Cisd1	3.85026e-64
Tmem100	2.99613e-64
Atp5d	3.89607e-64
Col4a4	4.37892e-64
Slc25a3	4.80366e-64
Gm42418	5.92182e-64
Fuca2	9.13503e-64
Foxd1	1.03589e-63
Klk1	2.6687e-63
Sdc4	8.42921e-63
Chd4	9.93171e-63
Cldn19	1.25193e-62
Ktn1	1.84999e-62
Cltc	2.62603e-62
Mt2	3.01388e-62
Susd2	2.38334e-62
Slc6a20b	3.51205e-62
Sec62	7.26475e-62
Hoxb8	8.74085e-62
Pdzd2	6.70221e-62
Cd5l	1.48647e-74
Gpd1	1.03867e-61
Pipox	1.07291e-61
Hspe1	1.81111e-61
Hoxd11	2.0402e-61
Gxylt2	1.97215e-61
Fhl2	2.86037e-61
Btc	2.28163e-61
Bub1b	2.93598e-61
Eprn	2.86768e-61
Clrn3	3.86805e-61
Agxt2	4.76434e-61
Mrpl12	6.9072e-61
Incenp	7.68171e-61
Kcnq1ot1	1.16578e-60
Cox7a2	1.57657e-60
Ier2	2.3737e-60
Slc47a1	1.77202e-60
Hnrnpu	3.20556e-60
Abhd17c	3.15441e-60
Cox6b1	3.15441e-60
Cpe	3.39885e-60
Lmnb1	4.71937e-60
Aadac	4.25915e-60
Cd24a	8.91243e-60
Cycs	9.08074e-60
Xylb	7.80743e-60
Mex3a	1.03692e-59
Tspan8	1.17841e-59
Tesc	1.07822e-59
Phyh	2.18425e-59
Smc4	5.69449e-59
Npr3	3.53434e-59
Ncoa7	1.75681e-58
Itga6	2.46685e-58
Mien1	3.68311e-58
Sfxn1	9.28269e-58
Myh10	1.47629e-57
Snhg11	5.72421e-58
Arl4c	2.06571e-57
Gjc1	2.5427e-57
Il1rl1	3.44589e-67
Gng12	3.77558e-57
Cotl1	4.5023e-57
Cstb	5.75167e-57
Larp1b	9.63185e-57
Dpep1	9.45386e-57
Taldo1	3.24548e-56
Hgd	1.98065e-56
Gpc3	3.94928e-56
Ugt2b34	2.06164e-56
Ascl4	1.53589e-57
Kif23	6.32412e-56
Ltbp1	1.01214e-55
Bhmt2	1.00195e-55
Tra2a	2.31462e-55
Tns1	2.42219e-55
Ezh2	2.59749e-55
Aspm	1.59452e-55
2200002D01Rik	4.09636e-55
Myl12b	7.5379e-55
Nit2	7.13689e-55
Crip1	1.36756e-54
Grb10	1.69774e-54
Eif3a	1.7769e-54
Kcnq4	6.97881e-70
Osr1	1.05159e-54
Atp5c1	2.70983e-54
Smim1	3.47804e-54
Mfap4	5.0852e-54
Ppt2	6.3578e-54
Wnt9b	3.24492e-54
Clec18a	1.21756e-53
Ccnb1	1.72441e-53
Pcp4	2.7121e-53
Gsn	2.6195e-53
Rem1	3.12555e-53
Racgap1	3.08987e-53
Acsm1	3.30436e-53
Nfib	5.87828e-53
Arhgap24	5.95535e-53
Atp6v0e	6.53356e-53
Aldh4a1	6.48236e-53
Atp5l	8.88375e-53
Papss2	9.46012e-53
Retreg1	1.14098e-52
Ccnd2	1.28635e-52
Marco	5.8205e-60
Sall1	1.61915e-52
Cyp4a14	6.22045e-54
Fcna	5.86615e-55
Selenoh	3.10792e-52
Olfml2a	1.00555e-53
Mogat2	1.75551e-52
Pbx1	6.67948e-52
Slc16a1	5.57644e-52
Lig1	8.40476e-52
Loxl1	1.11855e-51
Nt5dc2	2.27057e-51
Uhrf1	2.5629e-51
Abhd14b	2.91681e-51
Hmgb3	3.57827e-51
Slc17a3	3.02282e-51
Pantr1	5.20404e-51
Kif15	4.92177e-51
Wwc1	6.54686e-51
Rai14	7.61419e-51
Hnrnpd	9.1788e-51
Nucks1	1.0502e-50
Acot1	1.12483e-50
Ndufs5	1.3265e-50
Rbpms	1.57616e-50
Asl	1.63684e-50
Mif	1.85538e-50
Edf1	2.09204e-50
Hadh	5.27995e-50
App	5.94633e-50
Ctsa	6.03361e-50
Bcl2	5.62434e-50
Cpxm1	6.13158e-50
Cbx3	8.44761e-50
Snrpd1	1.11531e-49
Ifitm3	1.59486e-49
Abcd4	1.55923e-49
Msn	2.63258e-49
Limch1	2.44666e-49
Thbs1	3.49749e-49
Fahd1	5.39327e-49
Ecm1	4.37192e-49
Pgam2	6.12322e-49
Gucd1	7.76473e-49
Mrps36	1.57469e-48
Snrpe	1.66438e-48
Tcea3	2.01331e-48
Nceh1	3.52471e-48
Mdh2	4.55854e-48
Ccna2	3.56563e-48
Cbx1	7.11078e-48
Mgst1	8.63102e-48
Ank3	1.43341e-47
Hnrnpa0	1.4582e-47
Cox6a1	2.23001e-47
Ndufv3	2.88981e-47
Acta2	2.71814e-47
Slc1a1	2.08123e-47
Slc37a4	2.9666e-47
Itpr1	3.87252e-47
Dapl1	2.89204e-47
Jag1	5.32329e-47
Srsf7	6.79733e-47
Gpr137b	6.42606e-47
Hspa9	1.33703e-46
Irx3	1.57708e-46
Tmpo	2.2747e-46
Ctsb	2.41031e-46
Pbk	2.0008e-46
Ankrd1	5.16554e-48
Ndufs6	2.74021e-46
Plagl1	2.48306e-46
Etv5	2.19885e-46
Cyp24a1	1.53735e-46
Ahnak	4.0802e-46
Meox1	2.26745e-46
Nfia	4.52959e-46
Acsl1	4.41976e-46
Sri	5.08111e-46
C1s1	3.67656e-46
Pkm	5.39882e-46
Fgf1	4.02824e-46
Ybx3	6.18398e-46
Rnaset2a	6.18491e-46
Fosb	6.50823e-46
Vil1	7.63038e-46
Slc22a29	6.68736e-46
Rbm3	1.20571e-45
Supt16	1.73637e-45
Alcam	2.32226e-45
Phgdh	3.0639e-45
Calm3	3.59108e-45
Hnrnpr	4.2459e-45
Scrn1	8.6611e-46
Gpm6a	3.20125e-45
Rpl38	3.51714e-45
Psmd3	6.0583e-45
Car12	6.07794e-45
Hbb-bs	4.72165e-45
Smdt1	7.56192e-45
Cldn5	7.5442e-45
Vps8	8.1643e-45
Ndufb6	1.28528e-44
Nus1	1.61916e-44
Tinag	1.4865e-44
Phlda3	1.83616e-44
9230102O04Rik	2.22746e-44
Vnn1	2.03219e-44
2410015M20Rik	3.4228e-44
Bex2	3.26232e-44
Chka	4.93723e-44
Calm1	4.94854e-44
Upb1	3.47677e-44
Cyp2e1	1.35576e-45
Gm29418	3.99605e-48
Cygb	3.50774e-44
Cntn1	4.2491e-45
Plpp2	1.0936e-43
Qprt	1.11365e-43
Sfpq	1.94689e-43
Akr1c21	2.62151e-43
Ubb	2.8138e-43
Snrpg	5.26516e-43
Atrx	6.8417e-43
Rps17	6.95918e-43
Nkain4	4.67679e-43
Dhrs4	1.3845e-42
Baiap2l2	1.71421e-42
Atp5k	2.133e-42
Rab25	1.84726e-42
Macrod2	2.40034e-42
Aes	3.0628e-42
Pou3f3	3.07674e-42
Hist1h2bc	3.93997e-42
Cpt2	3.83521e-42
Ubc	5.69795e-42
Atp12a	3.94683e-42
Ywhaz	1.03629e-41
Ctsd	1.14373e-41
Eaf2	9.84554e-42
Blvra	1.73055e-41
Cldn1	1.24354e-41
Eps8	1.93736e-41
Atp2a2	2.38458e-41
Efhd1	2.01289e-41
Myl6	2.94374e-41
Atp5f1	3.17051e-41
Msi2	4.80088e-41
Atp6v0a4	6.20721e-41
Smpdl3a	7.52002e-41
Stc1	6.36504e-41
Dynll1	9.01232e-41
Hmmr	9.80006e-41
Bmp4	1.24776e-40
Socs2	1.79652e-40
Pfdn1	2.05167e-40
Ckap2l	1.42728e-40
Adgrg1	2.23334e-40
Rgs5	2.23334e-40
Snrpd2	3.49983e-40
Kif12	4.06741e-40
Hjurp	4.85271e-40
Gcsh	6.43681e-40
Slc39a8	5.24228e-40
P4hb	7.91841e-40
Actn1	8.5146e-40
Tspan13	8.76835e-40
Cox7a2l	1.06178e-39
Emilin1	1.36363e-39
Ldha	2.04521e-39
Ndufa13	2.09974e-39
Defb25	1.38678e-39
Rmst	1.78318e-39
Dnmt1	2.74329e-39
Slc3a2	3.07599e-39
Slc38a2	3.23248e-39
Slc6a7	5.77597e-53
Fn1	3.63713e-39
Lyar	4.60907e-39
Cadm1	8.50511e-39
Trim7	7.20176e-39
Lamb1	1.02749e-38
Hoxd8	1.07745e-38
Snrpf	1.19e-38
Btg2	1.2499e-38
Kazald1	1.00418e-38
Psma4	1.57883e-38
Npy	1.06598e-38
Fzd4	2.1219e-38
Arl6ip1	2.29345e-38
Ntn4	1.42467e-38
Bnip3l	2.37852e-38
Pdap1	2.75588e-38
4430402I18Rik	2.02381e-38
Tox3	2.65412e-38
Col12a1	1.78502e-38
Atp6v1b2	3.50167e-38
Cdkl1	3.60663e-38
Prmt1	5.74089e-38
Lsm2	5.76443e-38
Fus	6.24365e-38
Tubb6	4.41504e-38
H2afj	7.71325e-38
Tnfaip8	7.85948e-38
Pgk1	9.88055e-38
Fbln5	8.49882e-38
Eef2	1.07489e-37
Cxxc5	1.28427e-37
Atp11a	1.15781e-37
Mal2	1.12386e-37
Nfix	1.77271e-37
Hbegf	2.32522e-37
Nme1	2.81657e-37
Hoxc4	2.28592e-37
Hoxb9	3.32043e-37
Ppp2r2b	7.67313e-38
Wnk1	3.64351e-37
Bmp2	1.85231e-37
Paqr9	3.7292e-37
2020-09-04	9.41497e-37
Acot3	6.00892e-37
Ndufs7	1.13938e-36
Smarca5	1.2199e-36
Tmprss2	1.09235e-36
Rpl13a	1.38638e-36
Cldn6	1.60854e-36
Serf1	1.99634e-36
Ednrb	2.32346e-36
Ndufa8	3.71563e-36
Psap	3.85766e-36
Cpeb4	3.73877e-36
Cdk4	6.34098e-36
Etnk1	6.43348e-36
Rab11fip3	5.04516e-36
Alyref	7.19167e-36
Pmp22	5.98573e-36
Atp6v1f	8.91563e-36
Cfh	1.00121e-35
Lrp4	5.40788e-36
Rpl7a	1.24258e-35
Anp32e	1.37323e-35
Bst1	4.17477e-37
Scx	1.12568e-35
Uqcrc2	1.61858e-35
Slc22a27	9.76652e-36
Timm13	2.06851e-35
Ccdc34	2.43961e-35
Ccs	2.42581e-35
Amph	1.94951e-35
2010107E04Rik	3.50017e-35
Cenpm	3.6478e-35
Mcpt4	1.40368e-61
Cfl1	9.31805e-35
Lpp	1.07274e-34
Bpnt1	1.03442e-34
Ctnnd2	2.37702e-35
Emb	1.19206e-34
Xpnpep2	1.06278e-34
Map1b	1.89684e-34
Syne2	2.56165e-34
Hnf1b	2.5691e-34
Cdca7	2.40583e-34
Hnrnpa2b1	3.22126e-34
Pnn	3.32501e-34
Scnn1g	2.79995e-34
Ctxn1	4.16038e-34
Aldh1a2	4.32874e-34
Klf6	4.29844e-34
H2afy	5.10131e-34
Phip	5.12559e-34
Gm266	5.74724e-34
Atp5j2	5.75773e-34
Abca13	3.95123e-34
Map7	6.70753e-34
Hnrnpa3	9.60308e-34
Hibadh	9.63362e-34
Nat8	4.56385e-34
Ugt2b37	8.42214e-34
Gm853	1.73616e-34
Syne4	1.22229e-33
Mfsd4b5	9.45128e-34
Tpp1	1.42529e-33
Cpox	1.52933e-33
Tmem238	1.60463e-33
Ptpn14	1.65136e-33
Ndufb11	2.01308e-33
Gstm1	2.49251e-33
2610528J11Rik	2.49251e-33
Sdhc	3.14113e-33
Tmem256	3.75246e-33
Tes	3.6534e-33
Eif4g2	4.97686e-33
2610028E06Rik	2.35558e-33
Sdhd	6.81906e-33
Cntln	1.07997e-32
Mis18bp1	9.07664e-33
Cyfip2	1.09802e-32
Tpsab1	3.36087e-37
Eva1b	1.47165e-32
Map3k1	1.47681e-32
Sf3b3	2.07378e-32
Aqp11	2.13145e-32
Ndufs3	2.79116e-32
Gja1	2.80735e-32
Mcrip2	3.12258e-32
Sfxn2	3.37989e-32
Acox1	4.17048e-32
Fdx1	4.77798e-32
Park7	5.03498e-32
Abcc2	4.05102e-32
Mns1	4.83426e-32
Plau	5.01774e-32
Rnf128	5.94093e-32
Kif20b	5.30928e-32
Krtap17-1	1.84603e-33
Nav2	7.30292e-32
Atp6v1b1	7.41549e-32
Pabpc1	1.00537e-31
Il17rd	9.44473e-32
Arhgap29	1.09806e-31
Wls	1.59893e-31
Ube2s	1.65532e-31
Sgpp1	1.63546e-31
Smc1a	1.97994e-31
Ier3	1.93365e-31
Ndufa12	2.53772e-31
Ywhae	2.61104e-31
Nop58	2.93101e-31
Cxcr4	3.09113e-31
Pdgfc	4.81217e-31
Foxq1	6.04843e-31
Anln	5.10792e-31
Dmkn	1.01115e-38
Arpp19	9.73712e-31
Lipa	9.44632e-31
Samd5	6.39335e-31
Prelid1	1.36508e-30
Snx7	1.32812e-30
Sardh	1.36057e-30
Fam107b	1.36705e-30
Cyr61	1.68558e-30
Ext1	1.69524e-30
Ankrd33b	1.55771e-30
Twist1	7.41941e-31
Tpr	2.55489e-30
Gm10714	1.84818e-59
2510002D24Rik	2.94226e-30
Mfsd1	2.90846e-30
Qk	3.08271e-30
Dst	4.87855e-30
Sptbn1	5.10428e-30
Psma7	5.13169e-30
Nop56	5.41662e-30
Jpt1	6.61878e-30
Picalm	6.80484e-30
Ndufa7	7.03929e-30
Tprkb	6.71845e-30
Hist3h2ba	7.14213e-30
Tecr	9.20959e-30
Minos1	1.00509e-29
Abcg5	6.12965e-38
Csf1r	1.04769e-29
Ifitm1	1.65205e-29
Dhcr24	2.56489e-29
Camk2d	2.72496e-29
Smagp	2.96359e-29
Gsta4	3.29664e-29
Kcnj1	2.71605e-29
Cds1	3.12623e-29
Fggy	3.19934e-29
Ctdspl	3.86536e-29
Gsta3	3.4746e-29
Ndufa5	4.24222e-29
Gas6	4.49819e-29
Slc23a3	3.06299e-29
Spry2	6.78295e-29
Pla1a	5.97417e-29
Eln	4.97717e-29
Snhg18	8.56557e-29
Arhgef28	8.16073e-29
Nuak1	8.64357e-29
Ush1c	1.00198e-28
Apex1	1.21987e-28
Vps29	1.34117e-28
Nedd4l	1.38084e-28
Cdc20	1.33817e-28
Abcc3	3.8059e-29
Slc43a2	1.37911e-28
Hirip3	1.56923e-28
Msra	1.61326e-28
Anp32a	1.83168e-28
Hmx2	9.2328e-29
Clec2h	6.6999e-30
Myl12a	2.53894e-28
Aif1l	2.53894e-28
Dnajc9	2.63831e-28
Pdgfa	2.93739e-28
Mcm4	3.35648e-28
Hspd1	4.19938e-28
Fmc1	4.85327e-28
Sgo2a	3.91188e-28
Acadvl	5.57181e-28
Tmem59	5.95194e-28
Srrm1	6.68303e-28
Caprin1	6.68303e-28
Cntfr	8.34349e-28
Romo1	1.15343e-27
Bcam	1.24604e-27
Hist1h2ae	1.28172e-27
Lox	8.50714e-28
Eprs	2.14131e-27
Notch2	2.17025e-27
Zfp697	1.96748e-27
Stx7	2.20078e-27
Top1	2.42568e-27
Ndufa11	2.57537e-27
Ehf	1.88513e-27
Plk1	2.5716e-27
Tipin	3.30349e-27
Adcyap1r1	2.73626e-30
Eif4a1	3.68051e-27
B3gat2	3.20196e-27
Prdx6	4.06997e-27
Des	2.90855e-27
Slc38a1	4.69379e-27
Gnai1	4.7955e-27
Pebp1	5.66669e-27
Pfdn5	5.73249e-27
Cox17	6.08081e-27
Ndufb3	6.54266e-27
Epha4	5.98956e-27
Tia1	7.10889e-27
Cnn3	7.60753e-27
Ndufb2	1.00737e-26
Ankrd11	1.0225e-26
Mcm3	1.09673e-26
Usp2	1.13066e-26
Actg1	1.18215e-26
Cd36	8.80703e-27
Canx	1.4823e-26
Gm44941	5.75281e-56
Penk	1.4823e-26
2310039H08Rik	1.79338e-26
Pgm2l1	1.35119e-26
Cd9	1.83352e-26
Gpr83	2.41049e-39
Tcerg1	1.89255e-26
Id4	1.91105e-26
Prkaa2	1.98621e-26
Cdv3	2.24341e-26
Snx29	1.89806e-26
Cenpw	2.29646e-26
Sall3	1.33345e-26
Lamtor5	3.0896e-26
Ar	2.67737e-26
Slc6a19	1.46866e-26
Lpin2	4.12812e-26
Pkhd1	4.85433e-26
Slc19a1	4.96287e-26
Glyctk	4.54083e-26
Rad21	7.55483e-26
Slc40a1	7.29444e-26
Emid1	8.16957e-26
Fat3	4.5983e-26
Dtl	8.01336e-26
Bola3	9.50651e-26
Topbp1	9.34004e-26
Rnaset2b	1.001e-25
Ces1g	2.54547e-34
Ckmt1	9.0217e-26
Piezo2	9.15034e-26
2020-09-11	1.22081e-25
Negr1	8.95864e-26
Ugt2b5	8.53001e-26
Bex1	1.30704e-25
Trabd2b	1.35735e-25
Agrn	1.58874e-25
Zfp91	1.78657e-25
Tpd52l1	1.5796e-25
Hells	1.77798e-25
Nipsnap1	1.95288e-25
Aplp2	2.05841e-25
Ybx1	1.96354e-25
Uqcc2	2.09019e-25
Tcf21	2.03726e-25
Myl9	2.06939e-25
Ebp	2.15332e-25
Rcsd1	1.91601e-25
Ackr3	1.95719e-25
Dtna	1.97652e-25
Pecr	3.05523e-25
Gm3550	7.4835e-26
Ogdh	3.25257e-25
Atxn7l3b	3.69287e-25
Esco2	3.0256e-25
Gm14133	1.35775e-27
Btf3	4.22346e-25
Tomm20	4.71603e-25
Txn1	4.92446e-25
Nox4	4.05474e-25
Idh2	5.20607e-25
Lsm7	5.6637e-25
Dctpp1	6.14578e-25
Slc25a30	6.17072e-25
Hoxb4	6.69199e-25
Gatad1	6.94433e-25
Pla2g16	6.71668e-25
Clcnka	5.7745e-25
Hsd3b6	3.25257e-25
Fam241a	6.03183e-25
Rdh16	3.99975e-25
Tmem147	8.24263e-25
Zeb1	7.80091e-25
Gsta1	3.89734e-25
Cacnb4	6.56563e-25
Cobll1	9.61563e-25
Ndufa9	1.08838e-24
Serpinf1	1.08838e-24
Sgms2	1.12813e-24
Zfp36l1	1.44081e-24
Guca2b	1.10189e-24
Ptov1	1.82815e-24
Rcn2	1.82815e-24
Sucla2	1.91463e-24
Etfa	2.15582e-24
Sim1	1.82815e-24
Uap1l1	2.00452e-24
Bgn	2.13979e-24
Dact3	1.65358e-24
Sgo1	1.8357e-24
Prdx2	2.56258e-24
Slc25a13	2.48718e-24
Rpl27	2.60633e-24
Lamc2	2.55519e-24
Slc13a1	2.34718e-24
Basp1	3.27948e-24
Fhl1	3.28168e-24
Acot4	3.31967e-24
Gjb1	3.1704e-24
Hadha	4.09606e-24
Itgb6	3.78238e-24
Cdk2ap1	4.4668e-24
Tmem72	3.71809e-24
Zfp516	4.91532e-24
Ghr	4.98569e-24
Fras1	5.15958e-24
Lrrn1	3.92039e-24
Tspo	6.17103e-24
Nectin3	6.08535e-24
Timp2	6.17103e-24
Bach2	6.11342e-24
Top2b	8.43994e-24
Bcl6	1.6731e-26
Eci1	1.01368e-23
Cxxc4	8.02403e-24
Eps8l2	1.22705e-23
C1qtnf12	1.45281e-23
Srsf2	1.62423e-23
Crb3	1.53698e-23
Gm36278	6.3472e-37
Kif4	1.3752e-23
Veph1	1.73337e-23
Foxp1	1.89064e-23
Efnb1	2.34421e-23
Hoxb3	2.9436e-23
Gm15638	2.4743e-23
Igsf11	2.78513e-23
Gclc	3.5987e-23
Cst3	3.74454e-23
Eif5a	3.73714e-23
Nsa2	3.76824e-23
Fam213a	4.13947e-23
Phf14	4.32812e-23
Gm13855	3.45692e-23
Ccl5	7.18383e-24
Ostf1	4.83261e-23
Cryzl2	4.83699e-23
Aco1	6.21385e-23
Ndufv2	7.86493e-23
Acot2	8.40106e-23
2310043M15Rik	5.67874e-24
Hist1h4i	8.77254e-23
Mustn1	4.56714e-23
Ripply2	4.72584e-23
Rcn3	1.01103e-22
Higd2a	1.28362e-22
Pdcd4	1.35559e-22
Nudt19	1.41163e-22
Cyp27b1	8.75217e-23
Chn2	1.1878e-22
Car8	1.1819e-22
Ndufa2	1.88703e-22
Wdr89	1.96216e-22
Phb2	1.99288e-22
Eif5	2.04435e-22
Bclaf1	2.08528e-22
Bptf	2.10064e-22
Neil3	1.6772e-22
Ak4	1.76373e-22
Prr15l	2.34214e-22
Sh3bp5	2.37038e-22
Cdh1	2.56897e-22
Ndufb7	2.73589e-22
Ilf2	2.83551e-22
Got2	2.98737e-22
Bri3	3.56224e-22
Itgb8	3.03798e-22
Cers3	4.13073e-46
Tcf7l1	4.39946e-22
Mmp23	4.32106e-22
Ssr4	4.91776e-22
Lamc1	5.00265e-22
Hnrnpc	5.22865e-22
Ntm	4.24148e-22
Rrm1	5.0791e-22
Gm6225	4.32494e-33
Mcur1	5.32253e-22
Kcnn4	2.67446e-22
Emx2	6.60158e-22
Aebp1	6.725e-22
Pxmp4	6.85414e-22
Gng2	7.35762e-22
Ptms	8.21827e-22
Clic4	8.23602e-22
Gm35208	2.08136e-23
Slc16a7	7.88746e-22
Psmb5	9.99855e-22
Atp6v1d	9.89499e-22
Gm45076	5.27766e-23
5730403I07Rik	2.10026e-42
G3bp1	1.20567e-21
Mrpl42	1.22962e-21
Fam19a2	1.99194e-22
Cobl	1.09523e-21
Bmp3	1.15102e-21
Ndufb5	1.3633e-21
Lamtor2	1.52779e-21
Ddr2	7.12727e-22
Prdx4	1.58195e-21
Bex4	1.56356e-21
Sorbs2	1.60449e-21
Timd4	2.99583e-25
Map4k4	1.75188e-21
1700016C15Rik	1.04566e-21
Myo10	1.81648e-21
Eif1	1.86799e-21
Csnk1a1	2.32801e-21
Kcnj16	2.32655e-21
Mpped2	2.4377e-21
Manf	2.73495e-21
Banf1	2.81308e-21
Dnajc8	2.90399e-21
Fat1	3.0064e-21
Eif3k	3.31902e-21
Tceal9	3.47339e-21
Hspa8	3.26971e-21
Gnb3	9.92105e-23
Usp1	3.64824e-21
AW551984	2.21583e-21
Slc44a4	3.14699e-21
Tra2b	4.03006e-21
Metap2	4.7924e-21
Mrps21	5.00339e-21
Atp5g2	4.89487e-21
Ddx39b	5.26696e-21
Gmnn	5.08665e-21
Glis2	5.18695e-21
Pgpep1	5.25403e-21
Kcnq1	3.03589e-21
Smtnl2	5.76482e-21
Wasl	6.25157e-21
C1qb	5.1827e-21
Tmem106a	4.49725e-21
Kdm5b	7.81614e-21
Zfhx3	9.04148e-21
Enho	7.48262e-21
Syndig1l	2.24968e-40
Xylt1	8.44062e-21
2020-03-02	1.05767e-20
Plekhf2	1.00298e-20
Trp53	1.09665e-20
Dlgap5	9.2503e-21
Fbln1	1.10128e-20
Asb4	6.62935e-21
Gcdh	1.35734e-20
Hmox1	1.24646e-20
Emc6	1.65712e-20
Creb3l1	1.44758e-20
1810037I17Rik	1.73653e-20
Fbln2	1.18801e-20
Rnps1	1.93383e-20
Tyw3	1.66425e-20
Mpst	1.93064e-20
Arid1a	2.03899e-20
Elmod1	1.13631e-21
Atp5e	1.98755e-20
Gm14964	2.13913e-20
Ptges	2.13034e-20
Cyp2j6	2.58268e-20
Hdgfl3	2.80283e-20
Elovl6	2.92664e-20
Galnt14	2.58068e-20
Lrfn5	6.02638e-31
Hspa12a	2.52247e-20
Smc3	3.50171e-20
Tm9sf2	3.72475e-20
Golga4	3.89898e-20
Eef1d	4.11177e-20
Pccb	4.19457e-20
Brd3	4.51173e-20
Ssrp1	5.45523e-20
Dsp	5.05292e-20
Pbrm1	6.33388e-20
Fscn1	6.30279e-20
Aurkb	6.16543e-20
Alpl	6.43151e-20
Acat1	7.78909e-20
Cct3	8.75488e-20
Snai2	8.57362e-20
Dstn	1.19983e-19
Anxa2	1.24799e-19
Cnot6l	1.27124e-19
Amotl2	1.24018e-19
Col26a1	1.15418e-19
Mcmdc2	1.10628e-19
Grtp1	1.29885e-19
C130074G19Rik	1.29383e-19
Ddx5	1.51915e-19
Cthrc1	1.17034e-19
Hnrnpdl	1.54892e-19
Slc22a18	1.26233e-19
Erbb3	1.52374e-19
Mcoln2	2.59367e-23
Rp9	2.24912e-19
Rufy3	2.15377e-19
Itgav	2.24382e-19
Myo5a	2.24641e-19
Hnrnpf	2.54765e-19
Sulf2	2.3886e-19
Ssb	2.8804e-19
Pdia6	2.95731e-19
Anks4b	2.63948e-19
Etv1	2.65423e-19
Elovl7	2.98802e-19
Pnoc	1.10544e-21
Cirbp	3.55723e-19
Srsf10	3.54747e-19
Ctcf	3.57801e-19
Glb1l2	3.24163e-19
Trib1	3.54573e-19
Trim9	5.8089e-20
Mlxipl	2.85423e-19
Hist1h1e	4.06678e-19
Phlda2	2.62582e-19
Sfr1	4.629e-19
Car14	3.49944e-19
Serping1	4.02442e-19
Sipa1l1	4.46746e-19
Adgre4	8.47456e-24
Lypla1	4.62293e-19
Csde1	5.03975e-19
Mrpl50	4.95439e-19
Mrpl51	5.39718e-19
Eid1	5.39203e-19
Blnk	4.61e-19
Tenm3	5.07272e-19
Lef1	4.73667e-19
Pimreg	5.57061e-19
Frrs1	6.63839e-19
Fuom	7.12144e-19
Cat	7.03279e-19
Diaph3	5.20104e-19
Mrpl34	8.38286e-19
Tcp1	8.61217e-19
Mafb	8.36883e-19
Aoah	4.8467e-19
Cfap52	3.00593e-20
Syngr2	8.45675e-19
Hacl1	8.24707e-19
Serpina3b	6.51756e-37
Rab1a	1.05034e-18
Wwc2	1.12442e-18
Hs3st6	1.05977e-18
Hp1bp3	1.23884e-18
Epb41l5	1.22254e-18
Dhfr	1.23748e-18
Cct2	1.31509e-18
Pum1	1.39388e-18
Hipk2	1.38391e-18
Gm47708	1.14136e-18
Colec12	1.17454e-18
Prrc2c	1.50551e-18
Chmp2a	1.56554e-18
Baz1b	1.56554e-18
Ncapd2	1.4132e-18
Synm	3.91875e-19
Dock4	1.52484e-18
Mxd3	1.28835e-18
Bmyc	1.80836e-18
Dnm3	1.77341e-18
Mccc1	2.1185e-18
Bsg	2.37109e-18
Apba1	4.36015e-19
Prdm16	2.06284e-18
Nid1	2.43985e-18
Sec61b	2.65298e-18
Tpm4	2.71509e-18
4930461C15Rik	5.66908e-37
Timm8b	3.07052e-18
Slc16a12	2.7014e-18
Scaf11	3.31848e-18
Tuba1c	3.22171e-18
Lsm3	3.4537e-18
Cenpq	3.09237e-18
Scamp2	3.51801e-18
Ube2i	3.7016e-18
Parp1	3.75173e-18
BC031181	4.11591e-18
Eif3h	4.31715e-18
Khk	4.35187e-18
Crispld2	2.61644e-18
Crip2	4.84765e-18
Pcbp1	5.01808e-18
Lgr5	2.30201e-18
Gm45271	5.13675e-27
Ncor1	5.19712e-18
Dnaja1	5.40576e-18
Foxc2	5.39712e-18
Tbca	6.19002e-18
Tslp	4.16321e-18
Tbc1d4	5.90306e-18
Bcl2l11	6.2051e-18
Ptgs1	5.90618e-18
Clta	7.03212e-18
Hspg2	7.10162e-18
Ppp1ca	7.32584e-18
Trps1	7.1666e-18
Cfi	5.86416e-18
St13	8.08819e-18
Hoxa10	8.48335e-18
Bag2	8.40876e-18
Iqgap1	8.78735e-18
Bub3	9.07469e-18
Dhrs1	9.22715e-18
Slc7a1	7.92299e-18
Rbms3	9.54188e-18
Tmem25	8.73828e-18
Dlgap1	7.63404e-18
Rrm2	9.88119e-18
Fbxl7	9.75964e-18
Dlc1	1.05855e-17
Erich4	9.23351e-18
Pttg1ip	1.16922e-17
Eif3c	1.22651e-17
Rps27l	1.21406e-17
Tcof1	1.1981e-17
Arhgdia	1.31022e-17
Scd2	1.30782e-17
Gdnf	1.0981e-17
Ap2m1	1.40086e-17
Cdo1	1.32175e-17
Gnpda1	1.31805e-17
Cdhr2	1.12278e-17
Bzw2	1.48654e-17
Klhl3	1.32202e-17
Itga9	1.32383e-17
Ttc3	1.60447e-17
Ccdc107	1.58847e-17
Dhx9	1.61028e-17
Chst9	5.05944e-18
Svep1	1.03731e-17
Rad51ap1	1.78891e-17
Glb1	2.13437e-17
Slc5a3	2.21242e-17
Anxa11	2.26259e-17
Sltm	2.45053e-17
Bspry	2.12969e-17
Hsbp1	2.49283e-17
Acss1	2.13602e-17
Tagln2	2.59443e-17
Fkbp3	2.84233e-17
Sf3b1	2.84959e-17
Khdrbs3	2.65817e-17
Pjvk	1.12966e-17
Pfn1	3.01371e-17
Acy1	2.65292e-17
Gpx6	2.68738e-17
Cndp1	2.64605e-17
Rabac1	3.48302e-17
Mcm5	3.3826e-17
Mfge8	3.69757e-17
Hsp90aa1	3.72604e-17
Myo15b	3.42688e-17
Ermap	1.33042e-33
Ndufa1	4.13994e-17
Tenm4	3.86361e-17
Dera	4.4187e-17
Col6a1	4.09367e-17
Nhs	4.56107e-17
Eml4	5.07962e-17
Uqcrh	4.82912e-17
Hey1	4.27449e-17
Snx6	5.56462e-17
Agpat3	5.63615e-17
Has2	3.58139e-17
Clint1	6.10803e-17
Ctnna2	2.97069e-35
Rbfox1	4.42087e-17
Fam189b	5.57879e-17
Ryk	6.62568e-17
Ndufa3	7.48868e-17
Tmem132c	2.1093e-17
Rpgrip1	7.52608e-17
Knstrn	6.64635e-17
Ajap1	6.1956e-17
Gm38414	1.2735e-33
Zfp266	9.83827e-17
Cyp2j13	6.22294e-17
Gm1673	1.05065e-16
Bcl11a	3.68751e-17
Rbm39	1.07757e-16
Agps	1.10437e-16
Lrrc20	7.98764e-17
Pdgfra	1.07246e-16
Crebbp	1.39311e-16
Gm20186	1.26246e-16
Bcat1	6.25957e-18
S100a14	1.05394e-16
Dgat2	1.34724e-16
Lpl	1.49968e-16
Adhfe1	1.48458e-16
Klc4	1.48397e-16
Tkt	1.68239e-16
Igf1r	1.7256e-16
Nolc1	1.68717e-16
Trim28	1.73502e-16
Eif3m	1.78025e-16
Oaz1	1.80947e-16
Itgb1	1.95246e-16
Prtg	1.59003e-16
Srgn	1.48912e-16
Fzd3	1.99104e-16
2300009A05Rik	2.13927e-16
Ugt8a	1.93346e-16
Dbf4	2.10421e-16
Trim2	2.23161e-16
Eci3	1.69721e-16
Hcfc1r1	2.43136e-16
Tnfrsf12a	2.35405e-16
Selenot	2.61382e-16
Rrbp1	2.68283e-16
Slc25a45	2.21598e-16
Nrp2	2.37863e-16
Lrp1	2.64093e-16
Pop5	3.10454e-16
Spns2	2.34145e-16
Hspa5	3.4676e-16
Sf3b2	3.49091e-16
Rbmxl1	3.56502e-16
Lamtor4	3.69499e-16
Ism2	3.75912e-31
Itpr2	3.90869e-16
Apobec3	3.54252e-16
Ndufs2	4.34898e-16
Ikzf3	3.62198e-31
Tead2	4.35461e-16
Fabp2	2.26766e-16
Emcn	4.68388e-16
Ifi208	1.48067e-25
Zic5	8.48099e-31
Msln	7.74425e-31
Slc5a6	4.58528e-16
Swi5	6.30747e-16
Mccc2	5.5051e-16
Rab20	5.92361e-16
Amt	6.52661e-16
Gabrg1	4.61766e-17
Mmd2	5.93303e-31
Adgrl2	7.65215e-16
Grp	6.46212e-17
Btg1	8.47674e-16
Nes	8.14873e-16
Hsp90b1	8.5579e-16
Serpinh1	8.65709e-16
Ndufc2	9.34077e-16
Rab5c	9.50282e-16
Nupr1	8.03859e-16
Ehhadh	7.70183e-16
Nit1	9.54382e-16
Arpc2	1.08531e-15
Rfc1	1.1025e-15
Cenph	1.03018e-15
Tubb2a	1.12031e-15
Kbtbd11	1.05154e-15
Hic1	8.67533e-16
Morf4l1	1.33976e-15
Rcc2	1.35996e-15
1110004F10Rik	1.40957e-15
Sorcs3	4.91872e-16
Nppc	6.55709e-16
Lmbrd2	1.45213e-15
Mbd3	1.68967e-15
Rnf181	1.6529e-15
Gsk3b	1.7673e-15
Erbb4	1.69154e-15
Ptp4a2	1.97027e-15
Slc39a1	1.97025e-15
Lrig3	1.97184e-15
Hnrnpk	2.28834e-15
Nr1h4	1.67351e-15
Snrpb	2.43719e-15
Dcx	1.61678e-15
Nccrp1	1.34972e-15
Hmgn3	2.65787e-15
Slc25a39	2.74819e-15
Epha7	2.51542e-15
Kif20a	2.17706e-15
Idh3g	2.94275e-15
Dusp1	2.94275e-15
Srgap1	3.24732e-15
Pcm1	3.60421e-15
Scnn1a	3.20321e-15
Phldb2	3.74431e-15
Myo5b	3.66972e-15
Ckap2	3.40893e-15
Rsl1d1	4.15162e-15
Rhou	3.83985e-15
Hacd4	4.38427e-15
Nsd2	5.3294e-15
Calm2	5.59657e-15
Cnbp	5.89688e-15
Bex3	6.03192e-15
Dnm3os	5.06135e-15
Khdrbs1	6.19102e-15
Cldn9	5.37568e-15
Cacna1g	5.01141e-15
Pkia	5.2446e-15
Mcoln3	4.81419e-15
Mcm6	7.01689e-15
Rpl31	7.28748e-15
Morf4l2	7.67058e-15
Aldh1l1	6.96071e-15
Mat2a	7.81833e-15
Cbx5	8.50227e-15
Tspan15	8.07766e-15
Slco2a1	7.84614e-15
Tm4sf1	9.39039e-15
Bcl7a	1.0053e-14
4930573C15Rik	7.43901e-31
Ptpn18	9.84896e-15
Pnisr	1.06128e-14
Sema4d	9.55752e-15
Gstt1	9.33329e-15
Dtymk	1.07626e-14
Meox2	6.06847e-15
Atp2b4	1.00745e-14
Cd2ap	1.15583e-14
Prss23	1.1072e-14
Mrps24	1.20022e-14
Luc7l2	1.29016e-14
Ren1	1.03514e-14
Bmp7	1.26774e-14
Atxn1	1.29885e-14
Cs	1.42856e-14
Smarce1	1.48167e-14
Npm3	1.50587e-14
Klf2	1.47921e-14
Vrk1	1.46745e-14
Tmem19	1.48669e-14
Paip2	1.77833e-14
Pdzd3	1.45509e-14
Pdlim4	1.67524e-14
Lpcat2	1.03647e-14
Zc3h13	1.91483e-14
Ogt	1.98382e-14
Emg1	2.00147e-14
Arid2	2.08008e-14
Lsm5	2.14612e-14
Lama4	2.07155e-14
Mrgprb1	3.05764e-31
Spink8	2.43186e-14
Stra6	1.37229e-14
Ubtf	2.67503e-14
Nono	2.77883e-14
Irf2bpl	2.81608e-14
Myef2	3.00958e-14
Catsper3	8.52282e-18
Syt17	2.5107e-14
1110008P14Rik	3.33683e-14
Ubxn1	3.44527e-14
Rpl22l1	3.38251e-14
Slc16a5	2.76576e-14
Lsm4	3.55767e-14
Plppr1	2.41691e-14
Atraid	3.73323e-14
Chd8	3.90901e-14
Cdh4	3.68103e-14
Afm	3.64727e-14
Tnrc6b	4.1506e-14
Nr2f1	3.98375e-14
Psmd7	4.19936e-14
Clcn5	4.19936e-14
Gns	4.17306e-14
Abat	4.0002e-14
Gpi1	4.42787e-14
Bglap3	2.02296e-15
Klf9	4.40935e-14
Cd164	4.67702e-14
Cenpp	3.90027e-14
Plac8	4.62284e-14
Prpf4b	4.79588e-14
Angpt2	3.06132e-14
Tnni1	3.58321e-14
Fbxo5	4.44781e-14
Nedd8	5.20787e-14
Ywhaq	5.27238e-14
Scin	4.8995e-14
4930523C07Rik	5.36593e-14
Ppih	5.58725e-14
Crybb1	2.11273e-14
Nphs1	5.56619e-14
Bmper	5.13759e-14
Vcp	7.20333e-14
Bbx	7.1225e-14
Lap3	7.20333e-14
Osgin1	4.37272e-14
Fam60a	7.58117e-14
Ndufa10	7.95767e-14
Vezf1	8.02474e-14
Muc1	7.52409e-14
Tnfrsf21	7.82671e-14
Il1rap	7.47042e-14
Atp6ap2	8.63622e-14
Selenow	9.01029e-14
Arrdc3	8.72578e-14
Bnip3	9.04417e-14
Dcst1	6.56332e-14
Sumo1	9.86648e-14
Sh2d4a	8.85204e-14
Fhod3	9.48031e-14
Nme4	9.92312e-14
Selenom	1.05634e-13
Cebpzos	1.10187e-13
Tmem205	1.10502e-13
Grpel1	1.13242e-13
1110032F04Rik	9.34612e-14
Tubb2b	1.24968e-13
Kif18a	8.8636e-14
Serpina3g	7.06103e-14
Elf1	1.34674e-13
Arid4b	1.39978e-13
Smim22	1.32405e-13
Me3	1.33675e-13
Prpf40a	1.43572e-13
Slc13a2	1.15637e-13
Mrps6	1.49699e-13
Kcnk1	1.42473e-13
Lman1	1.62061e-13
Tpm3	1.66216e-13
Gar1	1.65065e-13
Cox14	1.69535e-13
Aldh8a1	1.02304e-13
Hoxb5os	1.69619e-13
Nsd1	1.8212e-13
Gm45889	1.11525e-13
Gnb2	1.93092e-13
Ak2	1.94886e-13
Hnrnpm	1.97512e-13
[truncated: 5,081 more rows]

## Sheet: LOH_traj
gene_short_name	q_value
Upk3a	0
Sprr1a	0
Slc12a1	0
Fxyd2	0
Upk2	0
Rpl13	0
Lcn2	0
Sostdc1	0
Atp1b1	0
Kng2	0
Rps8	0
Cldn10	0
Rpl23	0
Rps27a	0
Umod	0
Rps24	0
Ly6a	0
mt-Co1	0
Atp1a1	0
Rps12	0
Rpl32	0
Upk1b	0
Ppp1r1a	0
Ptma	0
Psca	0
Rps20	0
Rps26	0
Sptssb	0
Fabp3	0
Rpl12	0
Rplp0	0
Rps4x	0
Rpl27a	0
mt-Atp6	0
Pappa2	0
Cited1	0
Clcnkb	0
Rprm	0
Mt1	0
mt-Co2	0
Rps18	0
Rps5	0
Crlf1	0
Upk1a	0
Rps15a	0
Rps3a1	0
Foxq1	0
Rpl18a	0
Sfrp1	0
Rps19	0
Actb	0
mt-Co3	0
Rps7	0
mt-Cytb	0
Sec14l1	0
mt-Nd1	0
Krt23	0
Mal	0
Ret	0
Wnt16	0
Eef1a1	0
Spock2	0
Rpl21	0
mt-Nd4	0
Cldn19	0
Rpl39	0
Tfap2b	0
Neat1	0
Tmsb4x	0
Wfdc2	0
Rpsa	0
Mdk	0
Pth1r	0
Rpl26	0
Rpl41	0
Wfdc15b	0
Tmem213	0
Nudt4	0
Rbp1	0
Rps9	0
Rpl18	0
Rps13	0
Tpt1	0
Lsp1	0
Rplp1	0
Slc5a3	0
Vcan	0
Rps29	0
Fam25c	0
Rps14	0
Epcam	0
Rps10	0
Egfl6	0
S100g	0
Rps23	0
Rpl37a	0
Igfbp7	0
Ptn	0
Mia	0
Chchd10	0
Rpl15	0
Cryab	0
Mgp	0
Stmn1	0
Paqr5	0
Sox9	0
Cldn16	0
Hmgb2	0
Rpl28	0
Mest	0
Hmgb1	0
Rps16	0
Rps11	0
Rpl9	0
Rps27	0
Akap12	0
Cdh16	0
Rpl19	0
Cyfip2	0
S100a6	0
Rpl17	0
Eprn	0
Kcnj1	0
Ttc28	0
H2afz	0
Col1a1	0
Meis2	0
Etnk1	0
Fau	0
mt-Nd2	0
Rpl11	0
Ppargc1a	0
Tfcp2l1	0
Npm1	0
Apoe	0
Uncx	0
Tmsb10	0
Tmem72	0
Hsp90ab1	0
Rpl10a	0
Spp1	0
Ldhb	0
Atp6v1a	0
Ubb	0
Cox8a	0
Tmem52b	0
Rps2	0
Prdx5	0
Cox4i1	0
Ms4a2	0
Rplp2	0
Rpl30	0
Top2a	0
Wnt11	0
Hnrnpa1	0
Mecom	0
Rpl7	0
Lpl	0
Pla1a	0
Slc25a30	0
Rpl6	0
Sparc	0
Clmp	0
Irx1	0
mt-Nd3	0
Slc16a7	0
Rbm47	0
Lhx1	3.74223e-304
Afp	3.68271e-302
Atp5g1	1.50083e-301
Slc25a5	4.84763e-301
Clcnka	1.59693e-301
Tril	4.14087e-298
Bpnt1	5.46539e-295
Cox6c	8.37933e-294
Ccnd1	3.72367e-292
Shd	3.04325e-290
Mpc2	4.36908e-287
Fxyd6	6.43552e-284
Mt2	6.1479e-284
Tpsb2	6.96012e-288
Fxyd3	4.24233e-296
Wnk1	1.41572e-278
Malat1	2.04897e-276
Rps21	2.43589e-275
Ier3	4.40794e-274
Mrps6	5.55162e-268
Rpl36a	5.818e-269
Rpl34	5.71759e-266
Pclaf	7.75013e-264
Oxct1	7.36558e-263
Cma1	4.81592e-268
Itga6	3.25084e-259
Fgb	8.99664e-263
Rps3	5.08763e-256
Wnt4	2.23587e-254
Hoxd8	5.58975e-251
Sox11	8.32323e-250
Cped1	5.6177e-250
Bicc1	2.66228e-246
Ptger3	7.64918e-243
Spint2	9.58048e-241
Ranbp3l	8.13692e-239
Kap	7.05395e-237
Rpl29	7.92624e-238
Emb	2.51817e-233
Fgfr1	3.02432e-231
Hmga2	4.38269e-231
Robo2	6.12679e-231
Gpx6	1.48558e-228
Acsl1	2.94872e-228
Atp5g3	3.17463e-225
Kcnj16	7.99833e-223
Atp5b	2.13436e-221
Rpl35a	7.12518e-221
Ifit3	3.94141e-224
Sdc4	5.71365e-218
Tubb5	1.67589e-217
Acadm	2.30946e-217
Rpl24	4.54868e-217
Tagln	1.57267e-215
Scin	5.08638e-215
Lamb1	6.17469e-213
Rps25	7.36076e-214
Tgfbi	2.76326e-211
Ncam1	5.89868e-211
Mki67	5.33112e-211
Nccrp1	1.33294e-212
Hoxc8	7.13711e-211
Abca13	2.3123e-211
Rpl35	3.43637e-211
Cald1	2.28376e-208
Cox5b	1.28216e-205
Rpl14	1.79086e-205
Vldlr	3.00637e-204
Gas1	3.96731e-203
Atp5a1	2.53534e-202
Vim	6.47286e-202
Cpa3	2.28509e-208
Wnk4	2.30031e-201
Mdh1	1.67885e-199
Ttc36	1.1857e-198
Mgst3	1.79911e-198
Col3a1	1.76483e-198
Cenpf	5.97242e-195
Adamts5	5.60153e-195
Pax2	4.52681e-193
Col1a2	4.01665e-191
Usp2	2.28661e-191
Pou3f3	1.45529e-190
Slc9a3	2.19933e-191
Nsg2	2.12364e-191
Six2	3.01528e-187
Kl	1.36672e-186
Pdzk1ip1	1.92592e-185
Col4a4	7.07678e-183
Eef1b2	8.42269e-183
Wt1	1.48181e-181
Aco2	2.3342e-180
Lgals1	5.75484e-180
Uqcrq	2.81244e-178
Gas6	3.14837e-178
Cyc1	7.40086e-177
Rpl10	1.65595e-177
Tpm2	1.56304e-176
Rpl37	2.81907e-177
Aldoa	2.00304e-175
Dag1	2.02578e-175
Msmp	4.40248e-184
Gm12326	2.45224e-175
Rps15	1.03704e-174
Dbi	8.02677e-173
Gm47708	9.92578e-173
Eya1	4.32985e-172
Camk2d	2.30981e-171
Fabp5	6.42191e-171
Npnt	1.89374e-169
Fabp4	5.25858e-168
Efhd1	5.25941e-168
H19	1.67546e-166
Lhx1os	1.15831e-165
Car15	5.64908e-167
Fmo5	1.74183e-172
Id3	1.07542e-163
Slc34a1	2.22502e-163
Pantr1	2.15217e-162
Adamts1	3.69719e-162
Rpl8	3.52302e-161
Hbb-bs	1.05445e-159
Idh2	5.21556e-158
Rpl3	7.97939e-157
Acadvl	3.97203e-155
Cox5a	4.20387e-155
Tspan8	1.16271e-154
Sgms2	3.98189e-153
Dusp9	5.11649e-152
Uqcr10	3.38449e-150
Abhd17c	1.68819e-149
Il33	2.99146e-149
Naca	6.13549e-149
Irx2	1.62377e-146
Plau	8.97495e-145
Prc1	8.58195e-144
Ube2c	3.05579e-143
Crym	9.085e-143
Stard8	2.77213e-142
Itga1	3.77729e-141
Aldob	8.10339e-141
Cox7b	1.52941e-140
Col2a1	2.62101e-140
Snap91	4.2256e-140
Rpl22	2.00016e-138
Meg3	3.2756e-138
Got2	2.66067e-137
Cdh1	2.93385e-137
Birc5	4.64909e-137
Hba-a1	2.04422e-137
Ppia	1.77726e-136
Cox6a1	3.37914e-135
Ndufb9	3.60205e-135
Ifit3b	2.58668e-143
Tpm1	5.09796e-135
Sfrp2	5.95666e-135
Tuba1b	1.32369e-134
Hspb1	1.0215e-134
Hoxc10	2.71487e-133
Rps6	4.23466e-132
Gucy1a1	1.03663e-131
Tpx2	2.09905e-131
Tsc22d1	1.0684e-130
Igfbp5	3.36307e-130
Gatm	2.30589e-130
Timp3	2.09349e-129
AU015791	5.40844e-130
Tns1	1.29799e-128
Nrxn3	1.93781e-130
Ggt1	3.43679e-128
Emp3	1.31652e-126
Ramp2	1.5069e-126
Atp6v1e1	1.28493e-124
Marcks	1.93465e-124
Sod2	2.03993e-124
Glud1	2.34402e-124
Ivns1abp	3.0136e-123
Prox1	3.18494e-123
Erbb4	2.40036e-122
Cenpe	4.13609e-122
Moxd1	4.54114e-124
Hbb-bt	4.23511e-123
Calb1	2.95364e-121
Etv4	2.90265e-121
Wwc1	7.22173e-121
Ran	2.22152e-120
Zbtb20	3.69132e-120
Gm17750	6.93323e-120
Slc6a6	1.05017e-119
Cd63	1.50125e-119
Ogdh	1.55614e-119
Cp	5.71738e-121
Kdm2b	2.39658e-118
Tmprss2	1.07318e-117
Ebf1	2.41427e-117
Lgals3	8.0155e-116
Defb42	5.324e-115
Cks1b	3.98559e-114
Cystm1	1.00355e-113
Slco4c1	2.11218e-115
Fstl1	4.41526e-113
Atp5h	4.31862e-113
Slc25a3	1.56913e-111
Mpc1	5.18704e-111
Fzd2	6.29634e-111
Col4a1	1.66229e-110
Slc5a8	3.50733e-111
Auts2	3.7414e-110
Slc12a2	4.97055e-110
Cdkl1	1.60974e-109
Cox7a2	2.37474e-109
Fbp1	2.79251e-109
Mfsd4a	4.85869e-109
Siva1	5.0744e-108
Cycs	1.30802e-107
mt-Nd4l	1.66954e-107
Spc24	7.32464e-107
Capn6	7.40793e-107
Fibin	1.10566e-106
Cdca3	1.06675e-105
Rasl11a	1.47897e-105
Cenpa	1.49271e-105
2020-09-04	9.00964e-105
Col18a1	1.13987e-104
Krt7	1.47297e-104
Ndufs2	2.44701e-104
Anp32b	2.40179e-104
Cox6b1	2.29123e-104
Slc43a2	1.7795e-104
Hmgcs1	5.45451e-104
Atp5l	3.58458e-103
Uqcr11	7.67707e-103
Fos	1.41161e-101
Cdk1	1.19249e-101
Nasp	2.12322e-101
Rpl5	9.98946e-102
Gpx3	1.92212e-101
Uqcrc1	6.81244e-101
Adgrg1	6.41452e-101
Ndufc1	9.47205e-101
Hoxc9	3.85582e-100
Mfsd4b1	1.2046e-100
Rack1	2.38484e-100
Alcam	2.04011e-98
Nabp1	5.35667e-98
Aldh3b2	4.07928e-114
Tshz2	3.25245e-97
Pkhd1	2.36254e-97
Tmbim6	4.49602e-97
Gng12	8.39468e-97
1700011H14Rik	1.39057e-96
Itm2b	1.62398e-96
Gfra1	1.68258e-96
Usmg5	4.49008e-96
Ppp1r14b	9.64703e-96
Abhd2	1.08343e-95
Eya4	2.24665e-95
Gata3	2.79773e-95
Traf1	1.30454e-95
H2afx	7.67292e-95
Itga8	1.77895e-94
Hoxb8	2.97112e-94
Ndufs6	3.985e-94
Ckb	3.26044e-94
Ctsd	1.0505e-93
Cldn7	1.12527e-93
Cpt1a	1.94263e-93
Muc1	3.10654e-93
Itpr1	5.45959e-93
Hba-a2	2.56058e-93
Cs	2.10132e-92
App	2.46206e-92
H2afv	3.22423e-92
Pcp4	3.22976e-92
Cdkn1a	2.19224e-92
Marcksl1	4.0069e-92
Nr2f2	5.08812e-92
Tinagl1	2.87161e-92
S100a10	7.55938e-92
Corin	4.05115e-93
Ddt	8.32694e-91
Cgnl1	1.10698e-90
Cox7c	1.16015e-90
Gapdh	5.81368e-90
Unc5c	3.9228e-89
Hmgn2	1.0849e-88
Hnrnpab	1.69335e-88
Cdca8	1.60399e-88
Col4a2	2.15331e-88
G6pc2	1.57271e-91
Cyp11a1	2.20353e-97
Eps8l2	2.19609e-88
Ncl	4.27436e-88
Id2	1.00295e-87
Rpl23a	1.74618e-87
Fbn2	6.04484e-87
Sdhb	1.13785e-86
Cisd1	1.80521e-86
Fth1	2.19395e-86
Atp6v1b1	1.08656e-85
Dcdc2a	2.93995e-85
Arl6ip1	7.31254e-85
Lypd2	4.10296e-89
Bdh1	1.3339e-84
Rspo1	3.26316e-84
Meis1	3.70368e-84
Atp6v1f	6.18112e-84
Sct	1.33275e-83
Snrpd1	4.36268e-83
Ndufa4	4.06724e-83
Irf2bpl	2.0551e-82
Fhl2	1.6694e-82
Sptbn1	3.17115e-82
H1fx	3.01605e-82
Uqcrb	9.1215e-82
Siglecg	6.76545e-82
Tesc	3.97065e-81
Tcf4	1.16842e-80
Rpl38	7.00787e-81
Pdgfa	4.0744e-80
Hmgn1	4.77984e-80
Pgk1	7.40582e-80
Lrp2	6.86132e-80
Gcnt1	3.9421e-80
Trak2	9.16816e-80
Kif21a	1.82862e-79
Psap	2.86048e-79
Uqcrc2	6.1249e-79
Slc6a12	5.02621e-80
Enpp2	6.86444e-79
Mgst1	9.63628e-79
Fam81a	1.07002e-78
Kidins220	3.18121e-78
Ndufb10	9.17034e-78
Scnn1a	5.78478e-78
Hspa9	1.27764e-77
Sdha	1.47005e-77
Rab3ip	2.04249e-77
Syt8	4.10129e-90
Elavl4	1.4879e-77
Hs3st3b1	2.7094e-77
Nfia	1.03372e-76
Kif26b	1.39099e-76
Gpc6	2.62041e-76
Atp6v0e	4.24111e-76
Pcbd1	4.22562e-76
Acss1	2.72384e-76
Ndrg2	4.95375e-76
Smc2	9.0124e-76
Fut9	9.42902e-76
Crip1	3.32023e-75
Wls	5.27278e-75
Krtap17-1	4.02326e-82
Uqcrfs1	9.08038e-75
Cdh11	1.10694e-74
Ifitm3	3.22119e-74
S100a11	4.83513e-74
Scn4b	6.23757e-75
Egr1	7.06443e-74
Ank3	1.92979e-73
Id1	2.40291e-73
Atp5c1	2.31571e-73
Atp5o.1	3.23777e-73
Ctsb	3.90654e-73
Btbd11	1.2014e-73
Rspo3	1.53697e-73
Ranbp1	5.89233e-73
Acadl	9.02278e-73
Serpine2	7.92669e-73
Bcam	2.29997e-72
Ndufs5	2.37269e-72
Srsf3	3.35444e-72
Bglap2	2.31159e-91
Cdh2	4.1166e-72
Fgf9	7.09173e-72
Cpe	8.10674e-72
Btf3	1.20352e-71
Smc4	1.57687e-71
S100a1	2.92371e-71
Pdzk1	6.76606e-71
Ecm1	9.4144e-71
Pcbp2	2.56645e-70
Fn1	3.0609e-70
Etfa	4.16455e-70
Fgf8	2.33315e-70
Lmo7	3.96911e-70
Slc22a6	2.52626e-70
Rai14	5.63397e-70
Peg3	8.86438e-70
Atp5j	1.1845e-69
Cdc20	3.51569e-69
Cd9	1.00852e-68
Ndufb8	1.01909e-68
Shisa2	7.74184e-69
Tuba4a	1.40017e-68
Mif	2.35469e-68
Spp2	2.38764e-68
Pdzd2	1.64058e-68
Hoxb5os	2.244e-68
Hk1	2.45022e-68
Akr1b3	2.74013e-68
Spink1	3.41301e-68
Cks2	4.31031e-68
Ghitm	8.71021e-68
Crb3	8.02213e-68
Sult1d1	1.12445e-67
Plscr2	1.65173e-67
Ctsl	2.95055e-67
Pbxip1	6.07739e-67
Atp5k	7.77292e-67
Racgap1	6.34489e-67
Prkaa2	7.68591e-67
Acta2	1.18027e-66
Ndufb11	1.40404e-66
Nusap1	1.78844e-66
Idh3a	2.17492e-66
Klk1	1.86524e-66
Atad2	3.4461e-66
Kctd1	3.41706e-66
Lhfp	4.06994e-66
Cnot6l	6.52196e-66
2610528J11Rik	5.40718e-66
Enc1	1.13609e-65
H3f3a	1.32265e-65
Gpc3	2.56095e-65
Mdh2	3.08403e-65
Stk32b	1.74523e-65
Hdc	5.8945e-65
Gabarapl1	1.34081e-64
Nap1l1	3.10886e-64
Tubb4b	4.83237e-64
Jun	1.09435e-63
Ndrg1	1.24046e-63
Cldn3	1.96979e-63
Calml4	2.91895e-63
Hmcn1	4.41881e-63
Chka	6.03384e-63
B4galt6	5.03893e-63
Mfap2	2.60574e-62
Loxl1	3.09347e-62
Col4a3	3.46674e-62
Tuba1a	7.22874e-62
Ly6e	8.4452e-62
Aqp1	5.27394e-62
Lamp2	1.34192e-61
Mep1a	1.15242e-61
Hmmr	1.18118e-61
Nat8f1	1.90673e-61
Dek	3.16628e-61
Gsn	4.25096e-60
Lockd	4.69981e-60
Uqcrh	7.07206e-60
Hnrnpd	1.2149e-59
Hist1h2ap	1.19849e-59
4833439L19Rik	1.34868e-59
Deptor	3.52246e-59
Psip1	7.8294e-59
mt-Nd5	1.17897e-58
Slc7a8	7.52239e-59
Acaa2	1.84838e-58
Krt8	2.04512e-58
Mitf	1.32315e-58
Npr3	1.6109e-58
Pbx1	7.38378e-58
Set	1.19803e-57
Dapl1	5.32667e-58
Il1rl1	1.50002e-66
Smagp	2.17712e-57
Chpt1	3.24203e-57
Elovl7	3.90885e-57
Irx3	4.26556e-57
Gxylt2	5.6041e-57
Hist1h1b	6.73853e-57
Ccna2	5.94086e-57
Cntnap2	1.6933e-57
Tmem100	2.92264e-56
Foxd1	3.6473e-56
Ccnb2	8.70987e-56
Ybx3	2.27983e-55
Arl4c	4.06895e-55
Anpep	4.31301e-55
Hmgb3	6.33886e-55
Eef2	6.37884e-55
Ezr	7.49675e-55
Olfml2a	7.63232e-57
Akr1c19	6.88064e-55
Thbs1	1.01582e-54
Hcfc1r1	1.50893e-54
Wwc2	1.50792e-54
Acot2	1.98778e-54
Msi2	3.61401e-54
Emilin1	2.73682e-54
Ckmt1	3.78564e-54
C1qtnf12	5.39269e-54
Ntn4	2.86664e-54
Apoc1	5.65319e-54
Grb10	9.83181e-54
4931406C07Rik	8.84763e-54
Plk1	7.25495e-54
Mfap4	1.22373e-53
Cds1	1.35976e-53
Tmem238	2.07748e-53
Rps28	1.31359e-53
Sobp	1.54531e-53
Gstm1	2.38796e-53
Arhgap24	3.09448e-53
Fgf1	2.96879e-53
Tpsab1	1.64204e-58
Cdh6	8.13115e-53
Pkp4	1.103e-52
Dut	1.54317e-52
Kif23	1.16222e-52
Prss8	2.16965e-52
Cpxm1	2.58373e-52
Incenp	2.72316e-52
Depdc1a	1.83738e-52
Slc17a1	4.66881e-52
Dapk1	8.33219e-52
Pnmt	2.74224e-52
Aspm	6.22353e-52
Cldn5	2.19191e-51
Cfh	2.04218e-51
Ccnb1	4.61543e-51
Hadhb	6.27762e-51
Foxc1	5.8639e-51
Fbln5	8.91077e-51
Cygb	5.29412e-51
Bcat2	1.19055e-50
Tmem178	1.23267e-50
Sncaip	1.45112e-50
Nfib	2.85405e-50
Nedd4	3.68757e-50
Jag1	5.60185e-50
Col12a1	3.02928e-50
Fstl3	4.77988e-50
Smarcc1	9.09817e-50
Pbk	2.08118e-49
Prkd1	1.83791e-49
Hibadh	5.34492e-49
Selenoh	7.25129e-49
Car2	6.98645e-49
Mme	1.17917e-48
Syne2	2.44479e-48
Cdo1	2.23225e-48
Rps17	2.07915e-48
Krt18	4.44013e-48
1500015O10Rik	2.68008e-48
Fxyd4	4.79436e-48
Maf	4.79436e-48
Kcnj10	2.51272e-48
Osr1	2.79722e-48
Eef1g	7.37382e-48
Nfe2l1	9.10712e-48
Sim2	5.70476e-48
Tmem30b	4.83674e-48
Nfix	9.09696e-48
Bub1b	8.55233e-48
Ech1	1.68197e-47
Rrm2	2.12614e-47
Irf2bp2	4.41258e-47
Tcn2	6.40861e-47
Rem1	6.42045e-47
Osr2	1.40024e-46
Serf1	1.963e-46
Msn	2.09608e-46
Cldn2	2.15814e-46
Aif1l	5.66636e-46
Nkain4	3.74007e-46
Sorl1	1.71816e-45
Smim6	1.54578e-45
Twist1	2.13672e-46
Gm14964	1.71036e-45
Plagl1	2.37548e-45
Bex2	2.44717e-45
Myh10	2.79766e-45
Mcm7	3.18218e-45
Gm42418	3.26218e-45
Klhl3	4.27441e-45
Cntn1	9.86953e-47
Hadha	7.75511e-45
Rpl36	4.94286e-45
Rgs5	7.81427e-45
Wnt5a	8.121e-45
Rpl4	1.36111e-44
Fer1l4	9.70495e-67
Gpi1	1.66341e-44
Pmp22	1.41923e-44
Top1	2.23878e-44
Mlana	3.83012e-107
Ifitm1	2.07305e-44
Rbm3	2.31671e-44
Rnf128	2.29513e-44
Snrpe	3.71502e-44
Lmnb1	4.1104e-44
Kif15	4.23504e-44
Baiap2l2	6.46688e-44
Slc2a1	7.07137e-44
Clu	1.00436e-43
Bsnd	7.04821e-44
Sall1	1.05788e-43
Bmp4	1.54e-43
9530014B07Rik	2.75035e-66
Ezh2	1.95643e-43
Atp5f1	2.09868e-43
Dmtn	1.48414e-43
Aplp2	2.4496e-43
Ndufa8	2.48968e-43
Krt19	1.47355e-43
Nfyc	3.04435e-43
Ascl4	2.24966e-44
Pik3r1	4.61379e-43
Cxadr	5.0494e-43
Trim2	6.57673e-43
Atp2a2	9.07193e-43
Ndufv1	1.16391e-42
Eva1a	1.27708e-42
Bag1	1.73026e-42
Ablim1	2.89891e-42
Mthfd1	2.99606e-42
Epb41l4b	2.1988e-42
Nucks1	3.96172e-42
Lpp	3.8638e-42
Etfb	4.08445e-42
Hoxc6	3.57879e-42
Nt5dc2	4.84472e-42
Acat1	5.0348e-42
Ybx1	4.44568e-42
Lgmn	5.43278e-42
Gsr	8.48159e-42
Ppp2r3a	9.67e-42
Slc5a1	2.68759e-42
Cldn1	5.67011e-42
Got1	9.80295e-42
Cyp4a10	3.3101e-42
Dnm3	1.0062e-41
Ndufa3	1.35212e-41
Csrp2	1.53327e-41
Kif11	1.33787e-41
Slc16a12	1.17625e-41
Cxxc5	2.20298e-41
Myo10	2.08433e-41
Gls	2.74435e-41
Ckap2l	1.71812e-41
Suclg1	3.94665e-41
Prmt1	6.00389e-41
Atp5d	6.44883e-41
Me3	6.3929e-41
Pfkp	6.47594e-41
Cluh	8.12577e-41
Ddr1	8.47244e-41
2410015M20Rik	1.00394e-40
Defb25	6.80043e-41
Ccnd2	1.77856e-40
Arhgap29	1.62137e-40
Uhrf1	1.61732e-40
Bmp3	1.66585e-40
Ndufab1	3.30978e-40
Hnrnpa0	4.26578e-40
Kcnq4	1.97029e-51
Cd24a	5.54012e-40
Sim1	4.62725e-40
Fubp1	6.76998e-40
Penk	6.23042e-40
Ndufa11	9.6846e-40
Gsta2	8.63961e-40
Map7	8.65698e-40
Lamp1	1.14188e-39
Mcee	1.20575e-39
Prdx4	1.28159e-39
Fhod3	1.23794e-39
Cbx1	1.64509e-39
Bcl7a	2.06496e-39
Dst	2.13583e-39
Bgn	2.12724e-39
Cdca7	3.21753e-39
Wscd1	2.83098e-39
Napsa	4.59315e-39
Slc34a2	1.36638e-39
Klf6	4.59315e-39
Rab11a	6.05578e-39
Cyb5a	6.24322e-39
Ren1	2.76919e-39
Aqp2	8.29967e-39
Alyref	9.26853e-39
Eif3a	9.46343e-39
Ptpn13	8.37274e-39
Itgav	9.94419e-39
Bhlhe40	7.89573e-39
Slc16a1	9.44392e-39
Slc4a11	4.78674e-39
Ankrd1	4.12669e-40
Tspo	1.38295e-38
Junb	1.84785e-38
Rpl13a	2.0234e-38
Ywhaz	2.10355e-38
Ackr3	2.01997e-38
Ltbp1	3.147e-38
Srsf7	4.51845e-38
Ctsc	3.73929e-38
Pfn2	5.14849e-38
Cadm1	7.16344e-38
Hbegf	6.2481e-38
Snrpg	9.48627e-38
Cd59a	1.0691e-37
Nme1	1.83586e-37
Mex3a	1.77198e-37
Tra2a	2.25575e-37
Hnrnpr	3.78569e-37
Sox4	5.30737e-37
Etv5	4.45665e-37
Bcl2	7.46078e-37
1810037I17Rik	8.6285e-37
1700016C15Rik	6.58885e-38
Eef1d	9.5333e-37
Snrpf	9.8748e-37
Ndufa6	9.8067e-37
Myl9	1.09435e-36
Hnrnpu	1.39093e-36
Nav2	1.32345e-36
Fmc1	1.51085e-36
Ptprs	1.65884e-36
Tmem174	1.63606e-36
Cobll1	2.14021e-36
Ftl1	1.89058e-36
Slc1a3	3.37518e-36
Fmo2	2.36811e-36
Gstt3	5.37981e-36
Slc45a4	7.64694e-36
Atp6v0a4	9.14984e-36
Serpinf1	1.09413e-35
Trabd2b	1.17783e-35
Zmiz1	1.7886e-35
Slc4a4	1.71076e-35
Gpx1	2.01659e-35
Pla2g4a	1.74865e-35
Meox1	1.39091e-35
Dact3	1.70808e-35
Rbpms	3.56805e-35
Tubb6	2.3702e-35
2010107E04Rik	4.54301e-35
Spint1	4.15938e-35
Csf1r	2.23861e-35
Ndufv2	5.60801e-35
Lig1	5.87785e-35
Ermp1	5.00277e-35
Cytip	3.43256e-35
Eva1b	8.46856e-35
Ndufb2	1.53805e-34
H3f3b	1.18023e-34
Hpn	1.49185e-34
Hnrnpa3	2.26675e-34
Ndufs3	2.69812e-34
Supt16	2.7601e-34
Folr1	2.48361e-34
Rabac1	3.08691e-34
Lrp4	1.26292e-34
Slc12a3	3.00277e-34
Cdk4	3.68806e-34
Arf3	3.79279e-34
Ndufa13	4.27632e-34
Hjurp	4.72934e-34
Ktn1	5.64981e-34
AC132444.6	2.53735e-46
Anp32e	7.32065e-34
Cdhr5	5.57349e-34
Nid1	7.2946e-34
Ier2	9.75498e-34
Ptpn14	1.88865e-33
Tpi1	2.06923e-33
Txnip	2.21054e-33
Ctdspl	2.65044e-33
Kif20b	2.60552e-33
Atp6v0b	4.26113e-33
Ptpn18	3.77831e-33
Ehd3	3.12329e-33
Tmpo	7.95765e-33
Mcur1	7.02503e-33
Aldh1a2	8.09127e-33
Gpc4	9.01112e-33
Fuom	1.00566e-32
Ndufb4	1.1688e-32
Jade1	1.1339e-32
Gjc1	1.16942e-32
Lamc2	1.31214e-32
Atp5j2	1.84952e-32
Ube2s	2.02857e-32
Eln	1.68971e-32
Mymx	3.40331e-32
Kazald1	3.89355e-32
Pdk4	3.54133e-32
Frmd4a	5.01849e-32
Car4	6.22643e-32
Hist3h2ba	7.10388e-32
Cntln	7.6156e-32
Gm29418	8.83316e-35
Lyar	9.45857e-32
Gja1	1.00128e-31
Fosb	1.40511e-31
Adcyap1r1	2.97782e-36
Phyh	1.39631e-31
Cyr61	1.78575e-31
Nop58	1.98825e-31
Ddx3x	2.55429e-31
Ehf	1.85262e-31
Ndufa10	2.69046e-31
Cldn23	1.47058e-37
Hoxb9	2.94336e-31
Efnb1	3.52111e-31
Bmp2	1.60071e-31
Fam213a	3.85829e-31
Pak6	1.56645e-31
Angptl4	4.0025e-31
Xylt1	5.05786e-31
Canx	8.54485e-31
Phlda3	7.61252e-31
Jpt1	9.6032e-31
Sf3b3	1.00323e-30
Ppm1h	1.04712e-30
Fbln1	1.03022e-30
Gstt1	9.39672e-31
Myo6	1.30889e-30
Cenpw	1.36253e-30
Plcb1	1.22878e-30
Scrn1	5.54421e-31
Samd5	9.05638e-31
Tom1l2	1.54105e-30
Hoxb4	2.04069e-30
Ocln	1.90369e-30
Lama1	2.6285e-30
Emid1	2.80686e-30
Ccdc34	3.44438e-30
Sox6	3.26022e-30
2610028E06Rik	2.08198e-30
Palld	4.195e-30
Phgdh	5.13966e-30
Lrrtm1	1.22661e-31
Jund	6.56025e-30
Actn1	8.25457e-30
Arhgef28	8.51724e-30
Ifitm2	1.02281e-29
Glis2	9.55169e-30
Itgb6	7.88659e-30
Psmb5	1.36485e-29
Tacstd2	1.17962e-29
Tmem123	1.18236e-29
Mcpt4	3.55882e-57
Vamp8	1.47067e-29
Prom1	1.37038e-29
Snrpd2	1.53148e-29
Ndufa5	1.83864e-29
Spry2	2.00775e-29
Sytl2	1.49414e-29
Cenpm	2.04485e-29
Cbx3	2.37969e-29
Gm16010	1.26902e-29
Sdhc	3.12812e-29
Tcf21	2.94187e-29
Agpat3	3.22005e-29
Cntfr	2.61026e-29
D430041D05Rik	1.20783e-30
Pcsk6	2.13862e-29
Cmc2	3.97635e-29
Fgfbp1	2.28146e-29
Gpx4	4.38887e-29
Rad21	5.6113e-29
Pabpc1	5.87081e-29
Fzd4	5.82349e-29
Eif4g2	7.67543e-29
Ssrp1	7.59163e-29
Abcg5	3.59821e-39
Sucla2	8.90677e-29
Cyp4a31	7.30546e-29
Rmst	9.43286e-29
Sod3	7.23663e-29
Selenot	1.46617e-28
Prps2	1.30743e-28
Bola3	1.63213e-28
Tipin	1.86253e-28
Ahnak	1.94181e-28
Hspa8	1.89703e-28
Zfp91	2.5563e-28
Lsm7	3.3657e-28
Rpl7a	3.3657e-28
Mmp23	3.27271e-28
Ndufs1	3.95443e-28
Amph	2.96384e-28
Shmt1	4.03478e-28
Eps8	4.29444e-28
Atp5e	5.06269e-28
Lsm2	6.02502e-28
Spcs3	5.60534e-28
Pdzrn4	2.77696e-28
Stk39	6.01874e-28
4930461G14Rik	2.85108e-28
Fads6	2.98142e-28
Smpdl3a	8.87873e-28
Ptprf	1.01879e-27
St8sia1	4.71718e-28
Anln	8.00269e-28
Cldn8	1.20485e-27
Limch1	1.25571e-27
Rab25	1.20023e-27
Fndc3b	1.3629e-27
Epha4	1.52592e-27
Grina	1.80591e-27
Spc25	1.78522e-27
Hist1h2ae	1.92621e-27
Hnf4a	1.39364e-27
Hoxd9	2.19307e-27
Kdm5b	2.25234e-27
Elmod1	1.1832e-29
Tubb2b	2.30851e-27
Prdm16	1.90839e-27
Lox	1.20407e-27
Aes	3.35392e-27
Pop5	3.34524e-27
Sephs2	3.39142e-27
Timp2	3.68735e-27
Ctnnd2	9.13381e-28
Calr	3.88695e-27
Svep1	1.00733e-27
Sdhd	7.12036e-27
Ctxn1	6.82357e-27
Stard10	6.91766e-27
Spns2	2.71846e-27
Sgo2a	6.28767e-27
Cox7a1	6.67559e-27
Srgn	4.21458e-27
Smc1a	1.08395e-26
Vdac1	1.11954e-26
Bst1	8.30206e-28
Tbxas1	6.82357e-27
Dctpp1	1.75461e-26
Glb1	1.56694e-26
Bach2	1.57564e-26
Ndufa12	1.89303e-26
Srsf2	1.93609e-26
Dazap2	2.05718e-26
Fam162a	2.12693e-26
Serping1	1.65883e-26
Piezo2	1.75714e-26
Actn4	2.80608e-26
Actg1	2.63357e-26
Tmem116	2.38779e-26
Ndufv3	3.21193e-26
Esrrg	2.48097e-26
Ankrd11	3.58382e-26
Dock4	2.92365e-26
Slc25a12	3.21841e-26
Smtnl2	3.60259e-26
Hoxb3	4.3752e-26
Eif3f	4.79565e-26
Sumo2	5.1722e-26
Gm266	5.65775e-26
Mis18bp1	4.91921e-26
Ywhae	6.55486e-26
Dnmt1	6.72038e-26
Foxp1	8.25544e-26
Dab2	8.48575e-26
Tmem176a	1.10823e-25
Selenbp1	1.03874e-25
Adgra3	1.2265e-25
Npb	1.13387e-25
Sema5a	1.48843e-25
Prdx1	1.47566e-25
Hmgcs2	1.30782e-25
Larp1b	1.52661e-25
Chchd2	1.31238e-25
Klf9	1.5721e-25
Pycard	1.96466e-25
Stx7	1.96399e-25
Dpp4	2.08177e-25
Reep3	2.29288e-25
Tm4sf1	2.19123e-25
Fh1	2.32408e-25
Pam	2.62864e-25
Cyb5b	2.54652e-25
Hirip3	2.67615e-25
Ntm	2.28248e-25
Pck1	3.17045e-25
D430036J16Rik	3.57247e-54
Calm1	4.08998e-25
Bnip3	4.04662e-25
Sipa1l1	4.69732e-25
Mrpl42	5.29991e-25
St14	4.85328e-25
Veph1	5.07949e-25
Anp32a	6.25889e-25
Bptf	7.02567e-25
Hnrnpa2b1	8.19138e-25
Anxa2	8.40779e-25
Mturn	5.67008e-25
Pdha1	9.78025e-25
Lef1	6.45972e-25
Basp1	1.18142e-24
Notch2	1.39098e-24
Ubc	1.94096e-24
Casz1	1.795e-24
Pank1	1.78113e-24
Gm45076	2.26414e-26
Tcerg1	2.3027e-24
Sec62	2.43859e-24
Rassf6	1.8743e-24
Pde1a	2.57335e-24
Cryz	3.55688e-24
Myl12a	3.86635e-24
Gmnn	3.82925e-24
Mustn1	1.44727e-24
Hoxd11	4.1215e-24
H2afy	4.43729e-24
P4hb	4.62162e-24
Sfr1	4.90843e-24
Ndufb5	5.69388e-24
Tpp1	7.34034e-24
Lpin2	7.92455e-24
Mrpl12	8.38758e-24
Tbck	6.94193e-24
Cxcr4	6.50666e-24
Cstb	9.21406e-24
Tmem27	9.74948e-24
Nop56	1.0531e-23
Cyba	1.1023e-23
Kcnq1ot1	1.18584e-23
Ndufa1	1.26513e-23
Snai2	9.56302e-24
Ndufb7	1.32693e-23
Emx2	1.24125e-23
Serbp1	1.41233e-23
Gphn	1.38738e-23
Prdx6	1.80434e-23
Lrfn5	5.98782e-46
Mcm4	1.74744e-23
Npm3	1.97798e-23
Synm	2.46441e-24
2310043M15Rik	1.00371e-24
Ptov1	3.22881e-23
Hipk2	3.20365e-23
4732465J04Rik	9.58256e-24
Efna5	3.67212e-23
Lsm3	5.39091e-23
Dock8	3.62953e-23
Npy	3.98139e-23
Nr4a1	4.64028e-23
Arrdc3	5.488e-23
Fmo1	4.27582e-23
H2-K1	6.20285e-23
Pgm2l1	4.96013e-23
AC078895.1	2.85489e-23
Clec18a	7.53334e-23
Il17rd	8.44962e-23
Acot13	1.08622e-22
Impad1	1.11737e-22
Defb1	1.28106e-22
Col26a1	1.08533e-22
Cdk2ap1	1.37273e-22
Amotl2	1.38184e-22
Hoxc4	1.24164e-22
Cited2	1.51934e-22
Pax8	1.8165e-22
Tcf7l1	1.77128e-22
Smarca5	1.99671e-22
Tagln2	1.98562e-22
Gas2	1.88604e-22
Rab21	2.2309e-22
Mns1	2.05889e-22
Sat1	2.48978e-22
Aff1	2.29835e-22
Sv2a	2.47638e-22
Chn2	2.33557e-22
Zfp36l1	3.76821e-22
Nrp1	4.22097e-22
Des	3.11196e-22
Neil3	3.15208e-22
Cwh43	2.41911e-22
Ndufs7	4.63414e-22
Elovl1	4.56116e-22
Chd4	6.27036e-22
Gabrg1	4.45997e-24
Suclg2	8.26073e-22
Tra2b	8.37623e-22
Hspd1	9.27258e-22
Ndufb3	9.32438e-22
Syne1	8.83453e-22
P3h2	9.5544e-22
Idh3g	1.13058e-21
Cxcl12	1.26756e-21
Igfbp4	1.36528e-21
Eid1	1.44062e-21
Hnrnpc	1.45032e-21
Tspan15	1.44559e-21
Rab11fip4	1.31977e-21
Ube2i	1.79375e-21
Acsm2	1.56337e-21
Pccb	1.91174e-21
Pnn	2.10586e-21
Morf4l2	2.19178e-21
Mfap3l	1.67618e-21
Apex1	2.30478e-21
Ddx39b	2.46915e-21
Zfp503	2.53989e-21
Ddr2	1.07057e-21
Llgl2	2.15647e-21
Ssb	3.07422e-21
Bmp7	2.9416e-21
Papss1	3.21189e-21
Sgk1	3.06704e-21
Fbln2	2.51647e-21
Hint1	4.34923e-21
Phldb2	4.67286e-21
Epb41l4aos	4.69442e-21
Esco2	3.92807e-21
Atp6v1d	4.85616e-21
Ybx2	3.38054e-21
Abcd3	5.88004e-21
Fscn1	6.26957e-21
Map3k1	6.80367e-21
Negr1	5.54681e-21
Tuba1c	7.07729e-21
Ccdc6	6.80367e-21
Pfdn1	8.1055e-21
G3bp1	8.1055e-21
Cltc	8.41658e-21
Fa2h	3.49819e-21
Kcnk1	8.01478e-21
Plod2	8.14104e-21
H2afj	9.48798e-21
Cacna1g	6.03228e-21
Igf1r	9.968e-21
Fdx1	9.98438e-21
Gnai2	1.02555e-20
Epb41l5	9.81301e-21
Gabarap	1.33011e-20
Phip	1.35272e-20
Ap1m2	1.20145e-20
Pdap1	1.47047e-20
Plet1	1.34338e-20
Map1b	1.48964e-20
Bnip3l	1.62329e-20
Gm14133	1.1699e-22
Mcrip2	1.5596e-20
Entpd5	1.40824e-20
Slc22a2	1.05087e-20
Plppr1	9.12303e-21
Minos1	1.84324e-20
Stox2	1.78947e-20
Mafb	2.009e-20
Anxa3	1.97599e-20
Sfn	1.76414e-20
Cited4	1.6144e-20
Txn1	2.36694e-20
Ncor1	2.44742e-20
Arid3a	2.33937e-20
Cfl1	3.09977e-20
Smc3	3.13187e-20
Dlst	3.05128e-20
Gclm	3.33337e-20
Cox7a2l	3.47618e-20
Atpif1	3.24985e-20
Rida	3.52831e-20
Sord	3.23945e-20
Pmepa1	3.86777e-20
Cenph	3.85051e-20
Eif1	4.10496e-20
Cobl	3.49559e-20
Nuak1	4.1464e-20
1700028J19Rik	3.04745e-20
Sgo1	5.07943e-20
Cnot6	6.62938e-20
Fat3	4.68486e-20
Colec12	5.73512e-20
Pdgfra	5.86801e-20
Gm44941	1.95017e-41
Magoh	8.46329e-20
Top2b	8.65324e-20
Irf4	1.10903e-30
Kif4	7.41851e-20
2200002D01Rik	6.91266e-20
Rnps1	9.76726e-20
Gpr83	3.8701e-29
Retsat	9.48178e-20
U2af1	1.18699e-19
Pdk1	1.02907e-19
Snrpb	1.23136e-19
Dnm3os	8.57377e-20
Prdx2	1.19093e-19
Erbin	1.23871e-19
Fus	1.32222e-19
Pygl	1.1525e-19
Hist1h4i	1.32133e-19
Col6a1	1.26798e-19
Ilf2	1.74007e-19
Ndufc2	1.91815e-19
Gga2	1.91152e-19
Atxn1	1.88345e-19
Crip2	2.10337e-19
Tubb2a	2.20428e-19
Pcolce	2.18313e-19
Trp53inp2	2.15015e-19
Lamc1	2.57923e-19
Dlgap5	2.14694e-19
Tmem176b	2.85183e-19
Dtl	2.67854e-19
Camk2n1	3.22447e-19
Slc27a2	2.74742e-19
Cd164l2	2.8415e-19
2310061I04Rik	3.50797e-19
Pard6b	3.50548e-19
Pkig	4.03013e-19
Cdv3	4.11288e-19
Hao2	4.1342e-19
Bmyc	4.67561e-19
Vav3	4.08008e-19
Slc25a13	4.97014e-19
Znrf2	4.9745e-19
Mep1b	3.12895e-19
Slc25a39	5.72085e-19
Mok	3.34092e-19
Tspan12	5.08091e-19
Cdkn1c	5.87166e-19
Mfsd4b3	2.41164e-19
Hnf1b	5.81973e-19
Mxd3	4.37046e-19
Pkm	6.534e-19
Wbp2	6.37708e-19
Becn1	7.24349e-19
Tenm3	7.29953e-19
Bex4	7.94113e-19
Zfp36	7.92314e-19
Scx	7.39385e-19
Bex1	8.45459e-19
AC160336.1	9.00387e-19
Topbp1	8.6797e-19
Grn	9.11253e-19
Aspa	8.07094e-19
Eno1	1.14225e-18
Ckap2	9.41365e-19
Cnn3	1.2391e-18
Slc9a3r1	1.43331e-18
Lsm4	1.58519e-18
Lrrn1	1.18533e-18
Asb4	7.17841e-19
Ifitm7	4.10238e-25
Eif5a	1.80232e-18
Ppp3ca	1.79987e-18
Myof	1.69184e-18
Slc25a4	1.80756e-18
Ildr1	1.33348e-18
Enpep	1.69513e-18
Gm3550	5.83865e-19
Plekhf2	1.69865e-18
Idh1	1.92686e-18
Nadk2	1.88498e-18
Epha7	1.74979e-18
Kif22	1.81482e-18
Tia1	2.31368e-18
Gclc	2.27783e-18
Fras1	2.40037e-18
Nme4	2.44331e-18
Sorcs3	5.24193e-19
Enho	2.41098e-18
Hic1	1.87936e-18
Dusp15	2.42986e-18
Tmem207	6.12055e-19
Id4	2.91768e-18
Kcnn4	1.5217e-18
Dnajc9	3.21549e-18
Chdh	1.9503e-18
Eif3k	3.70073e-18
Sparcl1	3.19358e-18
C1qbp	4.39689e-18
Fam84b	3.7055e-18
Crim1	4.20183e-18
Cdk6	4.16157e-18
Crispld2	2.20227e-18
Ogt	4.78737e-18
Ndufb6	5.01213e-18
Scd2	5.15416e-18
Frrs1	4.63943e-18
Elovl6	5.2589e-18
Rnase4	4.53905e-18
Slc38a1	5.4681e-18
Cd82	5.11395e-18
Atp6v1b2	5.32426e-18
Psma7	5.87922e-18
Dsp	5.37455e-18
Mcm3	5.82607e-18
Slc16a5	4.90235e-18
Slc40a1	5.7351e-18
Trim9	1.23079e-18
Hnrnpdl	7.50444e-18
Tpd52l1	7.28752e-18
Sh3rf1	8.26945e-18
Slc6a18	5.98392e-18
C77080	7.92671e-18
Hsp90aa1	9.4778e-18
Epn3	8.68187e-18
Rbm25	1.03718e-17
Ext1	1.03808e-17
Espn	9.52856e-18
Klf2	1.03905e-17
Gm13111	8.51665e-18
Qk	1.18525e-17
Rpgrip1	1.18084e-17
Herpud1	1.31503e-17
Usp1	1.53097e-17
Hey1	1.20658e-17
Csnk1a1	1.61928e-17
Retreg1	1.52993e-17
Rcsd1	1.68768e-17
Dtymk	2.11164e-17
Aebp1	2.04355e-17
Hoxa9	2.20265e-17
Taok1	2.27547e-17
Ldha	2.37547e-17
Pcna	2.34447e-17
Ptp4a2	2.4785e-17
Plekha6	2.00585e-17
Mut	2.51303e-17
Gm8773	1.72542e-21
Hist1h1e	2.58369e-17
Ass1	2.5767e-17
Wnt7b	1.98808e-17
Nos1	1.52993e-17
F2rl1	2.34447e-17
Thsd4	2.50101e-17
Glyat	2.37349e-17
Gsta4	3.20996e-17
St3gal6	3.17442e-17
Cda	2.82474e-17
Tpd52	3.36992e-17
Ctnnb1	3.52523e-17
Pebp1	3.59336e-17
Gsk3b	4.16772e-17
Bcl6	3.90347e-18
Hoxa7	4.47523e-17
Eif3e	4.77567e-17
Pcolce2	3.24762e-37
Hspa12a	3.71928e-17
Arpc2	5.52841e-17
Gnb3	2.79452e-18
Lrig3	5.66939e-17
Selenom	6.34751e-17
Vegfa	6.56905e-17
Golim4	7.39995e-17
Ebpl	7.23007e-17
Diaph3	5.33125e-17
Lpcat2	3.43712e-17
Tmem132c	1.93248e-17
Uqcc2	8.29143e-17
0610005C13Rik	7.39232e-17
Erh	8.46825e-17
Hspg2	8.53186e-17
Eif5	8.9734e-17
Eif3h	9.06657e-17
Fbl	9.06657e-17
Sall3	6.05768e-17
Inpp5j	5.2493e-17
Dach1	1.0023e-16
Dnajc8	1.05238e-16
Manba	9.15552e-17
Ndc80	9.01009e-17
Dnmt3a	1.21865e-16
Hoxa10	1.26371e-16
Rcn3	1.25363e-16
Zeb2	1.45637e-16
Ccdc141	1.31382e-16
Nuf2	1.16271e-16
Slc22a13	9.56979e-17
Mrps16	1.67659e-16
Plxnb2	1.69605e-16
Gm6225	1.19833e-24
Cbx5	1.81028e-16
Wdr89	1.90954e-16
Arid1a	1.92479e-16
Pum1	1.93808e-16
Ankrd17	2.00207e-16
Cacnb4	1.69605e-16
Atox1	2.19089e-16
Gca	1.8497e-16
Ywhaq	2.27712e-16
Cxxc4	1.76231e-16
Gnl3	2.22047e-16
Tmem59	2.38401e-16
Sema6a	2.07065e-16
Dusp1	2.43487e-16
AW551984	1.61728e-16
Mgat4b	2.47702e-16
Eif3m	2.63552e-16
Rpl27	2.63148e-16
Brd2	2.8659e-16
5730403I07Rik	1.47011e-31
Ptgs2	1.84432e-17
Tmem252	2.52679e-16
Cdh4	2.63148e-16
Pgap1	2.68031e-16
Snrpa1	2.9149e-16
Ssfa2	2.83261e-16
Baz1b	3.13906e-16
Ska1	2.31028e-16
Clcn3	3.17393e-16
Cenpp	2.75412e-16
Dnaja1	3.90573e-16
Nsd2	3.83877e-16
Tslp	2.45491e-16
Rbms1	4.06181e-16
Ndufa7	4.21579e-16
Gal3st1	3.48929e-16
Atp5g2	4.25363e-16
Lmo4	4.47126e-16
Atxn7l3b	4.61207e-16
Tmed7	4.66546e-16
Kifc3	4.52437e-16
Csde1	5.26929e-16
Timd4	1.01382e-18
Rcn2	5.66364e-16
Trp53	5.7051e-16
Dao	5.18259e-16
Prr15l	6.0439e-16
Slco4a1	3.95812e-16
Osbpl1a	6.31753e-16
Trib1	5.88082e-16
Nceh1	6.07631e-16
Cpeb2	5.19857e-16
Ifi208	1.52316e-30
Map4k4	7.67237e-16
Fbxl7	7.0374e-16
Kif18a	5.09026e-16
Immt	8.10944e-16
Rtn3	8.32573e-16
Rnaseh2c	8.40652e-16
Mcm6	8.78716e-16
Eif4a2	9.13377e-16
Stra6	3.92208e-16
Slc25a11	9.64348e-16
Higd2a	1.00642e-15
Tes	9.51542e-16
Higd1a	1.02824e-15
Vrk1	9.48495e-16
Hnrnph1	1.08578e-15
Tapbp	9.99496e-16
Tnfrsf21	1.0274e-15
Cpeb4	1.02665e-15
Ripply2	7.00568e-16
Trim8	1.1428e-15
Nfat5	1.23281e-15
Tmem106b	1.25259e-15
Scube2	2.25179e-16
Ppih	1.34922e-15
Iah1	1.50137e-15
Syndig1l	6.15418e-30
Tceal9	1.64429e-15
Neurl1b	1.31309e-15
Rangap1	1.62775e-15
Btg2	1.95879e-15
Ppic	2.00895e-15
Stat3	1.89489e-15
Has2	1.30412e-15
Ndufa9	2.23638e-15
Ajap1	1.84128e-15
Zeb1	2.59841e-15
Ago2	2.73556e-15
Tmem171	2.00976e-15
Nisch	3.09619e-15
Mindy1	3.05097e-15
Shank2	2.60414e-15
Myo1c	3.23252e-15
Anxa1	2.78446e-15
Errfi1	3.46928e-15
Aktip	3.77838e-15
Snca	5.38043e-16
Dlc1	3.96631e-15
Mroh1	3.64647e-15
Smpd1	3.90082e-15
Slc39a8	3.06411e-15
Mical2	3.71644e-15
Slc38a2	4.69297e-15
Slit2	4.69052e-15
Lbp	4.32236e-15
Iqgap2	4.12182e-15
Bcl2l11	4.43645e-15
Rsl1d1	5.18606e-15
Tead2	5.08769e-15
Cpn1	4.88235e-15
Tcf3	5.53695e-15
Nsa2	6.0778e-15
Emcn	5.76041e-15
Eprs	6.39064e-15
Tmed6	5.44193e-15
Bsg	6.4755e-15
Tex264	6.21341e-15
Aldh6a1	6.33144e-15
Btc	5.212e-15
2020-09-11	7.07748e-15
Rbfox1	5.10612e-15
C130073E24Rik	4.06081e-16
Reps2	1.61698e-15
Aadat	6.91358e-15
Hs3st6	7.84071e-15
Tln2	8.56932e-15
Pdxk	8.32724e-15
Slco2a1	6.54132e-15
Nfe2l2	9.49523e-15
Cenpq	8.92604e-15
Scnn1b	9.35331e-15
Pde4c	8.28096e-15
Glyctk	4.01788e-15
Rbmxl1	1.18536e-14
Pimreg	1.03091e-14
Slc38a10	1.24678e-14
Tob1	1.24707e-14
Itga9	1.14888e-14
2020-09-07	1.32661e-14
Myh9	1.39763e-14
Cth	1.20914e-14
Pnisr	1.42315e-14
Celf1	1.47527e-14
Pdgfc	1.38987e-14
Slc25a17	1.49643e-14
Slc2a2	1.18676e-14
Myl6	1.54915e-14
Mpped2	1.53686e-14
Ak3	1.63553e-14
Tmem108	1.24678e-14
Abcc1	1.7113e-14
Arhgap5	1.9831e-14
Adgrg6	1.31387e-14
Nrp2	1.72753e-14
Prnp	1.8167e-14
Clmn	1.91851e-14
Stard7	2.03208e-14
Fam241a	1.88575e-14
Slbp	2.33266e-14
Adcy6	2.16895e-14
Prrc2c	2.35944e-14
Rhov	5.63012e-20
Lsm8	2.41562e-14
1110004F10Rik	2.44115e-14
Rfc4	2.44639e-14
Acsl4	2.48409e-14
Ddah1	2.69215e-14
Creb3l2	2.83849e-14
Arid2	2.8694e-14
Edf1	3.00262e-14
Lpgat1	2.8694e-14
Hoxb2	2.91464e-14
Ptgis	2.34699e-14
Cfap52	2.92858e-15
Rbbp4	3.50695e-14
Panct2	3.77708e-15
Lrp6	4.00663e-14
Apba1	1.09078e-14
Rrm1	4.13958e-14
Sestd1	4.18779e-14
Elf1	4.19525e-14
Cct3	4.41933e-14
Serpina3b	2.24853e-27
Hsd11b2	4.38285e-14
Aqp3	4.3638e-14
Fabp2	2.3281e-14
Man1a2	4.78505e-14
Vegfb	4.84104e-14
Sdc2	4.71361e-14
Sulf2	4.88518e-14
Ostf1	5.43149e-14
Ahcyl1	5.53932e-14
Lrba	5.43149e-14
Mbd3	6.40484e-14
Sorbs2	6.27808e-14
Emp1	6.08044e-14
Tlcd1	6.73257e-14
Cxcl14	6.69676e-14
Col6a3	5.90034e-14
Gns	7.39673e-14
Gm45716	7.82628e-14
Myef2	9.10032e-14
Zfp516	8.93262e-14
Srrm1	9.41826e-14
Cyth3	9.1694e-14
Csrp1	9.6931e-14
Tanc1	1.00531e-13
Keg1	9.43712e-14
Sh2d4a	9.48825e-14
4930461C15Rik	1.94795e-27
Nipsnap2	1.10485e-13
Slc24a5	1.17189e-13
Nphs1	1.0254e-13
Tshz1	1.15906e-13
Cdkn3	1.0483e-13
Cirbp	1.25155e-13
Ncapd2	1.13225e-13
Dtna	1.13646e-13
Rfc1	1.27737e-13
Shisa3	1.15537e-13
Trim47	1.10813e-13
Rnaset2a	1.38376e-13
Adora1	1.07611e-13
mt-Nd6	1.46588e-13
Dlat	1.43873e-13
Gnaq	1.58916e-13
Adcy1	1.3722e-13
Bub3	1.66305e-13
Knstrn	1.62887e-13
Rcc2	1.82054e-13
Podxl	1.76841e-13
Dynll1	1.8964e-13
Acaa1b	1.70798e-13
Aplp1	1.52545e-13
Gstt2	2.084e-13
Rgl1	1.969e-13
Snrpa	2.53844e-13
Plpp2	2.43161e-13
Sik1	2.3289e-13
Etv1	2.59518e-13
Hint2	2.97797e-13
Tyms	2.97833e-13
Grp	3.18098e-14
Sult1c2	2.16694e-13
Agrn	3.17922e-13
Lrrc20	2.24687e-13
Syt17	2.64818e-13
Slc5a12	1.23663e-13
Ak4	2.31699e-13
Osbpl6	3.10042e-13
Hdgf	3.65518e-13
Ube2ql1	1.06717e-15
Sox12	3.93868e-13
Nupr1	3.52567e-13
Ctcf	4.23497e-13
Slc39a1	4.31486e-13
Plppr4	1.42017e-13
Car8	3.41402e-13
Leng8	4.42789e-13
Mfge8	4.6067e-13
Sf3b1	4.85665e-13
Ly6c1	4.52849e-13
Pcca	4.73842e-13
Kif20a	4.21777e-13
Psmc3ip	4.83092e-13
Tpm4	5.42132e-13
Ammecr1	5.25337e-13
Srsf10	6.0076e-13
Slc1a5	5.72922e-13
Rogdi	6.08987e-13
Cyp2d26	5.72435e-13
Tns3	6.5595e-13
Ermap	5.61711e-25
Fank1	8.56093e-17
Adamts16	6.18822e-13
Vps35	7.69394e-13
Kxd1	7.81086e-13
Tmed2	8.37043e-13
Pfn1	8.33814e-13
Bmper	6.51958e-13
Mrvi1	3.42377e-13
Hspa1a	6.92464e-13
Atrx	9.52679e-13
Arid1b	9.57301e-13
Cyb5r4	9.40053e-13
Atp12a	8.35285e-13
Psmd7	1.06858e-12
Ugt8a	8.68235e-13
Sfpq	1.14091e-12
Gm35208	1.84793e-13
Mat2a	1.2164e-12
Myo1b	1.16187e-12
Caprin1	1.23281e-12
Cldn4	1.05974e-12
Nr3c1	1.33853e-12
1700020I14Rik	1.4018e-12
1700028P14Rik	1.99159e-13
Dnajc5	1.43258e-12
Gm12927	1.22864e-12
D830025C05Rik	1.33826e-12
Arhgef16	1.43336e-12
Clcn5	1.81388e-12
Rac1	1.98628e-12
Zfp618	1.97935e-12
Lgr5	1.2416e-12
Alx1	1.18088e-12
Tpr	2.06661e-12
Cyp2j6	2.00019e-12
Gm16029	1.18811e-23
Paip2	2.27199e-12
Ddx18	2.32621e-12
Paics	2.43585e-12
Rbms3	2.47963e-12
Tmem147	2.54453e-12
Tecr	2.62724e-12
Tk1	2.4265e-12
Sltm	2.77274e-12
Taldo1	2.78714e-12
Ncapg	2.26545e-12
Tenm4	2.68731e-12
Hoxb5	2.85462e-12
Fam19a5	2.51917e-12
Gcnt2	2.75243e-12
Arg2	2.68731e-12
Bcl11a	1.56809e-12
H2afy2	3.38493e-12
Ly6h	2.61817e-12
Ints6l	3.44311e-12
Smarce1	3.74012e-12
Cdh3	3.38738e-12
Ism2	3.3435e-23
Iqgap1	3.90513e-12
Akap13	3.86631e-12
Cubn	3.09661e-12
Cby3	5.06567e-14
Prr5l	3.63613e-12
Ikzf3	3.22094e-23
Ankrd45	2.87301e-12
Gng8	8.30296e-13
Pcm1	4.18243e-12
Galnt11	4.1113e-12
Pkd2	4.59844e-12
Impdh2	4.79152e-12
Cebpb	4.75927e-12
Aldh1l1	4.70574e-12
Spdl1	4.33043e-12
Pdlim2	5.02114e-12
Gm10603	7.36782e-23
Zic5	7.638e-23
Rgs1	2.18156e-17
Raver1	7.40452e-23
Dld	5.94146e-12
Xlr5a	5.15146e-23
Cpeb3	4.66976e-12
Tspan33	5.56096e-12
Cd79a	1.76501e-12
Rrbp1	6.64446e-12
Manf	6.66452e-12
Kdr	5.68264e-12
2020-03-08	6.37625e-12
Lsm5	6.962e-12
Dbt	6.78075e-12
Fbxo5	6.54967e-12
Lrrc26	4.42294e-23
Rhot2	7.02659e-12
Alkbh5	7.64975e-12
Phyhipl	6.85376e-12
Ak2	7.86668e-12
Miox	6.51635e-12
Mal2	7.22079e-12
Tm9sf2	8.14277e-12
Lgr4	8.1638e-12
Sgms1	7.86199e-12
Mrps23	8.10589e-12
Tmem37	8.23912e-12
Ngfr	5.55081e-12
Serpinh1	8.93201e-12
Scaf11	9.42245e-12
Dact1	6.51635e-12
Mras	8.85694e-12
Nap1l4	9.98584e-12
Serpinb1a	7.27292e-12
Dlgap1	8.42202e-12
Capg	9.805e-12
Samd9l	9.62289e-12
Pcbp1	1.09091e-11
Knl1	9.48866e-12
Abhd6	1.01981e-11
Hagh	1.09632e-11
Nsun7	4.27984e-12
Mrfap1	1.18027e-11
Rab1a	1.17565e-11
Map4k3	1.097e-11
Gm26782	1.09493e-11
Tram1	1.19512e-11
Ndst1	1.10431e-11
Fermt2	1.2244e-11
Lzts3	1.04157e-11
Apela	1.19512e-11
Vcp	1.44877e-11
Lama4	1.33856e-11
Fuca2	1.40493e-11
Srpk1	1.51025e-11
Emg1	1.55106e-11
Ap2m1	1.56018e-11
Ndufs8	1.58876e-11
Ldb2	1.40989e-11
Phactr1	1.50343e-11
Zmynd8	1.6534e-11
Cldn9	1.52884e-11
Tma16	1.65364e-11
Gabrp	9.03779e-13
Lbhd2	1.08446e-11
Gdnf	1.582e-11
Pfdn2	1.81281e-11
Ndufa2	1.81707e-11
Ppil6	7.25749e-12
Nptn	1.83828e-11
Snrpd3	2.07181e-11
Acot1	2.17845e-11
Rad51ap1	2.02913e-11
Letm1	2.23296e-11
Fzd3	2.21914e-11
Wfdc1	3.36748e-12
Tmem30a	2.28079e-11
Acly	2.28819e-11
Srd5a1	1.81281e-11
Notch1	2.32837e-11
Cib2	2.28381e-11
Hip1r	2.30271e-11
Serp1	2.5472e-11
Cdc25c	1.50224e-11
Pfdn5	2.58548e-11
Ptges3	2.68498e-11
Sub1	2.67082e-11
Mrps24	2.70486e-11
Rhobtb3	2.85989e-11
Dcaf11	2.90251e-11
Arhgap6	2.31307e-11
S100a16	3.00909e-11
1700006J14Rik	2.61336e-11
Ptges2	2.90251e-11
Them6	1.9217e-11
Pbrm1	3.44888e-11
Zfp266	3.40857e-11
Lmo1	2.89416e-11
Dbf4	3.34541e-11
Prpf4b	3.56324e-11
Vat1	3.19537e-11
Dlk1	2.83157e-11
Tceal3	2.80892e-11
Rexo2	3.61014e-11
Atp6ap1	3.59192e-11
Shroom3	3.43943e-11
Lrr1	2.59306e-11
Epb41l1	3.25259e-11
Hdac7	3.51692e-11
Aurka	3.23534e-11
Glg1	3.96628e-11
[truncated: 5,217 more rows]
