# Supplementary material for: Single cell regulatory landscape of the mouse kidney highlights cellular differentiation programs and disease targets
Source: Nat Commun. 2021 Apr 15;12:2277. doi: 10.1038/s41467-021-22266-1 (PMC8050063; doi:10.1038/s41467-021-22266-1)
Supplement: Supplementary file 14 — Supplementary Data 11 [file 41467_2021_22266_MOESM14_ESM.xlsx]

## Sheet: CM1 up
chr1	41157848	41158740
chr1	42233351	42233841
chr1	42468441	42469013
chr1	42487418	42487986
chr1	42489532	42490138
chr1	42695506	42696116
chr1	74248715	74250198
chr1	78146842	78147315
chr1	78187459	78188289
chr1	78364133	78364990
chr1	86955864	86956527
chr1	86994075	86995120
chr1	118672079	118672818
chr1	127387372	127388014
chr1	132085120	132085894
chr1	179054597	179055269
chr1	187823438	187823980
chr10	43439560	43440584
chr10	77125069	77125880
chr10	91764403	91764807
chr10	99165736	99166858
chr10	120722571	120723022
chr11	18916760	18917362
chr11	20041196	20042058
chr11	43605713	43606343
chr11	43608541	43608858
chr11	43728744	43729459
chr11	52420588	52421907
chr11	64477218	64477515
chr11	64500801	64501213
chr11	71414754	71415407
chr11	83817064	83818043
chr11	83819801	83820730
chr11	84604473	84605487
chr11	95085808	95086697
chr11	96411040	96411515
chr11	96542250	96543257
chr11	101714131	101714637
chr11	103379305	103380167
chr11	103734626	103736132
chr11	111818269	111818672
chr11	113060957	113061548
chr12	3777824	3778313
chr12	12746898	12747684
chr12	17621527	17622243
chr12	24686124	24686939
chr12	26877434	26878246
chr12	45082910	45083611
chr12	45745793	45746215
chr12	79541580	79542126
chr12	102647992	102648486
chr12	117915616	117916569
chr13	11902884	11903754
chr13	41779851	41780427
chr13	42346494	42347242
chr13	52060282	52061109
chr13	52090333	52090636
chr13	59942815	59944209
chr13	70867003	70867603
chr13	98638501	98639231
chr13	108013911	108014448
chr13	112063665	112064222
chr14	7847819	7848397
chr14	12202164	12202888
chr14	22800856	22801976
chr14	24005818	24006075
chr14	47371853	47372281
chr14	65970330	65971165
chr14	66004909	66005495
chr14	75409980	75410873
chr14	97942234	97942850
chr14	104326159	104326803
chr14	121824487	121825363
chr15	4734927	4735694
chr15	25688532	25689410
chr15	31235582	31236944
chr15	60839739	60840555
chr15	67799944	67800468
chr15	84395294	84396160
chr15	97932371	97933080
chr15	99573517	99574261
chr16	5479049	5479577
chr16	30024836	30025259
chr16	45492879	45493436
chr16	45951950	45953131
chr16	72812227	72812904
chr16	95147678	95148457
chr17	14349626	14350282
chr17	14371576	14373276
chr17	26457254	26458137
chr17	49816229	49817243
chr17	70758071	70758518
chr17	73639376	73640678
chr17	78283467	78284119
chr17	84156341	84157731
chr17	90571408	90571824
chr18	24719961	24720515
chr18	55203499	55204105
chr18	74981451	74981995
chr19	8553332	8554811
chr19	15667831	15669068
chr19	28191585	28192797
chr19	45734668	45735689
chr19	59457963	59458961
chr19	59588160	59589076
chr2	11362874	11363826
chr2	26481906	26482890
chr2	30618731	30619436
chr2	33871163	33871698
chr2	35849872	35850447
chr2	65116350	65117255
chr2	71290271	71290979
chr2	91412373	91412969
chr2	91832324	91832854
chr2	92901592	92902203
chr2	103927743	103928335
chr2	113368238	113369107
chr2	131908348	131909159
chr2	133622701	133623240
chr2	137153272	137153734
chr2	172559163	172559746
chr3	26983933	26984763
chr3	27302216	27303140
chr3	30153864	30154515
chr3	30296275	30296720
chr3	31882583	31883323
chr3	37847487	37848099
chr3	104660622	104661089
chr3	104690341	104690883
chr3	116405094	116405815
chr3	118084472	118084977
chr3	128369583	128370237
chr3	131066178	131066716
chr3	131072568	131073236
chr3	131159968	131160450
chr3	131181918	131182700
chr3	142423347	142424229
chr4	20324065	20324610
chr4	28542987	28543442
chr4	32176651	32177289
chr4	84114186	84115169
chr4	97624531	97624731
chr4	105765679	105766216
chr4	109977765	109978653
chr4	149683226	149684054
chr4	154781264	154781993
chr5	20967900	20968703
chr5	33043560	33043949
chr5	63867286	63868035
chr5	64344987	64346285
chr5	66954954	66955790
chr5	100229009	100229522
chr5	100231701	100232336
chr5	102844193	102844883
chr5	114589081	114589858
chr5	117673597	117674070
chr5	138088363	138089813
chr5	139658007	139658750
chr5	140602773	140603038
chr6	22279969	22281136
chr6	23938789	23939636
chr6	29507087	29508394
chr6	38918877	38919912
chr6	38921319	38921776
chr6	38959513	38960844
chr6	72465577	72466248
chr6	91146421	91147126
chr6	112484202	112484840
chr6	115591718	115592978
chr6	121048467	121049596
chr6	135029297	135029834
chr6	135040164	135041079
chr6	145256234	145257366
chr6	147688719	147689211
chr7	24592293	24592789
chr7	49496923	49497666
chr7	54909804	54910506
chr7	79375196	79375711
chr7	89401993	89402435
chr7	89623078	89624130
chr7	97078889	97079617
chr7	112202182	112202805
chr7	132641109	132641671
chr7	144751993	144752374
chr8	89271589	89273102
chr8	89625509	89626625
chr9	21835149	21835960
chr9	49923997	49924861
chr9	62008332	62009044
chr9	63345445	63346588
chr9	80157699	80158676
chr9	94456050	94456829
chr9	96958277	96958834
chr9	109895723	109896184
chr9	117039903	117040746
chr9	119119449	119120325
chr9	120896276	120897084
chrX	41477665	41478178
chrX	99585672	99586941
chrX	168349333	168350400

## Sheet: CM1 down
chr1	43555390	43556341
chr1	73591372	73592287
chr11	60475603	60476496
chr11	62518829	62519600
chr11	80945790	80946694
chr11	90116617	90118326
chr12	10305775	10306579
chr12	35199806	35200850
chr12	76651747	76652442
chr13	32752199	32752833
chr13	38863913	38864629
chr13	59916027	59917223
chr14	116453026	116454002
chr15	6999564	7000331
chr18	30378139	30378824
chr18	76465877	76466608
chr19	53084740	53085355
chr2	12469487	12470426
chr2	102021599	102022356
chr2	166115799	166116844
chr5	120054414	120055294
chr6	75167973	75168637
chr6	86169189	86169774
chr6	127605129	127606176
chr7	133842043	133842672
chr8	89415372	89415865
chr8	117199775	117201385
chr8	121310613	121311704
chr8	127437701	127438247
chr9	7784287	7785318
chr9	23041084	23042653
chr9	43993287	43994255
chr9	61714091	61715139
chr9	86996869	86998090

## Sheet: CM2 up
chr1	9902548	9903303
chr1	10247527	10248482
chr1	19321358	19322138
chr1	20617868	20618676
chr1	20619322	20619910
chr1	20653705	20654747
chr1	21077406	21077762
chr1	21239975	21240917
chr1	35562439	35563437
chr1	36016767	36017761
chr1	37511987	37513625
chr1	39387675	39388343
chr1	42741648	42742760
chr1	43501849	43503007
chr1	55706637	55707629
chr1	56539850	56540669
chr1	58353468	58354111
chr1	62801414	62802395
chr1	63005006	63005780
chr1	63123798	63124706
chr1	66251890	66252829
chr1	66831887	66833331
chr1	69023423	69023898
chr1	69024788	69025574
chr1	72287882	72288511
chr1	73374824	73375533
chr1	75214433	75215357
chr1	83161637	83162207
chr1	87294050	87295004
chr1	90563823	90564529
chr1	90962599	90963657
chr1	105178735	105180024
chr1	119407603	119408443
chr1	127594767	127595689
chr1	130733704	130734396
chr1	137195139	137195810
chr1	138603998	138605259
chr1	150177155	150178439
chr1	153251483	153252308
chr1	158931219	158932125
chr1	164411346	164411936
chr1	164415377	164415954
chr1	164460818	164461793
chr1	164471196	164472190
chr1	166265860	166266844
chr1	169332330	169332800
chr1	170975577	170976467
chr1	172350087	172351110
chr1	179279106	179279981
chr1	184871630	184872841
chr1	187586433	187587445
chr1	187821167	187822218
chr1	187823438	187823980
chr1	192076945	192077766
chr1	193234379	193235610
chr1	194038779	194039322
chr10	4532032	4532514
chr10	13073204	13074904
chr10	18370512	18371549
chr10	20259530	20260126
chr10	27387521	27388106
chr10	28096081	28096605
chr10	33872743	33873497
chr10	40494372	40495341
chr10	43462765	43463757
chr10	50801600	50802187
chr10	52232110	52233132
chr10	52756098	52756764
chr10	63851742	63852486
chr10	68229653	68230548
chr10	68248294	68249899
chr10	68268691	68269172
chr10	68529143	68530233
chr10	70643105	70643924
chr10	75565632	75566722
chr10	75644027	75644732
chr10	78349734	78350296
chr10	79814263	79814876
chr10	79815517	79816570
chr10	81299948	81300849
chr10	82814184	82815086
chr10	87926724	87927835
chr10	93623805	93624314
chr10	95623109	95623772
chr10	108568159	108569484
chr10	110707116	110708174
chr10	110811378	110812334
chr10	111205146	111205949
chr10	116266762	116268089
chr10	119816007	119816613
chr10	119965747	119966753
chr10	122782668	122783343
chr10	123875587	123876401
chr10	126002078	126003664
chr10	127763758	127764598
chr10	127835064	127835916
chr10	127877741	127878699
chr11	3536990	3537538
chr11	4882800	4883674
chr11	4936324	4936731
chr11	6895020	6896155
chr11	17523260	17524026
chr11	20136298	20136898
chr11	20452883	20453567
chr11	20477191	20478054
chr11	22766391	22766971
chr11	30662636	30663661
chr11	31684972	31685790
chr11	32650382	32651761
chr11	35449140	35449800
chr11	35469937	35470617
chr11	35916865	35917378
chr11	35935355	35936206
chr11	43621398	43622359
chr11	45838310	45839312
chr11	48442545	48443363
chr11	50354787	50355484
chr11	60825214	60825728
chr11	65543741	65544837
chr11	69692438	69693405
chr11	70372984	70373789
chr11	72503284	72504952
chr11	83797190	83797830
chr11	85763635	85764415
chr11	85976997	85977488
chr11	88618108	88619436
chr11	95595804	95596774
chr11	96334926	96335504
chr11	96937672	96938660
chr11	100518226	100518851
chr11	101362299	101363256
chr11	103314895	103315963
chr11	106005958	106006503
chr11	107463354	107463922
chr11	108862442	108863096
chr11	112987843	112988768
chr11	115843559	115844919
chr11	115911324	115912579
chr11	117731631	117732494
chr11	120028342	120028915
chr11	120340042	120340794
chr12	5955543	5956140
chr12	7201085	7201428
chr12	12920475	12921350
chr12	15840553	15841639
chr12	21426120	21427179
chr12	24889620	24890351
chr12	25140157	25140752
chr12	25393493	25394002
chr12	28340349	28340948
chr12	30848644	30849109
chr12	31283409	31284596
chr12	35578903	35579381
chr12	35998879	35999717
chr12	36530898	36532024
chr12	36622122	36622845
chr12	38787735	38789261
chr12	47211680	47212324
chr12	59095346	59096102
chr12	69649256	69650104
chr12	75472791	75473925
chr12	75706584	75707288
chr12	75978897	75979880
chr12	79069176	79070004
chr12	79557870	79558572
chr12	80966022	80966957
chr12	83687055	83687454
chr12	84402806	84403501
chr12	102535827	102536368
chr12	103681260	103682236
chr12	105016512	105017324
chr12	111474895	111475631
chr12	111489445	111490076
chr12	116861382	116862678
chr12	117718089	117718490
chr13	3645583	3646560
chr13	5607665	5608224
chr13	5803558	5804426
chr13	6193164	6194220
chr13	6628951	6629555
chr13	12165660	12166934
chr13	19364271	19364927
chr13	25066875	25067779
chr13	25150408	25151399
chr13	31578441	31578976
chr13	37597375	37598706
chr13	49191048	49191397
chr13	51153116	51154180
chr13	51238178	51239147
chr13	51768298	51769206
chr13	51823677	51824870
chr13	58122907	58123914
chr13	59646561	59647520
chr13	60608471	60609285
chr13	60736075	60737075
chr13	62908003	62908807
chr13	64198366	64198838
chr13	64416938	64418136
chr13	70802775	70803575
chr13	71507243	71508669
chr13	72355828	72356318
chr13	73680305	73681028
chr13	73769905	73770592
chr13	81020043	81020879
chr13	94094042	94095160
chr13	97510566	97511715
chr13	99071430	99072065
chr13	103238115	103238959
chr13	104640857	104641927
chr13	108326062	108326862
chr13	112348459	112348952
chr14	9787819	9789268
chr14	12102853	12103451
chr14	14067770	14068822
chr14	16189077	16189717
chr14	19836260	19837161
chr14	20865539	20867161
chr14	29585121	29585706
chr14	29995988	29996702
chr14	34880687	34881603
chr14	36989887	36990326
chr14	40930815	40932127
chr14	45430120	45430978
chr14	49086683	49087092
chr14	49245146	49246009
chr14	54191808	54192983
chr14	60553866	60555241
chr14	60664734	60665275
chr14	61970483	61971190
chr14	64632310	64633669
chr14	64658082	64658663
chr14	73106361	73107612
chr14	73253342	73254002
chr14	74358871	74359492
chr14	75512790	75513694
chr14	75771226	75771735
chr14	76505570	76506444
chr14	77485039	77485707
chr14	80083858	80084374
chr14	100462254	100462860
chr14	118783351	118784269
chr14	121116654	121117313
chr14	121298442	121299316
chr15	3836286	3837139
chr15	6080935	6081862
chr15	6320591	6321942
chr15	10332267	10333179
chr15	11026870	11027903
chr15	13210168	13210730
chr15	25913497	25914393
chr15	27994955	27996047
chr15	28114301	28114881
chr15	31407094	31408142
chr15	34513691	34514689
chr15	37164250	37165296
chr15	37205450	37206881
chr15	37232353	37233617
chr15	37755094	37756431
chr15	38640708	38641327
chr15	39248262	39248714
chr15	41399646	41399986
chr15	41567034	41567779
chr15	50860584	50861906
chr15	50870361	50871639
chr15	54810590	54811281
chr15	55042428	55043072
chr15	55043289	55044055
chr15	55123022	55123424
chr15	62132796	62133523
chr15	62524413	62525189
chr15	67780974	67781500
chr15	80059556	80060334
chr15	83223054	83224191
chr15	85664020	85664996
chr15	90343583	90344372
chr15	99035528	99035985
chr15	99867712	99868229
chr16	11406241	11406992
chr16	14420263	14421231
chr16	27375119	27375879
chr16	37389475	37389685
chr16	39709468	39710201
chr16	46022456	46023438
chr16	46507144	46507930
chr16	46840774	46841748
chr16	52242097	52242794
chr16	52849591	52850343
chr16	55532382	55533381
chr16	58481254	58482938
chr16	72990458	72990957
chr16	72993299	72993692
chr16	85020586	85021460
chr16	85071419	85071959
chr16	86645004	86645900
chr16	86646964	86647919
chr16	86808714	86809375
chr16	86816758	86817739
chr16	86882470	86883090
chr16	87365970	87367029
chr16	88412372	88412886
chr16	91978589	91979677
chr16	93596614	93597495
chr16	93638762	93639413
chr16	95699764	95700798
chr17	4177467	4178393
chr17	4945628	4947891
chr17	6809542	6809769
chr17	12336275	12337877
chr17	26021674	26022373
chr17	27294113	27294836
chr17	28188297	28188881
chr17	42939507	42940036
chr17	43500327	43501063
chr17	49538984	49539826
chr17	57233015	57233642
chr17	66233631	66234183
chr17	67730673	67731663
chr17	72132227	72132702
chr17	73602517	73603607
chr17	77734648	77735204
chr17	84136643	84138359
chr17	84600257	84601018
chr17	85043412	85044011
chr17	85199033	85200100
chr17	86464544	86465142
chr17	86466033	86466413
chr17	88542614	88543657
chr18	6450402	6451075
chr18	6989254	6989906
chr18	9291769	9292840
chr18	10414879	10415437
chr18	11442225	11442934
chr18	25942991	25943812
chr18	34519975	34520546
chr18	36706577	36707503
chr18	47249478	47250067
chr18	47326677	47327276
chr18	47365611	47366077
chr18	57698415	57698860
chr18	61025506	61026156
chr18	61096232	61097021
chr18	64479358	64479968
chr18	64918064	64918913
chr18	65025409	65026337
chr18	67581653	67582489
chr18	70566402	70567044
chr18	73665535	73665961
chr18	80203168	80203516
chr18	80533836	80535002
chr18	80535764	80536256
chr18	82880912	82881624
chr18	88441621	88442691
chr19	5016217	5017284
chr19	12684489	12685770
chr19	17476048	17476592
chr19	22701254	22701924
chr19	24266057	24266886
chr19	25221987	25222904
chr19	27364162	27365158
chr19	28182350	28183162
chr19	28520440	28521345
chr19	28649626	28650097
chr19	34468392	34468785
chr19	34718456	34719493
chr19	34901463	34901895
chr19	37969935	37970614
chr19	41993508	41994090
chr19	43890435	43891241
chr19	44032110	44033140
chr19	46406520	46407544
chr19	50582926	50583517
chr2	3704011	3705370
chr2	4386522	4387045
chr2	4509510	4511548
chr2	20445245	20446648
chr2	20547259	20548233
chr2	25078923	25079452
chr2	27297022	27297826
chr2	31867694	31869382
chr2	33165398	33166546
chr2	58535371	58535952
chr2	60716674	60717164
chr2	62403221	62404333
chr2	63280999	63281504
chr2	68387678	68388729
chr2	68740066	68740936
chr2	68800075	68800806
chr2	68844743	68845941
chr2	71739161	71740340
chr2	79378660	79380135
chr2	90449197	90449967
chr2	91995984	91996720
chr2	92582126	92583511
chr2	95667082	95667477
chr2	105367220	105367871
chr2	110215200	110216188
chr2	110226188	110227189
chr2	115249763	115250982
chr2	118247898	118248586
chr2	126652856	126653584
chr2	127080081	127080835
chr2	136456471	136457010
chr2	137703847	137705152
chr2	144308568	144309184
chr2	145787603	145788090
chr2	152569975	152570897
chr2	156432460	156433839
chr2	158113176	158114426
chr2	158241352	158242253
chr2	159068543	159069821
chr2	163560199	163560876
chr2	165459705	165460358
chr2	168076924	168077378
chr2	168104473	168105721
chr2	168575130	168576462
chr2	170475136	170475821
chr3	8006330	8007377
chr3	14408470	14409355
chr3	14979039	14979679
chr3	27557259	27558139
chr3	27685278	27686180
chr3	28721353	28722523
chr3	28737072	28737725
chr3	32304144	32304713
chr3	37935060	37936972
chr3	37962278	37962874
chr3	63413290	63414120
chr3	63494701	63495456
chr3	66296187	66297247
chr3	75305623	75306126
chr3	79126794	79127390
chr3	79559224	79560226
chr3	81058470	81059468
chr3	84639860	84641088
chr3	87761571	87761915
chr3	88470921	88471749
chr3	89136314	89137014
chr3	89365674	89366292
chr3	100381347	100381928
chr3	100462238	100463153
chr3	104288983	104289787
chr3	108067391	108068183
chr3	108476822	108477522
chr3	109249523	109249949
chr3	123411786	123412829
chr3	129554454	129555157
chr3	130310847	130311547
chr3	133241942	133242479
chr3	133722419	133723372
chr3	142917425	142918581
chr3	145762984	145763603
chr3	146782633	146783055
chr3	149196645	149197355
chr3	150151451	150152556
chr3	153967071	153967993
chr3	154046641	154047594
chr4	10929562	10930884
chr4	10972229	10973799
chr4	32024077	32024914
chr4	33301039	33301579
chr4	45851712	45852342
chr4	45896216	45897196
chr4	49546929	49548659
chr4	53595598	53596928
chr4	58223423	58223986
chr4	62508883	62509447
chr4	63156853	63157684
chr4	63171331	63172875
chr4	68285039	68285324
chr4	75234440	75235166
chr4	80691287	80692556
chr4	81275986	81276895
chr4	86699385	86700008
chr4	88442020	88442357
chr4	95283483	95284429
chr4	99389373	99390027
chr4	100008487	100008982
chr4	100123584	100124530
chr4	102584791	102585481
chr4	104384956	104385866
chr4	106423323	106423673
chr4	111200203	111200828
chr4	111704198	111705505
chr4	111897887	111899149
chr4	114454154	114455396
chr4	115767879	115768611
chr4	115894341	115894825
chr4	119026305	119027214
chr4	123990589	123991369
chr4	132415905	132416576
chr4	132469881	132470540
chr4	133197674	133199083
chr4	133656425	133656869
chr4	135243101	135243558
chr4	135274963	135275338
chr4	150575509	150576225
chr4	154336631	154337271
chr4	155238161	155238874
chr4	155280233	155281279
chr4	156059129	156060360
chr5	4086082	4086861
chr5	5533811	5534589
chr5	12487999	12488430
chr5	17141549	17142266
chr5	17296519	17297232
chr5	17403343	17404143
chr5	24935388	24936104
chr5	33723774	33724666
chr5	35313419	35315236
chr5	35728661	35729646
chr5	36368829	36369866
chr5	37330945	37331795
chr5	37650490	37651472
chr5	38168513	38169033
chr5	43933628	43934431
chr5	46150006	46150591
chr5	52975635	52976340
chr5	64251615	64252025
chr5	64344987	64346285
chr5	64579208	64580361
chr5	66052627	66053597
chr5	66080751	66082246
chr5	66391270	66391827
chr5	66398644	66399495
chr5	76686718	76687441
chr5	76941848	76943052
chr5	77363734	77364297
chr5	83238963	83239635
chr5	87175360	87176490
chr5	87286112	87286698
chr5	87614530	87615530
chr5	90507502	90508128
chr5	96221735	96222685
chr5	97773279	97774123
chr5	101162881	101164228
chr5	102052751	102053498
chr5	103365026	103366120
chr5	105301700	105302544
chr5	112500150	112500934
chr5	113295944	113296395
chr5	113889265	113890525
chr5	114036558	114036918
chr5	114288290	114289510
chr5	114968698	114969657
chr5	117814901	117815241
chr5	119276667	119277268
chr5	129760084	129760774
chr5	129770586	129771538
chr5	131466104	131466722
chr5	132184697	132185365
chr5	134294821	134295848
chr5	135162458	135163371
chr5	138864914	138865440
chr5	149002108	149002995
chr5	149322193	149323679
chr6	3307684	3308371
chr6	24968686	24969362
chr6	30432741	30433466
chr6	34091559	34092096
chr6	34171581	34172513
chr6	34178949	34179536
chr6	38081626	38082625
chr6	38143940	38145175
chr6	48822076	48822969
chr6	54362735	54363432
chr6	57189998	57190822
chr6	61203294	61203938
chr6	66924269	66925104
chr6	66953993	66954582
chr6	70722578	70723129
chr6	70814047	70815083
chr6	85399806	85400435
chr6	87031092	87031881
chr6	90320378	90321355
chr6	91659775	91660828
chr6	91746069	91747252
chr6	94249259	94249946
chr6	116650492	116650967
chr6	116716599	116717295
chr6	135854003	135854800
chr6	137570368	137571408
chr6	137588735	137589423
chr6	140239299	140239973
chr6	140280756	140281929
chr6	140894189	140895745
chr6	142161117	142161798
chr6	142873458	142874673
chr7	6169557	6169946
chr7	19232046	19232358
chr7	24889449	24890099
chr7	28919434	28920390
chr7	30358573	30360391
chr7	37563154	37563800
chr7	49506155	49506978
chr7	63986415	63987481
chr7	70869026	70869963
chr7	73670737	73671524
chr7	79841912	79843034
chr7	80049685	80050310
chr7	81242993	81243951
chr7	82902892	82903598
chr7	84145587	84146234
chr7	89433354	89434919
chr7	90092809	90093785
chr7	96330938	96331770
chr7	101216703	101217319
chr7	101313185	101313701
chr7	101320464	101322056
chr7	110097279	110098276
chr7	115866170	115867298
chr7	119594234	119595232
chr7	119604658	119605599
chr7	123385546	123386667
chr7	127276599	127277235
chr7	127649082	127649680
chr7	128627310	128628265
chr7	129538120	129539165
chr7	133793250	133794242
chr7	141094113	141095367
chr7	141281353	141281973
chr7	141614340	141615087
chr8	4837883	4838586
chr8	11234075	11235581
chr8	12410052	12411015
chr8	15030569	15031109
chr8	16301923	16302491
chr8	18683281	18683870
chr8	25710372	25711130
chr8	31520895	31521594
chr8	35599690	35600373
chr8	36048122	36048685
chr8	36109783	36111413
chr8	44031196	44031924
chr8	45013906	45014353
chr8	47970528	47971625
chr8	60658772	60659247
chr8	61273079	61273906
chr8	61274523	61275298
chr8	71602228	71603536
chr8	83458397	83458903
chr8	87635955	87637290
chr8	88588254	88589104
chr8	91636785	91637598
chr8	94974546	94975295
chr8	95042016	95043019
chr8	97252254	97253049
chr8	104623982	104625299
chr8	105070842	105071671
chr8	110792653	110793433
chr8	111709377	111709950
chr8	116271308	116271915
chr8	117347522	117348200
chr8	122430177	122431183
chr8	124914049	124914598
chr8	125922403	125922889
chr8	128005980	128006376
chr9	9221167	9222582
chr9	20995060	20995614
chr9	32242881	32243772
chr9	32610334	32611294
chr9	40466785	40467347
chr9	43261404	43264709
chr9	44490421	44491210
chr9	44515253	44515886
chr9	45405593	45406387
chr9	49192819	49193309
chr9	57566794	57567411
chr9	62857234	62858405
chr9	63760192	63760899
chr9	63965476	63966269
chr9	67048914	67050541
chr9	68940736	68941630
chr9	69712711	69713661
chr9	71321076	71322412
chr9	77045411	77046970
chr9	77781637	77782770
chr9	78064029	78064759
chr9	78506234	78506959
chr9	95854846	95855486
chr9	96787639	96788600
chr9	101207936	101208566
chr9	109522844	109524144
chr9	113122075	113122906
chrX	13236166	13236712
chrX	20414825	20415827
chrX	47970593	47971433
chrX	48064295	48065217
chrX	159971278	159971845
chrX	164089930	164090494

## Sheet: CM2 down
chr1	13787184	13787672
chr1	14288121	14289011
chr1	14344500	14345645
chr1	14716173	14716982
chr1	15206104	15207015
chr1	16293377	16294754
chr1	20569098	20570318
chr1	38766628	38767859
chr1	40133752	40134357
chr1	42489532	42490138
chr1	42888541	42890121
chr1	55820925	55821927
chr1	59326866	59327874
chr1	59340831	59342557
chr1	59399041	59400200
chr1	63552929	63553625
chr1	63987562	63988301
chr1	70911080	70911832
chr1	72454709	72455447
chr1	75381663	75383289
chr1	75532447	75533275
chr1	75533992	75534360
chr1	76829118	76830195
chr1	77010382	77011340
chr1	77306800	77307789
chr1	77313026	77313753
chr1	78146842	78147315
chr1	78649309	78649852
chr1	82247011	82248243
chr1	86955864	86956527
chr1	86994075	86995120
chr1	87035540	87037359
chr1	88258686	88259989
chr1	89137213	89137978
chr1	90297714	90298466
chr1	92376436	92377038
chr1	92744818	92745378
chr1	92877702	92878657
chr1	93407790	93408235
chr1	119321860	119323171
chr1	127387372	127388014
chr1	128593119	128593678
chr1	128670993	128672055
chr1	128693846	128694227
chr1	128807010	128807403
chr1	128821978	128822698
chr1	129341133	129341803
chr1	131972175	131973625
chr1	132281439	132282486
chr1	133878752	133879618
chr1	134892054	134892502
chr1	134920345	134920883
chr1	134992052	134993056
chr1	136468157	136468898
chr1	147023632	147024190
chr1	153076031	153076684
chr1	153143889	153144891
chr1	158193151	158193748
chr1	158194128	158194852
chr1	160042044	160042604
chr1	162938111	162939628
chr1	165075540	165076347
chr1	165205809	165206561
chr1	165700829	165702181
chr1	165724398	165725614
chr1	165738969	165739560
chr1	169032000	169032640
chr1	169260035	169260581
chr1	170787336	170788168
chr1	171171012	171171743
chr1	171209432	171210003
chr1	172614747	172615355
chr1	173480495	173481766
chr1	176999071	176999667
chr1	178543313	178544083
chr1	178619665	178620370
chr1	179207263	179208036
chr1	179236161	179237004
chr1	179488124	179489071
chr1	179723048	179723716
chr1	180231710	180232393
chr1	181637148	181637580
chr1	184441104	184441778
chr1	185968878	185969942
chr1	186702660	186703419
chr1	187968641	187969412
chr1	188111456	188112047
chr1	189706306	189706761
chr1	189716171	189716947
chr1	190286444	190287039
chr1	194354421	194355230
chr10	23165362	23165782
chr10	29921717	29922317
chr10	38288636	38289426
chr10	38992741	38994206
chr10	42173832	42174428
chr10	58594899	58595425
chr10	58714025	58715257
chr10	60744519	60745410
chr10	60981894	60982581
chr10	61370400	61371209
chr10	70039769	70040463
chr10	71330142	71330819
chr10	75303599	75305222
chr10	76888450	76889288
chr10	78320750	78321620
chr10	83796382	83796879
chr10	84383250	84384137
chr10	84386776	84387315
chr10	84480931	84481835
chr10	84498825	84499461
chr10	87297234	87297811
chr10	90852075	90852603
chr10	91326733	91327669
chr10	91367348	91368064
chr10	91436004	91436865
chr10	92349020	92349614
chr10	92349827	92350203
chr10	92511752	92512593
chr10	92595482	92596589
chr10	94077076	94077865
chr10	94253418	94253995
chr10	94255899	94256406
chr10	97601925	97602441
chr10	111672740	111673319
chr10	117467703	117468388
chr10	118716699	118717072
chr10	120420911	120421580
chr10	120624267	120624832
chr10	120659923	120661204
chr10	122881166	122881853
chr10	122889294	122889778
chr10	125895848	125897217
chr10	125921882	125922665
chr10	128397650	128398214
chr10	128438999	128439497
chr10	128439648	128440025
chr11	5201922	5202820
chr11	5239335	5240838
chr11	8862083	8862840
chr11	16293011	16293503
chr11	20041196	20042058
chr11	20979054	20979713
chr11	28636793	28637324
chr11	31365434	31365813
chr11	31787601	31788478
chr11	36277059	36278318
chr11	36290363	36290985
chr11	43605713	43606343
chr11	43608541	43608858
chr11	44238443	44239177
chr11	44390206	44390747
chr11	51918129	51918638
chr11	54739110	54739883
chr11	54826518	54827346
chr11	57817268	57817991
chr11	57904279	57904775
chr11	60036502	60037333
chr11	62624298	62625501
chr11	62752252	62752515
chr11	67461612	67462747
chr11	70069951	70070567
chr11	70134369	70134834
chr11	70475097	70475781
chr11	71986847	71987836
chr11	72002691	72003788
chr11	76526109	76526529
chr11	76645153	76646534
chr11	78478813	78479328
chr11	79523894	79524753
chr11	82877741	82878535
chr11	84604473	84605487
chr11	84623916	84624719
chr11	88457165	88457856
chr11	88460086	88461177
chr11	88471882	88472785
chr11	88506371	88507112
chr11	90848334	90848959
chr11	91115052	91115466
chr11	94189298	94190196
chr11	95085808	95086697
chr11	96408549	96409273
chr11	96421296	96422153
chr11	96686574	96687491
chr11	96712374	96713019
chr11	98497517	98498384
chr11	101871496	101872003
chr11	101925702	101926324
chr11	105141075	105141727
chr11	108279950	108280475
chr11	108709594	108710036
chr11	111818269	111818672
chr11	113512979	113513696
chr11	113715133	113715636
chr11	113885011	113885555
chr11	114711648	114712471
chr11	114847126	114847612
chr11	116209093	116209863
chr11	116555490	116556642
chr11	117946579	117947378
chr11	118142514	118143008
chr11	118362733	118363746
chr11	120223747	120226002
chr12	8063589	8064421
chr12	8082589	8083823
chr12	8856238	8857086
chr12	9366065	9366465
chr12	9898119	9898966
chr12	12645353	12645725
chr12	13048300	13049106
chr12	14338462	14338995
chr12	16768305	16768853
chr12	16803421	16803987
chr12	16882723	16883758
chr12	17583620	17584654
chr12	17653731	17654141
chr12	25129151	25129883
chr12	26191345	26192070
chr12	26653787	26654618
chr12	26849884	26850777
chr12	26972515	26973226
chr12	27304781	27305507
chr12	27410641	27411383
chr12	31120413	31121142
chr12	32706899	32707329
chr12	37426603	37427230
chr12	43851438	43852628
chr12	44835828	44836676
chr12	45614162	45614625
chr12	56804368	56805123
chr12	58067473	58068331
chr12	58920884	58921307
chr12	67325680	67326896
chr12	70207941	70208765
chr12	70283369	70284096
chr12	71867641	71868291
chr12	73741023	73741784
chr12	76018816	76019385
chr12	77516822	77518098
chr12	79522577	79522973
chr12	79879027	79879370
chr12	82910783	82911353
chr12	85581408	85582463
chr12	86037288	86037990
chr12	89699425	89699987
chr12	93087968	93088601
chr12	100990166	100990794
chr12	102633140	102633830
chr12	105883744	105885234
chr12	106115114	106116108
chr12	107095782	107096329
chr12	108386700	108387415
chr12	108880481	108881191
chr12	111461000	111462015
chr12	111725771	111726690
chr12	112405710	112406496
chr12	112636433	112636894
chr13	8737358	8737985
chr13	9187365	9188423
chr13	10653647	10654600
chr13	20366518	20367145
chr13	21304615	21305281
chr13	23604298	23605057
chr13	29233854	29234528
chr13	29284899	29285805
chr13	34131218	34132302
chr13	36478258	36478922
chr13	38875895	38876471
chr13	41627434	41628251
chr13	43703210	43704041
chr13	44316856	44318460
chr13	45106525	45107012
chr13	45108650	45109489
chr13	46906417	46906928
chr13	47566528	47567313
chr13	49082133	49083123
chr13	52024338	52025658
chr13	52029973	52030684
chr13	52031592	52032075
chr13	52090333	52090636
chr13	52406330	52406904
chr13	52616991	52617793
chr13	52902322	52903059
chr13	53634737	53635340
chr13	56381062	56381931
chr13	59324171	59324813
chr13	63225938	63226717
chr13	63301705	63302312
chr13	63303007	63303277
chr13	63337394	63338172
chr13	69429488	69430374
chr13	71200791	71201374
chr13	72114976	72115831
chr13	77278705	77279534
chr13	80690804	80691567
chr13	80695265	80696281
chr13	89745849	89746212
chr13	90376425	90377183
chr13	92296129	92297004
chr13	96990706	96991676
chr13	97365379	97366406
chr13	97387702	97388127
chr13	97434949	97436549
chr13	97598562	97599655
chr13	97601242	97601824
chr13	98607624	98608850
chr13	99814106	99814720
chr13	103660511	103661176
chr13	107872286	107872689
chr13	107972059	107972979
chr13	111750779	111751068
chr13	111893306	111893848
chr13	112063665	112064222
chr13	118478802	118479241
chr14	11941620	11942547
chr14	17911193	17911840
chr14	18669421	18670247
chr14	19867322	19868090
chr14	19956704	19957364
chr14	21951830	21953088
chr14	22812976	22814080
chr14	23643156	23643845
chr14	23848508	23849356
chr14	24005818	24006075
chr14	24216061	24217540
chr14	25623664	25624324
chr14	27042401	27043165
chr14	27340955	27341273
chr14	28539789	28540214
chr14	31226932	31227614
chr14	32027437	32028198
chr14	32096830	32097337
chr14	32409700	32410548
chr14	32429052	32429707
chr14	33654265	33654729
chr14	34120185	34121498
chr14	46126546	46127148
chr14	48154492	48155220
chr14	51053093	51053707
chr14	51057240	51058028
chr14	58264304	58265231
chr14	58488910	58489405
chr14	58516429	58517236
chr14	59674409	59675052
chr14	59889743	59890811
chr14	60666445	60666852
chr14	65948916	65949364
chr14	66824126	66824763
chr14	67907075	67907954
chr14	70067926	70068919
chr14	72601608	72602047
chr14	73607868	73608623
chr14	74392361	74392935
chr14	76685744	76686433
chr14	76773172	76774339
chr14	76821066	76822030
chr14	76863258	76864072
chr14	77196178	77196901
chr14	77279062	77279713
chr14	77673132	77673869
chr14	86178665	86179225
chr14	86619661	86620251
chr14	97977251	97977561
chr14	98626541	98627145
chr14	117013493	117014240
chr14	117498956	117499422
chr14	118657828	118658836
chr14	119918748	119919777
chr14	119953216	119953802
chr14	121309885	121310867
chr15	7462315	7463073
chr15	7463625	7464284
chr15	7578616	7579152
chr15	7697743	7698392
chr15	8030972	8031782
chr15	8854419	8854936
chr15	8856299	8856994
chr15	12445297	12445985
chr15	13149612	13150170
chr15	32474234	32474904
chr15	32545442	32546162
chr15	40565968	40566350
chr15	52166990	52167656
chr15	52899239	52900396
chr15	56391968	56392352
chr15	56518518	56518973
chr15	56692318	56693625
chr15	56858260	56859168
chr15	56881502	56882216
chr15	57523776	57524662
chr15	57616726	57617669
chr15	59713950	59715021
chr15	59852188	59852958
chr15	63500324	63501031
chr15	64179860	64180852
chr15	64255417	64256040
chr15	65558042	65558967
chr15	67971809	67972758
chr15	68606182	68606805
chr15	72744558	72744872
chr15	73451783	73452342
chr15	73698412	73698868
chr15	74197789	74198534
chr15	80413295	80413909
chr15	81316502	81317542
chr15	82988897	82989792
chr15	83471623	83472111
chr15	84515843	84516358
chr15	84600179	84600729
chr15	84687466	84688551
chr15	87693025	87693975
chr15	88509836	88510260
chr15	92525052	92525866
chr15	93433526	93434519
chr15	93660986	93661734
chr15	93774944	93775970
chr15	94003042	94003482
chr15	94185070	94185719
chr15	96103804	96104338
chr15	97278340	97278951
chr15	98127639	98129268
chr15	99880458	99881007
chr15	100145054	100146035
chr15	103024286	103024718
chr15	103051751	103052245
chr16	6889314	6889920
chr16	8491887	8492656
chr16	14506230	14507021
chr16	18185891	18186690
chr16	18636558	18637367
chr16	24900080	24900935
chr16	25333610	25334138
chr16	25335351	25335865
chr16	30083113	30084153
chr16	30145029	30146017
chr16	30227372	30228018
chr16	30244035	30244728
chr16	30826358	30826766
chr16	30875155	30875932
chr16	33605942	33607627
chr16	33921698	33923361
chr16	34248297	34248825
chr16	34963045	34963672
chr16	36739342	36740124
chr16	37651587	37652016
chr16	41827147	41827872
chr16	42784814	42785246
chr16	43520300	43521044
chr16	44629586	44631210
chr16	51086542	51087370
chr16	70617726	70618297
chr16	72812227	72812904
chr16	90418659	90419516
chr16	90597305	90597825
chr16	90676696	90677769
chr16	90880143	90880563
chr16	90917005	90917734
chr16	92979632	92980259
chr16	93449904	93450471
chr16	93999006	93999772
chr16	94467569	94468302
chr16	95112677	95113241
chr16	95147678	95148457
chr17	5764156	5765018
chr17	6073449	6074094
chr17	7232668	7233490
chr17	9095588	9096285
chr17	12705807	12707305
chr17	14349626	14350282
chr17	14371576	14373276
chr17	15157863	15158548
chr17	17485201	17486245
chr17	29770824	29771564
chr17	30254090	30254533
chr17	35101935	35102538
chr17	36314835	36316389
chr17	43398707	43399194
chr17	44379816	44380421
chr17	44397906	44398786
chr17	45118755	45120328
chr17	46109633	46110092
chr17	46126726	46127328
chr17	52264326	52264821
chr17	56292128	56292736
chr17	62464085	62464822
chr17	65114538	65115146
chr17	66761395	66762353
chr17	66768979	66770423
chr17	70287681	70288276
chr17	70525507	70526117
chr17	70758071	70758518
chr17	70771763	70773098
chr17	72001737	72002229
chr17	72012765	72013352
chr17	72430703	72431056
chr17	73708135	73708766
chr17	75100951	75101896
chr17	75115806	75116162
chr17	75119592	75120063
chr17	82453958	82454592
chr17	84580909	84581489
chr17	85747869	85749434
chr17	85805901	85806527
chr17	86463462	86463957
chr17	90556462	90556859
chr17	90571408	90571824
chr18	3839681	3840204
chr18	4232861	4233610
chr18	11875665	11876349
chr18	14117189	14117624
chr18	14915938	14916535
chr18	21940259	21941029
chr18	24434845	24435547
chr18	30472516	30473448
chr18	33977631	33978060
chr18	38098118	38098688
chr18	38765404	38765965
chr18	44524631	44525456
chr18	45945874	45946743
chr18	53108090	53108880
chr18	57128555	57129120
chr18	58067562	58068455
chr18	58135168	58136005
chr18	62155904	62156941
chr18	66420940	66422047
chr18	68136573	68137332
chr18	74907050	74907826
chr18	75065615	75066370
chr18	76157504	76157921
chr18	76458886	76459370
chr18	76544133	76544489
chr18	78097396	78098020
chr18	82827902	82828291
chr18	83185143	83186539
chr19	15339966	15341209
chr19	15828987	15829695
chr19	17591141	17591953
chr19	17650701	17651471
chr19	24371583	24372900
chr19	42438860	42439537
chr19	42493603	42494298
chr19	42965196	42965702
chr19	44076560	44077588
chr19	44311667	44312471
chr19	44657944	44658151
chr19	44659279	44659779
chr19	44753232	44754022
chr19	44839347	44840150
chr19	45621033	45621905
chr19	45622208	45622748
chr19	45725839	45726363
chr19	48337501	48338093
chr19	48371654	48372629
chr19	48378000	48378866
chr19	53395788	53396115
chr19	53511369	53512279
chr19	54287066	54287628
chr19	55222806	55223108
chr19	55790032	55790701
chr2	3158622	3159623
chr2	4191172	4191567
chr2	5811248	5812129
chr2	6506273	6506990
chr2	8112564	8113349
chr2	9205651	9206327
chr2	10293563	10294289
chr2	12004029	12004911
chr2	12019503	12020260
chr2	12023259	12024386
chr2	13129415	13130255
chr2	17363581	17364428
chr2	17861669	17862676
chr2	24087141	24087772
chr2	24502984	24503709
chr2	24553708	24554551
chr2	27864850	27865411
chr2	28401544	28402296
chr2	29643498	29643999
chr2	30164403	30165113
chr2	33628920	33629900
chr2	34287471	34288088
chr2	34971248	34971952
chr2	34982970	34983855
chr2	35223048	35223696
chr2	35713828	35714446
chr2	49743831	49744822
chr2	52042073	52042775
chr2	59544243	59545519
chr2	70474180	70475555
chr2	75350842	75351458
chr2	75579525	75580038
chr2	76130205	76130748
chr2	78267844	78268592
chr2	80486618	80487413
chr2	91324828	91325325
chr2	91412373	91412969
chr2	91426568	91427350
chr2	101825360	101826056
chr2	102002673	102004315
chr2	102139951	102140394
chr2	103449095	103450002
chr2	104147866	104149049
chr2	105234458	105236330
chr2	109848378	109849316
chr2	112353803	112354611
chr2	115685335	115685828
chr2	115717737	115718537
chr2	125480173	125480706
chr2	125594299	125594671
chr2	127574328	127574666
chr2	128468785	128469209
chr2	129677510	129678252
chr2	129954951	129955743
chr2	130383151	130384324
chr2	132652482	132653152
chr2	133622701	133623240
chr2	133783664	133784195
chr2	136050791	136051573
chr2	137165859	137166362
chr2	137244035	137244660
chr2	137321668	137322091
chr2	137643141	137644628
chr2	142250398	142251052
chr2	146568320	146569101
chr2	146646281	146647301
chr2	152607572	152608304
chr2	152621583	152622728
chr2	153036722	153037265
chr2	153166981	153167700
chr2	154735121	154736018
chr2	154743158	154743927
chr2	155879140	155879734
chr2	157800555	157802547
chr2	157836915	157837683
chr2	157975443	157976164
chr2	158683145	158683569
chr2	160485363	160486031
chr2	162539522	162540243
chr2	166587619	166588226
chr2	166820423	166821442
chr2	168803815	168804446
chr2	169702733	169703274
chr2	169735850	169736908
chr2	170803109	170803654
chr2	172559163	172559746
chr2	172842479	172843057
chr2	174661557	174662288
chr2	178670556	178671611
chr2	178967595	178968442
chr2	180158715	180159262
chr2	180482282	180482944
chr3	30018158	30019280
chr3	34331147	34332346
chr3	36250691	36251152
chr3	38263268	38263756
chr3	38707656	38708496
chr3	39122292	39122841
chr3	41373095	41373719
chr3	50520891	50521207
chr3	50694697	50695073
chr3	51073107	51073611
chr3	53576576	53577239
chr3	53813316	53814025
chr3	54681512	54682447
chr3	55652184	55653004
chr3	62440240	62441084
chr3	63878914	63879742
chr3	63900241	63900850
chr3	68719114	68720169
chr3	69488393	69488902
chr3	69993614	69994410
chr3	83243975	83244523
chr3	83583085	83583952
chr3	84173746	84174320
chr3	84353354	84353755
chr3	84867651	84868484
chr3	85340594	85341719
chr3	85930677	85931337
chr3	88563713	88564992
chr3	88736288	88736940
chr3	89548502	89549031
chr3	89601244	89601717
chr3	97186685	97187206
chr3	97981532	97982123
chr3	97995874	97996191
chr3	101633497	101634017
chr3	102145846	102146935
chr3	104558235	104558689
chr3	104671447	104672198
chr3	104732698	104733521
chr3	106995511	106996002
chr3	107552608	107552994
chr3	107562338	107562870
chr3	116391349	116392095
chr3	116536534	116537774
chr3	121390051	121391375
chr3	121395810	121396402
chr3	122375816	122377478
chr3	122408727	122409588
chr3	130998689	130999230
chr3	131095046	131095513
chr3	131214199	131214791
chr3	131334338	131335607
chr3	132462544	132463138
chr3	134105687	134106180
chr3	137288468	137289135
chr3	141520276	141520720
chr3	141916097	141916826
chr3	142413513	142413944
chr3	143978855	143979396
chr3	144494925	144495364
chr3	146044769	146045551
chr3	157036053	157036689
chr4	4180166	4181275
chr4	9220640	9221372
chr4	31203188	31203940
chr4	31457250	31458366
chr4	31569502	31570453
chr4	31714096	31714925
chr4	32176651	32177289
chr4	32195782	32197228
chr4	32241396	32241992
chr4	32266497	32267179
chr4	37727581	37727980
chr4	45653869	45655063
chr4	45661603	45662125
chr4	45664447	45664849
chr4	48633439	48634076
chr4	52946433	52947197
chr4	56745414	56746042
chr4	63257163	63257831
chr4	63440391	63440761
chr4	66478826	66479350
chr4	70020988	70021519
chr4	76025853	76026532
chr4	76977339	76977968
chr4	82150082	82150505
chr4	86289491	86290142
chr4	87379262	87380284
chr4	87653842	87654370
chr4	97049062	97049756
chr4	97624531	97624731
chr4	98853867	98854637
chr4	103896693	103897460
chr4	104059476	104060458
chr4	105348007	105348556
chr4	105692389	105692939
chr4	107114284	107114800
chr4	107125230	107125676
chr4	107139193	107139786
chr4	107139795	107140662
chr4	107156833	107157660
chr4	107659109	107659454
chr4	109210645	109211455
chr4	110096055	110096603
chr4	110125220	110126107
chr4	111663473	111664674
chr4	114382798	114383390
chr4	114677163	114677708
chr4	117651612	117652371
chr4	124568249	124569039
chr4	124569539	124570140
chr4	124783584	124784513
chr4	125843190	125843961
chr4	125921584	125922952
chr4	125929451	125929967
chr4	125933534	125933862
chr4	125960854	125961456
chr4	126644593	126645218
chr4	127375458	127376360
chr4	127657601	127658215
chr4	128652762	128653233
chr4	128759087	128759641
chr4	131911751	131911957
chr4	132038007	132038588
chr4	133226563	133226872
chr4	134098813	134099543
chr4	137212910	137213276
chr4	137714094	137714845
chr4	137788581	137789215
chr4	137791612	137792037
chr4	138696962	138697928
chr4	139282951	139283726
chr4	139460145	139460610
chr4	139869945	139870566
chr4	140023891	140024638
chr4	140220424	140221085
chr4	140243694	140244399
chr4	140245462	140245752
chr4	140504295	140505673
chr4	142049306	142049762
chr4	142222500	142223165
chr4	142671926	142672635
chr4	143334302	143334764
chr4	143336185	143336599
chr4	144939973	144941667
chr4	148107540	148108686
chr4	148177771	148178137
chr4	148179177	148180081
chr4	148237889	148238815
chr4	148306350	148307208
chr4	148315710	148316205
chr4	148377468	148377846
chr4	148399461	148400160
chr4	148676216	148677744
chr4	149802018	149802883
chr4	151081296	151081897
chr4	151474915	151475737
chr4	154746507	154747475
chr4	155606854	155607390
chr4	155710609	155711163
chr5	9108597	9109012
chr5	12302098	12302746
chr5	20536601	20537790
chr5	26142815	26143559
chr5	26572481	26573299
chr5	33153524	33154094
chr5	35773924	35774894
chr5	35778381	35778620
chr5	35788736	35790147
chr5	36275024	36275557
chr5	44246480	44247413
chr5	53086960	53087429
chr5	53272723	53273049
chr5	53276436	53276897
chr5	54086007	54086813
chr5	67819695	67820329
chr5	73193085	73193734
chr5	74315832	74316521
chr5	75045610	75046374
chr5	91773906	91774560
chr5	92759337	92760099
chr5	92850971	92851504
chr5	92900403	92901140
chr5	97056987	97057573
chr5	99385040	99385628
chr5	99494597	99496565
chr5	99543317	99543962
chr5	100079226	100080425
chr5	100125383	100126074
chr5	100165583	100166380
chr5	100231701	100232336
chr5	100270768	100271207
chr5	102665152	102666159
chr5	103037722	103038294
chr5	103938758	103939652
chr5	105465450	105466106
chr5	106825395	106826276
chr5	111570747	111571420
chr5	112769244	112770217
chr5	115167497	115168019
chr5	117040895	117041590
chr5	117566301	117566816
chr5	117608057	117608513
chr5	117651072	117652274
chr5	117697620	117698130
chr5	117706559	117707309
chr5	117827341	117827943
chr5	119563522	119564607
chr5	120313326	120313799
chr5	121099984	121100550
chr5	124196723	124197708
chr5	125158470	125159092
chr5	128244355	128244800
chr5	129208209	129208851
chr5	130893084	130893963
chr5	131602047	131602941
chr5	133341902	133342591
chr5	134323824	134324464
chr5	134435851	134436437
chr5	136869709	136870502
chr5	138397489	138398476
chr5	139551398	139552014
chr5	139593258	139593891
chr5	139644922	139645450
chr5	140097900	140098591
chr5	140852539	140853308
chr5	144251424	144251983
chr5	144313413	144314067
chr5	148836350	148836601
chr6	5018074	5018635
chr6	22016473	22017050
chr6	23078426	23078856
chr6	24059883	24060370
chr6	33078071	33079118
chr6	34887168	34887802
chr6	39395265	39395964
chr6	43438822	43439307
chr6	43886067	43886599
chr6	45345379	45346470
chr6	46963421	46964327
chr6	50108975	50109598
chr6	50820745	50822660
chr6	52218681	52219074
chr6	53880663	53881828
chr6	53912104	53912863
chr6	53950737	53952273
chr6	54508015	54508980
chr6	72510151	72511394
chr6	73095061	73095606
chr6	73626439	73626968
chr6	79500830	79501138
chr6	79547176	79547787
chr6	82132837	82133603
chr6	82517383	82518003
chr6	86270295	86270986
chr6	90340344	90340954
chr6	90663515	90664320
chr6	91209962	91210418
chr6	94555307	94555801
chr6	104883898	104884475
chr6	107752160	107752681
chr6	114336364	114337426
chr6	118756606	118757173
chr6	119214414	119215254
chr6	120286982	120287883
chr6	128279564	128280173
chr6	135048705	135049540
chr6	135684077	135684704
chr6	135797625	135799129
chr6	135813336	135814344
chr6	138376889	138377491
chr6	142365808	142366720
chr6	143259585	143261717
chr6	145256234	145257366
chr6	147458788	147459394
chr6	147688719	147689211
chr7	28969635	28970555
chr7	34750074	34751060
chr7	36561006	36561555
chr7	37866467	37867044
chr7	46415985	46416560
chr7	49325430	49325753
chr7	49326342	49326998
chr7	49900013	49900489
chr7	50628922	50629671
chr7	50832617	50833380
chr7	51754328	51754992
chr7	51872052	51872681
chr7	52204646	52205387
chr7	54909804	54910506
chr7	64550812	64551436
chr7	66165584	66165979
chr7	67607780	67608893
chr7	68918943	68919560
chr7	71392745	71393453
chr7	71398664	71400865
chr7	74382680	74383585
chr7	74483248	74483978
chr7	75176130	75176645
chr7	75296405	75297188
chr7	78103592	78104477
chr7	78185476	78186604
chr7	78248050	78248763
chr7	78605513	78606162
chr7	79147036	79148015
chr7	79375196	79375711
chr7	82224074	82225003
chr7	83430043	83430603
chr7	84800705	84801531
chr7	90953993	90954401
chr7	96400534	96401127
chr7	96530832	96531551
chr7	96531868	96533019
chr7	96635856	96636592
chr7	97078889	97079617
chr7	100407730	100408280
chr7	101482134	101483016
chr7	107454938	107455868
chr7	107463062	107463604
chr7	111491845	111493105
chr7	112216903	112217708
chr7	112482908	112483289
chr7	116729757	116730397
chr7	116848071	116848875
chr7	116918716	116919300
chr7	117472293	117473268
chr7	120534728	120535480
chr7	124935940	124936533
chr7	126833526	126834073
chr7	129607042	129607758
chr7	130118695	130119707
chr7	130301700	130302114
chr7	130426650	130427157
chr7	132364665	132365079
chr7	132651314	132651888
chr7	133607667	133608973
chr7	135075818	135076431
chr7	136129194	136130288
chr7	136417211	136417920
chr7	136451765	136453070
chr7	138345418	138346029
chr7	139576402	139576911
chr7	139797358	139798187
chr7	144102340	144102989
chr7	144653751	144654648
chr7	144828256	144829025
chr7	145117556	145118993
chr8	15121761	15122483
chr8	15679983	15680594
chr8	15690401	15690938
chr8	16272340	16273028
chr8	19114599	19115286
chr8	24346658	24347207
chr8	25312023	25312970
chr8	25331222	25332173
chr8	25348045	25348768
chr8	25428589	25429483
chr8	26958736	26959246
chr8	27059736	27060439
chr8	27068384	27069098
chr8	27144423	27145243
chr8	27414534	27415029
chr8	28660982	28661581
chr8	28845427	28846026
chr8	28855336	28855793
chr8	31278600	31279326
chr8	35359120	35360083
chr8	35948521	35949402
chr8	35957110	35957522
chr8	48366181	48366666
chr8	49445778	49446494
chr8	57962361	57963115
chr8	61574729	61575785
chr8	70039793	70040267
chr8	70256778	70257865
chr8	71496459	71497026
chr8	73329168	73329729
chr8	78209822	78210265
chr8	79113458	79114048
chr8	80568202	80568805
chr8	83774280	83774802
chr8	86389972	86390460
chr8	87189869	87190531
chr8	89184961	89185915
chr8	89299824	89300176
chr8	89383236	89384281
chr8	89593732	89593982
chr8	89606012	89606582
chr8	89609060	89609665
chr8	89615512	89616687
chr8	89625509	89626625
chr8	89689707	89690635
chr8	89707631	89708463
chr8	103457419	103458057
chr8	103530866	103531538
chr8	104042454	104043015
chr8	106748727	106749306
chr8	110654826	110655389
chr8	111425641	111426001
chr8	113790987	113791626
chr8	113882569	113883721
chr8	114351799	114352587
chr8	116312790	116313295
chr8	117414150	117414569
chr8	118601711	118602660
chr8	118689909	118690615
chr8	120959374	120960360
chr8	121200955	121201636
chr8	121397154	121397803
chr8	124303997	124304707
chr8	124475625	124476256
chr8	125887298	125888091
chr9	6286820	6287400
chr9	7952957	7953531
chr9	9882813	9883647
chr9	12344288	12344882
chr9	12493038	12493659
chr9	15964298	15964950
chr9	21507377	21507880
chr9	27097993	27099031
chr9	31646735	31647064
chr9	34354682	34355338
chr9	34615480	34616149
chr9	40713060	40713387
chr9	41408196	41408520
chr9	42702756	42703992
chr9	43423132	43423649
chr9	43425009	43425465
chr9	43564400	43565098
chr9	43626807	43628090
chr9	43923193	43923705
chr9	43947333	43948353
chr9	45608629	45609358
chr9	45859390	45860206
chr9	46998356	46998946
chr9	47403513	47404409
chr9	49815768	49817121
chr9	49913562	49914244
chr9	50854429	50854745
chr9	54287458	54288364
chr9	60518270	60518815
chr9	60561731	60563657
chr9	65180355	65181299
chr9	65191525	65192657
chr9	69111408	69112142
chr9	70043172	70043543
chr9	70829993	70830582
chr9	71217474	71218024
chr9	75668987	75669639
chr9	87346336	87347457
chr9	97309615	97310163
chr9	98318004	98318503
chr9	98527395	98528218
chr9	101356670	101357547
chr9	101402438	101403222
chr9	101413025	101413922
chr9	101563306	101563898
chr9	102833585	102834127
chr9	102866028	102866550
chr9	106456812	106457291
chr9	107714544	107715213
chr9	107725807	107726151
chr9	107735614	107736894
chr9	109806369	109807468
chr9	113375677	113376546
chr9	113566670	113567221
chr9	114456217	114456811
chr9	118424319	118424752
chr9	119908777	119909293
chrX	56467799	56468318
chrX	101663420	101664190
chrX	134723738	134724298
chrX	160875189	160875582

## Sheet: DCT1 down
chr1	10380804	10381374
chr1	11751833	11752521
chr1	14464597	14465784
chr1	42261924	42262404
chr1	54830265	54830805
chr1	79580969	79581976
chr1	81624000	81624772
chr1	82018643	82019620
chr1	89347747	89348117
chr1	93672396	93673140
chr1	96805400	96805996
chr1	105866897	105867431
chr1	128748349	128749163
chr1	153091607	153092718
chr1	193336938	193337375
chr10	13688248	13689321
chr10	14332466	14333153
chr10	43752010	43752609
chr10	74680130	74681065
chr10	90863979	90864972
chr10	95839841	95840373
chr10	95864790	95865365
chr10	112883012	112884051
chr10	122994626	122995239
chr10	128606394	128607045
chr10	128980921	128981604
chr11	5239335	5240838
chr11	8674689	8675298
chr11	20955393	20956195
chr11	36163306	36164179
chr11	36333937	36334649
chr11	51551288	51551971
chr11	53103634	53104502
chr11	80877047	80877885
chr11	94532197	94532709
chr11	103711806	103712783
chr11	115820091	115820747
chr11	118874240	118875841
chr11	120252598	120253411
chr11	121300264	121301028
chr12	40043972	40044748
chr12	40117188	40117654
chr12	51678655	51679374
chr12	78136269	78136710
chr12	102535827	102536368
chr12	103569964	103570320
chr12	117938177	117938884
chr13	21177787	21178179
chr13	24565081	24566480
chr13	28633608	28634587
chr13	31849235	31850354
chr13	47860320	47860842
chr13	51128566	51129015
chr13	64155327	64155736
chr13	71565276	71566555
chr13	71760742	71761474
chr13	73290278	73290852
chr13	81020043	81020879
chr13	96793273	96794154
chr13	98648020	98648715
chr13	98679474	98680285
chr13	102669485	102670403
chr13	108245173	108245890
chr13	112189002	112190329
chr13	113842236	113843018
chr13	115207447	115208506
chr14	14615027	14615518
chr14	20865539	20867161
chr14	25417112	25417634
chr14	79144314	79145143
chr14	86930817	86931281
chr14	118818802	118819421
chr14	118833116	118833830
chr14	118854467	118855629
chr15	8883082	8883740
chr15	10452985	10453781
chr15	31407094	31408142
chr15	51798548	51799377
chr15	65227082	65227529
chr15	74622146	74622759
chr15	79878930	79879889
chr15	80158969	80160652
chr15	83070967	83071472
chr15	83451688	83452835
chr15	85530071	85530486
chr15	85554768	85555316
chr15	85581719	85582218
chr15	87596807	87597661
chr15	97837159	97838135
chr15	103060202	103061981
chr16	23423239	23424415
chr16	24205501	24206233
chr16	24943425	24944065
chr16	26454153	26454769
chr16	30599495	30600360
chr16	30687623	30688475
chr16	30964548	30965559
chr16	31411048	31411534
chr16	38434570	38435271
chr16	90183672	90184010
chr16	91984805	91985886
chr16	92038071	92038664
chr16	94080318	94080695
chr16	94082144	94082431
chr16	94084748	94086028
chr16	94097899	94098596
chr17	7262095	7263140
chr17	13920710	13921388
chr17	15326023	15326759
chr17	43719398	43720046
chr17	47452897	47453457
chr17	53597249	53597900
chr17	67988797	67990221
chr17	84143042	84143935
chr17	89033366	89034452
chr18	14017079	14017934
chr18	36166688	36167543
chr18	42978676	42979613
chr18	50112386	50113432
chr18	54846678	54847944
chr18	73971112	73971695
chr18	74505278	74506000
chr18	74821692	74822696
chr18	76359412	76360361
chr18	80533836	80535002
chr18	81321795	81322638
chr19	9027751	9028401
chr19	11977348	11977976
chr19	27254908	27255727
chr19	28347452	28348041
chr19	34551906	34552526
chr19	34735199	34735565
chr19	43896628	43897133
chr2	6162699	6163267
chr2	32758644	32759019
chr2	57453879	57454841
chr2	70506104	70506865
chr2	77303163	77303467
chr2	97524324	97525002
chr2	124959410	124960551
chr2	128139736	128140635
chr2	130632557	130632950
chr2	130717985	130718651
chr2	130760815	130761474
chr2	136647826	136649215
chr2	138760351	138761069
chr2	152827928	152828624
chr2	154390118	154391117
chr2	170209161	170209850
chr2	170526644	170527081
chr2	174025624	174025966
chr2	180235037	180235900
chr2	181144573	181145241
chr3	15159099	15160785
chr3	20010676	20011428
chr3	27155072	27155510
chr3	27326701	27327330
chr3	48582669	48583076
chr3	55105491	55106212
chr3	58071548	58072166
chr3	63241102	63241709
chr3	69761324	69761770
chr3	85373115	85373628
chr3	123081093	123081565
chr3	125887242	125887759
chr3	127861033	127861911
chr3	138766936	138767670
chr3	145963224	145965095
chr3	146628511	146629447
chr3	148922113	148922717
chr3	154402161	154402763
chr3	158156735	158157153
chr4	31975402	31975797
chr4	33642139	33643103
chr4	43389885	43390458
chr4	43417565	43418227
chr4	57085999	57086634
chr4	62277980	62278691
chr4	63066683	63068401
chr4	68085105	68085507
chr4	84637439	84638299
chr4	89446950	89447646
chr4	97868375	97869891
chr4	103421498	103422510
chr4	142193155	142194344
chr4	150070166	150070779
chr4	151341176	151341512
chr5	35673224	35673682
chr5	64877997	64879050
chr5	66367805	66368661
chr5	71058144	71058648
chr5	99526625	99527398
chr5	101861965	101863146
chr5	107157117	107157970
chr5	113254492	113254939
chr5	114733328	114733764
chr5	123116295	123116544
chr5	125426442	125426948
chr5	136051317	136052412
chr5	137079969	137080519
chr5	140035676	140036532
chr5	147606933	147608156
chr5	151203040	151203461
chr5	151315766	151316973
chr6	6219790	6220324
chr6	30173123	30174588
chr6	33871953	33872674
chr6	49905347	49906078
chr6	67480811	67481649
chr6	71227188	71227779
chr6	72676530	72678012
chr6	72926457	72927450
chr6	86768972	86769433
chr6	88924636	88925477
chr6	88960963	88961539
chr6	97297004	97297702
chr6	97339245	97340038
chr6	113166748	113167485
chr6	114964344	114964664
chr6	121343240	121344652
chr6	126932970	126933473
chr6	137422650	137423275
chr6	149383548	149384081
chr7	4822297	4823210
chr7	76629585	76630092
chr7	84329124	84329837
chr7	98763916	98764707
chr7	101006352	101006691
chr7	105528076	105528701
chr7	109802619	109803329
chr7	125678598	125679343
chr7	130982387	130983113
chr7	134773780	134774305
chr7	135203954	135204820
chr7	140802634	140803233
chr7	145221559	145222859
chr8	10664943	10665757
chr8	14321318	14322215
chr8	18782804	18783498
chr8	24227284	24227987
chr8	33879993	33880445
chr8	35974194	35975124
chr8	46490534	46491392
chr8	65099835	65100314
chr8	72663553	72664264
chr8	84191967	84192569
chr8	87635955	87637290
chr8	105951016	105952014
chr8	109586888	109587663
chr8	113957641	113958369
chr8	121431578	121432176
chr8	128484816	128485310
chr9	27423560	27424109
chr9	28776772	28777759
chr9	34751058	34751469
chr9	42087973	42088476
chr9	44726521	44727301
chr9	50752120	50753516
chr9	63979978	63980963
chr9	67048914	67050541
chr9	69084330	69085806
chr9	77744765	77745378
chr9	80026720	80027335
chr9	86008514	86009248
chr9	117067861	117068596
chrX	99451456	99451765
chrX	166585054	166586090

## Sheet: DCT1 up
chr1	59394340	59395692
chr1	59399041	59400200
chr1	71203717	71204152
chr1	72018331	72019254
chr1	84549585	84550689
chr1	91446075	91446714
chr1	131194506	131195023
chr1	135542672	135543118
chr1	164321342	164322065
chr1	171322148	171322559
chr1	181092945	181093470
chr1	183672500	183673048
chr10	43624287	43624818
chr10	45698893	45699471
chr10	62279105	62280164
chr10	70472032	70472683
chr10	82771447	82772249
chr10	125562487	125563088
chr11	4472356	4473280
chr11	20788991	20789568
chr11	33584691	33585369
chr11	46846641	46847204
chr11	53136315	53136782
chr11	59960919	59961942
chr11	75308502	75309284
chr11	77843900	77844382
chr11	77901575	77902371
chr11	78978448	78978758
chr11	79940744	79941337
chr11	83887107	83887752
chr11	84633099	84633906
chr11	84885120	84885451
chr11	84886300	84887392
chr11	94137537	94138292
chr11	116107800	116108542
chr11	116347240	116348404
chr11	116963005	116963449
chr11	117091616	117092470
chr11	119150711	119151076
chr12	5144336	5144696
chr12	17636306	17637153
chr12	29279950	29280779
chr12	30417316	30418030
chr12	45670384	45671244
chr12	52925398	52926616
chr12	76272849	76273571
chr12	77051319	77051900
chr12	77539864	77540407
chr12	88704132	88704715
chr12	88889578	88890051
chr12	90417585	90418442
chr12	101105536	101106316
chr12	108685935	108687486
chr12	112186944	112187463
chr13	31562500	31562970
chr13	34307941	34308864
chr13	43158306	43158969
chr13	48498719	48499292
chr13	48810519	48811746
chr13	58036674	58037092
chr13	58058088	58059110
chr13	58065248	58065805
chr13	64462590	64463222
chr13	74146294	74146620
chr13	75307709	75308375
chr13	75544897	75545305
chr13	101427690	101428507
chr14	22647533	22648862
chr14	24216061	24217540
chr14	25181403	25182015
chr14	30595803	30596375
chr14	75377626	75378163
chr14	76265835	76266417
chr14	76582219	76583109
chr14	87433256	87434062
chr14	108909645	108910119
chr15	73460036	73460722
chr15	83255987	83256877
chr15	84481364	84482209
chr15	87656503	87657307
chr15	97932371	97933080
chr15	97945073	97946255
chr15	99796631	99797317
chr15	101220957	101221336
chr15	102657990	102658492
chr16	15958663	15959297
chr16	17829029	17829463
chr16	17830396	17830965
chr16	17835627	17836212
chr17	4220834	4221824
chr17	25462616	25463103
chr17	27464401	27465124
chr17	28097103	28097951
chr17	35814762	35815212
chr17	45077010	45077466
chr17	45601785	45602407
chr17	45726349	45726765
chr17	63685721	63686716
chr17	71936818	71937285
chr17	81711806	81712887
chr17	83938742	83939503
chr17	83964469	83965445
chr18	11828587	11829352
chr18	23880712	23881100
chr18	24011358	24012511
chr18	35482523	35483354
chr18	46668960	46669939
chr18	61145057	61145893
chr18	65192443	65192900
chr18	80975881	80976782
chr19	10413799	10414946
chr19	18772802	18773805
chr19	18779456	18780022
chr19	30516592	30517498
chr19	45993495	45994563
chr19	46825018	46825531
chr19	55266947	55267361
chr2	9906072	9906621
chr2	26093859	26094498
chr2	28314245	28314778
chr2	33801958	33802318
chr2	50104082	50104734
chr2	74923401	74923914
chr2	75133634	75134308
chr2	83256985	83257488
chr2	92367564	92368071
chr2	93237020	93237613
chr2	104736362	104737061
chr2	113537885	113539186
chr2	126994174	126995406
chr2	144284419	144285246
chr2	150613242	150613891
chr2	157705036	157706034
chr2	162709362	162710131
chr2	163692009	163692615
chr2	164437016	164437547
chr2	173173308	173174651
chr2	173238446	173239409
chr2	173253730	173254462
chr3	9048705	9049995
chr3	41574313	41575301
chr3	50927402	50928124
chr3	51751407	51751940
chr3	52605219	52605901
chr3	58318636	58319404
chr3	85338003	85338947
chr3	96788591	96789119
chr3	101648268	101648977
chr3	101709169	101710008
chr3	101784683	101785503
chr3	105054838	105055749
chr3	131503672	131504201
chr3	131506925	131507346
chr3	131516470	131517181
chr3	131578447	131579316
chr3	132724206	132724693
chr3	138041854	138042447
chr3	155579031	155579770
chr4	10727943	10728465
chr4	32536916	32537656
chr4	63093163	63093616
chr4	88655648	88656042
chr4	96381348	96382805
chr4	98845845	98846365
chr4	107321172	107321968
chr4	107538351	107538851
chr4	107622305	107623111
chr4	124135048	124135690
chr4	126495609	126497512
chr4	129621285	129621903
chr4	131413352	131413811
chr4	134355848	134356741
chr4	136047710	136048889
chr4	137642209	137642706
chr4	140002091	140002638
chr4	142465215	142465808
chr4	148009754	148010248
chr4	149800771	149801142
chr4	154773911	154774826
chr4	154781264	154781993
chr4	154979416	154980080
chr4	155290090	155290616
chr5	53525621	53526506
chr5	90574558	90575629
chr5	108262591	108263439
chr5	113634065	113634882
chr5	116010169	116010872
chr5	117827341	117827943
chr5	118009403	118009902
chr5	123023193	123023646
chr5	129761985	129762676
chr5	135674465	135675421
chr5	139429725	139430559
chr5	142500663	142501436
chr5	143706478	143707024
chr5	143893600	143894482
chr5	143987589	143988118
chr5	148499664	148500294
chr5	150883480	150884844
chr6	13096707	13097252
chr6	23938789	23939636
chr6	30009108	30009829
chr6	47256978	47257585
chr6	49966044	49967217
chr6	83044488	83045220
chr6	85252252	85252964
chr6	85253602	85254849
chr6	90782203	90782908
chr6	91339534	91340241
chr6	99629972	99630774
chr6	107310278	107311023
chr6	116697496	116698502
chr6	119983566	119984492
chr6	129510166	129511038
chr6	129512387	129513345
chr6	134128043	134129102
chr6	137798558	137799779
chr7	15987755	15988527
chr7	24877796	24878643
chr7	25644897	25645945
chr7	28084209	28084759
chr7	43934524	43935334
chr7	55911422	55912156
chr7	64716366	64716849
chr7	79631857	79632554
chr7	79647047	79647936
chr7	89415987	89416856
chr7	95720170	95720749
chr7	114505860	114506184
chr7	121935674	121936815
chr7	121955002	121956707
chr7	139319116	139319835
chr7	139368859	139369416
chr8	4319005	4319533
chr8	23481936	23482863
chr8	94326049	94326612
chr8	94328760	94329567
chr8	94344887	94345111
chr8	94362093	94366316
chr8	111230246	111230852
chr8	117469614	117470987
chr8	117513102	117513765
chr8	120704382	120705004
chr8	124321390	124322335
chr8	125156971	125158091
chr9	20664434	20665431
chr9	23119457	23120341
chr9	46891926	46892351
chr9	51169353	51169815
chr9	58112930	58114052
chr9	61222216	61222633
chr9	61377769	61378344
chr9	61894987	61895672
chr9	65729689	65730408
chr9	65794520	65794899
chr9	73084167	73084934
chr9	95180385	95181004
chr9	103398473	103399148
chr9	106245404	106245871
chr9	107254592	107255495
chr9	110719016	110721424
chr9	110745719	110746680
chr9	111822183	111822617
chr9	115050209	115050852

## Sheet: LOH1 dow
chr1	9988306	9989356
chr1	12691975	12693206
chr1	13103578	13104449
chr1	15644395	15645297
chr1	21101266	21102178
chr1	34399645	34400147
chr1	34601405	34602108
chr1	36478309	36479198
chr1	39474507	39475063
chr1	39555576	39556544
chr1	55585377	55586006
chr1	56539850	56540669
chr1	56898644	56899424
chr1	58733557	58734405
chr1	58936766	58937350
chr1	62699979	62700300
chr1	62786489	62786889
chr1	62801414	62802395
chr1	63534276	63534905
chr1	64852258	64852784
chr1	65118426	65119130
chr1	72780799	72781320
chr1	73374824	73375533
chr1	73685720	73686291
chr1	74797510	74797949
chr1	75494833	75495717
chr1	84871990	84872709
chr1	85742998	85743564
chr1	85933303	85934646
chr1	87232161	87232773
chr1	88195763	88196251
chr1	88403551	88403963
chr1	88677981	88679026
chr1	89095653	89096348
chr1	89703257	89703847
chr1	90690593	90691766
chr1	92680851	92681621
chr1	118472323	118472809
chr1	119626746	119627355
chr1	119877153	119877995
chr1	127594767	127595689
chr1	132338088	132338809
chr1	133251380	133252340
chr1	133452083	133453196
chr1	134668322	134669185
chr1	135548759	135549412
chr1	135780840	135781144
chr1	135793500	135795237
chr1	136577879	136578678
chr1	150177155	150178439
chr1	151040595	151041689
chr1	151130033	151130820
chr1	151918876	151919311
chr1	152261215	152262042
chr1	152933955	152934496
chr1	153266864	153267577
chr1	153542819	153543562
chr1	153886227	153886794
chr1	154150172	154151109
chr1	155027677	155028431
chr1	155777556	155778448
chr1	156183724	156184786
chr1	157016779	157017221
chr1	157454849	157455476
chr1	158604112	158604672
chr1	162792418	162793274
chr1	169332330	169332800
chr1	170975577	170976467
chr1	172436617	172437363
chr1	172647370	172648009
chr1	179279106	179279981
chr1	180757772	180758652
chr1	181010490	181011383
chr1	182191812	182193286
chr1	184871630	184872841
chr1	185292789	185293528
chr1	187821167	187822218
chr1	187823438	187823980
chr1	188059106	188059615
chr1	189719682	189720323
chr1	192070054	192071299
chr1	194038779	194039322
chr1	194354421	194355230
chr10	7158219	7159747
chr10	8043864	8044408
chr10	8513610	8514323
chr10	8762005	8763184
chr10	8811355	8812188
chr10	12419222	12419869
chr10	14142426	14143206
chr10	17510663	17511275
chr10	17656383	17657605
chr10	18487919	18488885
chr10	20258007	20258495
chr10	21492389	21493042
chr10	22813469	22814690
chr10	22868335	22869170
chr10	23718327	23718658
chr10	24164324	24165125
chr10	25981391	25981727
chr10	27688075	27688852
chr10	28096081	28096605
chr10	33872743	33873497
chr10	38609803	38610390
chr10	38985852	38986838
chr10	39517560	39517967
chr10	39629697	39630569
chr10	40103905	40104558
chr10	40494372	40495341
chr10	40551789	40553030
chr10	43332131	43332833
chr10	43378343	43379451
chr10	43441100	43442069
chr10	52742691	52743868
chr10	56942000	56942481
chr10	56974971	56975457
chr10	59291699	59292058
chr10	59335086	59336024
chr10	59459410	59460134
chr10	59741491	59741969
chr10	60467770	60468392
chr10	60708876	60709471
chr10	63851742	63852486
chr10	63950891	63951465
chr10	68248294	68249899
chr10	69305292	69306251
chr10	69649865	69650628
chr10	69726876	69727488
chr10	69916295	69917379
chr10	70174244	70175331
chr10	70204364	70205709
chr10	75007122	75008402
chr10	76260539	76261177
chr10	77029756	77030349
chr10	79725687	79726672
chr10	80196850	80197293
chr10	80627764	80628313
chr10	81184981	81185285
chr10	81299948	81300849
chr10	85510509	85511015
chr10	85640508	85640933
chr10	86451449	86451870
chr10	87847860	87848626
chr10	90084221	90084587
chr10	91183366	91183938
chr10	91326733	91327669
chr10	93282419	93283130
chr10	94255899	94256406
chr10	94799617	94800291
chr10	99172058	99172726
chr10	108504259	108505705
chr10	108524688	108525149
chr10	111071905	111072700
chr10	111595378	111596249
chr10	113161469	113162048
chr10	116220286	116221533
chr10	116364656	116365425
chr10	117519770	117520471
chr10	117559324	117559903
chr10	119816007	119816613
chr10	121904088	121904982
chr10	121955730	121956424
chr10	122570940	122571820
chr10	122639740	122640500
chr10	125146562	125146851
chr10	125393538	125394163
chr10	126004092	126004391
chr10	127563971	127564812
chr10	127766668	127767155
chr11	5145637	5146230
chr11	6018832	6019194
chr11	6021223	6022133
chr11	12535013	12535567
chr11	17523260	17524026
chr11	17727378	17728484
chr11	18249262	18249796
chr11	19654385	19654985
chr11	20477191	20478054
chr11	22476765	22477346
chr11	30662636	30663661
chr11	31684972	31685790
chr11	32309170	32309998
chr11	35262018	35262914
chr11	35304863	35305607
chr11	35473105	35474062
chr11	35955558	35956200
chr11	36957975	36958620
chr11	43159012	43159367
chr11	43559699	43560433
chr11	43621398	43622359
chr11	47568479	47569084
chr11	52701449	52702325
chr11	52753067	52753751
chr11	52874247	52874736
chr11	55216963	55218249
chr11	55405702	55406729
chr11	55427977	55429144
chr11	58929722	58930213
chr11	60311260	60312295
chr11	61368778	61369308
chr11	61745816	61746309
chr11	62997605	62998521
chr11	63293627	63294055
chr11	65494859	65495660
chr11	65543741	65544837
chr11	67514717	67516336
chr11	68602266	68603128
chr11	68739545	68740367
chr11	69692438	69693405
chr11	72338495	72339411
chr11	72503284	72504952
chr11	73325985	73327093
chr11	74182940	74184078
chr11	75443694	75444373
chr11	76029588	76030021
chr11	76290441	76290806
chr11	76523418	76523962
chr11	76854633	76855536
chr11	77847701	77848735
chr11	79116709	79117256
chr11	81120220	81120672
chr11	83797190	83797830
chr11	83897677	83898220
chr11	84079193	84079948
chr11	84665293	84665883
chr11	84724113	84724627
chr11	84745165	84745923
chr11	84955915	84956660
chr11	85812267	85813204
chr11	87542381	87542822
chr11	87725721	87726479
chr11	88588620	88589611
chr11	94444932	94445954
chr11	94716888	94717762
chr11	94928899	94930145
chr11	95045043	95045598
chr11	95594808	95595396
chr11	95595804	95596774
chr11	97437894	97438332
chr11	97669337	97670385
chr11	98708110	98710004
chr11	99461683	99462303
chr11	100520748	100521442
chr11	100567901	100568485
chr11	103363157	103363913
chr11	105407967	105408699
chr11	106005958	106006503
chr11	107716539	107716929
chr11	109910017	109910467
chr11	110428972	110429672
chr11	111500888	111501351
chr11	113044596	113045047
chr11	113142944	113143409
chr11	113368170	113368579
chr11	113725458	113726160
chr11	114203541	114203967
chr11	114795136	114795939
chr11	115177689	115178339
chr11	115231443	115232347
chr11	115236458	115237232
chr11	115614631	115615479
chr11	116682555	116683402
chr11	118162262	118162830
chr12	4783518	4784459
chr12	5337017	5337865
chr12	7201085	7201428
chr12	12746898	12747684
chr12	12765722	12766024
chr12	13199144	13200088
chr12	15698306	15699490
chr12	15749712	15750379
chr12	15840553	15841639
chr12	17770696	17771595
chr12	24592965	24593838
chr12	25140157	25140752
chr12	25220544	25221099
chr12	25381544	25382215
chr12	25393493	25394002
chr12	26558785	26558985
chr12	26855073	26855781
chr12	28340349	28340948
chr12	30738994	30739498
chr12	31269300	31269826
chr12	37119370	37119799
chr12	40043972	40044748
chr12	44176258	44177094
chr12	45070277	45070724
chr12	45599554	45600140
chr12	51952126	51952912
chr12	57932030	57932381
chr12	70575595	70576198
chr12	70689423	70689772
chr12	75456213	75456977
chr12	75472791	75473925
chr12	75706584	75707288
chr12	75839218	75839949
chr12	75856257	75857076
chr12	76571471	76571789
chr12	77500309	77501092
chr12	79217352	79218223
chr12	79574458	79575546
chr12	79663040	79664707
chr12	81806874	81808612
chr12	83466335	83467549
chr12	85756518	85757052
chr12	89179974	89180776
chr12	99378321	99378946
chr12	100847549	100847928
chr12	101002895	101003604
chr12	102271099	102272134
chr12	102535827	102536368
chr12	103069779	103070487
chr12	103208127	103208509
chr12	108443205	108443876
chr12	111250037	111250629
chr12	111474895	111475631
chr12	112214401	112215011
chr12	112295402	112296049
chr12	112296321	112296698
chr12	112968792	112969556
chr12	117709443	117709752
chr12	117718089	117718490
chr12	118621050	118622202
chr13	6630159	6630420
chr13	9163060	9163468
chr13	19570188	19570746
chr13	24327231	24327808
chr13	24786076	24786749
chr13	24868063	24868791
chr13	29957475	29958466
chr13	30712285	30712955
chr13	34511329	34511857
chr13	37693655	37694184
chr13	38296120	38297135
chr13	39023692	39024405
chr13	39265948	39266796
chr13	43503044	43504071
chr13	44417058	44417472
chr13	45183625	45184394
chr13	45252146	45252728
chr13	45300593	45302008
chr13	46104852	46105547
chr13	48982335	48983219
chr13	51238178	51239147
chr13	51656405	51657556
chr13	52616991	52617793
chr13	52648189	52648897
chr13	55168997	55169663
chr13	55300920	55301432
chr13	59646561	59647520
chr13	60608471	60609285
chr13	63256382	63257472
chr13	63957087	63957672
chr13	64105845	64106278
chr13	69487759	69488515
chr13	72241519	72242418
chr13	72355828	72356318
chr13	76810556	76811343
chr13	81570420	81571089
chr13	90722547	90724077
chr13	92041584	92042612
chr13	92588534	92589219
chr13	92592985	92593706
chr13	95545980	95546398
chr13	95655137	95655875
chr13	95764942	95765656
chr13	96011015	96011630
chr13	96993305	96994088
chr13	97357081	97357339
chr13	97357559	97357867
chr13	97607176	97608012
chr13	98358697	98359295
chr13	98638501	98639231
chr13	99071430	99072065
chr13	99072473	99072842
chr13	99091794	99092855
chr13	99173946	99174465
chr13	99513326	99513643
chr13	99728975	99729736
chr13	100602258	100603388
chr13	104636070	104636655
chr13	107587537	107588222
chr13	111835584	111836171
chr13	112189002	112190329
chr13	113990576	113990832
chr13	114821677	114822413
chr13	119637857	119639004
chr14	11560431	11560740
chr14	14067770	14068822
chr14	16189077	16189717
chr14	17054414	17054912
chr14	23114759	23115410
chr14	23134576	23135202
chr14	23633249	23633887
chr14	23635926	23636543
chr14	23835579	23836371
chr14	25525748	25526534
chr14	27044444	27045571
chr14	27295550	27296845
chr14	27705597	27706281
chr14	29995988	29996702
chr14	31226932	31227614
chr14	31428373	31429533
chr14	31564732	31566316
chr14	34118950	34119655
chr14	34214363	34215060
chr14	36892973	36893579
chr14	46225600	46226455
chr14	48202380	48203122
chr14	54248951	54249873
chr14	54592324	54593095
chr14	55828671	55829462
chr14	55845862	55846594
chr14	60912904	60913689
chr14	61879534	61879959
chr14	65321876	65322614
chr14	65672548	65673625
chr14	66493775	66494351
chr14	66654419	66655430
chr14	70170348	70171252
chr14	72534010	72534427
chr14	73041617	73042430
chr14	74921753	74922475
chr14	75460160	75460774
chr14	76097793	76098602
chr14	76713950	76715425
chr14	77485039	77485707
chr14	78943559	78944220
chr14	79164028	79165015
chr14	80083858	80084374
chr14	80139303	80139970
chr14	87634627	87635200
chr14	98862198	98862863
chr14	101532040	101532979
chr14	101853909	101854285
chr14	102897270	102897597
chr14	117061302	117062048
chr14	118638680	118639389
chr14	119981021	119981978
chr14	120102077	120103296
chr14	121116654	121117313
chr14	121663954	121664588
chr15	3432962	3433844
chr15	3836286	3837139
chr15	4598323	4600007
chr15	5188104	5188485
chr15	5343719	5344356
chr15	5946771	5947238
chr15	6320591	6321942
chr15	10332267	10333179
chr15	10623621	10624425
chr15	10624757	10625169
chr15	10644905	10645687
chr15	10661830	10663325
chr15	10985648	10986590
chr15	12557663	12558609
chr15	12571333	12571830
chr15	13210168	13210730
chr15	13274902	13276085
chr15	13360794	13361414
chr15	13368834	13369303
chr15	25716193	25716539
chr15	31008589	31009224
chr15	31150677	31151348
chr15	32263832	32264250
chr15	35266064	35266851
chr15	35545637	35546061
chr15	35556509	35557308
chr15	35561599	35562270
chr15	41399646	41399986
chr15	41567034	41567779
chr15	41727149	41728094
chr15	52161731	52162382
chr15	54964538	54964832
chr15	55712575	55712849
chr15	57545097	57545766
chr15	57825393	57826091
chr15	57841419	57842554
chr15	58389075	58389680
chr15	62465571	62466489
chr15	64025477	64026002
chr15	67780974	67781500
chr15	67954300	67954900
chr15	71857342	71858052
chr15	72927281	72927982
chr15	75216036	75217426
chr15	75942223	75942625
chr15	77036635	77038453
chr15	78554839	78555434
chr15	78736535	78737493
chr15	79391625	79392370
chr15	80208305	80209101
chr15	81897745	81898496
chr15	83182064	83182952
chr15	83976951	83977665
chr15	86089789	86090739
chr15	86188966	86189731
chr15	86292322	86292733
chr15	87693025	87693975
chr15	90827807	90828424
chr15	94074386	94075317
chr15	98286338	98287193
chr15	99902718	99903792
chr15	100365913	100366491
chr15	100400625	100401476
chr15	100489079	100489998
chr15	100706196	100706788
chr16	5479049	5479577
chr16	7764289	7764930
chr16	9819658	9820158
chr16	10127757	10128931
chr16	10495630	10496495
chr16	11406241	11406992
chr16	11812301	11812653
chr16	13357684	13359141
chr16	17949599	17949979
chr16	18363010	18363523
chr16	18459604	18460553
chr16	22153810	22154146
chr16	23307678	23308200
chr16	23437361	23438267
chr16	24816746	24817222
chr16	26400811	26401549
chr16	28905404	28906362
chr16	29826832	29827619
chr16	33224283	33224942
chr16	33531378	33531768
chr16	35406843	35407722
chr16	37389475	37389685
chr16	39709468	39710201
chr16	44210391	44211420
chr16	51589935	51590701
chr16	52849591	52850343
chr16	52892647	52893465
chr16	55532382	55533381
chr16	59444888	59445647
chr16	74548614	74548875
chr16	74717843	74718301
chr16	77063829	77064570
chr16	78481013	78481824
chr16	85148763	85149380
chr16	85792707	85793919
chr16	86701842	86702420
chr16	88390191	88390487
chr16	90394849	90395260
chr16	90407546	90408516
chr16	90412209	90413345
chr16	90423792	90424870
chr16	90436584	90437910
chr16	91417012	91417556
chr16	93596614	93597495
chr16	93638762	93639413
chr16	95372406	95372881
chr16	95683909	95684348
chr17	3432817	3434349
chr17	6728122	6728880
chr17	7919263	7919814
chr17	8698297	8699321
chr17	10624541	10625526
chr17	12336275	12337877
chr17	12790400	12791442
chr17	13656758	13657443
chr17	15145270	15146142
chr17	15146622	15147186
chr17	15204583	15205101
chr17	21693277	21693899
chr17	25427535	25427962
chr17	26790818	26791481
chr17	27294113	27294836
chr17	29971496	29972562
chr17	30230562	30231007
chr17	30253134	30253569
chr17	31456706	31457296
chr17	31892755	31893391
chr17	34251792	34252317
chr17	35103232	35103946
chr17	43147519	43148613
chr17	43557337	43558293
chr17	43580500	43581635
chr17	45660888	45661178
chr17	47877262	47877963
chr17	48456098	48456524
chr17	57233015	57233642
chr17	63794223	63794879
chr17	64126999	64127692
chr17	64480661	64481283
chr17	64621236	64621737
chr17	66207852	66208594
chr17	67544015	67545017
chr17	67730673	67731663
chr17	70307990	70308281
chr17	71008665	71009143
chr17	71094608	71095011
chr17	71129874	71130585
chr17	74264227	74265722
chr17	77734648	77735204
chr17	79657743	79658377
chr17	79739114	79739916
chr17	79771879	79772261
chr17	79817702	79818636
chr17	80706665	80707406
chr17	83377995	83378817
chr17	83958890	83959513
chr17	84136643	84138359
chr17	84215342	84216043
chr17	84257769	84258983
chr17	84271808	84272291
chr17	85432904	85433252
chr17	86464544	86465142
chr17	88542614	88543657
chr18	3616318	3617392
chr18	3653169	3654235
chr18	4095670	4096376
chr18	4363821	4364354
chr18	10414879	10415437
chr18	20611088	20611877
chr18	21451589	21452392
chr18	24744645	24745851
chr18	25557985	25558872
chr18	25559202	25559655
chr18	25653110	25653817
chr18	25911285	25911979
chr18	25942991	25943812
chr18	31924501	31924928
chr18	32036640	32037536
chr18	32818297	32819108
chr18	47249478	47250067
chr18	47326677	47327276
chr18	49319743	49320511
chr18	53340793	53341470
chr18	55128032	55128585
chr18	56809916	56810555
chr18	57468471	57469165
chr18	57570414	57570870
chr18	57698415	57698860
chr18	57851071	57851963
chr18	60606108	60607546
chr18	60915655	60916032
chr18	61025506	61026156
chr18	61092082	61092532
chr18	61653340	61654078
chr18	61675782	61676369
chr18	61952103	61954170
chr18	62838679	62839330
chr18	64918064	64918913
chr18	65725667	65726309
chr18	67251993	67252908
chr18	67460873	67461366
chr18	69215171	69215972
chr18	69547789	69548403
chr18	70375743	70376493
chr18	74505278	74506000
chr18	75499396	75499837
chr18	76087552	76088629
chr18	76140400	76141554
chr18	76265809	76266157
chr18	76963488	76964111
chr18	77489858	77490699
chr18	77501558	77501910
chr18	80390744	80391388
chr18	80533836	80535002
chr18	80535764	80536256
chr18	81471537	81472662
chr18	84015726	84016460
chr18	84082398	84082740
chr18	84355158	84355578
chr18	84495827	84496284
chr19	10014845	10015361
chr19	10235939	10236633
chr19	10768686	10770471
chr19	14588276	14589152
chr19	17476048	17476592
chr19	18578088	18578981
chr19	23863934	23864577
chr19	25937332	25937895
chr19	32111971	32112817
chr19	34718456	34719493
chr19	34901463	34901895
chr19	36119866	36120372
chr19	36408696	36409215
chr19	38589294	38590016
chr19	41474547	41475400
chr19	41665511	41665932
chr19	41715857	41716839
chr19	43968492	43969157
chr19	44907804	44908803
chr19	45422066	45422812
chr19	53437143	53438042
chr19	53482723	53483164
chr19	53830248	53831133
chr19	55136787	55137808
chr19	56939616	56940380
chr19	59551868	59552212
chr19	59588160	59589076
chr19	59592232	59592834
chr2	3704011	3705370
chr2	5200877	5201651
chr2	5789699	5790406
chr2	6351102	6351445
chr2	10242803	10243614
chr2	11469386	11469858
chr2	11545600	11546688
chr2	12019503	12020260
chr2	12023259	12024386
chr2	12879566	12880323
chr2	13371233	13373018
chr2	20291064	20292442
chr2	20724081	20724942
chr2	27297022	27297826
chr2	27312388	27313086
chr2	27321557	27321941
chr2	30445415	30445953
chr2	31267477	31268240
chr2	31865108	31866075
chr2	31867694	31869382
chr2	32175235	32175666
chr2	33207091	33207760
chr2	36224682	36225126
chr2	37788334	37789487
chr2	44356426	44357300
chr2	45045968	45046746
chr2	48493805	48494747
chr2	58409415	58409759
chr2	58535371	58535952
chr2	58992502	58993417
chr2	61100802	61101533
chr2	62403221	62404333
chr2	66171332	66172233
chr2	66478449	66478911
chr2	69169257	69169722
chr2	70862736	70863503
chr2	71466891	71467940
chr2	72254798	72255497
chr2	73366312	73366844
chr2	74647450	74648062
chr2	75323894	75325246
chr2	77379369	77380406
chr2	77770290	77770929
chr2	77777557	77778616
chr2	79660614	79661353
chr2	91984512	91985282
chr2	92012884	92013354
chr2	92485518	92486180
chr2	93404964	93405577
chr2	93488874	93489499
chr2	95667082	95667477
chr2	101827368	101828847
chr2	103205110	103205635
chr2	105062728	105063930
chr2	105084046	105084552
chr2	105132062	105132836
chr2	105336446	105337149
chr2	105367220	105367871
chr2	105521769	105522588
chr2	106756327	106757267
chr2	110179611	110180914
chr2	110215200	110216188
chr2	110376588	110377713
chr2	115859312	115861283
chr2	115993964	115994830
chr2	116065736	116066434
chr2	117217949	117218504
chr2	118087117	118087848
chr2	118247898	118248586
chr2	122575321	122576032
chr2	126652856	126653584
chr2	127080081	127080835
chr2	127415670	127416472
chr2	127757099	127757847
chr2	129544398	129545145
chr2	130156855	130157296
chr2	131908348	131909159
chr2	132929125	132929713
chr2	134831961	134832478
chr2	136986129	136987246
chr2	137092994	137093449
chr2	137136525	137137518
chr2	137437511	137438441
chr2	139783358	139784153
chr2	139861779	139862247
chr2	144224027	144225163
chr2	144308568	144309184
chr2	144621676	144622100
chr2	145686137	145686550
chr2	145787603	145788090
chr2	151609644	151610572
chr2	152544604	152545570
chr2	152569975	152570897
chr2	154633216	154633828
chr2	157693734	157694121
chr2	160288624	160289341
chr2	160412877	160413604
chr2	160507659	160508647
chr2	163549715	163550354
chr2	163560199	163560876
chr2	163561380	163561746
chr2	163895290	163896058
chr2	164048706	164049277
chr2	164861781	164862920
chr2	165313562	165314906
chr2	165459705	165460358
chr2	165559702	165560452
chr2	165606262	165606791
chr2	165703244	165704054
chr2	168037088	168037675
chr2	169666401	169667082
chr2	170091585	170092525
chr2	174112996	174113555
chr2	179912944	179913448
chr3	9473655	9474162
chr3	9546834	9547977
chr3	10378721	10379188
chr3	14979039	14979679
chr3	18746941	18747432
chr3	23409529	23409993
chr3	27553801	27554874
chr3	27584556	27585406
chr3	28737072	28737725
chr3	29110434	29110925
chr3	29602151	29602617
chr3	32304144	32304713
chr3	35745079	35745860
chr3	37906917	37908353
chr3	37935060	37936972
chr3	40441081	40442159
chr3	41184348	41184980
chr3	42898872	42899551
chr3	50953448	50953972
chr3	51154307	51154777
chr3	53571575	53572616
chr3	63413290	63414120
chr3	65353499	65353946
chr3	67732970	67733490
chr3	79126794	79127390
chr3	81292653	81293956
chr3	84412890	84413562
chr3	87761571	87761915
chr3	88164028	88164850
chr3	90202962	90204180
chr3	93444467	93445839
chr3	96674366	96675537
chr3	97972070	97973018
chr3	98379430	98379815
chr3	99641452	99641990
chr3	105908098	105908698
chr3	107609445	107609920
chr3	108076834	108077449
chr3	108391604	108392859
chr3	116204065	116204800
chr3	116338663	116339264
chr3	117935155	117935858
chr3	119498827	119499321
chr3	121399641	121400438
chr3	121588894	121589899
chr3	121892727	121893307
chr3	122109562	122110083
chr3	122360844	122361403
chr3	123613622	123614190
chr3	127640735	127641389
chr3	128369583	128370237
chr3	129317185	129317828
chr3	129381772	129382466
chr3	131755656	131756679
chr3	132713996	132714483
chr3	135674831	135675752
chr3	138247846	138248632
chr3	141467184	141467395
chr3	143104804	143105319
chr3	143340082	143340689
chr3	145762984	145763603
chr3	145798131	145799867
chr3	153645513	153646441
chr3	154093787	154094253
chr3	154125116	154126341
chr3	155576936	155577693
chr4	8766739	8767389
chr4	9220640	9221372
chr4	25998401	25999155
chr4	28378539	28379172
chr4	28542285	28542874
chr4	28542987	28543442
chr4	29135892	29136148
chr4	33077473	33078264
chr4	34707534	34707734
chr4	35012399	35013519
chr4	35121030	35121687
chr4	40820944	40822116
chr4	40843917	40844898
chr4	41268305	41269034
chr4	41664726	41666046
chr4	43294728	43295212
chr4	45578647	45580344
chr4	45672087	45672679
chr4	45851712	45852342
chr4	49546929	49548659
chr4	58314871	58315746
chr4	63156853	63157684
chr4	68285039	68285324
chr4	75234440	75235166
chr4	76386997	76387652
chr4	81275986	81276895
chr4	81957086	81958376
chr4	82399642	82401072
chr4	82443076	82443999
chr4	82463360	82463797
chr4	84114186	84115169
chr4	84449388	84450170
chr4	84467844	84468404
chr4	88400381	88401359
chr4	88442020	88442357
chr4	90996321	90997160
chr4	95793679	95795804
chr4	99389373	99390027
chr4	100011681	100012152
chr4	100123584	100124530
chr4	100990820	100991548
chr4	102315822	102316497
chr4	102456273	102456977
chr4	102840250	102841095
chr4	105076273	105076741
chr4	106042554	106043023
chr4	106423323	106423673
chr4	106664208	106666453
chr4	106978322	106978988
chr4	107436589	107437063
chr4	109229768	109230437
chr4	114650844	114651665
chr4	123225896	123226555
chr4	123228442	123228902
chr4	123239394	123240419
chr4	123990589	123991369
chr4	124965195	124965724
chr4	124985063	124985945
chr4	124986249	124986785
chr4	124989634	124990576
chr4	128904348	128905017
chr4	132093187	132093675
chr4	132757940	132758464
chr4	133008021	133008518
chr4	133116992	133118612
chr4	133253633	133253987
chr4	133970444	133970648
chr4	134802140	134802728
chr4	135274963	135275338
chr4	135820024	135820723
chr4	137010191	137010913
chr4	137160100	137160881
chr4	137228757	137229880
chr4	137300440	137300789
chr4	137754425	137755059
chr4	137984245	137984817
chr4	138004034	138004738
chr4	138463104	138464450
chr4	138464723	138465420
chr4	138799980	138800868
chr4	139089282	139089763
chr4	140610661	140611652
chr4	140831792	140832334
chr4	141303341	141304336
chr4	141365224	141365683
chr4	145023832	145024505
chr4	148811917	148812426
chr4	150132822	150133496
chr4	150572283	150572923
chr4	150575509	150576225
chr4	150901666	150902754
chr4	151310153	151310963
chr4	152691465	152692331
chr4	153120554	153121163
chr4	154022410	154023308
chr4	155280233	155281279
chr5	4086082	4086861
chr5	4867996	4868946
chr5	5533811	5534589
chr5	5705206	5705634
chr5	12673648	12674279
chr5	16469870	16471036
chr5	17276547	17277341
chr5	17403343	17404143
chr5	19785333	19785871
chr5	20056246	20057229
chr5	23256010	23256633
chr5	30963971	30964593
chr5	30968441	30969250
chr5	33495221	33496677
chr5	35494794	35495566
chr5	35900234	35901738
chr5	35907766	35909349
chr5	36368829	36369866
chr5	36375997	36376626
chr5	36911204	36911452
chr5	36986843	36987153
chr5	37944956	37945350
chr5	39634543	39635238
chr5	42970648	42971162
chr5	44670295	44671023
chr5	48248361	48248929
chr5	52550970	52551617
chr5	53196467	53197162
chr5	53249453	53250085
chr5	57836921	57837744
chr5	64251615	64252025
chr5	64367266	64368026
chr5	64372473	64373087
chr5	64602716	64603505
chr5	66398644	66399495
chr5	77363734	77364297
chr5	77364832	77365176
chr5	77871300	77871976
chr5	87175360	87176490
chr5	87286112	87286698
chr5	87614530	87615530
chr5	88426501	88427389
chr5	90507502	90508128
chr5	90880365	90881535
chr5	91726034	91726651
chr5	92931407	92932076
chr5	93118534	93119185
chr5	93124088	93125093
chr5	96221735	96222685
chr5	96458824	96459809
chr5	98808126	98808550
chr5	99947732	99948445
chr5	100124756	100125043
chr5	100336145	100336709
chr5	101211169	101212005
chr5	101816712	101817495
chr5	102768436	102769196
chr5	102803242	102804255
chr5	107889778	107891151
chr5	111530983	111531936
chr5	113453040	113454023
chr5	113873021	113873678
chr5	113889265	113890525
chr5	114003047	114004181
chr5	114036558	114036918
chr5	114407712	114408332
chr5	114926599	114927354
chr5	114961708	114962650
chr5	115319357	115320158
chr5	115855317	115855761
chr5	116208793	116209473
chr5	117359778	117361330
chr5	119276667	119277268
chr5	120163565	120163970
chr5	120582106	120582522
chr5	125264559	125265363
chr5	125487524	125488533
chr5	127310526	127311248
chr5	129770586	129771538
chr5	131466104	131466722
chr5	131733209	131733907
chr5	131839353	131840506
chr5	132368479	132369397
chr5	136522841	136523681
chr5	136581385	136582655
chr5	136966356	136967102
chr5	138914816	138915551
chr5	138954279	138954969
chr5	139384578	139385103
chr5	139498844	139499307
chr5	139658007	139658750
chr5	140350886	140351547
chr5	140569450	140569728
chr5	140581458	140582205
chr5	140620309	140620931
chr5	143579888	143580499
chr5	144737124	144737546
chr5	147782164	147783309
chr5	148706538	148706987
chr5	149322193	149323679
chr5	150772394	150773044
chr5	150917204	150918125
chr6	5005632	5006164
chr6	5091795	5092501
chr6	12255506	12255948
chr6	17295218	17295727
chr6	18335310	18336053
chr6	21879692	21880041
chr6	22136789	22137360
chr6	22279969	22281136
chr6	29523527	29524698
chr6	30211623	30212954
chr6	30432741	30433466
chr6	36788821	36789654
chr6	36960574	36961219
chr6	38048075	38049798
chr6	48440537	48441067
chr6	48822076	48822969
chr6	49977862	49978313
chr6	54021307	54022048
chr6	54167029	54167789
chr6	54318928	54319774
chr6	55093689	55094424
chr6	65781568	65781934
chr6	66077522	66078175
chr6	66926490	66927211
chr6	69702684	69703525
chr6	70814047	70815083
chr6	71145264	71146199
chr6	71613337	71613876
chr6	72981087	72981908
chr6	86335160	86336479
chr6	87653726	87654697
chr6	90619079	90619720
chr6	99485094	99486401
chr6	99491981	99492609
chr6	99912558	99913639
chr6	100709559	100710115
chr6	102319725	102320342
chr6	108536843	108537560
chr6	112628156	112628854
chr6	113099730	113100205
chr6	114173820	114174894
chr6	114833422	114834429
chr6	118855862	118856437
chr6	119508409	119509059
chr6	120612344	120613481
chr6	121057363	121057935
chr6	121165840	121166912
chr6	121837533	121838302
chr6	124481717	124482318
chr6	127335428	127336019
chr6	135362222	135363527
chr6	135944311	135944910
chr6	135975961	135977033
chr6	137277769	137278242
chr6	140239299	140239973
chr6	140258148	140258728
chr6	140288722	140289532
chr6	142161117	142161798
chr6	142873458	142874673
chr6	144472330	144473308
chr6	145125512	145126325
chr6	145906138	145906661
chr6	149153998	149154796
chr7	6169557	6169946
chr7	6838154	6838745
chr7	16033577	16034444
chr7	19232046	19232358
chr7	19952665	19953420
chr7	24889449	24890099
chr7	25330098	25330755
chr7	37204569	37205371
chr7	46820947	46821779
chr7	49152295	49153321
chr7	49175821	49176582
chr7	49368592	49369492
chr7	49499660	49500185
chr7	49540046	49540941
chr7	51340033	51340415
chr7	56899707	56900380
chr7	66397344	66397840
chr7	66544593	66546090
chr7	69016509	69017148
chr7	70505443	70506461
chr7	71829712	71830190
chr7	73716171	73716935
chr7	75983160	75984011
chr7	79291601	79291968
chr7	83201512	83202735
chr7	84145587	84146234
chr7	88214403	88215359
chr7	89533316	89534152
chr7	89644600	89645492
chr7	89883240	89883932
chr7	98104576	98105609
chr7	98861012	98861694
chr7	99224359	99225292
chr7	99621706	99622098
chr7	101216703	101217319
chr7	101313185	101313701
chr7	101323000	101323787
chr7	112202182	112202805
chr7	112299590	112300448
chr7	117532775	117533708
chr7	119561447	119562021
chr7	119594234	119595232
chr7	119604658	119605599
chr7	120944200	120944698
chr7	123198721	123199696
chr7	124922834	124923442
chr7	128627310	128628265
chr7	129142125	129143155
chr7	129429833	129430547
chr7	129440682	129441751
chr7	130835076	130836537
chr7	133793250	133794242
chr7	137048225	137049092
chr7	139151039	139151693
chr7	139234783	139235414
chr7	142502470	142503295
chr7	144689118	144690946
chr7	144762657	144763439
chr8	3567558	3568332
chr8	4387926	4388453
chr8	8536679	8537203
chr8	8639656	8640657
chr8	8809975	8810698
chr8	10664943	10665757
chr8	11410263	11410992
chr8	11963176	11964226
chr8	12499754	12500272
chr8	12876673	12877188
chr8	13568290	13568784
chr8	13648482	13649596
chr8	13924549	13925188
chr8	18683281	18683870
chr8	22764112	22764578
chr8	23038084	23038974
chr8	25710372	25711130
chr8	26833247	26833958
chr8	27104231	27104882
chr8	27123234	27123858
chr8	27210314	27211142
chr8	29695597	29696454
chr8	33902368	33903335
chr8	35599690	35600373
chr8	35633115	35634702
chr8	40962987	40963782
chr8	42348213	42348633
chr8	44031196	44031924
chr8	54002342	54003446
chr8	60658772	60659247
chr8	66433498	66434031
chr8	70677885	70678217
chr8	77650855	77651496
chr8	84023238	84024233
chr8	85334001	85334304
chr8	87439211	87439935
chr8	88297884	88298517
chr8	88578814	88580124
chr8	89013074	89013747
chr8	90741249	90742178
chr8	91148519	91149468
chr8	91636785	91637598
chr8	105070842	105071671
chr8	105165016	105165705
chr8	106854633	106855563
chr8	111081769	111082624
chr8	114479795	114480318
chr8	114536220	114536726
chr8	114541164	114541665
chr8	114821490	114822066
chr8	115850507	115851192
chr8	116261414	116262116
chr8	116290797	116291372
chr8	116435239	116436215
chr8	117402924	117403232
chr8	119882053	119882468
chr8	119885590	119886237
chr8	121124668	121126033
chr8	121258043	121259213
chr8	123720569	123721243
chr8	123791293	123791883
chr8	125349197	125350176
chr8	125690107	125691146
chr8	126359324	126360707
chr8	128005980	128006376
chr9	9221167	9222582
chr9	15669848	15670806
chr9	20993482	20993846
chr9	21460355	21461038
chr9	27538459	27539040
chr9	30996876	30997862
chr9	32024427	32025367
chr9	32610334	32611294
chr9	32782528	32783604
chr9	32791765	32792514
chr9	34688484	34689834
chr9	35372312	35372966
chr9	37007863	37008656
chr9	40708161	40709039
chr9	43071326	43072250
chr9	43252969	43253925
chr9	43305863	43306467
chr9	43753902	43755414
chr9	44175667	44176158
chr9	44250344	44251029
chr9	45614924	45615946
chr9	49192819	49193309
chr9	49922239	49923493
chr9	49989894	49990513
chr9	51437236	51437686
chr9	51441832	51442610
chr9	52058432	52059450
chr9	54399267	54399527
chr9	54769866	54771062
chr9	56870625	56871746
chr9	56967295	56967560
chr9	58295842	58296639
chr9	58308363	58308898
chr9	58454187	58454416
chr9	58527929	58528449
chr9	59259731	59260603
chr9	59266128	59266836
chr9	60234177	60235357
chr9	61380409	61381029
chr9	61967436	61967950
chr9	65243962	65244795
chr9	66732930	66734177
chr9	68940736	68941630
chr9	69715614	69715998
chr9	70862963	70863961
chr9	71321076	71322412
chr9	71420117	71420677
chr9	72790729	72792238
chr9	74076092	74076539
chr9	75116781	75117381
chr9	77461592	77462163
chr9	78506234	78506959
chr9	80172430	80173337
chr9	80216829	80217668
chr9	94751187	94752171
chr9	95120785	95121885
chr9	96275480	96276274
chr9	96659810	96660982
chr9	96785742	96786547
chr9	99017579	99018306
chr9	99799335	99800690
chr9	101861909	101863372
chr9	102715490	102716144
chr9	104361370	104362062
chr9	104616427	104617418
chr9	107630718	107630978
chr9	107697916	107700728
chr9	110320715	110321411
chr9	110642750	110644610
chr9	111334569	111335375
chr9	114416722	114417651
chr9	116762489	116763402
chr9	119025331	119026451
chrX	7428905	7429916
chrX	10763699	10764469
chrX	16998645	16999182
chrX	20414825	20415827
chrX	35990702	35991232
chrX	41562375	41563249
chrX	48108806	48109242
chrX	52212164	52212686
chrX	52281330	52282629
chrX	52354051	52354654
chrX	52632831	52633569
chrX	53692064	53692916
chrX	76077784	76078381
chrX	77734235	77734710
chrX	84067231	84067674
chrX	98574256	98574984
chrX	99191385	99192196
chrX	99215295	99215904
chrX	99221091	99221543
chrX	99316583	99318231
chrX	99495561	99495974
chrX	106128036	106128758
chrX	139777277	139777857
chrX	161723187	161724062

## Sheet: LOH1 up
chr1	4615312	4615822
chr1	10256494	10257791
chr1	12410045	12410995
chr1	13004982	13005677
chr1	15754968	15755680
chr1	18416503	18416916
chr1	19210830	19211582
chr1	19240239	19240591
chr1	19242113	19242468
chr1	19244822	19245617
chr1	19409656	19409988
chr1	19458657	19459649
chr1	19473503	19474154
chr1	19534786	19535695
chr1	20428466	20429075
chr1	33394848	33395523
chr1	34139894	34140737
chr1	35095997	35096312
chr1	35242890	35243896
chr1	35653185	35653824
chr1	35995904	35996564
chr1	36128991	36129807
chr1	37239331	37239843
chr1	40665950	40666527
chr1	40924381	40925458
chr1	40967419	40968802
chr1	41016178	41016569
chr1	42694081	42694705
chr1	42876742	42877277
chr1	43698569	43699198
chr1	51529711	51530798
chr1	51687808	51688423
chr1	52277971	52278798
chr1	52489318	52490228
chr1	52790011	52790593
chr1	52801813	52802847
chr1	54584822	54586020
chr1	54658400	54659176
chr1	56922559	56922909
chr1	59437923	59438573
chr1	60696090	60696721
chr1	65440160	65440761
chr1	72929514	72930385
chr1	78348855	78349281
chr1	78451367	78452040
chr1	79678222	79678935
chr1	85941807	85942199
chr1	86311707	86312172
chr1	86985553	86986089
chr1	86994075	86995120
chr1	87252255	87252806
chr1	88707630	88708062
chr1	89025955	89026642
chr1	91618362	91619269
chr1	92201153	92201494
chr1	93618109	93618884
chr1	97943115	97944054
chr1	105088962	105089646
chr1	118672079	118672818
chr1	118902141	118902797
chr1	119328853	119329653
chr1	119957571	119958507
chr1	120504302	120504578
chr1	125755513	125756178
chr1	127328378	127328986
chr1	127387372	127388014
chr1	131188068	131188664
chr1	131194506	131195023
chr1	132085120	132085894
chr1	132102264	132102653
chr1	132511378	132512166
chr1	133090705	133091266
chr1	133170218	133170815
chr1	134176220	134176777
chr1	135542672	135543118
chr1	135659330	135660568
chr1	139346508	139347375
chr1	150742931	150743992
chr1	153096302	153096916
chr1	155234191	155234900
chr1	155698476	155699225
chr1	159002261	159003039
chr1	159741023	159741449
chr1	160042044	160042604
chr1	161444898	161445456
chr1	162463434	162464269
chr1	164321342	164322065
chr1	164483948	164484799
chr1	165842633	165843266
chr1	170051618	170052299
chr1	172094312	172094938
chr1	172242476	172242994
chr1	172350087	172351110
chr1	173480495	173481766
chr1	180945541	180946173
chr1	182091915	182092965
chr1	185533816	185534676
chr1	185807050	185807846
chr1	187531398	187532170
chr1	190408270	190409139
chr1	191261893	191262291
chr1	192380663	192381324
chr1	192682676	192683168
chr1	192696383	192697117
chr1	192700519	192701022
chr1	193510100	193510633
chr10	3729658	3730207
chr10	7035534	7036365
chr10	7191839	7192889
chr10	18466145	18466706
chr10	21102040	21102710
chr10	23826611	23827166
chr10	40151866	40152696
chr10	43527354	43528200
chr10	43634425	43635269
chr10	43707770	43708629
chr10	45866879	45867829
chr10	45889097	45890088
chr10	50200004	50200388
chr10	52219823	52220378
chr10	58847802	58848773
chr10	59289165	59289458
chr10	60202969	60203716
chr10	60811683	60812627
chr10	60826678	60827423
chr10	62965921	62966914
chr10	71382920	71383574
chr10	75556204	75556865
chr10	75780849	75781750
chr10	76067390	76068694
chr10	77142360	77142879
chr10	79938122	79938702
chr10	83130720	83131163
chr10	83145769	83146617
chr10	83158542	83158962
chr10	83985076	83985718
chr10	84554456	84555226
chr10	86814270	86815315
chr10	87289823	87290204
chr10	92349827	92350203
chr10	94253418	94253995
chr10	95021242	95021920
chr10	95098415	95098973
chr10	95411044	95411695
chr10	102511675	102513017
chr10	110317414	110317807
chr10	110322171	110322779
chr10	115468040	115468505
chr10	115811710	115812190
chr10	121500156	121500607
chr10	122761106	122761769
chr10	123235220	123235537
chr10	126513039	126513728
chr10	128033102	128033880
chr10	128111408	128111838
chr10	128899791	128900326
chr11	5411312	5412200
chr11	8558141	8559323
chr11	8659040	8659489
chr11	8830759	8831235
chr11	8864220	8864774
chr11	12231578	12232961
chr11	17192293	17192780
chr11	19917520	19918047
chr11	20788991	20789568
chr11	23847433	23848165
chr11	24307947	24308413
chr11	24363729	24364550
chr11	32106052	32106868
chr11	34155220	34155785
chr11	35925531	35926191
chr11	36109331	36110029
chr11	36940739	36941336
chr11	37838093	37838498
chr11	42944606	42945191
chr11	45785697	45786305
chr11	45847663	45847988
chr11	46846641	46847204
chr11	52708245	52708794
chr11	53103634	53104502
chr11	55553995	55554440
chr11	58364437	58365442
chr11	59218261	59219125
chr11	59913142	59913816
chr11	60229839	60230412
chr11	60363285	60363989
chr11	60868062	60868467
chr11	61529150	61529946
chr11	64899701	64900246
chr11	68309106	68309723
chr11	69964976	69965931
chr11	70069951	70070567
chr11	70355185	70355629
chr11	71512471	71513662
chr11	71541320	71542072
chr11	71643077	71643652
chr11	76478917	76479817
chr11	77297130	77297799
chr11	77791197	77792476
chr11	80484279	80484817
chr11	81816702	81817089
chr11	82579986	82580499
chr11	82855421	82855883
chr11	83303932	83304291
chr11	84633099	84633906
chr11	86819647	86820065
chr11	86874896	86875471
chr11	88118911	88119954
chr11	88689960	88690564
chr11	94519533	94520452
chr11	95707978	95708677
chr11	96259177	96259790
chr11	96383102	96384046
chr11	96537963	96538373
chr11	96732605	96733346
chr11	96831598	96832088
chr11	96893096	96893919
chr11	96928830	96930248
chr11	97576398	97577077
chr11	98107715	98108246
chr11	98961964	98962249
chr11	100386564	100387205
chr11	101842204	101843020
chr11	101925702	101926324
chr11	102084136	102084768
chr11	102449173	102450022
chr11	102846079	102847119
chr11	107413359	107413795
chr11	108778231	108778818
chr11	109005846	109006288
chr11	112588313	112588828
chr11	115449018	115449688
chr11	116701270	116702025
chr11	116940333	116941095
chr11	118197920	118198430
chr11	118540363	118541110
chr11	120955113	120955473
chr12	4192377	4193820
chr12	5144336	5144696
chr12	5549816	5550379
chr12	8876605	8878015
chr12	11221637	11222496
chr12	11223270	11223649
chr12	12987207	12988010
chr12	13184733	13185566
chr12	13809372	13809976
chr12	17382786	17383434
chr12	17666019	17667102
chr12	29222157	29222614
chr12	30416162	30417202
chr12	35016904	35017510
chr12	36793921	36794224
chr12	40004714	40005353
chr12	41559101	41560483
chr12	44241243	44241677
chr12	44315042	44315747
chr12	44344289	44344620
chr12	46635002	46635973
chr12	50897594	50898236
chr12	51863339	51864142
chr12	55816928	55817193
chr12	56441316	56441693
chr12	64380856	64381710
chr12	67300431	67300788
chr12	73792634	73793104
chr12	73793322	73793763
chr12	76502976	76503573
chr12	76927295	76928142
chr12	79135312	79136414
chr12	81803736	81804390
chr12	86175421	86176214
chr12	86867417	86868435
chr12	88630016	88630437
chr12	88889578	88890051
chr12	90132267	90132905
chr12	90270876	90271536
chr12	98205574	98206221
chr12	99215400	99216155
chr12	102832728	102833433
chr12	103059317	103060145
chr12	104896700	104897901
chr12	105883744	105885234
chr12	108396243	108396688
chr12	108841241	108841757
chr12	108979346	108980473
chr12	110907263	110907750
chr12	111450097	111450987
chr12	112172472	112173000
chr12	113045157	113045836
chr12	117914472	117915498
chr12	118529507	118531132
chr13	3831777	3832977
chr13	6751149	6751737
chr13	7233619	7234000
chr13	11348266	11348970
chr13	14953613	14954157
chr13	20454451	20454918
chr13	23611678	23612123
chr13	24849262	24849939
chr13	27996407	27997107
chr13	28690561	28691500
chr13	28988601	28989620
chr13	30159675	30160649
chr13	30400715	30401271
chr13	34109564	34110236
chr13	34598876	34599297
chr13	36408391	36408694
chr13	38756853	38757367
chr13	39162156	39162534
chr13	40176216	40176664
chr13	40730737	40731937
chr13	40737857	40738787
chr13	41423519	41424237
chr13	43158306	43158969
chr13	44182451	44183416
chr13	44359237	44359860
chr13	44795808	44796415
chr13	46906417	46906928
chr13	48017716	48018241
chr13	51906170	51906690
chr13	51912463	51913118
chr13	52102044	52102754
chr13	52151834	52152595
chr13	56315277	56315805
chr13	56457773	56458690
chr13	56746997	56748395
chr13	57450288	57450925
chr13	60050916	60051381
chr13	60556695	60557461
chr13	63303007	63303277
chr13	69429488	69430374
chr13	71270330	71271055
chr13	71272014	71273096
chr13	71760742	71761474
chr13	71798271	71798992
chr13	72345580	72346350
chr13	72352629	72353351
chr13	72627624	72627843
chr13	74143944	74144975
chr13	74399372	74399964
chr13	75541494	75542074
chr13	75992226	75993767
chr13	89878936	89879398
chr13	94139402	94139840
chr13	94327659	94328631
chr13	97523629	97524650
chr13	97565351	97565734
chr13	97601242	97601824
chr13	101624093	101624786
chr13	103017879	103018256
chr13	103205397	103206128
chr13	103398124	103398998
chr13	107961680	107962583
chr13	113356778	113357319
chr14	8331416	8332148
chr14	18304212	18304707
chr14	19919955	19920856
chr14	19956704	19957364
chr14	20881059	20881762
chr14	21252202	21252992
chr14	21951830	21953088
chr14	24216061	24217540
chr14	25141693	25142491
chr14	25623664	25624324
chr14	26674699	26675386
chr14	30351660	30352676
chr14	33035353	33035946
chr14	37356079	37356449
chr14	39757137	39757536
chr14	40864828	40865523
chr14	47367565	47368151
chr14	57348090	57348680
chr14	59633341	59634449
chr14	59862432	59862947
chr14	60553866	60555241
chr14	61056542	61057474
chr14	62230885	62231463
chr14	62563774	62564195
chr14	62585237	62585889
chr14	62600249	62600577
chr14	63093501	63094174
chr14	67168998	67169714
chr14	70651689	70652507
chr14	73378805	73379158
chr14	74963442	74964163
chr14	76243789	76245502
chr14	76582219	76583109
chr14	79515368	79515972
chr14	79527867	79528333
chr14	79879693	79880187
chr14	87433256	87434062
chr14	98626541	98627145
chr14	98840361	98841007
chr14	99010430	99011323
chr14	99944322	99944859
chr14	101892133	101893101
chr14	101951175	101951678
chr14	103446677	103447236
chr14	106373431	106373995
chr14	118833116	118833830
chr14	118895296	118896332
chr14	121177963	121178472
chr15	5462114	5462556
chr15	6879087	6880257
chr15	8865309	8866061
chr15	10595066	10595998
chr15	10735394	10735857
chr15	25642346	25643076
chr15	25758502	25759310
chr15	25773894	25775623
chr15	26021762	26022474
chr15	26842329	26842755
chr15	30384357	30384924
chr15	37232353	37233617
chr15	37234107	37234869
chr15	37427997	37428668
chr15	37672352	37672855
chr15	38319657	38320313
chr15	41685499	41686242
chr15	42608633	42609265
chr15	51484181	51484809
chr15	53243007	53243898
chr15	54579648	54580467
chr15	56518518	56518973
chr15	57162542	57163062
chr15	57965614	57966419
chr15	59524064	59525131
chr15	59746293	59746818
chr15	60839739	60840555
chr15	61660695	61661304
chr15	63193900	63194824
chr15	66891048	66891879
chr15	69036216	69036886
chr15	76032630	76033074
chr15	76877127	76877482
chr15	76881265	76881746
chr15	77331379	77332007
chr15	79135809	79136712
chr15	79629689	79630305
chr15	79677906	79678544
chr15	81511717	81512361
chr15	83166822	83167663
chr15	83255987	83256877
chr15	86388604	86389417
chr15	86758857	86759347
chr15	87656503	87657307
chr15	93904084	93904553
chr15	96170891	96171881
chr15	97658508	97658954
chr15	98025683	98026220
chr15	98640242	98640719
chr15	101139638	101140364
chr15	103333403	103334617
chr16	5350672	5350950
chr16	5496021	5496879
chr16	5523383	5523975
chr16	5858368	5858659
chr16	6132995	6133583
chr16	6136257	6136774
chr16	10968242	10968906
chr16	18185891	18186690
chr16	20072887	20073280
chr16	21226098	21227134
chr16	21277817	21278385
chr16	21293169	21293562
chr16	21306258	21306697
chr16	21312300	21312729
chr16	21451837	21452403
chr16	22455829	22456372
chr16	22572654	22573253
chr16	23024787	23025745
chr16	23060517	23061491
chr16	24254879	24255777
chr16	25298310	25298768
chr16	29995919	29997004
chr16	30875155	30875932
chr16	31921520	31921939
chr16	33147970	33148722
chr16	34099955	34100337
chr16	35779903	35780160
chr16	35818073	35818414
chr16	36695076	36695463
chr16	37779659	37780285
chr16	37899524	37900003
chr16	37916995	37917428
chr16	42784814	42785246
chr16	43614948	43616302
chr16	44025970	44026681
chr16	50125772	50126402
chr16	55779789	55780258
chr16	57393114	57393837
chr16	57445177	57446105
chr16	57456084	57456589
chr16	58623088	58623764
chr16	63783751	63784171
chr16	70345564	70346178
chr16	70617726	70618297
chr16	76218553	76219289
chr16	85110568	85110992
chr16	85151607	85152345
chr16	88562615	88563937
chr16	89954453	89955059
chr16	91969603	91970281
chr16	91984805	91985886
chr16	92653820	92655158
chr16	92903791	92904609
chr16	92955424	92956077
chr16	93042762	93043461
chr16	94452650	94453287
chr16	96235536	96236193
chr16	97658695	97659856
chr17	4196801	4197596
chr17	5125300	5126409
chr17	8721246	8721678
chr17	15326023	15326759
chr17	15918676	15919447
chr17	23660476	23660914
chr17	23683521	23684945
chr17	25945559	25946582
chr17	28889530	28890054
chr17	29368843	29369283
chr17	29707136	29707559
chr17	31504650	31505562
chr17	35342170	35343558
chr17	47451168	47451695
chr17	47678065	47679204
chr17	47851843	47852572
chr17	47872495	47872852
chr17	49779742	49780438
chr17	53597249	53597900
chr17	56651631	56652414
chr17	62634511	62635456
chr17	64273367	64274100
chr17	65822354	65823099
chr17	66720296	66722017
chr17	70836872	70837323
chr17	75605894	75606345
chr17	80904186	80904771
chr17	83487819	83488469
chr17	83816776	83817606
chr17	83837795	83838175
chr17	83985420	83985961
chr17	83998005	83998310
chr17	85902668	85903114
chr17	86405013	86406104
chr17	86493976	86494467
chr17	87226144	87226891
chr17	87609684	87610155
chr17	87635754	87637540
chr17	90571408	90571824
chr18	4232861	4233610
chr18	5197803	5200045
chr18	9001378	9001779
chr18	9072933	9073430
chr18	11632922	11633587
chr18	11849774	11850182
chr18	15084568	15085696
chr18	15174345	15175280
chr18	15175511	15176637
chr18	20441588	20442161
chr18	20772975	20773996
chr18	22649492	22650046
chr18	32153108	32154058
chr18	34017262	34018550
chr18	34043196	34043567
chr18	35886151	35886569
chr18	37808892	37809219
chr18	38199823	38200652
chr18	44539282	44539725
chr18	47689565	47690285
chr18	54093102	54093953
chr18	55237000	55237380
chr18	56413996	56414753
chr18	58561030	58561557
chr18	63409491	63410306
chr18	64660613	64661714
chr18	64699795	64700605
chr18	65189973	65190520
chr18	67055761	67056332
chr18	68976405	68977169
chr18	78009529	78010127
chr18	80669422	80670095
chr18	81042926	81043614
chr18	82509365	82510331
chr18	82926827	82927984
chr18	84970393	84970947
chr18	87755178	87755512
chr19	3842429	3843294
chr19	5108400	5109298
chr19	6417380	6417934
chr19	6903200	6903612
chr19	7172325	7172886
chr19	7333936	7334623
chr19	8997629	8998421
chr19	10740413	10741523
chr19	12487833	12489834
chr19	12590273	12590620
chr19	25856312	25857150
chr19	27064618	27065094
chr19	27075068	27075560
chr19	29234167	29234496
chr19	32497788	32498683
chr19	33271530	33272328
chr19	33273823	33274759
chr19	35101471	35101784
chr19	37891235	37892238
chr19	40998596	40999045
chr19	41303466	41304360
chr19	41743649	41744281
chr19	41776356	41776742
chr19	45646679	45647388
chr19	46983465	46984256
chr19	48180629	48181257
chr19	48737546	48738096
chr19	48839590	48840079
chr19	54287066	54287628
chr19	55018552	55019425
chr19	56668981	56669626
chr19	56914942	56915702
chr19	57180569	57180794
chr19	57417863	57418726
chr19	58314759	58315193
chr19	58321000	58321529
chr19	58405885	58406670
chr19	59682336	59682612
chr19	60040764	60041283
chr2	9205651	9206327
chr2	9351781	9352733
chr2	24928008	24928875
chr2	25163165	25163978
chr2	25758202	25758850
chr2	27993431	27994048
chr2	28706527	28707195
chr2	30654347	30655260
chr2	32177723	32178133
chr2	35767825	35768908
chr2	38096492	38097337
chr2	49878046	49878579
chr2	51177622	51178195
chr2	53850960	53851831
chr2	56885280	56885674
chr2	59338607	59339087
chr2	59765983	59766473
chr2	60166941	60167360
chr2	64818323	64818697
chr2	71198959	71199973
chr2	71612535	71613712
chr2	71897061	71897905
chr2	74709697	74710030
chr2	74933202	74933866
chr2	75350842	75351458
chr2	77171576	77172938
chr2	77514732	77515369
chr2	91349790	91350692
chr2	92255953	92256593
chr2	92428011	92428417
chr2	92901592	92902203
chr2	93089585	93090109
chr2	93772353	93773317
chr2	94335858	94336243
chr2	94729909	94730370
chr2	97478495	97479397
chr2	103144002	103145062
chr2	103302799	103304352
chr2	103436389	103437196
chr2	104335754	104336472
chr2	108785014	108785768
chr2	113440331	113441484
chr2	117185656	117186212
chr2	118125404	118126474
chr2	118520091	118520801
chr2	121045227	121045573
chr2	121163082	121163568
chr2	121612029	121612698
chr2	122789310	122790369
chr2	124820005	124821576
chr2	124948602	124949442
chr2	125033050	125033951
chr2	125162110	125162556
chr2	125492317	125493395
chr2	127625668	127626266
chr2	127635554	127636187
chr2	128240355	128241407
chr2	128265157	128266121
chr2	131225112	131225827
chr2	131769258	131770283
chr2	134825707	134827090
chr2	137224748	137225891
chr2	143889951	143890574
chr2	144127332	144129113
chr2	144310442	144310865
chr2	144417895	144418909
chr2	148274571	148275124
chr2	154427460	154428612
chr2	154651376	154651895
chr2	156447341	156448033
chr2	156814412	156815415
chr2	157104604	157105074
chr2	157320951	157321432
chr2	157347450	157348361
chr2	157354050	157354710
chr2	157711504	157711978
chr2	157992648	157993418
chr2	158658872	158659676
chr2	159596215	159596886
chr2	160353670	160354093
chr2	162362970	162363703
chr2	166170168	166170746
chr2	167659395	167659722
chr2	167727127	167727724
chr2	168581329	168581873
chr2	172933742	172934469
chr2	173406576	173407650
chr2	180289202	180290337
chr2	180443906	180444533
chr3	7257705	7258238
chr3	9236293	9236880
chr3	24783010	24784007
chr3	28037485	28038720
chr3	28088824	28089378
chr3	29822850	29823553
chr3	30010930	30011644
chr3	30107939	30108948
chr3	30113282	30113920
chr3	30138270	30139117
chr3	30246190	30247916
chr3	30514403	30515606
chr3	31269448	31270086
chr3	32265780	32266386
chr3	32471150	32471876
chr3	35090494	35091061
chr3	37269959	37270391
chr3	37657126	37657612
chr3	40168150	40168501
chr3	41607133	41607694
chr3	50927402	50928124
chr3	51075421	51075829
chr3	51590652	51591274
chr3	51804597	51804950
chr3	56698360	56698913
chr3	56955083	56955992
chr3	58318636	58319404
chr3	59270166	59270866
chr3	62801195	62801597
chr3	68595154	68596103
chr3	69761324	69761770
chr3	70313423	70313968
chr3	79878440	79878895
chr3	83609332	83609893
chr3	84433122	84433517
chr3	84625573	84626414
chr3	85024942	85025672
chr3	88615290	88615875
chr3	89548502	89549031
chr3	89647545	89648232
chr3	96471358	96472097
chr3	96563969	96565223
chr3	97312053	97312627
chr3	97803685	97804230
chr3	98098475	98099328
chr3	100194328	100194825
chr3	100778502	100778940
chr3	101878065	101878597
chr3	103194159	103194583
chr3	103243512	103244343
chr3	104366578	104367132
chr3	105623456	105623977
chr3	108788087	108788943
chr3	109573803	109574423
chr3	109622371	109623278
chr3	109774941	109775707
chr3	120375890	120376454
chr3	120587370	120587809
chr3	121638286	121638812
chr3	121864785	121865637
chr3	122058611	122059462
chr3	125869909	125870420
chr3	126659954	126660456
chr3	127861033	127861911
chr3	128347697	128348489
chr3	129503624	129504351
chr3	131139363	131140295
chr3	132855380	132856007
chr3	133234693	133235804
chr3	134105687	134106180
chr3	135491191	135491676
chr3	136426663	136427981
chr3	137977187	137978119
chr3	141778522	141779890
chr3	145252668	145253645
chr3	146375106	146375896
chr3	152552870	152553186
chr3	153675118	153675601
chr3	153676167	153677102
chr3	157787661	157788323
chr3	158209301	158209956
chr4	6924591	6925523
chr4	11364649	11365430
chr4	11370614	11371191
chr4	11386551	11387731
chr4	11691889	11692400
chr4	22109262	22110053
chr4	37727581	37727980
chr4	40923163	40923876
chr4	49622249	49622813
chr4	57891209	57891530
chr4	59422572	59423362
chr4	62721974	62722635
chr4	62882300	62882809
chr4	63032623	63033210
chr4	70544603	70545120
chr4	70551952	70552655
chr4	70553191	70553860
chr4	81749626	81749952
chr4	82283639	82284082
chr4	83310981	83312089
chr4	87702605	87703376
chr4	88723665	88724185
chr4	89446950	89447646
chr4	95772001	95772581
chr4	95772767	95773216
chr4	97465841	97466474
chr4	98508668	98509571
chr4	98822870	98823538
chr4	99141496	99142179
chr4	99152049	99152812
chr4	104074135	104074717
chr4	107084805	107085625
chr4	107321172	107321968
chr4	107360600	107361374
chr4	107622305	107623111
chr4	108431249	108431847
chr4	114942422	114943175
chr4	115884109	115884628
chr4	116176626	116177790
chr4	117299778	117300481
chr4	118272333	118272855
chr4	119254140	119254790
chr4	120598878	120599527
chr4	120606898	120607561
chr4	120616499	120617281
chr4	120712264	120712795
chr4	123196350	123197066
chr4	124048391	124049036
chr4	125729420	125729866
chr4	125881987	125883293
chr4	125929451	125929967
chr4	129272266	129273410
chr4	129516810	129517470
chr4	129586904	129587476
chr4	130129969	130130652
chr4	132938322	132939002
chr4	133282507	133283240
chr4	134591570	134592382
chr4	134856659	134856911
chr4	134975419	134976009
chr4	135337580	135338052
chr4	136451545	136452268
chr4	136742618	136743348
chr4	138499875	138500318
chr4	138995317	138996192
chr4	140214271	140214898
chr4	140237479	140237894
chr4	141242618	141243299
chr4	141425646	141426643
chr4	148632259	148632854
chr4	149740490	149740765
chr4	149913626	149914543
chr4	150061536	150062304
chr4	150351599	150352185
chr4	150824944	150826063
chr4	154231498	154232052
chr4	154269430	154270148
chr4	154413808	154414192
chr4	154479048	154479754
chr4	154480155	154480632
chr4	154492640	154493125
chr4	154638854	154639059
chr4	154671222	154672225
chr4	154674747	154675122
chr4	154746079	154746432
chr4	154746507	154747475
chr4	154773911	154774826
chr4	154780405	154780709
chr4	154781264	154781993
chr4	155064026	155064442
chr4	155148957	155149516
chr4	156059129	156060360
chr5	3687770	3688745
chr5	13527129	13527736
chr5	17271723	17272626
chr5	19847463	19848419
chr5	20536601	20537790
chr5	22191998	22192361
chr5	25252337	25253608
chr5	27711794	27712495
chr5	28526505	28527096
chr5	37365723	37366420
chr5	37471770	37472603
chr5	44105327	44105737
chr5	46709673	46710196
chr5	46722729	46723302
chr5	51029040	51029633
chr5	51412201	51412997
chr5	52748793	52749257
chr5	53016586	53017450
chr5	53463231	53464237
chr5	64626066	64627048
chr5	66378973	66379704
chr5	66798393	66799181
chr5	66918419	66918828
chr5	66922019	66923422
chr5	73750006	73750523
chr5	74738103	74738901
chr5	96686121	96686395
chr5	96757605	96758156
chr5	98523360	98524346
chr5	99183809	99184199
chr5	99552615	99553234
chr5	101821059	101822174
chr5	103735317	103735998
chr5	103937047	103937987
chr5	103938758	103939652
chr5	104407470	104408319
chr5	111923046	111923892
chr5	112316492	112316987
chr5	113118854	113119254
chr5	115858118	115859204
chr5	117584765	117585666
chr5	117706559	117707309
chr5	118052135	118052827
chr5	118515408	118515933
chr5	122191554	122192998
chr5	122402289	122402775
chr5	122770521	122771467
chr5	123054595	123054941
chr5	123169771	123170213
chr5	123632240	123632597
chr5	124176886	124177280
chr5	125017545	125017825
chr5	126703816	126704514
chr5	127852444	127852935
chr5	129761985	129762676
chr5	131563781	131564351
chr5	132182142	132183052
chr5	134946353	134947391
chr5	134985551	134986597
chr5	136608780	136609412
chr5	137630385	137631139
chr5	138786062	138786780
chr5	139073977	139074541
chr5	139619170	139620309
chr5	140180238	140180811
chr5	140758830	140759595
chr5	142289934	142290592
chr5	144163101	144163720
chr5	144313413	144314067
chr5	144483838	144484307
chr5	148361217	148362166
chr5	148435562	148436248
chr6	4982784	4983207
chr6	5509381	5510356
chr6	5517250	5517637
chr6	6219790	6220324
chr6	6463827	6464564
chr6	8119287	8119917
chr6	8740131	8740642
chr6	17381657	17382260
chr6	22417120	22417753
chr6	23938789	23939636
chr6	28906290	28906941
chr6	30730051	30731061
chr6	32202684	32203377
chr6	37411480	37411698
chr6	39286536	39287288
chr6	43292197	43293227
chr6	49966044	49967217
chr6	51076762	51077814
chr6	52609756	52610498
chr6	72676530	72678012
chr6	72999401	72999757
chr6	82127781	82128368
chr6	83254348	83254928
chr6	85253602	85254849
chr6	86624186	86624867
chr6	88415428	88415760
chr6	88416094	88417095
chr6	88812118	88812901
chr6	90924582	90924966
chr6	91020619	91021350
chr6	91066932	91067392
chr6	91943499	91944012
chr6	94130445	94130934
chr6	94183448	94184155
chr6	94653582	94654140
chr6	94717619	94718619
chr6	97958228	97958858
chr6	98014984	98015593
chr6	98972485	98972912
chr6	100297588	100298172
chr6	101194578	101194961
chr6	101392389	101393419
chr6	107310278	107311023
chr6	114102032	114102425
chr6	117192686	117193375
chr6	117195405	117195868
chr6	117506447	117507201
chr6	118893886	118894366
chr6	120180531	120181066
chr6	120790892	120791327
chr6	124178274	124179283
chr6	125367814	125368610
chr6	127685076	127685477
chr6	127989606	127990466
chr6	128104762	128105450
chr6	129510166	129511038
chr6	129524412	129525683
chr6	134128043	134129102
chr6	134597963	134598390
chr6	134802652	134803300
chr6	135025042	135025603
chr6	135200062	135200683
chr6	135367449	135368047
chr6	137001575	137002046
chr6	143558329	143559121
chr6	144210147	144210655
chr6	144621038	144621853
chr6	145020559	145021138
chr6	145400028	145400602
chr6	145478793	145479517
chr6	146511079	146511970
chr6	149222298	149223186
chr6	149343662	149344461
chr7	4464447	4465062
chr7	6781626	6782076
chr7	16784224	16785130
chr7	17024956	17026005
chr7	19796507	19797750
chr7	28570184	28571006
chr7	28577708	28578789
chr7	29249419	29249689
chr7	29276796	29277331
chr7	29301259	29301761
chr7	30892526	30893464
chr7	34596631	34597260
chr7	34750074	34751060
chr7	34805082	34805666
chr7	35191458	35191836
chr7	35362855	35363442
chr7	35374308	35374822
chr7	44662173	44662717
chr7	46558134	46558520
chr7	48897322	48898145
chr7	49351784	49352377
chr7	49361694	49362355
chr7	49527605	49528918
chr7	49809888	49810315
chr7	66200672	66201669
chr7	66376895	66377708
chr7	68911627	68912057
chr7	70406719	70407811
chr7	71107005	71107690
chr7	74466787	74468420
chr7	74483248	74483978
chr7	74501328	74501801
chr7	76560886	76561410
chr7	77152331	77153180
chr7	77928562	77929750
chr7	78145433	78145908
chr7	79866505	79867208
chr7	80779245	80780181
chr7	80819392	80819895
chr7	84018022	84019329
chr7	89415987	89416856
chr7	89606051	89606843
chr7	96555419	96555879
chr7	96609843	96610615
chr7	97078889	97079617
chr7	97517251	97517727
chr7	98157958	98159057
chr7	98729508	98730469
chr7	99366692	99367245
chr7	108797454	108798047
chr7	111743888	111744409
chr7	111834245	111835203
chr7	112132198	112132652
chr7	112700030	112700632
chr7	112897993	112898590
chr7	112946728	112947316
chr7	112948940	112949421
chr7	113597445	113597996
chr7	113609093	113609765
chr7	114004294	114004670
chr7	115390624	115391258
chr7	117557982	117558878
chr7	118824320	118825092
chr7	119022427	119023048
chr7	119023251	119024156
chr7	121315165	121315684
chr7	121410933	121411206
chr7	121782386	121783072
chr7	121931451	121931847
chr7	125826784	125828123
chr7	133372843	133373349
chr7	133440886	133441456
chr7	133508608	133509189
chr7	133780737	133781139
chr7	133931268	133932037
chr7	134550542	134551015
chr7	137867033	137867440
chr7	137882759	137883473
chr7	139258076	139258739
chr7	139379827	139380305
chr7	140912997	140913705
chr7	143428199	143429029
chr7	143956700	143957421
chr7	144600335	144601039
chr8	10923854	10925404
chr8	10953243	10954219
chr8	11165714	11166202
chr8	12931570	12931990
chr8	18334445	18334897
chr8	18918383	18919211
chr8	23166657	23167348
chr8	23600646	23601111
chr8	24050900	24051324
chr8	24227284	24227987
chr8	24483578	24484528
chr8	24521445	24522061
chr8	25483038	25484233
chr8	25544895	25545392
chr8	28744288	28745062
chr8	35254132	35254627
chr8	35624955	35625903
chr8	36117815	36118579
chr8	44261160	44261764
chr8	45621684	45622424
chr8	47482144	47483119
chr8	47787762	47788386
chr8	61056668	61057515
chr8	61132458	61133318
chr8	61475980	61476966
chr8	64832634	64833244
chr8	65053972	65055118
chr8	70406333	70406944
chr8	70655685	70655885
chr8	71551678	71553364
chr8	78267963	78268450
chr8	78271528	78272005
chr8	80526568	80527135
chr8	83251097	83252375
chr8	83662347	83663170
chr8	83694720	83695336
chr8	84712253	84713232
chr8	84713750	84714184
chr8	84725872	84726408
chr8	84728475	84728988
chr8	87237345	87237711
chr8	89386694	89387090
chr8	94292002	94293296
chr8	95676768	95677284
chr8	96039916	96041068
chr8	97232908	97233646
chr8	106539040	106539665
chr8	107223375	107223978
chr8	107757113	107757569
chr8	108723074	108723669
chr8	108733516	108734171
chr8	108826672	108828268
chr8	110417819	110418386
chr8	110654826	110655389
chr8	113797427	113798117
chr8	117387843	117389142
chr8	119699198	119700339
chr8	120323066	120323713
chr8	120416401	120417534
chr8	120442297	120442864
chr8	120498709	120499658
chr8	122635939	122636516
chr8	124688843	124689437
chr8	125222962	125223646
chr8	125861257	125861774
chr8	126026547	126027127
chr8	127168601	127169102
chr8	127405680	127406458
chr8	127437701	127438247
chr8	128030614	128031379
chr8	128327199	128327894
chr8	128328133	128328444
chr9	13525134	13526391
chr9	15235305	15235902
chr9	15604548	15604959
chr9	17791937	17792384
chr9	21647475	21648428
chr9	23119457	23120341
chr9	27203114	27203789
chr9	27369166	27369624
chr9	29130499	29130897
chr9	29581813	29582162
chr9	32384648	32385507
chr9	32746239	32746605
chr9	37465819	37466661
chr9	40321061	40322019
chr9	42098039	42099204
chr9	42195786	42197160
chr9	43929453	43930275
chr9	47353038	47353565
chr9	49640272	49640704
chr9	49815768	49817121
chr9	50494160	50494852
chr9	53262863	53263166
chr9	53400834	53401673
chr9	54287458	54288364
chr9	60002297	60002966
chr9	60306250	60306889
chr9	60395547	60396693
chr9	61116139	61116500
chr9	61530179	61530880
chr9	61894987	61895672
chr9	64664683	64665026
chr9	69453236	69454036
chr9	70786819	70787500
chr9	71763407	71763840
chr9	71811513	71812137
chr9	73970894	73971351
chr9	77463970	77465248
chr9	78985388	78986050
chr9	80158910	80159489
chr9	87148085	87148510
chr9	94715388	94715889
chr9	96726039	96726596
chr9	97775856	97776344
chr9	101265612	101266627
chr9	105103703	105104472
chr9	107476134	107476488
chr9	107480690	107481014
chr9	115048431	115049031
chr9	115120309	115121453
chr9	116965609	116966303
chr9	119844832	119845272
chr9	119888945	119889485
chr9	121415693	121416353
chr9	124268117	124268474
chrX	10873532	10874367
chrX	49112354	49112945
chrX	52496033	52496556
chrX	53196507	53197059
chrX	73584092	73584757
chrX	98887208	98887546
chrX	167239602	167240114

## Sheet: LOH2 down
chr1	4615312	4615822
chr1	9953543	9953886
chr1	12410045	12410995
chr1	13253864	13254531
chr1	16293377	16294754
chr1	17727121	17728085
chr1	18416503	18416916
chr1	19242113	19242468
chr1	19605648	19606090
chr1	20428466	20429075
chr1	21231891	21233101
chr1	34135713	34136222
chr1	34750407	34751339
chr1	35653185	35653824
chr1	36128991	36129807
chr1	37694202	37695039
chr1	38502808	38503365
chr1	38835698	38836963
chr1	40236628	40237719
chr1	40967419	40968802
chr1	42468441	42469013
chr1	42489532	42490138
chr1	42539769	42540922
chr1	42876742	42877277
chr1	43358389	43358708
chr1	43361446	43362116
chr1	43501849	43503007
chr1	52801813	52802847
chr1	54791617	54792068
chr1	55820925	55821927
chr1	61407204	61407797
chr1	61648822	61649345
chr1	62636767	62637298
chr1	67184292	67184997
chr1	68859610	68859954
chr1	71652725	71654114
chr1	72454709	72455447
chr1	73545513	73546039
chr1	73591372	73592287
chr1	73683144	73684123
chr1	77010382	77011340
chr1	77440446	77441262
chr1	78187459	78188289
chr1	78348855	78349281
chr1	78364133	78364990
chr1	78397252	78397731
chr1	83364106	83364658
chr1	83916293	83916660
chr1	84549585	84550689
chr1	85928395	85929685
chr1	85941807	85942199
chr1	86045840	86046976
chr1	86985553	86986089
chr1	86994075	86995120
chr1	88707630	88708062
chr1	90297714	90298466
chr1	90412548	90413307
chr1	91729273	91729853
chr1	92714893	92715544
chr1	95541186	95542253
chr1	105555469	105555893
chr1	118902141	118902797
chr1	119328853	119329653
chr1	120099639	120100957
chr1	120441817	120442197
chr1	120963993	120964563
chr1	121168706	121169060
chr1	121452601	121452944
chr1	121601856	121602437
chr1	127307595	127308171
chr1	127328378	127328986
chr1	127387372	127388014
chr1	127443049	127443887
chr1	127531160	127531884
chr1	129272941	129274259
chr1	131194506	131195023
chr1	132085120	132085894
chr1	132190039	132190672
chr1	132200680	132201357
chr1	132209243	132209728
chr1	132326859	132327350
chr1	132511378	132512166
chr1	132815883	132816300
chr1	133076723	133077770
chr1	133397398	133398535
chr1	133434197	133435351
chr1	134211267	134212190
chr1	134700332	134700641
chr1	135128036	135128535
chr1	135199092	135199960
chr1	135204383	135205276
chr1	135324513	135325146
chr1	135542672	135543118
chr1	135687847	135688789
chr1	136174229	136174729
chr1	136577879	136578678
chr1	139346508	139347375
chr1	150950128	150950780
chr1	151595672	151596449
chr1	151943280	151943636
chr1	153096302	153096916
chr1	153143889	153144891
chr1	153345801	153346546
chr1	154723354	154723992
chr1	156686153	156686831
chr1	156775977	156776537
chr1	156779059	156779459
chr1	157047750	157049066
chr1	157973611	157974418
chr1	158194128	158194852
chr1	159682210	159682492
chr1	159741023	159741449
chr1	160042044	160042604
chr1	162938111	162939628
chr1	164970830	164971337
chr1	165210913	165211476
chr1	165842633	165843266
chr1	166280820	166281078
chr1	168384049	168385096
chr1	168410097	168411577
chr1	169867039	169867488
chr1	174501757	174503130
chr1	176997819	176998602
chr1	178821126	178821687
chr1	182618126	182618730
chr1	182897604	182898217
chr1	183146507	183147233
chr1	183233619	183234261
chr1	183764156	183765052
chr1	185533816	185534676
chr1	185754667	185755581
chr1	185807050	185807846
chr1	186043986	186044705
chr1	189708798	189710243
chr1	191261893	191262291
chr1	192380663	192381324
chr1	192520853	192521644
chr1	193370056	193370702
chr10	4509648	4510053
chr10	7191839	7192889
chr10	8954105	8954558
chr10	11875382	11876272
chr10	12809830	12810312
chr10	13395662	13396275
chr10	21089405	21089698
chr10	21102040	21102710
chr10	22574192	22574684
chr10	23349691	23351147
chr10	27139776	27141113
chr10	30979986	30980943
chr10	31009387	31010373
chr10	34155852	34156932
chr10	37270561	37271130
chr10	39430006	39430916
chr10	41145015	41145898
chr10	41182148	41182932
chr10	41183964	41184488
chr10	41931200	41931569
chr10	42173832	42174428
chr10	43869806	43870274
chr10	45889097	45890088
chr10	50833957	50835010
chr10	55962866	55963341
chr10	56431577	56432349
chr10	57740925	57741252
chr10	60115416	60116197
chr10	60193619	60194383
chr10	60202969	60203716
chr10	60592833	60593418
chr10	60794432	60795320
chr10	60826678	60827423
chr10	60933954	60935363
chr10	62311625	62312058
chr10	62986753	62987193
chr10	68976647	68977229
chr10	76067390	76068694
chr10	78470901	78471621
chr10	78752429	78753235
chr10	79873987	79875117
chr10	80131438	80132468
chr10	81257295	81258178
chr10	81464494	81465018
chr10	83632387	83632759
chr10	83914652	83915688
chr10	84083745	84084010
chr10	84386776	84387315
chr10	86814270	86815315
chr10	86824814	86825496
chr10	92162354	92163076
chr10	92202805	92203117
chr10	92349827	92350203
chr10	94253418	94253995
chr10	94892204	94892821
chr10	95021242	95021920
chr10	95112460	95113626
chr10	95256222	95256642
chr10	95689807	95690284
chr10	99165736	99166858
chr10	99902130	99903298
chr10	110317414	110317807
chr10	110322171	110322779
chr10	111918051	111918754
chr10	115468040	115468505
chr10	117011190	117011795
chr10	119408247	119409031
chr10	120365225	120366424
chr10	120448961	120450375
chr10	123048718	123049446
chr10	123235220	123235537
chr10	124249485	124249923
chr10	125810006	125811113
chr10	125895848	125897217
chr10	125912339	125912787
chr10	127078687	127079383
chr10	128444321	128444957
chr11	4472356	4473280
chr11	4782356	4782720
chr11	4803128	4803627
chr11	5949799	5950446
chr11	7213251	7214727
chr11	8068800	8069539
chr11	8830759	8831235
chr11	8864220	8864774
chr11	9152563	9153075
chr11	12231578	12232961
chr11	18916760	18917362
chr11	19917520	19918047
chr11	19944836	19946056
chr11	23210946	23211720
chr11	23847433	23848165
chr11	28583410	28584678
chr11	33180650	33181323
chr11	33937466	33937894
chr11	34284223	34285136
chr11	35440055	35440612
chr11	35864716	35865593
chr11	37838093	37838498
chr11	37882813	37883224
chr11	40394104	40395396
chr11	41470978	41471776
chr11	43605713	43606343
chr11	43653232	43653663
chr11	43728744	43729459
chr11	44696769	44697508
chr11	45785697	45786305
chr11	45847663	45847988
chr11	46102017	46102611
chr11	48567631	48568205
chr11	52420588	52421907
chr11	53136315	53136782
chr11	53456517	53458072
chr11	55077220	55078443
chr11	56151035	56151457
chr11	59329683	59330135
chr11	61341962	61343551
chr11	62983913	62984419
chr11	63061661	63061982
chr11	63569774	63570793
chr11	63707049	63707621
chr11	63753244	63754115
chr11	63785233	63786210
chr11	64899701	64900246
chr11	65543741	65544837
chr11	67454765	67456544
chr11	67461612	67462747
chr11	67558831	67560085
chr11	70214061	70215247
chr11	71439956	71440572
chr11	71984880	71985640
chr11	76526109	76526529
chr11	76593295	76594425
chr11	77840771	77841438
chr11	78421846	78422982
chr11	79157656	79158461
chr11	79288208	79289321
chr11	81816702	81817089
chr11	82579986	82580499
chr11	84533340	84533742
chr11	84562929	84563486
chr11	84597051	84597386
chr11	84604473	84605487
chr11	84623916	84624719
chr11	84633099	84633906
chr11	84642376	84643422
chr11	84659242	84659995
chr11	84660928	84661521
chr11	84714379	84714850
chr11	85763635	85764415
chr11	85832176	85833178
chr11	86895486	86896058
chr11	86960481	86960858
chr11	87007141	87007857
chr11	87748879	87750016
chr11	88240783	88241455
chr11	88295085	88295855
chr11	88447180	88448382
chr11	88454115	88454469
chr11	88454954	88455443
chr11	88460086	88461177
chr11	88485194	88486520
chr11	89508745	89509395
chr11	90370735	90371498
chr11	91132126	91132543
chr11	92295710	92295995
chr11	96314697	96315449
chr11	96334926	96335504
chr11	96537963	96538373
chr11	96578604	96579443
chr11	96732605	96733346
chr11	98355924	98356185
chr11	98493223	98493645
chr11	99493026	99494158
chr11	99521380	99522119
chr11	100421061	100422168
chr11	100810389	100811107
chr11	101230736	101232677
chr11	101784468	101785762
chr11	101925702	101926324
chr11	102638981	102639612
chr11	102846079	102847119
chr11	105931634	105932284
chr11	106571825	106572678
chr11	107413359	107413795
chr11	107763199	107763588
chr11	107970089	107970660
chr11	109473095	109474528
chr11	109560875	109561427
chr11	110649845	110650470
chr11	112197748	112198222
chr11	112594966	112595753
chr11	112708376	112708886
chr11	112781623	112783204
chr11	112872491	112873142
chr11	112874193	112874782
chr11	113231951	113232566
chr11	113439232	113440209
chr11	113785334	113786480
chr11	114000136	114000807
chr11	114584763	114585372
chr11	115956689	115957018
chr11	118044279	118044765
chr11	118239222	118240163
chr11	118321612	118322616
chr11	118362733	118363746
chr11	120223747	120226002
chr12	3891284	3893131
chr12	5432651	5433297
chr12	5549816	5550379
chr12	5955543	5956140
chr12	7909800	7911275
chr12	8031782	8032476
chr12	12987207	12988010
chr12	12994260	12994813
chr12	13048300	13049106
chr12	15937807	15938380
chr12	16800357	16801350
chr12	16803421	16803987
chr12	17621527	17622243
chr12	17992520	17993628
chr12	18514188	18515114
chr12	20196390	20197349
chr12	22906128	22906898
chr12	23189245	23190136
chr12	24251770	24252926
chr12	25037071	25037798
chr12	25163635	25164121
chr12	25438465	25439105
chr12	26734005	26735250
chr12	26877434	26878246
chr12	27173018	27173743
chr12	28551552	28552772
chr12	29937942	29939762
chr12	30292921	30293710
chr12	31533866	31535068
chr12	36125625	36126596
chr12	36793921	36794224
chr12	39958048	39958808
chr12	40004714	40005353
chr12	44241243	44241677
chr12	51736580	51737312
chr12	52317823	52318932
chr12	53623896	53625248
chr12	53875209	53875737
chr12	55816928	55817193
chr12	58067473	58068331
chr12	58213505	58214948
chr12	67300431	67300788
chr12	69541436	69542217
chr12	70283369	70284096
chr12	71249380	71250227
chr12	75076970	75077758
chr12	75176611	75177686
chr12	75308065	75309236
chr12	76798379	76798808
chr12	77053909	77054228
chr12	77854580	77855262
chr12	79989796	79990792
chr12	84727049	84727977
chr12	85227328	85228747
chr12	86174566	86174876
chr12	86175421	86176214
chr12	87102022	87102794
chr12	88579977	88580548
chr12	90270876	90271536
chr12	92152508	92153435
chr12	93087968	93088601
chr12	98406112	98406687
chr12	99426193	99426823
chr12	100133160	100133675
chr12	100422247	100422975
chr12	100494817	100495511
chr12	100990166	100990794
chr12	102498238	102499380
chr12	103241907	103243186
chr12	104794998	104795786
chr12	105883744	105885234
chr12	109552834	109553697
chr12	110256365	110257272
chr12	110907263	110907750
chr12	111485172	111486929
chr12	111951801	111952858
chr12	112012723	112013801
chr12	112293211	112293590
chr12	113032301	113033554
chr12	117257288	117258603
chr12	118255510	118255989
chr12	118529507	118531132
chr12	118848575	118849883
chr12	119070584	119071639
chr13	6555136	6556132
chr13	6751149	6751737
chr13	8202609	8203345
chr13	9187365	9188423
chr13	11280307	11280689
chr13	11348266	11348970
chr13	11902884	11903754
chr13	12503200	12503974
chr13	15445747	15446121
chr13	15621272	15621625
chr13	18218708	18219423
chr13	19324318	19324812
chr13	20335297	20335605
chr13	23611678	23612123
chr13	24709848	24710478
chr13	28690561	28691500
chr13	29349849	29350754
chr13	31710914	31711239
chr13	31943726	31944453
chr13	36408391	36408694
chr13	38980940	38981386
chr13	39516144	39516904
chr13	40176216	40176664
chr13	40284161	40284631
chr13	40649897	40650841
chr13	40730737	40731937
chr13	41402604	41403492
chr13	41816482	41816905
chr13	42854020	42854746
chr13	43094282	43094876
chr13	44359237	44359860
chr13	44419740	44420756
chr13	44795808	44796415
chr13	45469290	45470867
chr13	45938023	45938743
chr13	45950420	45951722
chr13	46534282	46534880
chr13	46547103	46547991
chr13	46906417	46906928
chr13	47238262	47238697
chr13	49146889	49148377
chr13	52037435	52037728
chr13	52600101	52600842
chr13	52902322	52903059
chr13	54824319	54825221
chr13	54987449	54988945
chr13	56093729	56094203
chr13	56221172	56222667
chr13	56295816	56297005
chr13	56315277	56315805
chr13	56457773	56458690
chr13	56581770	56583138
chr13	57450288	57450925
chr13	59971150	59972379
chr13	63593466	63594059
chr13	69025174	69025538
chr13	69207761	69208560
chr13	69429488	69430374
chr13	69738666	69739070
chr13	72240355	72240864
chr13	75544897	75545305
chr13	77900717	77901428
chr13	78043236	78043715
chr13	83872962	83873324
chr13	89742317	89742967
chr13	90421044	90421468
chr13	90722547	90724077
chr13	94069282	94070234
chr13	94074046	94074294
chr13	95281922	95282688
chr13	97071137	97072368
chr13	97523629	97524650
chr13	97601242	97601824
chr13	98913413	98913716
chr13	98945620	98946464
chr13	100943410	100943968
chr13	104518068	104519735
chr13	104616180	104616917
chr13	105132497	105133230
chr13	105293828	105294958
chr13	107972059	107972979
chr13	111334868	111335163
chr13	114143932	114144906
chr13	114403918	114404311
chr13	117958747	117959583
chr13	118981348	118982109
chr13	119386739	119387297
chr14	5070795	5071324
chr14	6286915	6288141
chr14	7026990	7027933
chr14	8140040	8140485
chr14	8378762	8379428
chr14	16448678	16449292
chr14	19919955	19920856
chr14	19956704	19957364
chr14	20145778	20146092
chr14	21951830	21953088
chr14	21991314	21991816
chr14	22589532	22590215
chr14	22738618	22739325
chr14	22965007	22965791
chr14	23378401	23379132
chr14	24762710	24763509
chr14	24807194	24807709
chr14	25317813	25318741
chr14	25397081	25398189
chr14	25623664	25624324
chr14	26991610	26992190
chr14	27042401	27043165
chr14	27390783	27391245
chr14	31269495	31270153
chr14	32950301	32951544
chr14	33824438	33825128
chr14	37098014	37098710
chr14	37318168	37318587
chr14	39757137	39757536
chr14	40534120	40534541
chr14	46984756	46985541
chr14	54925282	54927354
chr14	55164117	55164895
chr14	55246877	55247772
chr14	55762138	55763068
chr14	55852916	55854453
chr14	56348436	56349220
chr14	58656471	58657316
chr14	59639523	59640193
chr14	59647208	59647929
chr14	59862432	59862947
chr14	59959581	59961568
chr14	60586769	60587594
chr14	61143558	61144386
chr14	65542783	65543489
chr14	66004909	66005495
chr14	67168998	67169714
chr14	70130120	70131576
chr14	70936169	70936520
chr14	71047171	71047505
chr14	71967533	71968366
chr14	72829276	72829906
chr14	74226359	74226983
chr14	74748283	74748598
chr14	75409980	75410873
chr14	75665413	75666362
chr14	76532967	76534050
chr14	76582219	76583109
chr14	76622691	76624140
chr14	76863258	76864072
chr14	77846117	77846715
chr14	79292841	79293895
chr14	79957874	79958626
chr14	80097406	80098311
chr14	97411376	97411754
chr14	97942234	97942850
chr14	98087204	98087617
chr14	99910298	99911364
chr14	103843384	103844804
chr14	104326159	104326803
chr14	105851341	105852083
chr14	106373431	106373995
chr14	114843254	114843648
chr14	116882733	116883158
chr14	118657828	118658836
chr14	120002763	120003180
chr14	121198436	121199813
chr14	124163749	124164179
chr15	4734927	4735694
chr15	5462114	5462556
chr15	6879087	6880257
chr15	8865309	8866061
chr15	9088971	9090006
chr15	10421392	10422241
chr15	25412291	25415225
chr15	25462286	25463047
chr15	25999647	26000133
chr15	26021762	26022474
chr15	28102179	28102907
chr15	31173540	31174224
chr15	32474234	32474904
chr15	32545442	32546162
chr15	37427997	37428668
chr15	38332441	38332918
chr15	41691636	41691966
chr15	42047290	42048022
chr15	42220339	42220576
chr15	51725592	51726026
chr15	51813612	51814267
chr15	52480594	52481423
chr15	54810590	54811281
chr15	54847558	54847963
chr15	55020909	55021267
chr15	56518518	56518973
chr15	56692318	56693625
chr15	57162542	57163062
chr15	57398395	57399140
chr15	57965614	57966419
chr15	58530051	58530746
chr15	59010604	59011216
chr15	60839739	60840555
chr15	60853236	60854146
chr15	61183246	61184866
chr15	62492392	62492849
chr15	62524413	62525189
chr15	64007321	64007854
chr15	64177939	64178544
chr15	64295066	64295928
chr15	64296264	64297117
chr15	64336341	64336796
chr15	67971809	67972758
chr15	67979563	67980260
chr15	71675505	71675919
chr15	72744558	72744872
chr15	78670383	78670945
chr15	79629689	79630305
chr15	80318027	80319042
chr15	81235391	81236417
chr15	81277658	81278522
chr15	81885586	81886241
chr15	82929624	82930140
chr15	83255987	83256877
chr15	84481364	84482209
chr15	84600179	84600729
chr15	84603370	84604113
chr15	86477298	86478324
chr15	86758857	86759347
chr15	87291134	87291957
chr15	87656503	87657307
chr15	87715257	87715821
chr15	88360239	88361265
chr15	89140111	89142457
chr15	93433526	93434519
chr15	95639326	95640153
chr15	95640387	95640932
chr15	95973858	95974718
chr15	96592858	96593793
chr15	97613425	97614004
chr15	97932371	97933080
chr15	97943466	97943964
chr15	97989803	97990650
chr15	98001403	98002462
chr15	99501994	99503020
chr15	99573517	99574261
chr15	100903864	100904329
chr15	101139638	101140364
chr15	102355265	102356759
chr15	102735057	102735567
chr15	102746664	102747493
chr15	102954491	102955538
chr15	103085960	103086766
chr16	5093343	5093833
chr16	5350672	5350950
chr16	5524406	5524953
chr16	8880089	8880786
chr16	10585193	10586094
chr16	11090479	11090988
chr16	12709457	12710039
chr16	16253466	16254234
chr16	18185891	18186690
chr16	18479657	18480355
chr16	18781392	18782453
chr16	21274150	21274729
chr16	21306258	21306697
chr16	21310596	21311614
chr16	21312300	21312729
chr16	22455829	22456372
chr16	25335351	25335865
chr16	28851051	28852283
chr16	29667549	29668018
chr16	30083113	30084153
chr16	30099190	30099621
chr16	30747872	30748082
chr16	35164310	35164989
chr16	35966396	35966972
chr16	37916995	37917428
chr16	39151840	39152515
chr16	44679133	44679954
chr16	45492879	45493436
chr16	49774398	49775273
chr16	57456084	57456589
chr16	58532298	58533103
chr16	70617726	70618297
chr16	72028755	72029455
chr16	72658575	72658957
chr16	72812227	72812904
chr16	72990458	72990957
chr16	76725335	76725964
chr16	77063829	77064570
chr16	85668900	85669275
chr16	91175819	91176501
chr16	92653820	92655158
chr16	92830544	92831263
chr16	92903791	92904609
chr16	92979632	92980259
chr16	93042762	93043461
chr16	93775853	93777020
chr16	94140910	94142052
chr16	95185146	95185855
chr16	96348009	96349413
chr17	4177467	4178393
chr17	8371783	8373188
chr17	9764296	9765587
chr17	11780830	11781721
chr17	12705807	12707305
chr17	12751417	12752117
chr17	12846016	12847141
chr17	13670099	13670739
chr17	14349626	14350282
chr17	14371576	14373276
chr17	15145270	15146142
chr17	15323043	15323889
chr17	15918676	15919447
chr17	23679708	23679947
chr17	23695727	23696259
chr17	24761188	24761818
chr17	25250235	25250911
chr17	25570296	25571625
chr17	26457254	26458137
chr17	27339256	27339798
chr17	27435311	27436523
chr17	27684996	27685671
chr17	27725167	27726078
chr17	27797495	27798078
chr17	28141586	28142841
chr17	28588329	28588669
chr17	29707136	29707559
chr17	29736601	29737062
chr17	29896260	29896976
chr17	32166878	32167257
chr17	34144870	34145583
chr17	34671302	34672178
chr17	35101935	35102538
chr17	43297585	43298103
chr17	44351663	44352354
chr17	44397906	44398786
chr17	45077010	45077466
chr17	45774279	45774616
chr17	45936462	45937181
chr17	46086403	46086949
chr17	47811287	47811932
chr17	47872495	47872852
chr17	49061385	49062342
chr17	49816229	49817243
chr17	50189461	50190904
chr17	56381096	56381981
chr17	56664253	56664921
chr17	62752533	62752859
chr17	66696450	66697403
chr17	66701475	66702454
chr17	66720296	66722017
chr17	66754430	66755892
chr17	70781004	70782065
chr17	70892230	70893680
chr17	72563275	72564082
chr17	72794698	72795283
chr17	75100951	75101896
chr17	75107638	75108500
chr17	75128531	75129077
chr17	75161240	75161602
chr17	79715126	79716293
chr17	80783194	80783612
chr17	83222395	83223314
chr17	83487819	83488469
chr17	83972195	83973030
chr17	83985420	83985961
chr17	83998005	83998310
chr17	83999052	83999687
chr17	84026231	84026698
chr17	84028435	84029111
chr17	84096449	84097118
chr17	84702977	84703549
chr17	85687815	85689464
chr17	85902668	85903114
chr17	90571408	90571824
chr18	3552267	3552535
chr18	4232861	4233610
chr18	5163186	5163886
chr18	5886385	5886786
chr18	12418470	12418953
chr18	16806788	16807278
chr18	16807903	16810003
chr18	21197457	21198249
chr18	21870135	21870524
chr18	23041114	23042331
chr18	24960276	24960629
chr18	25408455	25409540
chr18	25550030	25550633
chr18	25653110	25653817
chr18	25685139	25685588
chr18	30365262	30366189
chr18	32060034	32060505
chr18	33871437	33872390
chr18	34043196	34043567
chr18	34420047	34420705
chr18	37835343	37836872
chr18	38515329	38515972
chr18	38700494	38701323
chr18	47169676	47170754
chr18	54125398	54126603
chr18	54178244	54179024
chr18	58555557	58556412
chr18	58835938	58838044
chr18	60669154	60670318
chr18	61373848	61374767
chr18	65118066	65118515
chr18	65547584	65548165
chr18	65712060	65712868
chr18	66173028	66173708
chr18	66420940	66422047
chr18	67581653	67582489
chr18	67583990	67584275
chr18	74014178	74015517
chr18	75434284	75435582
chr18	77358635	77359315
chr18	77378583	77379563
chr18	80363340	80364064
chr18	80548221	80549433
chr18	80712529	80713080
chr18	81042926	81043614
chr18	84768730	84769363
chr18	88441621	88442691
chr18	88747035	88747577
chr19	3641830	3642419
chr19	6183705	6184116
chr19	8553332	8554811
chr19	8569461	8570062
chr19	8592967	8593511
chr19	8597383	8598239
chr19	12487833	12489834
chr19	15339966	15341209
chr19	16140669	16141381
chr19	16468299	16469303
chr19	17078862	17079357
chr19	18902134	18903166
chr19	22670333	22670717
chr19	23342946	23343332
chr19	28915914	28917144
chr19	29843044	29844786
chr19	30331951	30332408
chr19	30406884	30407543
chr19	30548801	30549896
chr19	32723821	32724485
chr19	33273823	33274759
chr19	35101471	35101784
chr19	37687135	37687661
chr19	41303466	41304360
chr19	41725208	41725535
chr19	41743649	41744281
chr19	41745952	41746829
chr19	41776356	41776742
chr19	41987327	41987813
chr19	42255800	42256443
chr19	42431647	42432826
chr19	42980570	42981035
chr19	44550794	44551233
chr19	44598765	44599380
chr19	44669684	44671405
chr19	44671811	44672688
chr19	44834345	44835233
chr19	44849542	44850130
chr19	44874539	44875314
chr19	45622208	45622748
chr19	45628697	45629684
chr19	45734668	45735689
chr19	53443058	53443426
chr19	53453524	53453965
chr19	54287066	54287628
chr19	54297801	54298477
chr19	57180569	57180794
chr19	58094650	58095774
chr19	58124779	58125734
chr19	58140415	58140809
chr19	58405885	58406670
chr19	58767590	58768001
chr19	59697730	59698269
chr19	60040764	60041283
chr19	60113646	60114258
chr19	60148571	60149097
chr2	4298558	4299484
chr2	9205651	9206327
chr2	9574315	9575274
chr2	9878516	9879152
chr2	9989888	9990422
chr2	10293563	10294289
chr2	11327275	11327899
chr2	11362874	11363826
chr2	11441761	11442410
chr2	12182590	12183047
chr2	13202943	13203749
chr2	17867549	17868820
chr2	20336352	20336745
chr2	20346969	20347418
chr2	20419111	20419563
chr2	20445245	20446648
chr2	20496276	20496744
chr2	24407797	24408669
chr2	24413308	24414289
chr2	24428108	24428989
chr2	25125940	25128574
chr2	25733158	25733671
chr2	25758202	25758850
chr2	26330332	26330641
chr2	26500665	26501268
chr2	27633616	27634559
chr2	28314245	28314778
chr2	28706527	28707195
chr2	28966041	28966913
chr2	29656885	29657525
chr2	31836017	31836658
chr2	33753622	33754415
chr2	33871163	33871698
chr2	34963095	34964164
chr2	35849872	35850447
chr2	46065318	46066047
chr2	46525380	46525857
chr2	48414963	48415481
chr2	49878046	49878579
chr2	50104082	50104734
chr2	53850960	53851831
chr2	56885280	56885674
chr2	57109129	57109507
chr2	57616765	57617375
chr2	59338607	59339087
chr2	59765983	59766473
chr2	64818323	64818697
chr2	66041244	66042628
chr2	68218595	68219173
chr2	69629205	69629821
chr2	71290271	71290979
chr2	71291513	71292480
chr2	74679190	74680069
chr2	74726645	74728456
chr2	74746623	74746823
chr2	75246196	75246761
chr2	76429317	76430462
chr2	78788238	78788807
chr2	80398650	80399301
chr2	84183723	84185431
chr2	84704480	84704924
chr2	84839424	84841293
chr2	91328032	91329049
chr2	91930181	91932409
chr2	92841629	92842178
chr2	92901592	92902203
chr2	93089585	93090109
chr2	93093857	93094315
chr2	93192739	93193220
chr2	93227802	93228401
chr2	93237020	93237613
chr2	93257525	93258037
chr2	93592426	93593038
chr2	95587112	95587633
chr2	101811352	101811988
chr2	102011503	102012045
chr2	102063743	102064650
chr2	103436389	103437196
chr2	103461445	103462397
chr2	103624844	103626165
chr2	103641019	103641627
chr2	103891081	103891944
chr2	103927743	103928335
chr2	104547071	104547570
chr2	105676270	105676892
chr2	106428518	106429353
chr2	109618509	109619214
chr2	109943262	109943636
chr2	112816926	112817496
chr2	113368238	113369107
chr2	113537885	113539186
chr2	118203818	118204577
chr2	118499299	118500118
chr2	118568676	118569522
chr2	120268668	120269288
chr2	121045227	121045573
chr2	124656444	124657011
chr2	124701502	124701767
chr2	124820005	124821576
chr2	125480173	125480706
chr2	125620458	125621039
chr2	126325487	126325979
chr2	127907495	127908149
chr2	129411372	129411690
chr2	129529124	129529974
chr2	130383151	130384324
chr2	131840717	131841610
chr2	131993521	131994282
chr2	133552050	133553599
chr2	133622701	133623240
chr2	133631114	133631555
chr2	137437511	137438441
chr2	138362409	138363042
chr2	139221074	139221614
chr2	144127332	144129113
chr2	144188335	144189160
chr2	144310442	144310865
chr2	144550410	144551149
chr2	145664049	145664850
chr2	146262268	146262738
chr2	147851460	147851934
chr2	157354050	157354710
chr2	157691704	157692883
chr2	157711504	157711978
chr2	157836915	157837683
chr2	158595149	158595703
chr2	159596215	159596886
chr2	160345650	160346151
chr2	161390974	161391736
chr2	162362970	162363703
chr2	162662446	162663131
chr2	163692009	163692615
chr2	164059639	164060654
chr2	165473060	165473590
chr2	165563360	165564699
chr2	165742136	165742835
chr2	166493012	166493647
chr2	167597103	167598226
chr2	167727127	167727724
chr2	168272345	168272807
chr2	170266572	170267798
chr2	172705884	172706245
chr2	172933742	172934469
chr2	172958672	172959862
chr2	173734303	173735011
chr2	173937751	173939071
chr2	174295279	174296133
chr2	178670556	178671611
chr2	178935945	178936718
chr2	178967595	178968442
chr2	179333075	179334091
chr2	179535424	179535641
chr2	179537414	179538529
chr2	179584757	179585248
chr2	179591726	179592272
chr2	180598243	180598960
chr2	180825396	180826246
chr3	7257705	7258238
chr3	8627904	8628602
chr3	8685016	8685782
chr3	8716986	8718241
chr3	8963980	8964548
chr3	9137426	9138086
chr3	27302216	27303140
chr3	27725639	27726365
chr3	27878874	27880297
chr3	29822850	29823553
chr3	30004949	30005634
chr3	30113282	30113920
chr3	30153864	30154515
chr3	30296275	30296720
chr3	31882583	31883323
chr3	32817225	32818499
chr3	34331147	34332346
chr3	34880468	34880967
chr3	35027738	35028494
chr3	35090494	35091061
chr3	36207486	36208476
chr3	37359210	37359684
chr3	37657126	37657612
chr3	37847487	37848099
chr3	37975153	37976036
chr3	37983307	37983799
chr3	38684516	38684909
chr3	39122292	39122841
chr3	39265775	39266122
chr3	49686282	49687056
chr3	50992289	50993449
chr3	51746979	51747302
chr3	51804597	51804950
chr3	51927789	51928440
chr3	53571575	53572616
chr3	55347472	55348382
chr3	68572247	68572997
chr3	68576523	68577007
chr3	68595154	68596103
chr3	68610773	68611468
chr3	70313423	70313968
chr3	78792336	78793011
chr3	79252833	79253943
chr3	83127055	83129162
chr3	83583085	83583952
chr3	83609332	83609893
chr3	83765920	83767059
chr3	84433122	84433517
chr3	86204706	86205555
chr3	87958370	87959054
chr3	87960431	87961390
chr3	89340560	89341009
chr3	89548502	89549031
chr3	90540908	90541565
chr3	92361508	92362340
chr3	98035260	98035726
chr3	98119307	98120103
chr3	98940538	98941916
chr3	101878065	101878597
chr3	103194159	103194583
chr3	104237949	104238865
chr3	104245595	104245930
chr3	104690341	104690883
chr3	104758359	104759124
chr3	105067753	105068408
chr3	105481091	105482433
chr3	105623456	105623977
chr3	105718384	105718779
chr3	107449060	107449694
chr3	107552608	107552994
chr3	109774941	109775707
chr3	114030197	114030858
chr3	116199803	116200553
chr3	116368697	116369561
chr3	116405094	116405815
chr3	117501308	117501766
chr3	117603370	117603953
chr3	119946719	119947697
chr3	120375890	120376454
chr3	129698557	129699453
chr3	130310847	130311547
chr3	131072568	131073236
chr3	131110300	131111009
chr3	131159968	131160450
chr3	131161141	131161584
chr3	131181918	131182700
chr3	132907506	132908333
chr3	134105687	134106180
chr3	137977187	137978119
chr3	138041854	138042447
chr3	138782362	138783467
chr3	141464767	141465994
chr3	141966411	141966848
chr3	142114177	142115423
chr3	142243339	142243741
chr3	142316326	142316805
chr3	143411486	143412229
chr3	144635457	144635826
chr3	146375106	146375896
chr3	149148522	149149499
chr3	149179822	149180748
chr3	157787661	157788323
chr4	5286103	5286836
chr4	11123178	11124287
chr4	13790185	13790703
chr4	20241811	20242478
chr4	25353586	25353862
chr4	31714096	31714925
chr4	31826662	31827118
chr4	32219555	32220568
chr4	32227847	32228648
chr4	32241396	32241992
chr4	37727581	37727980
chr4	40064393	40065034
chr4	41627835	41629154
chr4	44642007	44642639
chr4	49710794	49711165
chr4	57738817	57739601
chr4	59336244	59336996
chr4	62275144	62275655
chr4	62721974	62722635
chr4	62882300	62882809
chr4	63093163	63093616
chr4	63213967	63214775
chr4	63444409	63445238
chr4	65252264	65252804
chr4	67162854	67163147
chr4	67885245	67885788
chr4	68279580	68279855
chr4	81217996	81218597
chr4	81617312	81617816
chr4	82283639	82284082
chr4	82733298	82734101
chr4	84609666	84610435
chr4	86289491	86290142
chr4	87369662	87370162
chr4	87422588	87423232
chr4	87658202	87659552
chr4	87702605	87703376
chr4	87709044	87709751
chr4	95037916	95038888
chr4	95863576	95863945
chr4	100170327	100171263
chr4	103655888	103656344
chr4	106040267	106040950
chr4	106050083	106050877
chr4	106067080	106067776
chr4	106096200	106096728
chr4	106780180	106780600
chr4	106816091	106816560
chr4	106933155	106933560
chr4	107135954	107137249
chr4	107546789	107547100
chr4	107562165	107562686
chr4	107834932	107835438
chr4	108360104	108360721
chr4	108362717	108364135
chr4	108629484	108630646
chr4	109977765	109978653
chr4	110351118	110352283
chr4	114402203	114402864
chr4	114902230	114902603
chr4	117651612	117652371
chr4	117709078	117709834
chr4	119026305	119027214
chr4	120616499	120617281
chr4	121077677	121078462
chr4	122832031	122832397
chr4	122944602	122944918
chr4	124348943	124350344
chr4	124477500	124478626
chr4	124526315	124527464
chr4	124989634	124990576
chr4	125001043	125001558
chr4	125364076	125364678
chr4	125729420	125729866
chr4	125881987	125883293
chr4	125921584	125922952
chr4	125929451	125929967
chr4	131366897	131367290
chr4	134011194	134012119
chr4	134975419	134976009
chr4	135337580	135338052
chr4	136081602	136082282
chr4	136134489	136135895
chr4	136146882	136147399
chr4	136685495	136686101
chr4	137190630	137191119
chr4	137217017	137217842
chr4	137227762	137228377
chr4	137250338	137251395
chr4	138499875	138500318
chr4	138635795	138636418
chr4	138696962	138697928
chr4	138805396	138805868
chr4	139037374	139038620
chr4	139143009	139143671
chr4	139650509	139651499
chr4	139809481	139809781
chr4	139838376	139838965
chr4	140063117	140063875
chr4	140229726	140230184
chr4	140237479	140237894
chr4	140624131	140625441
chr4	142173828	142174753
chr4	147406849	147407767
chr4	148130385	148132199
chr4	148306350	148307208
chr4	148327223	148327960
chr4	149683226	149684054
chr4	149913626	149914543
chr4	149949552	149950193
chr4	150606712	150607331
chr4	151081296	151081897
chr4	151128256	151129713
chr4	151968013	151969186
chr4	152130855	152132635
chr4	152512161	152512665
chr4	153118983	153120244
chr4	153224597	153225409
chr4	154336631	154337271
chr4	154346761	154347460
chr4	154390446	154390989
chr4	154400235	154402026
chr4	154413808	154414192
chr4	154492640	154493125
chr4	154741271	154742022
chr4	154746507	154747475
chr4	154773911	154774826
chr4	154781264	154781993
chr5	4858160	4858841
chr5	5379630	5381054
chr5	9622613	9623678
chr5	13144920	13145334
chr5	13529362	13529803
chr5	15933859	15935734
chr5	16166218	16166577
chr5	26206365	26207273
chr5	26817164	26818069
chr5	29000616	29000908
chr5	30406980	30407370
chr5	31083979	31084535
chr5	32120967	32121749
chr5	35687099	35687666
chr5	35773924	35774894
chr5	36067868	36068284
chr5	36359472	36360487
chr5	36907716	36908223
chr5	37389864	37390569
chr5	37895572	37896280
chr5	46666376	46666861
chr5	52221827	52222480
chr5	53086960	53087429
chr5	57768684	57769151
chr5	63949272	63949815
chr5	64372473	64373087
chr5	64422834	64423649
chr5	64709330	64709654
chr5	66460137	66460629
chr5	66545683	66546347
chr5	67732977	67734293
chr5	68003744	68004525
chr5	74800640	74801334
chr5	74999023	74999501
chr5	75574447	75575527
chr5	76657397	76658684
chr5	77177615	77178658
chr5	77487555	77488673
chr5	82024147	82024658
chr5	83238963	83239635
chr5	91727598	91728039
chr5	93101233	93102174
chr5	99487075	99487586
chr5	99494597	99496565
chr5	99552615	99553234
chr5	100091536	100092186
chr5	100165583	100166380
chr5	100231701	100232336
chr5	103938758	103939652
chr5	107240203	107240815
chr5	108700384	108700801
chr5	110878402	110878718
chr5	111098482	111099498
chr5	111199952	111201814
chr5	111770234	111770914
chr5	111799750	111800624
chr5	111893895	111894653
chr5	112121147	112122253
chr5	112122646	112123038
chr5	112242394	112242949
chr5	112481901	112482640
chr5	112520995	112521342
chr5	112525289	112525851
chr5	113132652	113133750
chr5	113306962	113307649
chr5	113348815	113349139
chr5	113352059	113352951
chr5	114579875	114580246
chr5	114993643	114994205
chr5	115004499	115005172
chr5	115403919	115405032
chr5	116484961	116485590
chr5	117584765	117585666
chr5	117627023	117627552
chr5	117677114	117677840
chr5	117686613	117686988
chr5	117697620	117698130
chr5	117706559	117707309
chr5	117794377	117795178
chr5	117815877	117816329
chr5	118089098	118089665
chr5	118829298	118829948
chr5	119309997	119310710
chr5	120710181	120710973
chr5	122209486	122210446
chr5	122918070	122919018
chr5	123054595	123054941
chr5	123302146	123302674
chr5	123632240	123632597
chr5	124352219	124352844
chr5	125304227	125305029
chr5	126703816	126704514
chr5	128600068	128601579
chr5	129096568	129097073
chr5	129103702	129104549
chr5	129211490	129211788
chr5	129761985	129762676
chr5	131563781	131564351
chr5	131581315	131582269
chr5	133341902	133342591
chr5	134073320	134074276
chr5	134174612	134174812
chr5	135264027	135265085
chr5	139429725	139430559
chr5	139554832	139555493
chr5	139568095	139568679
chr5	139585061	139586068
chr5	140606493	140607892
chr5	140771488	140772416
chr5	141709392	141710154
chr5	142127789	142128801
chr5	142157104	142157987
chr5	142179383	142180042
chr5	142181827	142182434
chr5	142228822	142230191
chr5	142989284	142989716
chr5	144479758	144480484
chr5	144483838	144484307
chr5	148611402	148611766
chr5	148645210	148646349
chr5	149510266	149510776
chr6	3340924	3341469
chr6	4935935	4936394
chr6	13096707	13097252
chr6	18314278	18315023
chr6	23923851	23924333
chr6	23925283	23925643
chr6	23938789	23939636
chr6	28717495	28718263
chr6	28906290	28906941
chr6	30463026	30463507
chr6	30580044	30580790
chr6	30628206	30628607
chr6	30654400	30654935
chr6	30735922	30736165
chr6	31065215	31065502
chr6	32243158	32243747
chr6	34887168	34887802
chr6	35349792	35351172
chr6	35601168	35602226
chr6	36922042	36922569
chr6	38921319	38921776
chr6	39241387	39241999
chr6	39515250	39516323
chr6	41704446	41705036
chr6	43354748	43355414
chr6	46408595	46408874
chr6	46491743	46492159
chr6	46963421	46964327
chr6	47186909	47187259
chr6	49779797	49780188
chr6	50108975	50109598
chr6	50139301	50140102
chr6	50667805	50668168
chr6	50820745	50822660
chr6	50986478	50987164
chr6	51332752	51333485
chr6	51369943	51370307
chr6	51767729	51768746
chr6	52218681	52219074
chr6	52305885	52306681
chr6	54508015	54508980
chr6	54554474	54554885
chr6	54573095	54574080
chr6	56765136	56765723
chr6	60746171	60746737
chr6	72222222	72222962
chr6	72627335	72627909
chr6	73628638	73629103
chr6	75539779	75540259
chr6	77188525	77189130
chr6	80704305	80704711
chr6	82170552	82171248
chr6	82737096	82738179
chr6	83086115	83086913
chr6	83316177	83316494
chr6	84105465	84106632
chr6	85253602	85254849
chr6	86148274	86148861
chr6	86194926	86196083
chr6	87185646	87186288
chr6	88229267	88229659
chr6	88750926	88751426
chr6	88777489	88778813
chr6	89687216	89687706
chr6	90782203	90782908
chr6	91146421	91147126
chr6	91209962	91210418
chr6	91212639	91213405
chr6	91378999	91379965
chr6	91409538	91409966
chr6	91569882	91570417
chr6	92261298	92261993
chr6	92879616	92880343
chr6	92883179	92884525
chr6	92943196	92943988
chr6	93912091	93913449
chr6	94282886	94283086
chr6	96457741	96458395
chr6	96909377	96910075
chr6	97288392	97289086
chr6	97666703	97667552
chr6	98014984	98015593
chr6	98972485	98972912
chr6	99103926	99104355
chr6	99691825	99693766
chr6	101194578	101194961
chr6	105677081	105678151
chr6	107310278	107311023
chr6	108494027	108494806
chr6	111372139	111373281
chr6	112628156	112628854
chr6	112957739	112958779
chr6	113012200	113013121
chr6	113017421	113018138
chr6	114102032	114102425
chr6	114336364	114337426
chr6	115764176	115764796
chr6	116555121	116555590
chr6	118756606	118757173
chr6	123661580	123661874
chr6	126068539	126069118
chr6	127181299	127181892
chr6	134128043	134129102
chr6	134698424	134698795
chr6	135813336	135814344
chr6	136645747	136646769
chr6	136957186	136957647
chr6	137433804	137434301
chr6	138420057	138420399
chr6	140677411	140679102
chr6	143259585	143261717
chr6	144210147	144210655
chr6	145020559	145021138
chr6	146189960	146190718
chr6	149222298	149223186
chr7	4546585	4547756
chr7	6784368	6785213
chr7	16731921	16732505
chr7	18925282	18925737
chr7	24592293	24592789
chr7	27090772	27091599
chr7	34596631	34597260
chr7	34745212	34745903
chr7	34939258	34940532
chr7	35331797	35332065
chr7	36090325	36091088
chr7	36095368	36096485
chr7	36706859	36707736
chr7	36928406	36929454
chr7	37439480	37440003
chr7	37866467	37867044
chr7	39675224	39676327
chr7	39705441	39705724
chr7	41451834	41452478
chr7	45091431	45092778
chr7	45215768	45217242
chr7	47132102	47133348
chr7	48897322	48898145
chr7	48917409	48918564
chr7	49065851	49066693
chr7	49075192	49075859
chr7	49351784	49352377
chr7	49809888	49810315
chr7	49880244	49880548
chr7	51754328	51754992
chr7	57386709	57387656
chr7	57590658	57591652
chr7	65155731	65157100
chr7	66179169	66179853
chr7	66471811	66472543
chr7	66868049	66868820
chr7	68567356	68568705
chr7	70788967	70789913
chr7	73196903	73197534
chr7	74138066	74138786
chr7	74303778	74304446
chr7	74332231	74332929
chr7	74483248	74483978
chr7	75296405	75297188
chr7	75361192	75361482
chr7	75413910	75414918
chr7	75498311	75499382
chr7	75983160	75984011
chr7	76992427	76992705
chr7	78145433	78145908
chr7	79375196	79375711
chr7	79647047	79647936
chr7	80423003	80423651
chr7	81301511	81302021
chr7	82224074	82225003
chr7	82240460	82241233
chr7	83827746	83829083
chr7	84018022	84019329
chr7	84412566	84413086
chr7	88130032	88130719
chr7	89415987	89416856
chr7	89553842	89554633
chr7	96745817	96746528
chr7	97078889	97079617
chr7	98142112	98143166
chr7	98729508	98730469
chr7	101130718	101131251
chr7	101482134	101483016
chr7	104180876	104181431
chr7	108797454	108798047
chr7	109219017	109219369
chr7	109860325	109860722
chr7	112170197	112170889
chr7	112897993	112898590
chr7	113295184	113295958
chr7	114322684	114323764
chr7	115415368	115415775
chr7	117472293	117473268
chr7	118824320	118825092
chr7	121315165	121315684
chr7	121589282	121589898
chr7	121782386	121783072
chr7	121955002	121956707
chr7	125038966	125039411
chr7	126012346	126013022
chr7	126833526	126834073
chr7	129680726	129681577
chr7	129832874	129833546
chr7	130092027	130092544
chr7	130278212	130279961
chr7	130327531	130328637
chr7	130732984	130733527
chr7	133508608	133509189
chr7	133607667	133608973
chr7	135485803	135486252
chr7	135996925	135997440
chr7	136081580	136082562
chr7	136220070	136221357
chr7	136424008	136424656
chr7	138269563	138270354
chr7	140821570	140822506
chr7	142088898	142089582
chr7	142610446	142611679
chr7	142932528	142933055
chr7	143428199	143429029
chr7	144600335	144601039
chr7	144653751	144654648
chr7	144668689	144669413
chr7	144677760	144679155
chr7	145117556	145118993
chr7	145176887	145177610
chr8	4205487	4207258
chr8	4216852	4217873
chr8	8619516	8620077
chr8	8874453	8874989
chr8	10973050	10973665
chr8	11977114	11977647
chr8	12410052	12411015
chr8	12957456	12957949
chr8	14896017	14896877
chr8	15189064	15190425
chr8	18287747	18288550
chr8	18334445	18334897
chr8	18780311	18780601
chr8	18793321	18793989
chr8	19114599	19115286
chr8	19535266	19535947
chr8	21935190	21935614
chr8	23247508	23248010
chr8	24050900	24051324
chr8	25391349	25391727
chr8	25411026	25411688
chr8	25426388	25426739
chr8	25428589	25429483
chr8	25495332	25496189
chr8	31036736	31037405
chr8	34305785	34306522
chr8	35075958	35076636
chr8	35254132	35254627
chr8	36191400	36191731
chr8	40423264	40424759
chr8	44261160	44261764
chr8	44456358	44456841
chr8	47037609	47038091
chr8	47787762	47788386
chr8	47810865	47811839
chr8	48221016	48221243
chr8	48240468	48241666
chr8	49769953	49770384
chr8	61132458	61133318
chr8	63951700	63952578
chr8	67974101	67974901
chr8	70330378	70331500
chr8	70655685	70655885
chr8	70820182	70821017
chr8	74476969	74477333
chr8	78267963	78268450
chr8	80040786	80041135
chr8	83774280	83774802
chr8	84414095	84415001
chr8	84660088	84660605
chr8	84670246	84671096
chr8	84712253	84713232
chr8	84728475	84728988
chr8	84743530	84744558
chr8	87349921	87350211
chr8	88262814	88263870
chr8	88453984	88454891
chr8	88578814	88580124
chr8	88603709	88604980
chr8	88913564	88914875
chr8	89168644	89170007
chr8	89271589	89273102
chr8	89283347	89284256
chr8	89597700	89598381
chr8	89609060	89609665
chr8	89615512	89616687
chr8	89625509	89626625
chr8	89659036	89660526
chr8	91324381	91324806
chr8	91804802	91805052
chr8	92545526	92546219
chr8	95362387	95362796
chr8	95696900	95697669
chr8	97232908	97233646
chr8	102786585	102787048
chr8	107544878	107545343
chr8	107757113	107757569
chr8	108755477	108756101
chr8	110718129	110718503
chr8	112962953	112963292
chr8	117469614	117470987
chr8	119403887	119404478
chr8	119992295	119992795
chr8	120295330	120296094
chr8	120323066	120323713
chr8	120574158	120574690
chr8	120602606	120603208
chr8	121220005	121221094
chr8	121300607	121302721
chr8	123137566	123138316
chr8	123293310	123293978
chr8	124688843	124689437
chr8	125156971	125158091
chr8	126826127	126827425
chr8	127088548	127088960
chr9	12493038	12493659
chr9	13558791	13559485
chr9	14876478	14877048
chr9	14945922	14947338
chr9	16133198	16133607
chr9	17791937	17792384
chr9	21204207	21205442
chr9	25570792	25571890
chr9	27701735	27702189
chr9	28109268	28109657
chr9	28895410	28895725
chr9	29332467	29333348
chr9	29600817	29601117
chr9	29881707	29882577
chr9	29925247	29925839
chr9	35493428	35494053
chr9	37011465	37011875
chr9	37072502	37073054
chr9	40321061	40322019
chr9	40918107	40918866
chr9	41151547	41152067
chr9	42722295	42723155
chr9	43425009	43425465
chr9	43564400	43565098
chr9	44494357	44494902
chr9	44565517	44565959
chr9	46421781	46422503
chr9	47287156	47287839
chr9	49849004	49849887
chr9	49873657	49874196
chr9	49913562	49914244
chr9	56559681	56560148
chr9	56643434	56644046
chr9	58822314	58823616
chr9	60002297	60002966
chr9	60420538	60421030
chr9	61116139	61116500
chr9	61405203	61405989
chr9	61618403	61619264
chr9	62160842	62161407
chr9	62188767	62189414
chr9	62397315	62397786
chr9	62536295	62537423
chr9	63345445	63346588
chr9	64664683	64665026
chr9	65191525	65192657
chr9	65267715	65268455
chr9	65288763	65289206
chr9	69681635	69682378
chr9	70356053	70356928
chr9	72924932	72926372
chr9	73625360	73625733
chr9	73968753	73969286
chr9	73970894	73971351
chr9	94239337	94240596
chr9	94760081	94760795
chr9	96980270	96981128
chr9	97755722	97756432
chr9	97775856	97776344
chr9	98634577	98634983
chr9	99994303	99994843
chr9	101563306	101563898
chr9	101687195	101687599
chr9	102249235	102250127
chr9	103420901	103421348
chr9	103550750	103551785
chr9	107448972	107449669
chr9	107511612	107512238
chr9	107526458	107527459
chr9	107659658	107660086
chr9	112234379	112235862
chr9	114767146	114768408
chr9	114780318	114780581
chr9	115038225	115038757
chr9	117134027	117134581
chr9	117364721	117365328
chr9	117452428	117453523
chr9	117641304	117641981
chr9	119033104	119034359
chr9	119844832	119845272
chr9	119888945	119889485
chr9	120303234	120304820
chr9	121303176	121304339
chr9	121360379	121361459
chr9	122903031	122903630
chrX	12062087	12063149
chrX	12076986	12077882
chrX	12410030	12410487
chrX	12466446	12468832
chrX	41425515	41426112
chrX	41477665	41478178
chrX	48126927	48127999
chrX	53196507	53197059
chrX	71962342	71963403
chrX	87894352	87894875
chrX	99218411	99218768
chrX	101260610	101261523
chrX	102081571	102082353
chrX	103695000	103696707
chrX	134750888	134751788
chrX	136992796	136993679
chrX	145510606	145511206
chrX	150657038	150657790
chrX	161723187	161724062
chrX	163885575	163886275
chrX	167239602	167240114

## Sheet: LOH2 up
chr1	6392263	6392786
chr1	9951538	9952100
chr1	10099587	10100011
chr1	10169821	10170969
chr1	10279154	10279770
chr1	10285135	10286083
chr1	10380804	10381374
chr1	12572708	12573297
chr1	13171293	13171808
chr1	13309101	13309406
chr1	13312699	13312993
chr1	16669230	16669482
chr1	17489521	17490316
chr1	17506704	17507269
chr1	19421158	19422034
chr1	19427468	19428029
chr1	19531560	19532092
chr1	22650964	22651429
chr1	23163524	23163964
chr1	27883723	27884327
chr1	29445486	29445753
chr1	30938723	30939488
chr1	31017424	31017895
chr1	31113512	31113985
chr1	31157054	31157455
chr1	33996701	33996987
chr1	34097108	34097575
chr1	35858499	35859206
chr1	35874888	35876017
chr1	36119388	36120011
chr1	36120288	36120690
chr1	36530509	36530931
chr1	36538979	36539801
chr1	37063876	37064401
chr1	40696397	40697311
chr1	40720397	40721633
chr1	41462013	41462665
chr1	42385311	42385781
chr1	42705378	42706075
chr1	43067315	43068362
chr1	45865983	45867158
chr1	51509216	51509711
chr1	52257770	52258394
chr1	52293140	52294219
chr1	52703349	52704104
chr1	54830265	54830805
chr1	55449252	55449712
chr1	58961238	58961920
chr1	58970298	58970634
chr1	59609753	59610559
chr1	60609185	60609948
chr1	65440160	65440761
chr1	66871683	66872200
chr1	66975660	66976003
chr1	66977188	66977539
chr1	68780127	68781179
chr1	68934674	68935387
chr1	69521772	69522174
chr1	69610563	69611808
chr1	73593549	73594186
chr1	73930577	73931315
chr1	73931994	73933201
chr1	73935530	73936026
chr1	73994217	73994635
chr1	74007552	74008273
chr1	74008528	74009534
chr1	74014659	74016288
chr1	75442808	75443718
chr1	75518165	75518517
chr1	75618480	75618727
chr1	76039129	76039809
chr1	76942779	76943356
chr1	77051221	77051712
chr1	78576610	78577005
chr1	79580969	79581976
chr1	79616642	79617000
chr1	79655111	79655452
chr1	81608834	81609455
chr1	81624000	81624772
chr1	81696280	81696693
chr1	81718429	81718845
chr1	82007916	82008560
chr1	82018643	82019620
chr1	82577881	82578940
chr1	82586552	82587641
chr1	82590078	82590823
chr1	82597021	82597781
chr1	83157054	83157418
chr1	86128949	86129565
chr1	87283552	87284153
chr1	87294050	87295004
chr1	87573914	87574444
chr1	87944653	87945101
chr1	87965806	87966473
chr1	88279255	88279644
chr1	88875253	88876028
chr1	89025413	89025682
chr1	89033735	89034546
chr1	89152341	89153204
chr1	89164685	89165228
chr1	89347747	89348117
chr1	89373959	89374825
chr1	89424677	89425220
chr1	89494650	89495442
chr1	91328646	91329484
chr1	91436047	91437199
chr1	91490482	91490911
chr1	92947726	92948435
chr1	93590175	93590704
chr1	96805400	96805996
chr1	105172465	105173311
chr1	105301546	105302322
chr1	105866897	105867431
chr1	105905981	105906942
chr1	105907982	105909028
chr1	106629443	106630726
chr1	107589760	107590813
chr1	114518440	114519132
chr1	118689942	118690509
chr1	118756194	118757110
chr1	119986568	119987294
chr1	120027752	120028346
chr1	120057922	120058600
chr1	120083157	120083763
chr1	120187010	120187630
chr1	125165418	125165795
chr1	125519227	125519775
chr1	125533068	125533981
chr1	125542361	125542824
chr1	125549902	125550935
chr1	126015347	126015724
chr1	126578531	126579221
chr1	127948996	127949361
chr1	128661453	128661705
chr1	128661954	128662498
chr1	128748349	128749163
chr1	131107791	131108514
chr1	131112634	131113137
chr1	132062008	132062794
chr1	132075350	132076341
chr1	132150013	132151862
chr1	132310792	132311905
chr1	132333644	132334608
chr1	132355201	132356399
chr1	133090705	133091266
chr1	133204277	133205395
chr1	133379394	133381103
chr1	133856822	133857275
chr1	134081342	134081552
chr1	134100012	134100437
chr1	134771430	134771919
chr1	135234142	135234633
chr1	136695843	136696795
chr1	138601514	138601808
chr1	138928685	138929510
chr1	138957225	138957669
chr1	139411464	139411848
chr1	141145892	141146281
chr1	142738393	142738972
chr1	143745928	143746388
chr1	148823217	148823744
chr1	151007327	151008167
chr1	151059509	151060193
chr1	151062302	151063016
chr1	151102865	151104025
chr1	151158058	151159656
chr1	151188380	151189082
chr1	151304682	151305505
chr1	151367157	151367732
chr1	152389454	152389814
chr1	153292135	153292777
chr1	153501689	153502530
chr1	153783358	153783859
chr1	160899772	160900299
chr1	162201457	162201802
chr1	164435198	164436779
chr1	164445835	164446566
chr1	164448567	164448875
chr1	164449689	164451207
chr1	164483948	164484799
chr1	164494373	164494672
chr1	164550583	164551455
chr1	164552701	164553125
chr1	164587163	164588123
chr1	164704773	164705136
chr1	164713871	164715582
chr1	164786548	164787426
chr1	165882372	165882737
chr1	167365768	167366454
chr1	167717264	167717813
chr1	167968123	167968452
chr1	168026300	168027082
chr1	168376137	168376820
chr1	169950043	169950497
chr1	170163766	170164632
chr1	170166112	170166748
chr1	170392927	170393555
chr1	170481029	170481557
chr1	171097320	171097850
chr1	172242476	172242994
chr1	175988735	175989529
chr1	177744615	177745456
chr1	178396355	178396978
chr1	179146821	179147409
chr1	180179997	180180437
chr1	180279712	180280286
chr1	180284110	180284899
chr1	180403835	180404654
chr1	181009766	181010434
chr1	181015697	181016037
chr1	181016365	181017921
chr1	182111953	182112276
chr1	182326003	182326540
chr1	182439383	182440417
chr1	182481453	182482544
chr1	182494527	182495311
chr1	182679170	182680218
chr1	184439467	184440221
chr1	184878828	184879662
chr1	185335331	185335797
chr1	185336710	185337068
chr1	187365523	187365912
chr1	187570751	187571330
chr1	189873729	189874042
chr1	190189341	190190249
chr1	190366664	190367500
chr1	190393024	190393875
chr1	191328134	191328744
chr1	191420253	191421571
chr1	191702029	191702742
chr1	191802026	191802990
chr1	192397540	192398026
chr1	192700519	192701022
chr1	192778896	192779701
chr1	194651844	194652682
chr10	3660238	3660562
chr10	3662792	3663890
chr10	3769193	3769655
chr10	3941151	3941977
chr10	5367508	5368317
chr10	7047518	7048506
chr10	7122369	7122903
chr10	7258603	7259264
chr10	8256777	8257177
chr10	8257229	8257630
chr10	11274507	11275064
chr10	12703655	12704091
chr10	12722086	12722953
chr10	12882080	12882382
chr10	12931642	12932505
chr10	13375878	13377555
chr10	13446814	13447415
chr10	14017706	14018587
chr10	14332466	14333153
chr10	18370512	18371549
chr10	18417985	18418761
chr10	18999630	19000436
chr10	19952901	19953903
chr10	20045836	20046714
chr10	20186846	20187456
chr10	20527734	20528233
chr10	21573614	21574372
chr10	22698493	22699149
chr10	22708384	22709028
chr10	23062746	23063329
chr10	24662024	24662729
chr10	30759513	30761078
chr10	30791025	30791598
chr10	31390969	31391679
chr10	33557960	33558670
chr10	33940713	33941242
chr10	37357312	37358276
chr10	40020525	40020831
chr10	40062032	40062510
chr10	40090928	40091570
chr10	40527679	40528129
chr10	40629852	40631505
chr10	41491334	41491644
chr10	41595082	41595567
chr10	42092621	42093085
chr10	42098416	42098859
chr10	42108614	42109210
chr10	42238962	42239813
chr10	42251267	42252130
chr10	42825859	42826488
chr10	42860292	42861100
chr10	43654878	43656370
chr10	43706123	43707131
chr10	50718094	50718595
chr10	51100809	51101423
chr10	52278103	52278691
chr10	53062385	53063327
chr10	58365025	58365614
chr10	58604647	58605451
chr10	58610677	58611345
chr10	58652008	58653448
chr10	59439390	59440096
chr10	59445733	59446189
chr10	59848655	59850167
chr10	59996031	59996535
chr10	61079454	61079826
chr10	61162312	61163053
chr10	61494539	61495426
chr10	62287676	62288308
chr10	62313383	62314639
chr10	62329643	62330434
chr10	62854834	62855577
chr10	62902839	62903365
chr10	63541744	63542492
chr10	66090508	66090871
chr10	66920317	66922245
chr10	67010037	67010932
chr10	68354550	68356532
chr10	69444470	69445110
chr10	69446050	69447045
chr10	69553248	69553643
chr10	69670596	69672062
chr10	69828671	69829769
chr10	69968107	69968516
chr10	71104232	71104491
chr10	71106426	71107306
chr10	71130399	71130742
chr10	71181207	71182511
chr10	71376200	71376565
chr10	71677273	71677570
chr10	72401780	72402194
chr10	74680130	74681065
chr10	75111583	75112301
chr10	75364069	75364979
chr10	75451093	75451995
chr10	75521693	75522131
chr10	76546592	76547195
chr10	76997788	76998572
chr10	77118226	77118939
chr10	78006038	78006286
chr10	78316147	78316732
chr10	79495937	79496448
chr10	79591052	79591526
chr10	80051870	80052559
chr10	80283055	80283774
chr10	80464622	80465628
chr10	80613804	80614763
chr10	80670079	80670649
chr10	80766213	80767026
chr10	81411594	81412567
chr10	82858761	82860051
chr10	83054072	83054735
chr10	85161809	85162281
chr10	86103961	86104615
chr10	86286445	86287024
chr10	86290060	86290890
chr10	86339473	86340572
chr10	86771847	86772382
chr10	86772391	86772836
chr10	89720395	89721471
chr10	89722357	89722962
chr10	90863979	90864972
chr10	91128927	91129331
chr10	91236715	91237773
chr10	91241103	91242193
chr10	91979897	91980394
chr10	93666608	93667539
chr10	93728376	93728787
chr10	93776634	93777855
chr10	94299403	94299883
chr10	94313303	94313673
chr10	95544135	95545366
chr10	95555917	95556906
chr10	95715504	95716564
chr10	95722430	95723002
chr10	95763992	95764653
chr10	95773558	95774772
chr10	95779947	95780840
chr10	95836618	95837328
chr10	95839841	95840373
chr10	95842798	95843675
chr10	95864790	95865365
chr10	96690383	96691775
chr10	96697648	96698353
chr10	96848671	96849176
chr10	98864613	98865531
chr10	99336199	99336653
chr10	99388261	99389022
chr10	105734589	105734915
chr10	108435819	108436993
chr10	110953037	110953724
chr10	111485108	111485657
chr10	112400369	112401212
chr10	112883012	112884051
chr10	115816625	115818212
chr10	116260716	116261742
chr10	116980294	116980819
chr10	117711631	117711980
chr10	117717652	117719021
chr10	120525611	120525995
chr10	121436408	121437250
chr10	121861123	121861557
chr10	122753902	122754440
chr10	122766274	122766657
chr10	122798153	122798636
chr10	122869688	122870695
chr10	123481718	123482038
chr10	125270420	125270871
chr10	125342165	125342784
chr10	127033307	127033991
chr10	127147175	127147684
chr10	127817227	127818102
chr10	128606394	128607045
chr10	128621115	128621413
chr10	128642052	128642369
chr10	128689227	128689911
chr10	128980921	128981604
chr11	3302840	3303434
chr11	3471458	3472096
chr11	3496854	3497369
chr11	3509269	3510231
chr11	3536990	3537538
chr11	3901525	3902197
chr11	3989717	3990500
chr11	4260426	4261749
chr11	4299027	4299739
chr11	4404286	4404850
chr11	4482547	4483220
chr11	4604607	4605043
chr11	5512304	5512907
chr11	5533078	5533762
chr11	5868372	5868977
chr11	6405547	6407012
chr11	6489265	6490001
chr11	6506329	6507098
chr11	6895020	6896155
chr11	7032989	7033628
chr11	7064635	7065576
chr11	7071440	7072260
chr11	7423472	7424261
chr11	8285490	8286052
chr11	8615400	8616383
chr11	8674689	8675298
chr11	8688561	8688974
chr11	9191128	9192223
chr11	12073409	12073627
chr11	12332005	12332639
chr11	12473715	12475093
chr11	16411475	16412328
chr11	16525896	16526235
chr11	16683209	16684147
chr11	16769261	16770417
chr11	16830742	16831299
chr11	17767771	17768236
chr11	20660747	20661242
chr11	20934097	20935522
chr11	20955393	20956195
chr11	21563631	21564172
chr11	22050961	22051477
chr11	22717215	22717691
chr11	22817195	22817773
chr11	22850258	22850635
chr11	23080223	23080918
chr11	23114530	23115263
chr11	24203006	24203581
chr11	25640157	25640904
chr11	28934568	28935004
chr11	28954822	28955782
chr11	30184764	30185063
chr11	30209383	30210128
chr11	30822437	30822936
chr11	31542688	31543156
chr11	31610512	31611510
chr11	31824590	31825434
chr11	31827999	31828819
chr11	32137993	32139100
chr11	32619258	32620053
chr11	32660144	32660535
chr11	32766277	32766631
chr11	33616360	33616938
chr11	36036241	36036931
chr11	36121681	36122328
chr11	36163306	36164179
chr11	36369786	36371036
chr11	36384309	36385242
chr11	36575627	36576078
chr11	36589877	36590438
chr11	43642921	43643815
chr11	46286934	46287658
chr11	46293578	46294021
chr11	47014295	47014806
chr11	47348026	47348345
chr11	49840797	49841209
chr11	50212984	50213759
chr11	50217881	50218319
chr11	53813171	53813875
chr11	53872076	53872853
chr11	53928711	53929257
chr11	54002360	54003835
chr11	54004346	54004776
chr11	54013100	54013577
chr11	54017767	54018030
chr11	55027256	55028518
chr11	58357556	58358018
chr11	58871110	58871614
chr11	59165903	59166349
chr11	59337978	59338581
chr11	59458869	59459581
chr11	59661249	59661513
chr11	59902189	59902839
chr11	60182332	60182882
chr11	60317298	60318219
chr11	60319590	60319881
chr11	60439724	60440648
chr11	60707822	60708314
chr11	60902181	60903046
chr11	61297901	61298526
chr11	61897715	61898200
chr11	61955078	61955712
chr11	62209964	62210469
chr11	62220941	62221813
chr11	62814119	62814500
chr11	62929815	62930445
chr11	62978818	62979425
chr11	63456521	63456838
chr11	65734781	65735322
chr11	66188676	66189190
chr11	67948292	67949130
chr11	68172350	68173345
chr11	68909060	68909658
chr11	68922869	68923716
chr11	69096708	69097542
chr11	69936956	69937879
chr11	70499572	70500913
chr11	70720696	70721645
chr11	72132026	72132894
chr11	72148092	72148498
chr11	72186634	72186997
chr11	72953406	72954334
chr11	73144407	73144958
chr11	73146560	73146881
chr11	73172364	73172701
chr11	74494010	74494520
chr11	74548933	74549517
chr11	74748118	74748853
chr11	74749080	74749703
chr11	74767704	74768009
chr11	74841174	74841952
chr11	75462272	75463540
chr11	75551316	75552563
chr11	75557088	75557742
chr11	75656944	75657144
chr11	75922614	75923286
chr11	76073607	76074415
chr11	77365815	77366219
chr11	77772051	77772932
chr11	77785575	77786702
chr11	77836565	77837315
chr11	77871108	77871914
chr11	77884230	77885464
chr11	77917001	77917779
chr11	78044709	78045508
chr11	78313797	78314213
chr11	78522078	78523912
chr11	78643511	78644211
chr11	78764820	78765338
chr11	78829461	78829969
chr11	79526866	79527620
chr11	79662032	79662668
chr11	79666687	79667094
chr11	79752444	79753016
chr11	80512282	80513278
chr11	80766504	80767130
chr11	82863618	82864254
chr11	83581851	83582638
chr11	83587686	83588390
chr11	83598378	83598892
chr11	83883914	83884495
chr11	84079193	84079948
chr11	88102040	88102372
chr11	88164798	88165594
chr11	88171903	88172403
chr11	88172805	88173507
chr11	88198439	88198785
chr11	88260524	88261003
chr11	88404201	88405840
chr11	88770548	88771315
chr11	88774119	88774529
chr11	90240311	90241436
chr11	90632638	90633067
chr11	94130333	94130658
chr11	94135943	94136158
chr11	94137537	94138292
chr11	94495636	94496003
chr11	94498267	94498741
chr11	94532197	94532709
chr11	95012736	95013221
chr11	95350342	95351629
chr11	95982450	95983119
chr11	96906428	96906951
chr11	96969512	96970816
chr11	97289579	97289942
chr11	97387818	97388469
chr11	97584047	97584992
chr11	97817110	97817796
chr11	97850514	97851150
chr11	98693377	98694366
chr11	98743945	98744580
chr11	98750462	98751727
chr11	98752739	98753309
chr11	98773040	98773489
chr11	99514068	99514611
chr11	100146024	100146522
chr11	100395341	100396228
chr11	100610430	100611131
chr11	100854228	100854850
chr11	100969594	100971127
chr11	101063359	101064540
chr11	101283939	101284756
chr11	101459530	101460421
chr11	102166081	102166832
chr11	103711806	103712783
chr11	103721589	103722799
chr11	104664687	104665082
chr11	105654478	105655157
chr11	107065478	107065970
chr11	107743193	107743628
chr11	108365313	108366135
chr11	109641438	109642413
chr11	110379574	110380636
chr11	110670736	110671671
chr11	113074368	113074912
chr11	113166633	113167054
chr11	115171088	115171664
chr11	115215160	115215965
chr11	115282893	115283251
chr11	115292664	115293393
chr11	115446885	115447688
chr11	115462183	115462778
chr11	115463509	115464205
chr11	115588016	115588634
chr11	115590629	115591029
chr11	115617107	115617389
chr11	115741151	115741628
chr11	115775787	115776730
chr11	115798010	115798691
chr11	115836513	115837163
chr11	115841911	115842769
chr11	115946246	115946970
chr11	116103875	116104700
chr11	116218390	116219326
chr11	116674645	116675997
chr11	117083290	117083988
chr11	117254973	117255655
chr11	117276051	117276606
chr11	117277098	117277616
chr11	117341227	117341783
chr11	117445799	117446337
chr11	117633775	117634478
chr11	117741025	117741656
chr11	117778153	117778597
chr11	117890669	117891452
chr11	118295316	118295605
chr11	119894787	119895377
chr11	119915816	119917041
chr11	120112282	120112847
chr11	120122154	120122693
chr11	120137577	120138543
chr11	120161535	120161764
chr11	120164269	120165458
chr11	121300264	121301028
chr11	121543487	121544520
chr11	121706709	121707121
chr11	121951760	121952568
chr12	3866776	3867201
chr12	4558706	4559345
chr12	4863786	4864917
chr12	5203606	5204011
chr12	5213260	5214775
chr12	8469930	8470432
chr12	8487912	8488859
chr12	8868695	8869232
chr12	8969917	8970377
chr12	9191963	9192545
chr12	10038802	10039156
chr12	12530868	12531391
chr12	16056814	16057428
chr12	16870129	16871270
chr12	17773686	17774319
chr12	17803994	17804554
chr12	21182984	21183966
chr12	21519213	21519676
chr12	24673399	24673861
chr12	24682598	24683206
chr12	24987850	24988920
chr12	25108976	25109577
chr12	25110114	25110842
chr12	25165788	25166234
chr12	27254071	27255076
chr12	31218911	31219359
chr12	31239150	31239732
chr12	32479480	32480017
chr12	32488145	32488989
chr12	32926494	32927247
chr12	32994846	32995654
chr12	36475973	36477083
chr12	36481842	36482515
chr12	36882107	36882652
chr12	40043972	40044748
chr12	40109428	40110061
chr12	40117188	40117654
chr12	40248120	40248741
chr12	40888214	40889319
chr12	44580610	44581329
chr12	44939253	44939624
chr12	45458694	45459355
chr12	51678655	51679374
chr12	52429449	52430354
chr12	52442516	52442849
chr12	53377958	53378435
chr12	54261564	54262069
chr12	54262395	54263121
chr12	54599293	54600037
chr12	55433643	55434332
chr12	56296622	56297176
chr12	64385829	64386148
chr12	64737255	64737767
chr12	65382289	65382891
chr12	68426382	68427178
chr12	68462815	68463651
chr12	69451098	69451811
chr12	69744314	69744619
chr12	69807403	69808038
chr12	71053759	71054324
chr12	72083065	72083352
chr12	73205796	73206821
chr12	75855181	75855671
chr12	75978897	75979880
chr12	76117571	76118211
chr12	76123349	76123767
chr12	76883760	76884441
chr12	77197929	77198929
chr12	78118194	78118718
chr12	78119929	78120410
chr12	78129275	78130486
chr12	78131889	78132485
chr12	78136269	78136710
chr12	78992517	78993016
chr12	79103827	79104414
chr12	79463512	79463829
chr12	79557870	79558572
chr12	79822074	79823012
chr12	79905051	79906486
chr12	80228025	80228372
chr12	80365630	80366682
chr12	80653959	80654625
chr12	82587481	82588592
chr12	83726171	83727130
chr12	83885575	83886489
chr12	84020623	84021109
chr12	84033465	84033790
chr12	84174186	84175465
chr12	84181148	84181558
chr12	84203910	84204796
chr12	84206344	84207167
chr12	84212504	84212823
chr12	84533767	84534795
chr12	84812221	84812727
chr12	85623705	85624246
chr12	85631314	85631752
chr12	85749945	85750406
chr12	85989110	85989515
chr12	86127833	86128033
chr12	86128035	86128674
chr12	86129695	86130306
chr12	86275677	86276625
chr12	86283087	86283720
chr12	86302650	86303501
chr12	86421240	86422245
chr12	86424489	86424770
chr12	86424955	86425242
chr12	86426359	86426738
chr12	86504388	86504861
chr12	86816364	86817968
chr12	86831855	86832700
chr12	86833820	86834325
chr12	86864464	86865097
chr12	86871935	86872947
chr12	86889543	86889832
chr12	86973201	86973757
chr12	87402137	87402474
chr12	90169665	90170305
chr12	90590513	90590962
chr12	90740686	90740997
chr12	92053826	92054159
chr12	100817611	100818188
chr12	102422141	102422630
chr12	103569964	103570320
chr12	104863708	104865778
chr12	105000626	105001458
chr12	105008598	105009356
chr12	105044844	105045437
chr12	105757942	105758480
chr12	105761291	105761702
chr12	107856675	107857210
chr12	108239487	108240298
chr12	108931572	108932665
chr12	110687892	110688759
chr12	110789576	110789788
chr12	110804463	110804860
chr12	110836876	110837838
chr12	110993022	110993294
chr12	111071678	111072293
chr12	111076553	111077147
chr12	111092157	111092513
chr12	111212820	111213483
chr12	111430541	111431428
chr12	111431477	111431974
chr12	111432239	111432726
chr12	111450097	111450987
chr12	111454262	111456396
chr12	111513836	111515337
chr12	111568952	111569397
chr12	111687269	111688269
chr12	111691388	111692102
chr12	111704655	111706201
chr12	112126008	112126452
chr12	113123693	113124210
chr12	116584948	116585580
chr12	117693926	117694537
chr12	117938177	117938884
chr12	119182199	119183045
chr12	119217931	119218645
chr13	3700626	3701322
chr13	3743777	3744599
chr13	5603629	5604738
chr13	6633690	6634567
chr13	6642639	6643108
chr13	9017298	9017765
chr13	12139852	12140658
chr13	12283910	12284737
chr13	12630215	12630710
chr13	21177787	21178179
chr13	21311785	21312467
chr13	24245879	24246702
chr13	24257830	24258303
chr13	24565081	24566480
chr13	25489930	25490548
chr13	25639769	25640512
chr13	28586274	28586915
chr13	28633608	28634587
chr13	28917536	28918192
chr13	30151625	30151979
chr13	30234992	30235865
chr13	30882338	30882840
chr13	32175042	32175570
chr13	32435250	32435915
chr13	32924710	32925555
chr13	36152763	36153665
chr13	37353017	37353606
chr13	37358295	37358697
chr13	37419428	37419802
chr13	37872218	37872760
chr13	40904447	40904790
chr13	40913414	40914173
chr13	41339091	41340619
chr13	41642916	41644425
chr13	41662323	41663271
chr13	42526069	42526790
chr13	42526958	42527508
chr13	42725978	42726433
chr13	43030362	43030875
chr13	43130291	43130625
chr13	43212316	43213015
chr13	43292909	43293438
chr13	43619830	43620314
chr13	44285851	44286808
chr13	44622528	44623421
chr13	44906033	44906683
chr13	44990280	44990894
chr13	47863005	47863521
chr13	48822304	48822808
chr13	48823005	48823504
chr13	49298518	49299586
chr13	51017554	51018504
chr13	51866139	51866871
chr13	51905042	51905379
chr13	51968976	51969346
chr13	51975663	51976737
chr13	52675503	52676367
chr13	53003259	53003823
chr13	54231935	54232451
chr13	54237545	54238088
chr13	54562656	54563371
chr13	56434442	56435041
chr13	58071802	58072112
chr13	59452996	59454115
chr13	59650036	59650401
chr13	60173714	60174057
chr13	60417411	60418063
chr13	60493876	60494405
chr13	60497484	60498417
chr13	60514062	60514430
chr13	60728385	60729003
chr13	63187086	63188265
chr13	63188649	63189431
chr13	63193640	63193935
chr13	63397149	63397978
chr13	63410448	63411400
chr13	64155327	64155736
chr13	64178931	64179302
chr13	64186798	64187538
chr13	64210182	64210958
chr13	68572435	68574005
chr13	71546749	71547095
chr13	73290278	73290852
chr13	73333959	73334287
chr13	74091293	74092236
chr13	74107462	74107935
chr13	74113657	74114486
chr13	74363373	74364416
chr13	78348995	78349491
chr13	80903437	80903952
chr13	80977397	80977894
chr13	81133483	81134139
chr13	83918909	83919564
chr13	90136982	90137578
chr13	90515836	90516529
chr13	92490883	92491415
chr13	92491856	92492422
chr13	93614470	93615081
chr13	94645782	94646609
chr13	94838265	94839213
chr13	95608532	95609026
chr13	96432436	96432972
chr13	96438383	96439017
chr13	96793273	96794154
chr13	96957874	96958599
chr13	98125513	98126724
chr13	98648020	98648715
chr13	98819183	98819552
chr13	99163157	99163860
chr13	99307944	99308525
chr13	99440951	99441217
chr13	99723806	99724209
chr13	100547424	100547975
chr13	100581603	100582597
chr13	100595102	100595923
chr13	101233511	101234513
chr13	101746191	101746559
chr13	102669485	102670403
chr13	103128809	103129603
chr13	103245628	103245881
chr13	103977973	103979079
chr13	104640857	104641927
chr13	105067106	105067553
chr13	107469430	107470412
chr13	108232381	108232999
chr13	108245173	108245890
chr13	108448603	108449038
chr13	109448018	109448739
chr13	109985649	109986482
chr13	110545466	110546090
chr13	111798242	111798687
chr13	111811248	111811753
chr13	111936020	111937468
chr13	111958283	111958754
chr13	112189002	112190329
chr13	113270938	113271335
chr13	113686438	113687439
chr13	113842236	113843018
chr13	113850869	113851505
chr13	115132251	115132986
chr13	115207447	115208506
chr13	116971892	116972719
chr13	118339605	118340130
chr14	7824770	7825251
chr14	8003812	8004489
chr14	8030413	8031053
chr14	8111620	8112190
chr14	8135251	8135840
chr14	8186164	8186860
chr14	8550972	8551453
chr14	11663701	11664108
chr14	11833586	11834195
chr14	12112496	12113225
chr14	14067770	14068822
chr14	14615027	14615518
chr14	14641195	14641433
chr14	20116062	20116872
chr14	20129970	20130337
chr14	20318387	20318801
chr14	20609663	20609981
chr14	20610123	20610696
chr14	20842596	20843195
chr14	20844301	20844682
chr14	20844877	20846200
chr14	20865539	20867161
chr14	20973901	20974380
chr14	25417112	25417634
chr14	25472598	25474526
chr14	25480998	25481912
chr14	25523347	25523958
chr14	26981703	26982668
chr14	27076062	27077521
chr14	27350458	27352371
chr14	27613456	27614299
chr14	28660921	28661384
chr14	30530333	30531481
chr14	30561045	30562271
chr14	30570315	30570865
chr14	31186825	31187530
chr14	31659498	31660310
chr14	32179492	32179975
chr14	33083092	33083931
chr14	33335859	33336200
chr14	33336434	33336807
chr14	33337146	33337534
chr14	34331591	34332471
chr14	37244694	37245179
chr14	40987310	40987721
chr14	45477765	45478286
chr14	45943708	45944880
chr14	46256540	46256829
chr14	46400164	46400493
chr14	47373873	47374894
chr14	47665252	47665590
chr14	47747394	47748102
chr14	47825626	47825965
chr14	47911568	47912665
chr14	48005378	48006467
chr14	48878062	48878716
chr14	50973689	50974280
chr14	51113744	51114838
chr14	54562855	54563176
chr14	54823604	54824371
chr14	54909025	54909553
chr14	55737252	55737686
chr14	57515460	57515820
chr14	57852920	57853175
chr14	57881889	57882369
chr14	58112505	58113724
chr14	58139694	58140344
chr14	58175683	58176528
chr14	58208240	58208965
chr14	58253440	58254181
chr14	59540401	59541251
chr14	59550874	59551435
chr14	60488860	60489675
chr14	60754772	60755191
chr14	63046786	63047234
chr14	64623221	64623705
chr14	65394328	65394702
chr14	66217271	66217644
chr14	68218499	68219171
chr14	69816184	69816720
chr14	69989468	69989989
chr14	70583838	70584765
chr14	70773193	70773527
chr14	71199415	71200252
chr14	73167805	73168530
chr14	75794163	75795250
chr14	75810002	75810515
chr14	75881813	75882470
chr14	76660409	76660632
chr14	76662916	76663411
chr14	76702605	76703626
chr14	76927272	76928221
chr14	76996492	76996865
chr14	77032601	77032986
chr14	77138178	77139404
chr14	77150566	77151108
chr14	77485039	77485707
chr14	78468903	78469528
chr14	79144314	79145143
chr14	79898097	79899027
chr14	86930817	86931281
chr14	87476129	87476837
chr14	101918005	101918951
chr14	101972877	101973836
chr14	102731728	102732296
chr14	102735921	102736364
chr14	107033837	107034493
chr14	108976725	108977365
chr14	114928899	114929424
chr14	115414678	115415061
chr14	115450983	115451421
chr14	118818802	118819421
chr14	118833116	118833830
chr14	118854467	118855629
chr14	120042094	120043037
chr14	120355238	120356536
chr14	120373758	120374187
chr14	120402908	120403214
chr14	121346843	121347331
chr14	121351791	121352345
chr14	121391864	121392488
chr14	121946292	121946689
chr14	122511703	122512481
chr14	122552235	122553650
chr15	3534337	3534803
chr15	4032913	4033942
chr15	5192995	5193403
chr15	5952793	5953621
chr15	7090245	7090864
chr15	7103226	7103564
chr15	7152249	7152944
chr15	7162963	7163416
chr15	7931720	7932216
chr15	8749354	8749661
chr15	8883082	8883740
chr15	8940777	8941512
chr15	9573254	9573842
chr15	10452985	10453781
chr15	11539427	11540068
chr15	11987726	11988400
chr15	12165094	12165494
chr15	12246120	12247687
chr15	17245240	17246062
chr15	25713605	25714531
chr15	25726874	25727374
chr15	27748801	27749226
chr15	27782635	27783270
chr15	27810380	27811436
chr15	27858188	27858745
chr15	27866322	27867146
chr15	28858010	28858766
chr15	31292678	31293306
chr15	31407094	31408142
chr15	32223110	32223822
chr15	32377380	32377910
chr15	32416312	32416942
chr15	33426368	33426892
chr15	34493335	34493686
chr15	36212680	36212916
chr15	36348132	36348876
chr15	36873163	36874091
chr15	36933391	36934094
chr15	37120454	37121001
chr15	37198097	37199148
chr15	38162964	38163406
chr15	38382153	38382509
chr15	38391439	38392120
chr15	38414868	38415512
chr15	38456820	38458810
chr15	38691478	38691919
chr15	41403240	41403598
chr15	41695050	41695656
chr15	44154480	44155110
chr15	44210189	44210873
chr15	51941263	51941794
chr15	52668821	52669378
chr15	52675742	52676619
chr15	55208406	55209416
chr15	55277567	55278055
chr15	55923211	55923798
chr15	57581133	57581904
chr15	58324118	58324731
chr15	58706401	58707969
chr15	58760621	58762369
chr15	58902199	58902557
chr15	58913805	58914318
chr15	59360901	59361631
chr15	59665497	59666292
chr15	59823243	59823850
chr15	62079088	62080182
chr15	62092560	62093437
chr15	62302358	62302824
chr15	62500725	62501695
chr15	62712493	62713293
chr15	62849137	62849963
chr15	63484237	63485363
chr15	65227082	65227529
chr15	66543776	66544100
chr15	66714116	66714728
chr15	67014698	67015356
chr15	67083022	67083649
chr15	67943090	67943595
chr15	68391674	68392366
chr15	73146930	73147638
chr15	73202038	73202840
chr15	73246640	73247113
chr15	73310233	73310946
chr15	73453661	73454195
chr15	73570975	73571686
chr15	73637430	73638087
chr15	73652824	73653436
chr15	74597250	74598138
chr15	74622146	74622759
chr15	74679111	74680076
chr15	74718169	74718675
chr15	74784096	74785328
chr15	74919696	74920067
chr15	75047546	75047906
chr15	76000317	76000920
chr15	76097020	76097974
chr15	76106184	76106871
chr15	76108238	76108695
chr15	76119062	76119754
chr15	76158634	76159109
chr15	76306925	76307886
chr15	76619823	76620229
chr15	76791879	76792515
chr15	76796115	76796607
chr15	77202299	77202752
chr15	77214020	77214470
chr15	77222167	77222493
chr15	79131508	79132037
chr15	79133226	79133787
chr15	79322174	79322959
chr15	79360059	79360563
chr15	79391625	79392370
chr15	79425551	79426207
chr15	79950371	79951298
chr15	79952102	79952967
chr15	79980805	79981369
chr15	80753357	80754084
chr15	81158753	81159277
chr15	81796385	81796912
chr15	82805294	82805785
chr15	83046710	83047365
chr15	83070967	83071472
chr15	83388011	83388480
chr15	83427805	83428211
chr15	83442218	83443206
chr15	85530071	85530486
chr15	85534314	85535090
chr15	85535497	85535873
chr15	85554768	85555316
chr15	85570395	85570825
chr15	85808640	85808973
chr15	86083462	86083922
chr15	86219493	86221222
chr15	88757871	88758921
chr15	88854241	88855043
chr15	88867227	88868576
chr15	88875705	88876881
chr15	89100233	89101407
chr15	89161416	89162002
chr15	89170252	89170621
chr15	89425704	89426328
chr15	89480645	89481200
chr15	90279984	90280457
chr15	90345013	90345475
chr15	91673852	91674197
chr15	93475669	93476132
chr15	96491499	96492852
chr15	96597343	96597821
chr15	96878932	96879359
chr15	97000373	97001370
chr15	97812017	97812705
chr15	97837159	97838135
chr15	99434160	99434502
chr15	99847054	99848589
chr15	100573634	100574589
chr15	101086631	101087476
chr15	101177088	101177335
chr15	101256252	101256526
chr15	101410763	101411318
chr15	101981044	101981406
chr15	102004358	102004786
chr15	102101724	102103360
chr15	103229048	103230401
chr15	103542411	103543180
chr15	103626959	103627720
chr16	4600964	4601428
chr16	4602318	4602773
chr16	4602888	4603707
chr16	4635146	4635768
chr16	4635997	4636253
chr16	4865938	4866942
chr16	7821642	7822457
chr16	8384404	8385233
chr16	8891834	8892377
chr16	10349637	10350356
chr16	10825293	10825908
chr16	10825945	10826339
chr16	10969551	10969899
chr16	11024729	11025417
chr16	11408246	11408698
chr16	11498307	11499439
chr16	11532625	11533123
chr16	11590136	11590735
chr16	13191163	13191921
chr16	14374525	14374850
chr16	14409015	14409680
chr16	15195079	15196026
chr16	16866042	16866831
chr16	17382301	17382778
chr16	17838164	17838664
chr16	17882420	17882859
chr16	18083342	18084281
chr16	18395219	18395425
chr16	20521893	20522258
chr16	20970770	20971609
chr16	21781399	21781823
chr16	22564361	22565115
chr16	22984110	22985087
chr16	23027510	23027896
chr16	23029123	23029474
chr16	23039223	23039889
chr16	23151384	23152001
chr16	23199016	23199614
chr16	23423239	23424415
chr16	24878123	24878461
chr16	25015760	25016990
chr16	25088113	25088743
chr16	26082749	26083493
chr16	26095676	26096461
chr16	26169316	26169954
chr16	26462861	26463702
chr16	30512574	30513170
chr16	30513391	30514239
chr16	30559387	30560254
chr16	30687623	30688475
chr16	30694153	30694616
chr16	30735406	30735967
chr16	30797996	30798755
chr16	30964548	30965559
chr16	30973509	30973935
chr16	31411048	31411534
chr16	31452085	31452945
chr16	31454099	31454549
chr16	31926093	31927261
chr16	32068661	32069419
chr16	32312377	32313993
chr16	32551432	32552019
chr16	32798744	32799272
chr16	32814746	32815767
chr16	32816153	32816585
chr16	32873494	32873878
chr16	33853206	33853828
chr16	34861669	34862617
chr16	36127775	36128773
chr16	36596642	36597584
chr16	36606021	36606784
chr16	36707887	36708606
chr16	37812289	37813099
chr16	38423496	38424439
chr16	38432940	38433578
chr16	38434570	38435271
chr16	38468214	38469149
chr16	41565479	41565850
chr16	43431794	43432611
chr16	43464164	43465369
chr16	44136335	44137267
chr16	44223602	44224349
chr16	45079143	45080302
chr16	45329368	45330239
chr16	45870708	45871867
chr16	45873520	45873975
chr16	45893004	45893596
chr16	45893887	45894442
chr16	46840774	46841748
chr16	48215035	48215519
chr16	48420427	48420763
chr16	50010398	50011186
chr16	50751782	50752792
chr16	50753400	50754241
chr16	52104204	52105072
chr16	52319432	52319706
chr16	55523050	55524111
chr16	57130988	57131556
chr16	58623088	58623764
chr16	59130951	59131290
chr16	59141265	59141598
chr16	70340494	70341095
chr16	77499746	77501026
chr16	78275053	78275481
chr16	80523238	80523962
chr16	85157973	85158817
chr16	88562615	88563937
chr16	89894897	89895806
chr16	90183672	90184010
chr16	91942237	91942850
chr16	91962348	91963528
chr16	92038071	92038664
chr16	92039381	92039959
chr16	93125287	93125912
chr16	93906189	93907449
chr16	94080318	94080695
chr16	94082144	94082431
chr16	94084748	94086028
chr16	94097899	94098596
chr16	94601258	94602237
chr16	97685841	97686447
chr16	97726407	97727058
chr16	97761933	97762308
chr17	4779220	4779527
chr17	4974750	4975359
chr17	5006955	5007845
chr17	5086093	5086483
chr17	5220929	5221996
chr17	6754458	6754838
chr17	6768019	6769032
chr17	8135973	8136492
chr17	8290150	8291259
chr17	10138608	10139425
chr17	10478603	10479880
chr17	11722022	11722827
chr17	13682610	13683108
chr17	13920710	13921388
chr17	14730601	14731239
chr17	25085016	25085639
chr17	26115518	26116874
chr17	26383128	26383997
chr17	26420837	26421292
chr17	26422470	26423077
chr17	26504189	26504841
chr17	26616670	26617267
chr17	26618650	26619039
chr17	26678233	26678828
chr17	26753697	26754038
chr17	27547381	27547988
chr17	27945730	27946560
chr17	27964700	27965934
chr17	27993910	27994685
chr17	28087591	28088091
chr17	28128338	28128672
chr17	28130672	28131211
chr17	28419714	28421124
chr17	28516072	28516379
chr17	28628324	28629164
chr17	28825118	28825859
chr17	29438513	29438941
chr17	29455414	29455811
chr17	29595874	29596779
chr17	31077634	31078203
chr17	31598571	31599113
chr17	31655554	31655934
chr17	31747659	31748729
chr17	31789895	31791297
chr17	31808135	31809018
chr17	31833870	31835202
chr17	31982561	31983429
chr17	32114600	32115022
chr17	33503622	33504505
chr17	33779155	33780084
chr17	34098845	34100505
chr17	34944560	34944835
chr17	34964625	34965306
chr17	35524502	35525222
chr17	35649403	35650029
chr17	35710862	35711289
chr17	35716049	35716683
chr17	35804003	35804615
chr17	35812814	35813843
chr17	35903596	35904197
chr17	42576737	42577471
chr17	42938628	42939268
chr17	43249625	43250305
chr17	43337802	43338198
chr17	43557337	43558293
chr17	43719398	43720046
chr17	44300319	44301279
chr17	44789022	44789848
chr17	45812552	45813196
chr17	45997070	45997563
chr17	46060474	46060838
chr17	46210529	46211117
chr17	47059843	47060600
chr17	47441521	47442158
chr17	47450422	47450775
chr17	47452897	47453457
chr17	47464449	47465066
chr17	47484349	47485532
chr17	47518114	47518839
chr17	47748620	47749586
chr17	47899129	47899609
chr17	48571306	48572251
chr17	53845652	53846820
chr17	53874453	53875120
chr17	55996172	55996874
chr17	56279766	56280303
chr17	62574569	62575269
chr17	62681901	62682336
chr17	62685248	62685847
chr17	62961429	62962466
chr17	64617664	64618449
chr17	65701552	65702696
chr17	66471530	66471861
chr17	66537399	66537997
chr17	70999383	70999709
chr17	71097242	71097745
chr17	71106417	71106824
chr17	71480183	71480383
chr17	71483474	71484331
chr17	71803141	71804766
chr17	71980684	71981323
chr17	73226036	73226586
chr17	78279857	78280498
chr17	78315684	78316449
chr17	78582362	78582952
chr17	78953221	78953963
chr17	80008639	80009306
chr17	80756184	80756622
chr17	81383443	81384093
chr17	84468948	84469182
chr17	86334989	86335590
chr17	86400033	86400572
chr17	87050405	87051269
chr17	87226144	87226891
chr17	87291979	87292421
chr17	87339142	87339646
chr17	87364067	87364610
chr17	88297425	88298273
chr17	89033366	89034452
chr17	89082868	89083518
chr18	4088001	4088918
chr18	4119988	4120773
chr18	4793548	4794206
chr18	8914907	8915371
chr18	11621231	11621712
chr18	12881118	12881917
chr18	14017079	14017934
chr18	14861556	14862554
chr18	15627771	15628204
chr18	17520407	17520955
chr18	20459058	20459759
chr18	20713140	20713919
chr18	20772975	20773996
chr18	21215171	21215772
chr18	21247647	21248640
chr18	23806433	23806767
chr18	23985344	23985854
chr18	23986124	23986434
chr18	24837844	24838858
chr18	31925694	31926158
chr18	32153108	32154058
chr18	33377559	33378847
chr18	33849231	33850130
chr18	34113637	34114132
chr18	34558445	34559008
chr18	34673101	34674053
chr18	34901155	34902634
chr18	35021744	35022955
chr18	35043439	35043756
chr18	35240296	35240779
chr18	35677000	35677892
chr18	35738616	35738816
chr18	35844362	35845374
chr18	36310660	36311214
chr18	36377468	36377889
chr18	36414965	36417165
chr18	36441245	36442178
chr18	36663719	36664496
chr18	36698382	36698967
chr18	38907512	38908161
chr18	39359244	39360439
chr18	43374703	43375112
chr18	45537099	45537668
chr18	46325100	46325751
chr18	46483958	46484420
chr18	46721878	46722423
chr18	50058604	50059530
chr18	50096459	50097245
chr18	50097517	50098259
chr18	51300275	51300746
chr18	54634082	54634413
chr18	55002210	55002440
chr18	55491911	55492805
chr18	56688494	56688923
chr18	58071341	58071691
chr18	58081380	58082326
chr18	60613259	60614024
chr18	60729359	60730916
chr18	60752194	60752635
chr18	61096232	61097021
chr18	61416023	61416363
chr18	61446800	61447388
chr18	61447620	61449056
chr18	62337522	62338197
chr18	64692662	64693010
chr18	64850034	64851197
chr18	65165317	65165944
chr18	65170819	65171176
chr18	65631945	65633076
chr18	67577660	67578218
chr18	69521311	69522091
chr18	70643729	70645393
chr18	74392797	74393401
chr18	75343917	75344646
chr18	75494711	75495883
chr18	75586013	75586507
chr18	75653266	75653888
chr18	75681054	75681555
chr18	75817570	75818319
chr18	75955713	75956320
chr18	77011903	77012481
chr18	78188706	78189539
chr18	79026321	79027504
chr18	80408807	80409349
chr18	82145564	82145880
chr18	82650329	82650689
chr18	83257325	83258358
chr18	84893785	84894305
chr18	88505490	88505795
chr19	3321670	3322113
chr19	3842429	3843294
chr19	3968927	3969236
chr19	4326231	4326809
chr19	4820408	4821336
chr19	4896815	4897773
chr19	5016217	5017284
chr19	5740431	5740892
chr19	5781692	5781974
chr19	5809940	5811144
chr19	5812127	5812656
chr19	5824266	5824908
chr19	5831524	5832419
chr19	5834482	5835126
chr19	5835514	5835740
chr19	5835903	5836242
chr19	5842798	5843035
chr19	5848240	5848854
chr19	5849356	5849703
chr19	5928330	5928729
chr19	5940099	5940870
chr19	6270009	6270479
chr19	6290918	6292266
chr19	6871536	6872526
chr19	6908136	6908607
chr19	7072105	7073082
chr19	7178874	7179588
chr19	7236243	7236526
chr19	7265122	7265426
chr19	7302139	7303015
chr19	7309897	7310665
chr19	8982979	8983852
chr19	9023180	9023620
chr19	9027751	9028401
chr19	9860858	9861162
chr19	9978628	9979420
chr19	11977348	11977976
chr19	12003769	12004083
chr19	12004652	12005024
chr19	12463710	12464581
chr19	16177377	16177862
chr19	17436523	17437330
chr19	17715555	17716036
chr19	21583535	21583972
chr19	23133055	23133917
chr19	25036958	25037785
chr19	25187710	25188503
chr19	25198423	25198878
chr19	25253326	25254192
chr19	25297427	25297803
chr19	25447373	25447952
chr19	25863131	25863946
chr19	25922956	25923347
chr19	26604272	26605414
chr19	26708600	26709547
chr19	26934100	26934850
chr19	27254908	27255727
chr19	27370998	27371324
chr19	27395671	27396528
chr19	27783188	27783604
chr19	28117270	28117768
chr19	28171863	28172902
chr19	28182350	28183162
chr19	28347452	28348041
chr19	28385108	28385843
chr19	28588363	28588653
chr19	28621521	28622592
chr19	28649626	28650097
chr19	28753443	28753718
chr19	29271125	29271615
chr19	29356376	29356867
chr19	29637110	29637913
chr19	29656084	29656564
chr19	30095710	30095997
chr19	30096181	30096831
chr19	31048491	31048957
chr19	31132713	31133083
chr19	32276540	32277385
chr19	32346077	32346845
chr19	32349154	32349764
chr19	32587824	32588255
chr19	34551906	34552526
chr19	34714071	34714791
chr19	34748899	34749497
chr19	36132945	36133421
chr19	37074235	37075369
chr19	37078206	37078597
chr19	37342374	37342695
chr19	38627310	38627899
chr19	38644790	38645802
chr19	40404207	40404949
chr19	41339299	41339937
chr19	41474547	41475400
chr19	41792268	41792559
chr19	41967690	41968630
chr19	42520800	42521100
chr19	43475272	43476205
chr19	43896628	43897133
chr19	46470371	46471335
chr19	46483799	46485194
chr19	46507890	46508343
chr19	46641583	46642703
chr19	46646014	46646746
chr19	46823701	46824444
chr19	46857480	46858130
chr19	47436180	47436771
chr19	47484326	47484889
chr19	47491727	47492541
chr19	47513230	47514071
chr19	47929212	47930057
chr19	48864198	48865237
chr19	52998690	52999347
chr19	53208070	53208542
chr19	53217871	53218490
chr19	53251223	53251589
chr19	53793022	53794065
chr19	55110428	55111145
chr19	55119626	55120264
chr19	55548176	55548684
chr19	55580296	55581311
chr19	55732752	55733488
chr19	55846005	55846834
chr19	56122163	56122956
chr19	56424583	56425497
chr19	56425655	56426009
chr19	56742131	56742451
chr19	56887929	56888486
chr19	57132299	57132815
chr19	57189498	57191028
chr19	57272846	57273675
chr19	57274363	57275780
chr19	57282914	57283807
chr19	59184081	59184630
chr2	3729616	3730174
chr2	3908155	3908834
chr2	4549451	4550543
chr2	5286398	5287446
chr2	5372967	5373482
chr2	5407426	5408000
chr2	6075047	6075804
chr2	6080244	6080570
chr2	6099055	6099496
chr2	6145820	6146121
chr2	11181313	11182038
chr2	11375893	11376533
chr2	11377214	11377856
chr2	11429530	11430188
chr2	13398654	13399584
chr2	13676247	13676685
chr2	14341488	14342976
chr2	16452803	16453225
chr2	16860262	16860707
chr2	17778127	17778521
chr2	19560062	19561017
chr2	19646625	19647458
chr2	21234770	21235508
chr2	22029291	22029784
chr2	24103738	24104211
chr2	24469211	24469720
chr2	25266660	25267160
chr2	25469251	25470205
chr2	25541542	25542111
chr2	25564889	25565290
chr2	26117009	26117334
chr2	26341579	26343223
chr2	26411101	26411614
chr2	27304545	27305371
chr2	28432932	28434007
chr2	29716332	29717325
chr2	30140833	30141065
chr2	30197852	30198652
chr2	30242607	30243301
chr2	30600209	30600830
chr2	30695846	30696180
chr2	30918532	30919405
chr2	31024826	31026095
chr2	31163168	31164408
chr2	31935263	31935602
chr2	31953706	31954280
chr2	31954549	31955364
chr2	31963673	31964118
chr2	31972626	31973186
chr2	32179502	32180036
chr2	32372390	32372965
chr2	32392224	32392829
chr2	32653782	32654344
chr2	32673463	32674113
chr2	32703844	32704770
chr2	32758644	32759019
chr2	32878448	32878998
chr2	33188722	33189901
chr2	33232665	33233353
chr2	34566326	34567381
chr2	35171485	35172812
chr2	35273523	35274453
chr2	35955340	35956091
chr2	37746734	37747130
chr2	37788334	37789487
chr2	38436734	38437382
chr2	38485992	38487084
chr2	38546193	38546983
chr2	48624158	48624589
chr2	50853827	50854463
chr2	50964196	50964681
chr2	51177622	51178195
chr2	57246794	57247602
chr2	57453879	57454841
chr2	58159914	58161437
chr2	58175577	58176445
chr2	58711340	58712627
chr2	59186308	59186673
chr2	59189763	59190728
chr2	59201473	59201995
chr2	59642853	59643505
chr2	59757246	59757668
chr2	59828765	59829772
chr2	59990309	59991027
chr2	60197011	60197221
chr2	60697740	60698835
chr2	60720152	60720916
chr2	65213915	65214220
chr2	67422933	67423373
chr2	68052558	68053013
chr2	68376600	68377194
chr2	68377300	68377905
chr2	68431335	68431982
chr2	69763287	69763962
chr2	70070017	70070387
chr2	70506104	70506865
chr2	71667130	71667429
chr2	71672985	71674248
chr2	71728429	71729323
chr2	71744719	71745599
chr2	71805224	71805738
chr2	72390016	72391532
chr2	73457321	73458248
chr2	74136156	74137218
chr2	75633497	75634319
chr2	75636464	75638173
chr2	75697374	75697789
chr2	76442099	76442586
chr2	76470418	76470936
chr2	76513067	76513717
chr2	76571241	76572004
chr2	76585354	76586090
chr2	77174641	77174852
chr2	77246968	77247461
chr2	77303163	77303467
chr2	77437301	77437679
chr2	79972428	79972844
chr2	84618794	84619347
chr2	85056041	85057267
chr2	90553842	90554389
chr2	90562272	90562707
chr2	90569103	90569753
chr2	90813217	90813944
chr2	91035369	91035952
chr2	91061871	91062605
chr2	91107262	91107904
chr2	91112690	91113095
chr2	92291831	92292095
chr2	96406863	96407414
chr2	97524324	97525002
chr2	103220903	103221546
chr2	104043987	104045027
chr2	104095584	104096955
chr2	104125757	104126087
chr2	104604578	104605274
chr2	110004787	110005183
chr2	110182363	110183381
chr2	110806654	110807407
chr2	112202933	112203703
chr2	115785811	115786340
chr2	117364026	117364639
chr2	117365473	117365943
chr2	117381400	117382549
chr2	118174928	118175505
chr2	118641276	118641712
chr2	118663437	118664503
chr2	118669358	118670362
chr2	118881132	118881668
chr2	119376996	119378086
chr2	119482288	119483047
chr2	121353409	121353662
chr2	122242008	122242507
chr2	122657965	122658367
chr2	124948602	124949442
chr2	124953095	124953643
chr2	124959410	124960551
chr2	124976021	124976501
chr2	125047125	125047763
chr2	125062722	125063018
chr2	125151851	125152933
chr2	125155745	125156009
chr2	125158703	125159219
chr2	125161240	125161515
chr2	125175913	125176329
chr2	125184233	125184626
chr2	125186287	125186522
chr2	125202032	125202379
chr2	125233456	125234019
chr2	125234975	125236393
chr2	126080168	126080702
chr2	126539845	126541204
chr2	126950976	126951610
chr2	127263640	127264525
chr2	127353433	127354414
chr2	127449553	127450536
chr2	127625668	127626266
chr2	127655011	127655372
chr2	127707535	127707951
chr2	128179692	128180560
chr2	129226786	129227050
chr2	130035835	130036387
chr2	130616446	130617346
chr2	130632557	130632950
chr2	130704241	130705073
chr2	130717985	130718651
chr2	130760815	130761474
chr2	130946043	130946517
chr2	131176642	131177129
chr2	131215793	131216659
chr2	131392781	131393379
chr2	131700664	131700899
chr2	132582272	132582821
chr2	132938990	132939654
chr2	132947213	132947493
chr2	135789164	135789519
chr2	136647826	136649215
chr2	137408510	137408894
chr2	137413463	137413997
chr2	137510758	137511148
chr2	138278048	138278865
chr2	138760351	138761069
chr2	139873908	139874643
chr2	144544769	144546426
chr2	144740636	144741254
chr2	145593633	145594258
chr2	145822114	145823611
chr2	145859250	145861081
chr2	145872301	145872627
chr2	148691032	148691532
chr2	150595789	150596344
chr2	150660224	150660986
chr2	150661059	150661794
chr2	150766363	150767023
chr2	151006691	151007135
chr2	151919323	151919788
chr2	151959292	151959822
chr2	151962592	151963048
chr2	152785552	152786572
chr2	152947171	152947963
chr2	152958338	152958578
chr2	153592153	153593259
chr2	155383201	155383524
chr2	156287111	156287540
chr2	156289663	156290413
chr2	156430038	156430360
chr2	156533270	156533619
chr2	156731944	156732757
chr2	157054522	157055289
chr2	157552395	157553044
chr2	157755783	157756330
chr2	158129769	158131155
chr2	158523022	158523680
chr2	158630903	158631430
chr2	160449053	160449523
chr2	164205977	164206608
chr2	164500477	164501046
chr2	164543606	164545022
chr2	164834579	164834965
chr2	165938337	165938983
chr2	165981402	165981740
chr2	166105797	166106460
chr2	166145916	166146218
chr2	167324214	167325123
chr2	167383591	167384371
chr2	167385512	167385759
chr2	167403158	167403675
chr2	167950558	167951299
chr2	168078589	168078938
chr2	168100202	168100513
chr2	168393026	168393886
chr2	168584785	168585340
chr2	168586430	168586952
chr2	169524123	169525832
chr2	170209161	170209850
chr2	170365076	170365731
chr2	170526644	170527081
chr2	172377024	172377837
chr2	172913997	172914982
chr2	172929948	172930601
chr2	172965243	172965802
chr2	173281568	173282114
chr2	173647177	173648061
chr2	173664651	173665480
chr2	173991869	173992652
chr2	173994512	173995222
chr2	179928964	179930319
chr2	180031127	180031904
chr2	180220217	180220646
chr2	180236591	180237573
chr2	180442347	180443046
chr2	180443906	180444533
chr2	180457858	180458180
chr2	180462508	180463250
chr2	181242609	181242876
chr2	181525629	181526073
[truncated: 1,381 more rows]

[truncated: 9 more sheets: Podo3 up, Podo3 down, Podo2 down, Podo2 up, Podo1 down, Pod1 up, PT1 down, PT1 up, PT2 up]
