# Supplementary material for: Single cell regulatory landscape of the mouse kidney highlights cellular differentiation programs and disease targets
Source: Nat Commun. 2021 Apr 15;12:2277. doi: 10.1038/s41467-021-22266-1 (PMC8050063; doi:10.1038/s41467-021-22266-1)
Supplement: Supplementary file 15 — Supplementary Data 12 [file 41467_2021_22266_MOESM15_ESM.xlsx]

## Sheet: CM1 down
# GREAT version 4.0.4	Species assembly: mm10	Association rule: Basal+extension: 5000 bp upstream, 1000 bp downstream, 1000000 bp max extension, curated regulatory domains included
# Ontology summary statistics are provided in the footer.
#
# Ontology	ID	Desc	Rank	HyperP	HyperBonfP	HyperFdrQ	RegionFoldEnrich	ExpFgRegions	FgRegionsHit	BgRegionsHit	FgSetTermCov	TermCov	NumFgGenesHit	NumBgGenesHit	TotalGenes	FgRegionNames	BgRegionNames	FgGeneNames	BgGeneNames
Ensembl Genes	2701	Myo15	1	0.00158155	1	1	631.838	0.00158268	1	14	0.0294118	0.0714286	1	1	1	unnamed	unnamed,unnamed,unnamed,unnamed,unnamed,unnamed,unnamed,unnamed,unnamed,unnamed,unnamed,unnamed,unnamed,unnamed	Myo15	Myo15
Ensembl Genes	20407	Ripply2	2	0.00180729	1	1	552.859	0.00180878	1	16	0.0294118	0.0625	1	1	1	unnamed	unnamed,unnamed,unnamed,unnamed,unnamed,unnamed,unnamed,unnamed,unnamed,unnamed,unnamed,unnamed,unnamed,unnamed,unnamed,unnamed	Ripply2	Ripply2
Ensembl Genes	2737	Cenpv	3	0.00192014	1	1	520.337	0.00192183	1	17	0.0294118	0.0588235	1	1	1	unnamed	unnamed,unnamed,unnamed,unnamed,unnamed,unnamed,unnamed,unnamed,unnamed,unnamed,unnamed,unnamed,unnamed,unnamed,unnamed,unnamed,unnamed	Cenpv	Cenpv
Ensembl Genes	2702	Alkbh5	4	0.00203298	1	1	491.43	0.00203488	1	18	0.0294118	0.0555556	1	1	1	unnamed	unnamed,unnamed,unnamed,unnamed,unnamed,unnamed,unnamed,unnamed,unnamed,unnamed,unnamed,unnamed,unnamed,unnamed,unnamed,unnamed,unnamed,unnamed	Alkbh5	Alkbh5
Ensembl Genes	2736	Pigl	4	0.00203298	1	1	491.43	0.00203488	1	18	0.0294118	0.0555556	1	1	1	unnamed	unnamed,unnamed,unnamed,unnamed,unnamed,unnamed,unnamed,unnamed,unnamed,unnamed,unnamed,unnamed,unnamed,unnamed,unnamed,unnamed,unnamed,unnamed	Pigl	Pigl
Ensembl Genes	19627	Tmem123	6	0.00214581	1	1	465.565	0.00214793	1	19	0.0294118	0.0526316	1	1	1	unnamed	unnamed,unnamed,unnamed,unnamed,unnamed,unnamed,unnamed,unnamed,unnamed,unnamed,unnamed,unnamed,unnamed,unnamed,unnamed,unnamed,unnamed,unnamed,unnamed	Tmem123	Tmem123
Ensembl Genes	19628	Birc2	7	0.0028225	1	1	353.829	0.00282622	1	25	0.0294118	0.04	1	1	1	unnamed	unnamed,unnamed,unnamed,unnamed,unnamed,unnamed,unnamed,unnamed,unnamed,unnamed,unnamed,unnamed,unnamed,unnamed,unnamed,unnamed,unnamed,unnamed,unnamed,unnamed,unnamed,unnamed,unnamed,unnamed,unnamed	Birc2	Birc2
Ensembl Genes	4800	Eef1e1	8	0.00316068	1	1	315.919	0.00316537	1	28	0.0294118	0.0357143	1	1	1	unnamed	unnamed,unnamed,unnamed,unnamed,unnamed,unnamed,unnamed,unnamed,unnamed,unnamed,unnamed,unnamed,unnamed,unnamed,unnamed,unnamed,unnamed,unnamed,unnamed,unnamed,unnamed,unnamed,unnamed,unnamed,unnamed,unnamed,unnamed,unnamed	Eef1e1	Eef1e1
Ensembl Genes	19462	Gan	9	0.00372407	1	1	268.053	0.00373061	1	33	0.0294118	0.030303	1	1	1	unnamed	unnamed,unnamed,unnamed,unnamed,unnamed,unnamed,unnamed,unnamed,unnamed,unnamed,unnamed,unnamed,unnamed,unnamed,unnamed,unnamed,unnamed,unnamed,unnamed,unnamed,unnamed,unnamed,unnamed,unnamed,unnamed,unnamed,unnamed,unnamed,unnamed,unnamed,unnamed,unnamed,unnamed	Gan	Gan
Ensembl Genes	20406	Snap91	10	0.00383671	1	1	260.169	0.00384366	1	34	0.0294118	0.0294118	1	1	1	unnamed	unnamed,unnamed,unnamed,unnamed,unnamed,unnamed,unnamed,unnamed,unnamed,unnamed,unnamed,unnamed,unnamed,unnamed,unnamed,unnamed,unnamed,unnamed,unnamed,unnamed,unnamed,unnamed,unnamed,unnamed,unnamed,unnamed,unnamed,unnamed,unnamed,unnamed,unnamed,unnamed,unnamed,unnamed	Snap91	Snap91
Ensembl Genes	14982	Tbx5	11	0.00406195	1	1	245.715	0.00406976	1	36	0.0294118	0.0277778	1	1	1	unnamed	unnamed,unnamed,unnamed,unnamed,unnamed,unnamed,unnamed,unnamed,unnamed,unnamed,unnamed,unnamed,unnamed,unnamed,unnamed,unnamed,unnamed,unnamed,unnamed,unnamed,unnamed,unnamed,unnamed,unnamed,unnamed,unnamed,unnamed,unnamed,unnamed,unnamed,unnamed,unnamed,unnamed,unnamed,unnamed,unnamed	Tbx5	Tbx5
Ensembl Genes	15974	Add2	11	0.00406195	1	1	245.715	0.00406976	1	36	0.0294118	0.0277778	1	1	1	unnamed	unnamed,unnamed,unnamed,unnamed,unnamed,unnamed,unnamed,unnamed,unnamed,unnamed,unnamed,unnamed,unnamed,unnamed,unnamed,unnamed,unnamed,unnamed,unnamed,unnamed,unnamed,unnamed,unnamed,unnamed,unnamed,unnamed,unnamed,unnamed,unnamed,unnamed,unnamed,unnamed,unnamed,unnamed,unnamed,unnamed	Add2	Add2
Ensembl Genes	3222	Tmem100	13	0.00451229	1	1	221.143	0.00452195	1	40	0.0294118	0.025	1	1	1	unnamed	unnamed,unnamed,unnamed,unnamed,unnamed,unnamed,unnamed,unnamed,unnamed,unnamed,unnamed,unnamed,unnamed,unnamed,unnamed,unnamed,unnamed,unnamed,unnamed,unnamed,unnamed,unnamed,unnamed,unnamed,unnamed,unnamed,unnamed,unnamed,unnamed,unnamed,unnamed,unnamed,unnamed,unnamed,unnamed,unnamed,unnamed,unnamed,unnamed,unnamed	Tmem100	Tmem100
Ensembl Genes	10045	Pter	13	0.00451229	1	1	221.143	0.00452195	1	40	0.0294118	0.025	1	1	1	unnamed	unnamed,unnamed,unnamed,unnamed,unnamed,unnamed,unnamed,unnamed,unnamed,unnamed,unnamed,unnamed,unnamed,unnamed,unnamed,unnamed,unnamed,unnamed,unnamed,unnamed,unnamed,unnamed,unnamed,unnamed,unnamed,unnamed,unnamed,unnamed,unnamed,unnamed,unnamed,unnamed,unnamed,unnamed,unnamed,unnamed,unnamed,unnamed,unnamed,unnamed	Pter	Pter
Ensembl Genes	16330	Prmt8	15	0.00484991	1	1	205.715	0.0048611	1	43	0.0294118	0.0232558	1	1	1	unnamed	unnamed,unnamed,unnamed,unnamed,unnamed,unnamed,unnamed,unnamed,unnamed,unnamed,unnamed,unnamed,unnamed,unnamed,unnamed,unnamed,unnamed,unnamed,unnamed,unnamed,unnamed,unnamed,unnamed,unnamed,unnamed,unnamed,unnamed,unnamed,unnamed,unnamed,unnamed,unnamed,unnamed,unnamed,unnamed,unnamed,unnamed,unnamed,unnamed,unnamed,unnamed,unnamed,unnamed	Prmt8	Prmt8
Ensembl Genes	3223	Gm45716	16	0.00529991	1	1	188.207	0.00531329	1	47	0.0294118	0.0212766	1	1	1	unnamed	unnamed,unnamed,unnamed,unnamed,unnamed,unnamed,unnamed,unnamed,unnamed,unnamed,unnamed,unnamed,unnamed,unnamed,unnamed,unnamed,unnamed,unnamed,unnamed,unnamed,unnamed,unnamed,unnamed,unnamed,unnamed,unnamed,unnamed,unnamed,unnamed,unnamed,unnamed,unnamed,unnamed,unnamed,unnamed,unnamed,unnamed,unnamed,unnamed,unnamed,unnamed,unnamed,unnamed,unnamed,unnamed,unnamed,unnamed	Gm45716	Gm45716
Ensembl Genes	10044	Mindy3	17	0.00541237	1	1	184.286	0.00542634	1	48	0.0294118	0.0208333	1	1	1	unnamed	unnamed,unnamed,unnamed,unnamed,unnamed,unnamed,unnamed,unnamed,unnamed,unnamed,unnamed,unnamed,unnamed,unnamed,unnamed,unnamed,unnamed,unnamed,unnamed,unnamed,unnamed,unnamed,unnamed,unnamed,unnamed,unnamed,unnamed,unnamed,unnamed,unnamed,unnamed,unnamed,unnamed,unnamed,unnamed,unnamed,unnamed,unnamed,unnamed,unnamed,unnamed,unnamed,unnamed,unnamed,unnamed,unnamed,unnamed,unnamed	Mindy3	Mindy3
Ensembl Genes	4151	Sptb	18	0.00608692	1	1	163.81	0.00610464	1	54	0.0294118	0.0185185	1	1	1	unnamed	unnamed,unnamed,unnamed,unnamed,unnamed,unnamed,unnamed,unnamed,unnamed,unnamed,unnamed,unnamed,unnamed,unnamed,unnamed,unnamed,unnamed,unnamed,unnamed,unnamed,unnamed,unnamed,unnamed,unnamed,unnamed,unnamed,unnamed,unnamed,unnamed,unnamed,unnamed,unnamed,unnamed,unnamed,unnamed,unnamed,unnamed,unnamed,unnamed,unnamed,unnamed,unnamed,unnamed,unnamed,unnamed,unnamed,unnamed,unnamed,unnamed,unnamed…	Sptb	Sptb
Ensembl Genes	3103	Spaca3	19	0.0061993	1	1	160.832	0.00621768	1	55	0.0294118	0.0181818	1	1	1	unnamed	unnamed,unnamed,unnamed,unnamed,unnamed,unnamed,unnamed,unnamed,unnamed,unnamed,unnamed,unnamed,unnamed,unnamed,unnamed,unnamed,unnamed,unnamed,unnamed,unnamed,unnamed,unnamed,unnamed,unnamed,unnamed,unnamed,unnamed,unnamed,unnamed,unnamed,unnamed,unnamed,unnamed,unnamed,unnamed,unnamed,unnamed,unnamed,unnamed,unnamed,unnamed,unnamed,unnamed,unnamed,unnamed,unnamed,unnamed,unnamed,unnamed,unnamed…	Spaca3	Spaca3
Ensembl Genes	15975	Tgfa	20	0.00698562	1	1	142.673	0.00700903	1	62	0.0294118	0.016129	1	1	1	unnamed	unnamed,unnamed,unnamed,unnamed,unnamed,unnamed,unnamed,unnamed,unnamed,unnamed,unnamed,unnamed,unnamed,unnamed,unnamed,unnamed,unnamed,unnamed,unnamed,unnamed,unnamed,unnamed,unnamed,unnamed,unnamed,unnamed,unnamed,unnamed,unnamed,unnamed,unnamed,unnamed,unnamed,unnamed,unnamed,unnamed,unnamed,unnamed,unnamed,unnamed,unnamed,unnamed,unnamed,unnamed,unnamed,unnamed,unnamed,unnamed,unnamed,unnamed…	Tgfa	Tgfa
Ensembl Genes	16329	Cracr2a	21	0.00721017	1	1	138.215	0.00723513	1	64	0.0294118	0.015625	1	1	1	unnamed	unnamed,unnamed,unnamed,unnamed,unnamed,unnamed,unnamed,unnamed,unnamed,unnamed,unnamed,unnamed,unnamed,unnamed,unnamed,unnamed,unnamed,unnamed,unnamed,unnamed,unnamed,unnamed,unnamed,unnamed,unnamed,unnamed,unnamed,unnamed,unnamed,unnamed,unnamed,unnamed,unnamed,unnamed,unnamed,unnamed,unnamed,unnamed,unnamed,unnamed,unnamed,unnamed,unnamed,unnamed,unnamed,unnamed,unnamed,unnamed,unnamed,unnamed…	Cracr2a	Cracr2a
Ensembl Genes	8853	Rit2	22	0.00732243	1	1	136.088	0.00734817	1	65	0.0294118	0.0153846	1	1	1	unnamed	unnamed,unnamed,unnamed,unnamed,unnamed,unnamed,unnamed,unnamed,unnamed,unnamed,unnamed,unnamed,unnamed,unnamed,unnamed,unnamed,unnamed,unnamed,unnamed,unnamed,unnamed,unnamed,unnamed,unnamed,unnamed,unnamed,unnamed,unnamed,unnamed,unnamed,unnamed,unnamed,unnamed,unnamed,unnamed,unnamed,unnamed,unnamed,unnamed,unnamed,unnamed,unnamed,unnamed,unnamed,unnamed,unnamed,unnamed,unnamed,unnamed,unnamed…	Rit2	Rit2
Ensembl Genes	9222	Skor2	23	0.00743468	1	1	134.026	0.00746122	1	66	0.0294118	0.0151515	1	1	1	unnamed	unnamed,unnamed,unnamed,unnamed,unnamed,unnamed,unnamed,unnamed,unnamed,unnamed,unnamed,unnamed,unnamed,unnamed,unnamed,unnamed,unnamed,unnamed,unnamed,unnamed,unnamed,unnamed,unnamed,unnamed,unnamed,unnamed,unnamed,unnamed,unnamed,unnamed,unnamed,unnamed,unnamed,unnamed,unnamed,unnamed,unnamed,unnamed,unnamed,unnamed,unnamed,unnamed,unnamed,unnamed,unnamed,unnamed,unnamed,unnamed,unnamed,unnamed…	Skor2	Skor2
Ensembl Genes	177	1500015O10Rik	24	0.00754691	1	1	132.026	0.00757427	1	67	0.0294118	0.0149254	1	1	1	unnamed	unnamed,unnamed,unnamed,unnamed,unnamed,unnamed,unnamed,unnamed,unnamed,unnamed,unnamed,unnamed,unnamed,unnamed,unnamed,unnamed,unnamed,unnamed,unnamed,unnamed,unnamed,unnamed,unnamed,unnamed,unnamed,unnamed,unnamed,unnamed,unnamed,unnamed,unnamed,unnamed,unnamed,unnamed,unnamed,unnamed,unnamed,unnamed,unnamed,unnamed,unnamed,unnamed,unnamed,unnamed,unnamed,unnamed,unnamed,unnamed,unnamed,unnamed…	1500015O10Rik	1500015O10Rik
Ensembl Genes	3891	Nt5c1b	25	0.00777134	1	1	128.199	0.00780037	1	69	0.0294118	0.0144928	1	1	1	unnamed	unnamed,unnamed,unnamed,unnamed,unnamed,unnamed,unnamed,unnamed,unnamed,unnamed,unnamed,unnamed,unnamed,unnamed,unnamed,unnamed,unnamed,unnamed,unnamed,unnamed,unnamed,unnamed,unnamed,unnamed,unnamed,unnamed,unnamed,unnamed,unnamed,unnamed,unnamed,unnamed,unnamed,unnamed,unnamed,unnamed,unnamed,unnamed,unnamed,unnamed,unnamed,unnamed,unnamed,unnamed,unnamed,unnamed,unnamed,unnamed,unnamed,unnamed…	Nt5c1b	Nt5c1b
Ensembl Genes	19996	Thy1	26	0.00799572	1	1	124.588	0.00802647	1	71	0.0294118	0.0140845	1	1	1	unnamed	unnamed,unnamed,unnamed,unnamed,unnamed,unnamed,unnamed,unnamed,unnamed,unnamed,unnamed,unnamed,unnamed,unnamed,unnamed,unnamed,unnamed,unnamed,unnamed,unnamed,unnamed,unnamed,unnamed,unnamed,unnamed,unnamed,unnamed,unnamed,unnamed,unnamed,unnamed,unnamed,unnamed,unnamed,unnamed,unnamed,unnamed,unnamed,unnamed,unnamed,unnamed,unnamed,unnamed,unnamed,unnamed,unnamed,unnamed,unnamed,unnamed,unnamed…	Thy1	Thy1
Ensembl Genes	3982	Snx13	27	0.00844433	1	1	117.943	0.00847866	1	75	0.0294118	0.0133333	1	1	1	unnamed	unnamed,unnamed,unnamed,unnamed,unnamed,unnamed,unnamed,unnamed,unnamed,unnamed,unnamed,unnamed,unnamed,unnamed,unnamed,unnamed,unnamed,unnamed,unnamed,unnamed,unnamed,unnamed,unnamed,unnamed,unnamed,unnamed,unnamed,unnamed,unnamed,unnamed,unnamed,unnamed,unnamed,unnamed,unnamed,unnamed,unnamed,unnamed,unnamed,unnamed,unnamed,unnamed,unnamed,unnamed,unnamed,unnamed,unnamed,unnamed,unnamed,unnamed…	Snx13	Snx13
Ensembl Genes	4750	Mylk4	28	0.00900482	1	1	110.572	0.00904391	1	80	0.0294118	0.0125	1	1	1	unnamed	unnamed,unnamed,unnamed,unnamed,unnamed,unnamed,unnamed,unnamed,unnamed,unnamed,unnamed,unnamed,unnamed,unnamed,unnamed,unnamed,unnamed,unnamed,unnamed,unnamed,unnamed,unnamed,unnamed,unnamed,unnamed,unnamed,unnamed,unnamed,unnamed,unnamed,unnamed,unnamed,unnamed,unnamed,unnamed,unnamed,unnamed,unnamed,unnamed,unnamed,unnamed,unnamed,unnamed,unnamed,unnamed,unnamed,unnamed,unnamed,unnamed,unnamed…	Mylk4	Mylk4
Ensembl Genes	9930	Add3	29	0.00911688	1	1	109.207	0.00915695	1	81	0.0294118	0.0123457	1	1	1	unnamed	unnamed,unnamed,unnamed,unnamed,unnamed,unnamed,unnamed,unnamed,unnamed,unnamed,unnamed,unnamed,unnamed,unnamed,unnamed,unnamed,unnamed,unnamed,unnamed,unnamed,unnamed,unnamed,unnamed,unnamed,unnamed,unnamed,unnamed,unnamed,unnamed,unnamed,unnamed,unnamed,unnamed,unnamed,unnamed,unnamed,unnamed,unnamed,unnamed,unnamed,unnamed,unnamed,unnamed,unnamed,unnamed,unnamed,unnamed,unnamed,unnamed,unnamed…	Add3	Add3
Ensembl Genes	14983	Rbm19	29	0.00911688	1	1	109.207	0.00915695	1	81	0.0294118	0.0123457	1	1	1	unnamed	unnamed,unnamed,unnamed,unnamed,unnamed,unnamed,unnamed,unnamed,unnamed,unnamed,unnamed,unnamed,unnamed,unnamed,unnamed,unnamed,unnamed,unnamed,unnamed,unnamed,unnamed,unnamed,unnamed,unnamed,unnamed,unnamed,unnamed,unnamed,unnamed,unnamed,unnamed,unnamed,unnamed,unnamed,unnamed,unnamed,unnamed,unnamed,unnamed,unnamed,unnamed,unnamed,unnamed,unnamed,unnamed,unnamed,unnamed,unnamed,unnamed,unnamed…	Rbm19	Rbm19
Ensembl Genes	4150	Plekhg3	31	0.00922893	1	1	107.875	0.00927	1	82	0.0294118	0.0121951	1	1	1	unnamed	unnamed,unnamed,unnamed,unnamed,unnamed,unnamed,unnamed,unnamed,unnamed,unnamed,unnamed,unnamed,unnamed,unnamed,unnamed,unnamed,unnamed,unnamed,unnamed,unnamed,unnamed,unnamed,unnamed,unnamed,unnamed,unnamed,unnamed,unnamed,unnamed,unnamed,unnamed,unnamed,unnamed,unnamed,unnamed,unnamed,unnamed,unnamed,unnamed,unnamed,unnamed,unnamed,unnamed,unnamed,unnamed,unnamed,unnamed,unnamed,unnamed,unnamed…	Plekhg3	Plekhg3
Ensembl Genes	18376	Fank1	32	0.009565	1	1	104.067	0.00960915	1	85	0.0294118	0.0117647	1	1	1	unnamed	unnamed,unnamed,unnamed,unnamed,unnamed,unnamed,unnamed,unnamed,unnamed,unnamed,unnamed,unnamed,unnamed,unnamed,unnamed,unnamed,unnamed,unnamed,unnamed,unnamed,unnamed,unnamed,unnamed,unnamed,unnamed,unnamed,unnamed,unnamed,unnamed,unnamed,unnamed,unnamed,unnamed,unnamed,unnamed,unnamed,unnamed,unnamed,unnamed,unnamed,unnamed,unnamed,unnamed,unnamed,unnamed,unnamed,unnamed,unnamed,unnamed,unnamed…	Fank1	Fank1
Ensembl Genes	9929	Xpnpep1	33	0.00978898	1	1	101.675	0.00983525	1	87	0.0294118	0.0114942	1	1	1	unnamed	unnamed,unnamed,unnamed,unnamed,unnamed,unnamed,unnamed,unnamed,unnamed,unnamed,unnamed,unnamed,unnamed,unnamed,unnamed,unnamed,unnamed,unnamed,unnamed,unnamed,unnamed,unnamed,unnamed,unnamed,unnamed,unnamed,unnamed,unnamed,unnamed,unnamed,unnamed,unnamed,unnamed,unnamed,unnamed,unnamed,unnamed,unnamed,unnamed,unnamed,unnamed,unnamed,unnamed,unnamed,unnamed,unnamed,unnamed,unnamed,unnamed,unnamed…	Xpnpep1	Xpnpep1
Ensembl Genes	6262	Osmr	34	0.01102	1	1	90.2626	0.0110788	1	98	0.0294118	0.0102041	1	1	1	unnamed	unnamed,unnamed,unnamed,unnamed,unnamed,unnamed,unnamed,unnamed,unnamed,unnamed,unnamed,unnamed,unnamed,unnamed,unnamed,unnamed,unnamed,unnamed,unnamed,unnamed,unnamed,unnamed,unnamed,unnamed,unnamed,unnamed,unnamed,unnamed,unnamed,unnamed,unnamed,unnamed,unnamed,unnamed,unnamed,unnamed,unnamed,unnamed,unnamed,unnamed,unnamed,unnamed,unnamed,unnamed,unnamed,unnamed,unnamed,unnamed,unnamed,unnamed…	Osmr	Osmr
Ensembl Genes	4973	Zcchc6	34	0.01102	1	1	90.2626	0.0110788	1	98	0.0294118	0.0102041	1	1	1	unnamed	unnamed,unnamed,unnamed,unnamed,unnamed,unnamed,unnamed,unnamed,unnamed,unnamed,unnamed,unnamed,unnamed,unnamed,unnamed,unnamed,unnamed,unnamed,unnamed,unnamed,unnamed,unnamed,unnamed,unnamed,unnamed,unnamed,unnamed,unnamed,unnamed,unnamed,unnamed,unnamed,unnamed,unnamed,unnamed,unnamed,unnamed,unnamed,unnamed,unnamed,unnamed,unnamed,unnamed,unnamed,unnamed,unnamed,unnamed,unnamed,unnamed,unnamed…	Zcchc6	Zcchc6
Ensembl Genes	8852	Pik3c3	36	0.0111319	1	1	89.3509	0.0111918	1	99	0.0294118	0.010101	1	1	1	unnamed	unnamed,unnamed,unnamed,unnamed,unnamed,unnamed,unnamed,unnamed,unnamed,unnamed,unnamed,unnamed,unnamed,unnamed,unnamed,unnamed,unnamed,unnamed,unnamed,unnamed,unnamed,unnamed,unnamed,unnamed,unnamed,unnamed,unnamed,unnamed,unnamed,unnamed,unnamed,unnamed,unnamed,unnamed,unnamed,unnamed,unnamed,unnamed,unnamed,unnamed,unnamed,unnamed,unnamed,unnamed,unnamed,unnamed,unnamed,unnamed,unnamed,unnamed…	Pik3c3	Pik3c3
Ensembl Genes	11646	Ncoa3	37	0.0115791	1	1	85.8809	0.011644	1	103	0.0294118	0.00970874	1	1	1	unnamed	unnamed,unnamed,unnamed,unnamed,unnamed,unnamed,unnamed,unnamed,unnamed,unnamed,unnamed,unnamed,unnamed,unnamed,unnamed,unnamed,unnamed,unnamed,unnamed,unnamed,unnamed,unnamed,unnamed,unnamed,unnamed,unnamed,unnamed,unnamed,unnamed,unnamed,unnamed,unnamed,unnamed,unnamed,unnamed,unnamed,unnamed,unnamed,unnamed,unnamed,unnamed,unnamed,unnamed,unnamed,unnamed,unnamed,unnamed,unnamed,unnamed,unnamed…	Ncoa3	Ncoa3
Ensembl Genes	18377	Adam12	38	0.0121379	1	1	81.905	0.0122093	1	108	0.0294118	0.00925926	1	1	1	unnamed	unnamed,unnamed,unnamed,unnamed,unnamed,unnamed,unnamed,unnamed,unnamed,unnamed,unnamed,unnamed,unnamed,unnamed,unnamed,unnamed,unnamed,unnamed,unnamed,unnamed,unnamed,unnamed,unnamed,unnamed,unnamed,unnamed,unnamed,unnamed,unnamed,unnamed,unnamed,unnamed,unnamed,unnamed,unnamed,unnamed,unnamed,unnamed,unnamed,unnamed,unnamed,unnamed,unnamed,unnamed,unnamed,unnamed,unnamed,unnamed,unnamed,unnamed…	Adam12	Adam12
Ensembl Genes	19463	Cmip	39	0.0123613	1	1	80.4158	0.0124354	1	110	0.0294118	0.00909091	1	1	1	unnamed	unnamed,unnamed,unnamed,unnamed,unnamed,unnamed,unnamed,unnamed,unnamed,unnamed,unnamed,unnamed,unnamed,unnamed,unnamed,unnamed,unnamed,unnamed,unnamed,unnamed,unnamed,unnamed,unnamed,unnamed,unnamed,unnamed,unnamed,unnamed,unnamed,unnamed,unnamed,unnamed,unnamed,unnamed,unnamed,unnamed,unnamed,unnamed,unnamed,unnamed,unnamed,unnamed,unnamed,unnamed,unnamed,unnamed,unnamed,unnamed,unnamed,unnamed…	Cmip	Cmip
Ensembl Genes	3983	Ahr	40	0.0125847	1	1	78.9798	0.0126615	1	112	0.0294118	0.00892857	1	1	1	unnamed	unnamed,unnamed,unnamed,unnamed,unnamed,unnamed,unnamed,unnamed,unnamed,unnamed,unnamed,unnamed,unnamed,unnamed,unnamed,unnamed,unnamed,unnamed,unnamed,unnamed,unnamed,unnamed,unnamed,unnamed,unnamed,unnamed,unnamed,unnamed,unnamed,unnamed,unnamed,unnamed,unnamed,unnamed,unnamed,unnamed,unnamed,unnamed,unnamed,unnamed,unnamed,unnamed,unnamed,unnamed,unnamed,unnamed,unnamed,unnamed,unnamed,unnamed…	Ahr	Ahr
Ensembl Genes	10920	Commd9	40	0.0125847	1	1	78.9798	0.0126615	1	112	0.0294118	0.00892857	1	1	1	unnamed	unnamed,unnamed,unnamed,unnamed,unnamed,unnamed,unnamed,unnamed,unnamed,unnamed,unnamed,unnamed,unnamed,unnamed,unnamed,unnamed,unnamed,unnamed,unnamed,unnamed,unnamed,unnamed,unnamed,unnamed,unnamed,unnamed,unnamed,unnamed,unnamed,unnamed,unnamed,unnamed,unnamed,unnamed,unnamed,unnamed,unnamed,unnamed,unnamed,unnamed,unnamed,unnamed,unnamed,unnamed,unnamed,unnamed,unnamed,unnamed,unnamed,unnamed…	Commd9	Commd9
Ensembl Genes	4801	Slc35b3	42	0.0129196	1	1	76.9194	0.0130006	1	115	0.0294118	0.00869565	1	1	1	unnamed	unnamed,unnamed,unnamed,unnamed,unnamed,unnamed,unnamed,unnamed,unnamed,unnamed,unnamed,unnamed,unnamed,unnamed,unnamed,unnamed,unnamed,unnamed,unnamed,unnamed,unnamed,unnamed,unnamed,unnamed,unnamed,unnamed,unnamed,unnamed,unnamed,unnamed,unnamed,unnamed,unnamed,unnamed,unnamed,unnamed,unnamed,unnamed,unnamed,unnamed,unnamed,unnamed,unnamed,unnamed,unnamed,unnamed,unnamed,unnamed,unnamed,unnamed…	Slc35b3	Slc35b3
Ensembl Genes	176	Nck2	43	0.0132545	1	1	74.9639	0.0133398	1	118	0.0294118	0.00847458	1	1	1	unnamed	unnamed,unnamed,unnamed,unnamed,unnamed,unnamed,unnamed,unnamed,unnamed,unnamed,unnamed,unnamed,unnamed,unnamed,unnamed,unnamed,unnamed,unnamed,unnamed,unnamed,unnamed,unnamed,unnamed,unnamed,unnamed,unnamed,unnamed,unnamed,unnamed,unnamed,unnamed,unnamed,unnamed,unnamed,unnamed,unnamed,unnamed,unnamed,unnamed,unnamed,unnamed,unnamed,unnamed,unnamed,unnamed,unnamed,unnamed,unnamed,unnamed,unnamed…	Nck2	Nck2
Ensembl Genes	3104	Asic2	44	0.0138123	1	1	71.9166	0.013905	1	123	0.0294118	0.00813008	1	1	1	unnamed	unnamed,unnamed,unnamed,unnamed,unnamed,unnamed,unnamed,unnamed,unnamed,unnamed,unnamed,unnamed,unnamed,unnamed,unnamed,unnamed,unnamed,unnamed,unnamed,unnamed,unnamed,unnamed,unnamed,unnamed,unnamed,unnamed,unnamed,unnamed,unnamed,unnamed,unnamed,unnamed,unnamed,unnamed,unnamed,unnamed,unnamed,unnamed,unnamed,unnamed,unnamed,unnamed,unnamed,unnamed,unnamed,unnamed,unnamed,unnamed,unnamed,unnamed…	Asic2	Asic2
Ensembl Genes	19788	Bbs9	44	0.0138123	1	1	71.9166	0.013905	1	123	0.0294118	0.00813008	1	1	1	unnamed	unnamed,unnamed,unnamed,unnamed,unnamed,unnamed,unnamed,unnamed,unnamed,unnamed,unnamed,unnamed,unnamed,unnamed,unnamed,unnamed,unnamed,unnamed,unnamed,unnamed,unnamed,unnamed,unnamed,unnamed,unnamed,unnamed,unnamed,unnamed,unnamed,unnamed,unnamed,unnamed,unnamed,unnamed,unnamed,unnamed,unnamed,unnamed,unnamed,unnamed,unnamed,unnamed,unnamed,unnamed,unnamed,unnamed,unnamed,unnamed,unnamed,unnamed…	Bbs9	Bbs9
Ensembl Genes	6263	Lifr	46	0.0139239	1	1	71.3366	0.0140181	1	124	0.0294118	0.00806452	1	1	1	unnamed	unnamed,unnamed,unnamed,unnamed,unnamed,unnamed,unnamed,unnamed,unnamed,unnamed,unnamed,unnamed,unnamed,unnamed,unnamed,unnamed,unnamed,unnamed,unnamed,unnamed,unnamed,unnamed,unnamed,unnamed,unnamed,unnamed,unnamed,unnamed,unnamed,unnamed,unnamed,unnamed,unnamed,unnamed,unnamed,unnamed,unnamed,unnamed,unnamed,unnamed,unnamed,unnamed,unnamed,unnamed,unnamed,unnamed,unnamed,unnamed,unnamed,unnamed…	Lifr	Lifr
Ensembl Genes	20220	Rplp1	47	0.0142584	1	1	69.6515	0.0143572	1	127	0.0294118	0.00787402	1	1	1	unnamed	unnamed,unnamed,unnamed,unnamed,unnamed,unnamed,unnamed,unnamed,unnamed,unnamed,unnamed,unnamed,unnamed,unnamed,unnamed,unnamed,unnamed,unnamed,unnamed,unnamed,unnamed,unnamed,unnamed,unnamed,unnamed,unnamed,unnamed,unnamed,unnamed,unnamed,unnamed,unnamed,unnamed,unnamed,unnamed,unnamed,unnamed,unnamed,unnamed,unnamed,unnamed,unnamed,unnamed,unnamed,unnamed,unnamed,unnamed,unnamed,unnamed,unnamed…	Rplp1	Rplp1
Ensembl Genes	19501	Foxl1	48	0.0144814	1	1	68.5716	0.0145833	1	129	0.0294118	0.00775194	1	1	1	unnamed	unnamed,unnamed,unnamed,unnamed,unnamed,unnamed,unnamed,unnamed,unnamed,unnamed,unnamed,unnamed,unnamed,unnamed,unnamed,unnamed,unnamed,unnamed,unnamed,unnamed,unnamed,unnamed,unnamed,unnamed,unnamed,unnamed,unnamed,unnamed,unnamed,unnamed,unnamed,unnamed,unnamed,unnamed,unnamed,unnamed,unnamed,unnamed,unnamed,unnamed,unnamed,unnamed,unnamed,unnamed,unnamed,unnamed,unnamed,unnamed,unnamed,unnamed…	Foxl1	Foxl1
Ensembl Genes	3890	Osr1	49	0.0149271	1	1	66.5093	0.0150355	1	133	0.0294118	0.0075188	1	1	1	unnamed	unnamed,unnamed,unnamed,unnamed,unnamed,unnamed,unnamed,unnamed,unnamed,unnamed,unnamed,unnamed,unnamed,unnamed,unnamed,unnamed,unnamed,unnamed,unnamed,unnamed,unnamed,unnamed,unnamed,unnamed,unnamed,unnamed,unnamed,unnamed,unnamed,unnamed,unnamed,unnamed,unnamed,unnamed,unnamed,unnamed,unnamed,unnamed,unnamed,unnamed,unnamed,unnamed,unnamed,unnamed,unnamed,unnamed,unnamed,unnamed,unnamed,unnamed…	Osr1	Osr1
Ensembl Genes	19502	1700018B08Rik	50	0.0152613	1	1	65.0422	0.0153746	1	136	0.0294118	0.00735294	1	1	1	unnamed	unnamed,unnamed,unnamed,unnamed,unnamed,unnamed,unnamed,unnamed,unnamed,unnamed,unnamed,unnamed,unnamed,unnamed,unnamed,unnamed,unnamed,unnamed,unnamed,unnamed,unnamed,unnamed,unnamed,unnamed,unnamed,unnamed,unnamed,unnamed,unnamed,unnamed,unnamed,unnamed,unnamed,unnamed,unnamed,unnamed,unnamed,unnamed,unnamed,unnamed,unnamed,unnamed,unnamed,unnamed,unnamed,unnamed,unnamed,unnamed,unnamed,unnamed…	1700018B08Rik	1700018B08Rik
Ensembl Genes	19995	Nectin1	51	0.0153727	1	1	64.5674	0.0154877	1	137	0.0294118	0.00729927	1	1	1	unnamed	unnamed,unnamed,unnamed,unnamed,unnamed,unnamed,unnamed,unnamed,unnamed,unnamed,unnamed,unnamed,unnamed,unnamed,unnamed,unnamed,unnamed,unnamed,unnamed,unnamed,unnamed,unnamed,unnamed,unnamed,unnamed,unnamed,unnamed,unnamed,unnamed,unnamed,unnamed,unnamed,unnamed,unnamed,unnamed,unnamed,unnamed,unnamed,unnamed,unnamed,unnamed,unnamed,unnamed,unnamed,unnamed,unnamed,unnamed,unnamed,unnamed,unnamed…	Nectin1	Nectin1
Ensembl Genes	10921	Ldlrad3	52	0.015484	1	1	64.0995	0.0156007	1	138	0.0294118	0.00724638	1	1	1	unnamed	unnamed,unnamed,unnamed,unnamed,unnamed,unnamed,unnamed,unnamed,unnamed,unnamed,unnamed,unnamed,unnamed,unnamed,unnamed,unnamed,unnamed,unnamed,unnamed,unnamed,unnamed,unnamed,unnamed,unnamed,unnamed,unnamed,unnamed,unnamed,unnamed,unnamed,unnamed,unnamed,unnamed,unnamed,unnamed,unnamed,unnamed,unnamed,unnamed,unnamed,unnamed,unnamed,unnamed,unnamed,unnamed,unnamed,unnamed,unnamed,unnamed,unnamed…	Ldlrad3	Ldlrad3
Ensembl Genes	4749	Gmds	53	0.0185972	1	1	53.2876	0.0187661	1	166	0.0294118	0.0060241	1	1	1	unnamed	unnamed,unnamed,unnamed,unnamed,unnamed,unnamed,unnamed,unnamed,unnamed,unnamed,unnamed,unnamed,unnamed,unnamed,unnamed,unnamed,unnamed,unnamed,unnamed,unnamed,unnamed,unnamed,unnamed,unnamed,unnamed,unnamed,unnamed,unnamed,unnamed,unnamed,unnamed,unnamed,unnamed,unnamed,unnamed,unnamed,unnamed,unnamed,unnamed,unnamed,unnamed,unnamed,unnamed,unnamed,unnamed,unnamed,unnamed,unnamed,unnamed,unnamed…	Gmds	Gmds
Ensembl Genes	9221	Smad2	54	0.0190412	1	1	52.0337	0.0192183	1	170	0.0294118	0.00588235	1	1	1	unnamed	unnamed,unnamed,unnamed,unnamed,unnamed,unnamed,unnamed,unnamed,unnamed,unnamed,unnamed,unnamed,unnamed,unnamed,unnamed,unnamed,unnamed,unnamed,unnamed,unnamed,unnamed,unnamed,unnamed,unnamed,unnamed,unnamed,unnamed,unnamed,unnamed,unnamed,unnamed,unnamed,unnamed,unnamed,unnamed,unnamed,unnamed,unnamed,unnamed,unnamed,unnamed,unnamed,unnamed,unnamed,unnamed,unnamed,unnamed,unnamed,unnamed,unnamed…	Smad2	Smad2
Ensembl Genes	19213	Tox3	55	0.0192631	1	1	51.4287	0.0194444	1	172	0.0294118	0.00581395	1	1	1	unnamed	unnamed,unnamed,unnamed,unnamed,unnamed,unnamed,unnamed,unnamed,unnamed,unnamed,unnamed,unnamed,unnamed,unnamed,unnamed,unnamed,unnamed,unnamed,unnamed,unnamed,unnamed,unnamed,unnamed,unnamed,unnamed,unnamed,unnamed,unnamed,unnamed,unnamed,unnamed,unnamed,unnamed,unnamed,unnamed,unnamed,unnamed,unnamed,unnamed,unnamed,unnamed,unnamed,unnamed,unnamed,unnamed,unnamed,unnamed,unnamed,unnamed,unnamed…	Tox3	Tox3
Ensembl Genes	4974	Gas1	56	0.0217008	1	1	45.5966	0.0219315	1	194	0.0294118	0.00515464	1	1	1	unnamed	unnamed,unnamed,unnamed,unnamed,unnamed,unnamed,unnamed,unnamed,unnamed,unnamed,unnamed,unnamed,unnamed,unnamed,unnamed,unnamed,unnamed,unnamed,unnamed,unnamed,unnamed,unnamed,unnamed,unnamed,unnamed,unnamed,unnamed,unnamed,unnamed,unnamed,unnamed,unnamed,unnamed,unnamed,unnamed,unnamed,unnamed,unnamed,unnamed,unnamed,unnamed,unnamed,unnamed,unnamed,unnamed,unnamed,unnamed,unnamed,unnamed,unnamed…	Gas1	Gas1
Ensembl Genes	6205	Gpc6	57	0.0218115	1	1	45.3627	0.0220445	1	195	0.0294118	0.00512821	1	1	1	unnamed	unnamed,unnamed,unnamed,unnamed,unnamed,unnamed,unnamed,unnamed,unnamed,unnamed,unnamed,unnamed,unnamed,unnamed,unnamed,unnamed,unnamed,unnamed,unnamed,unnamed,unnamed,unnamed,unnamed,unnamed,unnamed,unnamed,unnamed,unnamed,unnamed,unnamed,unnamed,unnamed,unnamed,unnamed,unnamed,unnamed,unnamed,unnamed,unnamed,unnamed,unnamed,unnamed,unnamed,unnamed,unnamed,unnamed,unnamed,unnamed,unnamed,unnamed…	Gpc6	Gpc6
Ensembl Genes	19789	Bmper	57	0.0218115	1	1	45.3627	0.0220445	1	195	0.0294118	0.00512821	1	1	1	unnamed	unnamed,unnamed,unnamed,unnamed,unnamed,unnamed,unnamed,unnamed,unnamed,unnamed,unnamed,unnamed,unnamed,unnamed,unnamed,unnamed,unnamed,unnamed,unnamed,unnamed,unnamed,unnamed,unnamed,unnamed,unnamed,unnamed,unnamed,unnamed,unnamed,unnamed,unnamed,unnamed,unnamed,unnamed,unnamed,unnamed,unnamed,unnamed,unnamed,unnamed,unnamed,unnamed,unnamed,unnamed,unnamed,unnamed,unnamed,unnamed,unnamed,unnamed…	Bmper	Bmper
Ensembl Genes	19212	Sall1	59	0.0239119	1	1	41.3352	0.0241925	1	214	0.0294118	0.0046729	1	1	1	unnamed	unnamed,unnamed,unnamed,unnamed,unnamed,unnamed,unnamed,unnamed,unnamed,unnamed,unnamed,unnamed,unnamed,unnamed,unnamed,unnamed,unnamed,unnamed,unnamed,unnamed,unnamed,unnamed,unnamed,unnamed,unnamed,unnamed,unnamed,unnamed,unnamed,unnamed,unnamed,unnamed,unnamed,unnamed,unnamed,unnamed,unnamed,unnamed,unnamed,unnamed,unnamed,unnamed,unnamed,unnamed,unnamed,unnamed,unnamed,unnamed,unnamed,unnamed…	Sall1	Sall1
Ensembl Genes	335	Tns1	60	0.0279895	1	1	35.242	0.0283753	1	251	0.0294118	0.00398406	1	1	1	unnamed	unnamed,unnamed,unnamed,unnamed,unnamed,unnamed,unnamed,unnamed,unnamed,unnamed,unnamed,unnamed,unnamed,unnamed,unnamed,unnamed,unnamed,unnamed,unnamed,unnamed,unnamed,unnamed,unnamed,unnamed,unnamed,unnamed,unnamed,unnamed,unnamed,unnamed,unnamed,unnamed,unnamed,unnamed,unnamed,unnamed,unnamed,unnamed,unnamed,unnamed,unnamed,unnamed,unnamed,unnamed,unnamed,unnamed,unnamed,unnamed,unnamed,unnamed…	Tns1	Tns1
Ensembl Genes	334	Tnp1	60	0.0279895	1	1	35.242	0.0283753	1	251	0.0294118	0.00398406	1	1	1	unnamed	unnamed,unnamed,unnamed,unnamed,unnamed,unnamed,unnamed,unnamed,unnamed,unnamed,unnamed,unnamed,unnamed,unnamed,unnamed,unnamed,unnamed,unnamed,unnamed,unnamed,unnamed,unnamed,unnamed,unnamed,unnamed,unnamed,unnamed,unnamed,unnamed,unnamed,unnamed,unnamed,unnamed,unnamed,unnamed,unnamed,unnamed,unnamed,unnamed,unnamed,unnamed,unnamed,unnamed,unnamed,unnamed,unnamed,unnamed,unnamed,unnamed,unnamed…	Tnp1	Tnp1
Ensembl Genes	11647	Sulf2	62	0.0287591	1	1	34.2858	0.0291666	1	258	0.0294118	0.00387597	1	1	1	unnamed	unnamed,unnamed,unnamed,unnamed,unnamed,unnamed,unnamed,unnamed,unnamed,unnamed,unnamed,unnamed,unnamed,unnamed,unnamed,unnamed,unnamed,unnamed,unnamed,unnamed,unnamed,unnamed,unnamed,unnamed,unnamed,unnamed,unnamed,unnamed,unnamed,unnamed,unnamed,unnamed,unnamed,unnamed,unnamed,unnamed,unnamed,unnamed,unnamed,unnamed,unnamed,unnamed,unnamed,unnamed,unnamed,unnamed,unnamed,unnamed,unnamed,unnamed…	Sulf2	Sulf2
Ensembl Genes	19587	Pard3	63	0.0298575	1	1	33.0065	0.0302971	1	268	0.0294118	0.00373134	1	1	1	unnamed	unnamed,unnamed,unnamed,unnamed,unnamed,unnamed,unnamed,unnamed,unnamed,unnamed,unnamed,unnamed,unnamed,unnamed,unnamed,unnamed,unnamed,unnamed,unnamed,unnamed,unnamed,unnamed,unnamed,unnamed,unnamed,unnamed,unnamed,unnamed,unnamed,unnamed,unnamed,unnamed,unnamed,unnamed,unnamed,unnamed,unnamed,unnamed,unnamed,unnamed,unnamed,unnamed,unnamed,unnamed,unnamed,unnamed,unnamed,unnamed,unnamed,unnamed…	Pard3	Pard3
Ensembl Genes	19588	Nrp1	64	0.0306256	1	1	32.1663	0.0310884	1	275	0.0294118	0.00363636	1	1	1	unnamed	unnamed,unnamed,unnamed,unnamed,unnamed,unnamed,unnamed,unnamed,unnamed,unnamed,unnamed,unnamed,unnamed,unnamed,unnamed,unnamed,unnamed,unnamed,unnamed,unnamed,unnamed,unnamed,unnamed,unnamed,unnamed,unnamed,unnamed,unnamed,unnamed,unnamed,unnamed,unnamed,unnamed,unnamed,unnamed,unnamed,unnamed,unnamed,unnamed,unnamed,unnamed,unnamed,unnamed,unnamed,unnamed,unnamed,unnamed,unnamed,unnamed,unnamed…	Nrp1	Nrp1
Ensembl Genes	20219	Tle3	65	0.0317219	1	1	31.0377	0.0322189	1	285	0.0294118	0.00350877	1	1	1	unnamed	unnamed,unnamed,unnamed,unnamed,unnamed,unnamed,unnamed,unnamed,unnamed,unnamed,unnamed,unnamed,unnamed,unnamed,unnamed,unnamed,unnamed,unnamed,unnamed,unnamed,unnamed,unnamed,unnamed,unnamed,unnamed,unnamed,unnamed,unnamed,unnamed,unnamed,unnamed,unnamed,unnamed,unnamed,unnamed,unnamed,unnamed,unnamed,unnamed,unnamed,unnamed,unnamed,unnamed,unnamed,unnamed,unnamed,unnamed,unnamed,unnamed,unnamed…	Tle3	Tle3
#
# Ontology	TermsTested	MinAnnotCount	MaxAnnotCount
#
# Ensembl Genes	21395	1	1000

## Sheet: CM2 down
# GREAT version 4.0.4	Species assembly: mm10	Association rule: Basal+extension: 5000 bp upstream, 1000 bp downstream, 1000000 bp max extension, curated regulatory domains included
# Ontology summary statistics are provided in the footer.
#
# Ontology	ID	Desc	Rank	HyperP	HyperBonfP	HyperFdrQ	RegionFoldEnrich	ExpFgRegions	FgRegionsHit	BgRegionsHit	FgSetTermCov	TermCov	NumFgGenesHit	NumBgGenesHit	TotalGenes	FgRegionNames	BgRegionNames	FgGeneNames	BgGeneNames
Ensembl Genes	14028	Disp3	1	1.00289e-09	2.14569e-05	2.14569e-05	36.7261	0.1906	7	51	0.00622776	0.137255	1	1	1	unnamed,unnamed,unnamed,unnamed,unnamed,unnamed,unnamed	unnamed,unnamed,unnamed,unnamed,unnamed,unnamed,unnamed,unnamed,unnamed,unnamed,unnamed,unnamed,unnamed,unnamed,unnamed,unnamed,unnamed,unnamed,unnamed,unnamed,unnamed,unnamed,unnamed,unnamed,unnamed,unnamed,unnamed,unnamed,unnamed,unnamed,unnamed,unnamed,unnamed,unnamed,unnamed,unnamed,unnamed,unnamed,unnamed,unnamed,unnamed,unnamed,unnamed,unnamed,unnamed,unnamed,unnamed,unnamed,unnamed,unnamed…	Disp3	Disp3
Ensembl Genes	19212	Sall1	2	1.15287e-08	0.000246658	0.000123329	12.5035	0.799774	10	214	0.0088968	0.046729	1	1	1	unnamed,unnamed,unnamed,unnamed,unnamed,unnamed,unnamed,unnamed,unnamed,unnamed	unnamed,unnamed,unnamed,unnamed,unnamed,unnamed,unnamed,unnamed,unnamed,unnamed,unnamed,unnamed,unnamed,unnamed,unnamed,unnamed,unnamed,unnamed,unnamed,unnamed,unnamed,unnamed,unnamed,unnamed,unnamed,unnamed,unnamed,unnamed,unnamed,unnamed,unnamed,unnamed,unnamed,unnamed,unnamed,unnamed,unnamed,unnamed,unnamed,unnamed,unnamed,unnamed,unnamed,unnamed,unnamed,unnamed,unnamed,unnamed,unnamed,unnamed…	Sall1	Sall1
Ensembl Genes	13406	Tmem59	3	3.60829e-08	0.000771994	0.000257331	53.5151	0.0934315	5	25	0.0044484	0.2	1	1	1	unnamed,unnamed,unnamed,unnamed,unnamed	unnamed,unnamed,unnamed,unnamed,unnamed,unnamed,unnamed,unnamed,unnamed,unnamed,unnamed,unnamed,unnamed,unnamed,unnamed,unnamed,unnamed,unnamed,unnamed,unnamed,unnamed,unnamed,unnamed,unnamed,unnamed	Tmem59	Tmem59
Ensembl Genes	13404	Cdcp2	4	1.33828e-07	0.00286325	0.000715814	41.8087	0.119592	5	32	0.0044484	0.15625	1	1	1	unnamed,unnamed,unnamed,unnamed,unnamed	unnamed,unnamed,unnamed,unnamed,unnamed,unnamed,unnamed,unnamed,unnamed,unnamed,unnamed,unnamed,unnamed,unnamed,unnamed,unnamed,unnamed,unnamed,unnamed,unnamed,unnamed,unnamed,unnamed,unnamed,unnamed,unnamed,unnamed,unnamed,unnamed,unnamed,unnamed,unnamed	Cdcp2	Cdcp2
Ensembl Genes	19213	Tox3	5	3.48358e-07	0.00745311	0.00149062	12.4454	0.642809	8	172	0.00711744	0.0465116	1	1	1	unnamed,unnamed,unnamed,unnamed,unnamed,unnamed,unnamed,unnamed	unnamed,unnamed,unnamed,unnamed,unnamed,unnamed,unnamed,unnamed,unnamed,unnamed,unnamed,unnamed,unnamed,unnamed,unnamed,unnamed,unnamed,unnamed,unnamed,unnamed,unnamed,unnamed,unnamed,unnamed,unnamed,unnamed,unnamed,unnamed,unnamed,unnamed,unnamed,unnamed,unnamed,unnamed,unnamed,unnamed,unnamed,unnamed,unnamed,unnamed,unnamed,unnamed,unnamed,unnamed,unnamed,unnamed,unnamed,unnamed,unnamed,unnamed…	Tox3	Tox3
Ensembl Genes	14972	Ksr2	6	2.11189e-06	0.045184	0.00753066	16.3822	0.366252	6	98	0.00533808	0.0612245	1	1	1	unnamed,unnamed,unnamed,unnamed,unnamed,unnamed	unnamed,unnamed,unnamed,unnamed,unnamed,unnamed,unnamed,unnamed,unnamed,unnamed,unnamed,unnamed,unnamed,unnamed,unnamed,unnamed,unnamed,unnamed,unnamed,unnamed,unnamed,unnamed,unnamed,unnamed,unnamed,unnamed,unnamed,unnamed,unnamed,unnamed,unnamed,unnamed,unnamed,unnamed,unnamed,unnamed,unnamed,unnamed,unnamed,unnamed,unnamed,unnamed,unnamed,unnamed,unnamed,unnamed,unnamed,unnamed,unnamed,unnamed…	Ksr2	Ksr2
Ensembl Genes	14029	Ubiad1	7	6.41948e-06	0.137345	0.0196207	33.447	0.119592	4	32	0.00355872	0.125	1	1	1	unnamed,unnamed,unnamed,unnamed	unnamed,unnamed,unnamed,unnamed,unnamed,unnamed,unnamed,unnamed,unnamed,unnamed,unnamed,unnamed,unnamed,unnamed,unnamed,unnamed,unnamed,unnamed,unnamed,unnamed,unnamed,unnamed,unnamed,unnamed,unnamed,unnamed,unnamed,unnamed,unnamed,unnamed,unnamed,unnamed	Ubiad1	Ubiad1
Ensembl Genes	13905	Klhdc7a	8	7.15136e-06	0.153003	0.0191254	19.1125	0.261608	5	70	0.0044484	0.0714286	1	1	1	unnamed,unnamed,unnamed,unnamed,unnamed	unnamed,unnamed,unnamed,unnamed,unnamed,unnamed,unnamed,unnamed,unnamed,unnamed,unnamed,unnamed,unnamed,unnamed,unnamed,unnamed,unnamed,unnamed,unnamed,unnamed,unnamed,unnamed,unnamed,unnamed,unnamed,unnamed,unnamed,unnamed,unnamed,unnamed,unnamed,unnamed,unnamed,unnamed,unnamed,unnamed,unnamed,unnamed,unnamed,unnamed,unnamed,unnamed,unnamed,unnamed,unnamed,unnamed,unnamed,unnamed,unnamed,unnamed…	Klhdc7a	Klhdc7a
Ensembl Genes	13648	Csf3r	9	9.40144e-06	0.201144	0.0223493	18.0794	0.276557	5	74	0.0044484	0.0675676	1	1	1	unnamed,unnamed,unnamed,unnamed,unnamed	unnamed,unnamed,unnamed,unnamed,unnamed,unnamed,unnamed,unnamed,unnamed,unnamed,unnamed,unnamed,unnamed,unnamed,unnamed,unnamed,unnamed,unnamed,unnamed,unnamed,unnamed,unnamed,unnamed,unnamed,unnamed,unnamed,unnamed,unnamed,unnamed,unnamed,unnamed,unnamed,unnamed,unnamed,unnamed,unnamed,unnamed,unnamed,unnamed,unnamed,unnamed,unnamed,unnamed,unnamed,unnamed,unnamed,unnamed,unnamed,unnamed,unnamed…	Csf3r	Csf3r
Ensembl Genes	14973	Nos1	10	9.89467e-06	0.211696	0.0211696	12.5426	0.478369	6	128	0.00533808	0.046875	1	1	1	unnamed,unnamed,unnamed,unnamed,unnamed,unnamed	unnamed,unnamed,unnamed,unnamed,unnamed,unnamed,unnamed,unnamed,unnamed,unnamed,unnamed,unnamed,unnamed,unnamed,unnamed,unnamed,unnamed,unnamed,unnamed,unnamed,unnamed,unnamed,unnamed,unnamed,unnamed,unnamed,unnamed,unnamed,unnamed,unnamed,unnamed,unnamed,unnamed,unnamed,unnamed,unnamed,unnamed,unnamed,unnamed,unnamed,unnamed,unnamed,unnamed,unnamed,unnamed,unnamed,unnamed,unnamed,unnamed,unnamed…	Nos1	Nos1
Ensembl Genes	19995	Nectin1	11	1.45725e-05	0.311779	0.0283435	11.7186	0.512005	6	137	0.00533808	0.0437956	1	1	1	unnamed,unnamed,unnamed,unnamed,unnamed,unnamed	unnamed,unnamed,unnamed,unnamed,unnamed,unnamed,unnamed,unnamed,unnamed,unnamed,unnamed,unnamed,unnamed,unnamed,unnamed,unnamed,unnamed,unnamed,unnamed,unnamed,unnamed,unnamed,unnamed,unnamed,unnamed,unnamed,unnamed,unnamed,unnamed,unnamed,unnamed,unnamed,unnamed,unnamed,unnamed,unnamed,unnamed,unnamed,unnamed,unnamed,unnamed,unnamed,unnamed,unnamed,unnamed,unnamed,unnamed,unnamed,unnamed,unnamed…	Nectin1	Nectin1
Ensembl Genes	14759	Tmem150c	12	1.64811e-05	0.352612	0.0293843	16.119	0.310193	5	83	0.0044484	0.060241	1	1	1	unnamed,unnamed,unnamed,unnamed,unnamed	unnamed,unnamed,unnamed,unnamed,unnamed,unnamed,unnamed,unnamed,unnamed,unnamed,unnamed,unnamed,unnamed,unnamed,unnamed,unnamed,unnamed,unnamed,unnamed,unnamed,unnamed,unnamed,unnamed,unnamed,unnamed,unnamed,unnamed,unnamed,unnamed,unnamed,unnamed,unnamed,unnamed,unnamed,unnamed,unnamed,unnamed,unnamed,unnamed,unnamed,unnamed,unnamed,unnamed,unnamed,unnamed,unnamed,unnamed,unnamed,unnamed,unnamed…	Tmem150c	Tmem150c
Ensembl Genes	6265	Gdnf	13	3.86459e-05	0.82683	0.0636023	13.5139	0.369989	5	99	0.0044484	0.0505051	1	1	1	unnamed,unnamed,unnamed,unnamed,unnamed	unnamed,unnamed,unnamed,unnamed,unnamed,unnamed,unnamed,unnamed,unnamed,unnamed,unnamed,unnamed,unnamed,unnamed,unnamed,unnamed,unnamed,unnamed,unnamed,unnamed,unnamed,unnamed,unnamed,unnamed,unnamed,unnamed,unnamed,unnamed,unnamed,unnamed,unnamed,unnamed,unnamed,unnamed,unnamed,unnamed,unnamed,unnamed,unnamed,unnamed,unnamed,unnamed,unnamed,unnamed,unnamed,unnamed,unnamed,unnamed,unnamed,unnamed…	Gdnf	Gdnf
Ensembl Genes	12924	Map3k7	14	4.29111e-05	0.918083	0.0655774	9.67141	0.620385	6	166	0.00533808	0.0361446	1	1	1	unnamed,unnamed,unnamed,unnamed,unnamed,unnamed	unnamed,unnamed,unnamed,unnamed,unnamed,unnamed,unnamed,unnamed,unnamed,unnamed,unnamed,unnamed,unnamed,unnamed,unnamed,unnamed,unnamed,unnamed,unnamed,unnamed,unnamed,unnamed,unnamed,unnamed,unnamed,unnamed,unnamed,unnamed,unnamed,unnamed,unnamed,unnamed,unnamed,unnamed,unnamed,unnamed,unnamed,unnamed,unnamed,unnamed,unnamed,unnamed,unnamed,unnamed,unnamed,unnamed,unnamed,unnamed,unnamed,unnamed…	Map3k7	Map3k7
Ensembl Genes	654	Cxcr4	15	6.39299e-05	1	0.0911853	12.1625	0.411099	5	110	0.0044484	0.0454546	1	1	1	unnamed,unnamed,unnamed,unnamed,unnamed	unnamed,unnamed,unnamed,unnamed,unnamed,unnamed,unnamed,unnamed,unnamed,unnamed,unnamed,unnamed,unnamed,unnamed,unnamed,unnamed,unnamed,unnamed,unnamed,unnamed,unnamed,unnamed,unnamed,unnamed,unnamed,unnamed,unnamed,unnamed,unnamed,unnamed,unnamed,unnamed,unnamed,unnamed,unnamed,unnamed,unnamed,unnamed,unnamed,unnamed,unnamed,unnamed,unnamed,unnamed,unnamed,unnamed,unnamed,unnamed,unnamed,unnamed…	Cxcr4	Cxcr4
Ensembl Genes	6423	Has2	16	6.96439e-05	1	0.093127	11.9453	0.418573	5	112	0.0044484	0.0446429	1	1	1	unnamed,unnamed,unnamed,unnamed,unnamed	unnamed,unnamed,unnamed,unnamed,unnamed,unnamed,unnamed,unnamed,unnamed,unnamed,unnamed,unnamed,unnamed,unnamed,unnamed,unnamed,unnamed,unnamed,unnamed,unnamed,unnamed,unnamed,unnamed,unnamed,unnamed,unnamed,unnamed,unnamed,unnamed,unnamed,unnamed,unnamed,unnamed,unnamed,unnamed,unnamed,unnamed,unnamed,unnamed,unnamed,unnamed,unnamed,unnamed,unnamed,unnamed,unnamed,unnamed,unnamed,unnamed,unnamed…	Has2	Has2
Ensembl Genes	20579	Rbm5	17	7.60264e-05	1	0.0956814	36.4876	0.0822197	3	22	0.00266904	0.136364	1	1	1	unnamed,unnamed,unnamed	unnamed,unnamed,unnamed,unnamed,unnamed,unnamed,unnamed,unnamed,unnamed,unnamed,unnamed,unnamed,unnamed,unnamed,unnamed,unnamed,unnamed,unnamed,unnamed,unnamed,unnamed,unnamed	Rbm5	Rbm5
Ensembl Genes	14027	Fbxo2	17	7.60264e-05	1	0.0956814	36.4876	0.0822197	3	22	0.00266904	0.136364	1	1	1	unnamed,unnamed,unnamed	unnamed,unnamed,unnamed,unnamed,unnamed,unnamed,unnamed,unnamed,unnamed,unnamed,unnamed,unnamed,unnamed,unnamed,unnamed,unnamed,unnamed,unnamed,unnamed,unnamed,unnamed,unnamed	Fbxo2	Fbxo2
Ensembl Genes	5201	Enc1	19	9.65319e-05	1	0.1087	11.149	0.448471	5	120	0.0044484	0.0416667	1	1	1	unnamed,unnamed,unnamed,unnamed,unnamed	unnamed,unnamed,unnamed,unnamed,unnamed,unnamed,unnamed,unnamed,unnamed,unnamed,unnamed,unnamed,unnamed,unnamed,unnamed,unnamed,unnamed,unnamed,unnamed,unnamed,unnamed,unnamed,unnamed,unnamed,unnamed,unnamed,unnamed,unnamed,unnamed,unnamed,unnamed,unnamed,unnamed,unnamed,unnamed,unnamed,unnamed,unnamed,unnamed,unnamed,unnamed,unnamed,unnamed,unnamed,unnamed,unnamed,unnamed,unnamed,unnamed,unnamed…	Enc1	Enc1
Ensembl Genes	20578	Sema3f	20	9.93645e-05	1	0.106295	33.447	0.0896943	3	24	0.00266904	0.125	1	1	1	unnamed,unnamed,unnamed	unnamed,unnamed,unnamed,unnamed,unnamed,unnamed,unnamed,unnamed,unnamed,unnamed,unnamed,unnamed,unnamed,unnamed,unnamed,unnamed,unnamed,unnamed,unnamed,unnamed,unnamed,unnamed,unnamed,unnamed	Sema3f	Sema3f
Ensembl Genes	13647	Grik3	21	0.000100384	1	0.102272	11.0568	0.452209	5	121	0.0044484	0.0413223	1	1	1	unnamed,unnamed,unnamed,unnamed,unnamed	unnamed,unnamed,unnamed,unnamed,unnamed,unnamed,unnamed,unnamed,unnamed,unnamed,unnamed,unnamed,unnamed,unnamed,unnamed,unnamed,unnamed,unnamed,unnamed,unnamed,unnamed,unnamed,unnamed,unnamed,unnamed,unnamed,unnamed,unnamed,unnamed,unnamed,unnamed,unnamed,unnamed,unnamed,unnamed,unnamed,unnamed,unnamed,unnamed,unnamed,unnamed,unnamed,unnamed,unnamed,unnamed,unnamed,unnamed,unnamed,unnamed,unnamed…	Grik3	Grik3
Ensembl Genes	13906	Igsf21	22	0.00011265	1	0.109552	10.7893	0.46342	5	124	0.0044484	0.0403226	1	1	1	unnamed,unnamed,unnamed,unnamed,unnamed	unnamed,unnamed,unnamed,unnamed,unnamed,unnamed,unnamed,unnamed,unnamed,unnamed,unnamed,unnamed,unnamed,unnamed,unnamed,unnamed,unnamed,unnamed,unnamed,unnamed,unnamed,unnamed,unnamed,unnamed,unnamed,unnamed,unnamed,unnamed,unnamed,unnamed,unnamed,unnamed,unnamed,unnamed,unnamed,unnamed,unnamed,unnamed,unnamed,unnamed,unnamed,unnamed,unnamed,unnamed,unnamed,unnamed,unnamed,unnamed,unnamed,unnamed…	Igsf21	Igsf21
Ensembl Genes	655	Thsd7b	23	0.000173571	1	0.161459	9.83734	0.508267	5	136	0.0044484	0.0367647	1	1	1	unnamed,unnamed,unnamed,unnamed,unnamed	unnamed,unnamed,unnamed,unnamed,unnamed,unnamed,unnamed,unnamed,unnamed,unnamed,unnamed,unnamed,unnamed,unnamed,unnamed,unnamed,unnamed,unnamed,unnamed,unnamed,unnamed,unnamed,unnamed,unnamed,unnamed,unnamed,unnamed,unnamed,unnamed,unnamed,unnamed,unnamed,unnamed,unnamed,unnamed,unnamed,unnamed,unnamed,unnamed,unnamed,unnamed,unnamed,unnamed,unnamed,unnamed,unnamed,unnamed,unnamed,unnamed,unnamed…	Thsd7b	Thsd7b
Ensembl Genes	6424	Slc22a22	24	0.00018135	1	0.161666	14.4635	0.276557	4	74	0.00355872	0.054054	1	1	1	unnamed,unnamed,unnamed,unnamed	unnamed,unnamed,unnamed,unnamed,unnamed,unnamed,unnamed,unnamed,unnamed,unnamed,unnamed,unnamed,unnamed,unnamed,unnamed,unnamed,unnamed,unnamed,unnamed,unnamed,unnamed,unnamed,unnamed,unnamed,unnamed,unnamed,unnamed,unnamed,unnamed,unnamed,unnamed,unnamed,unnamed,unnamed,unnamed,unnamed,unnamed,unnamed,unnamed,unnamed,unnamed,unnamed,unnamed,unnamed,unnamed,unnamed,unnamed,unnamed,unnamed,unnamed…	Slc22a22	Slc22a22
Ensembl Genes	11417	Defb25	25	0.000289426	1	0.247691	76.4502	0.0261608	2	7	0.00177936	0.285714	1	1	1	unnamed,unnamed	unnamed,unnamed,unnamed,unnamed,unnamed,unnamed,unnamed	Defb25	Defb25
Ensembl Genes	7293	Cpn2	26	0.000295251	1	0.242958	12.7417	0.31393	4	84	0.00355872	0.0476191	1	1	1	unnamed,unnamed,unnamed,unnamed	unnamed,unnamed,unnamed,unnamed,unnamed,unnamed,unnamed,unnamed,unnamed,unnamed,unnamed,unnamed,unnamed,unnamed,unnamed,unnamed,unnamed,unnamed,unnamed,unnamed,unnamed,unnamed,unnamed,unnamed,unnamed,unnamed,unnamed,unnamed,unnamed,unnamed,unnamed,unnamed,unnamed,unnamed,unnamed,unnamed,unnamed,unnamed,unnamed,unnamed,unnamed,unnamed,unnamed,unnamed,unnamed,unnamed,unnamed,unnamed,unnamed,unnamed…	Cpn2	Cpn2
Ensembl Genes	19994	Trim29	27	0.000384128	1	0.304386	11.8923	0.336354	4	90	0.00355872	0.0444444	1	1	1	unnamed,unnamed,unnamed,unnamed	unnamed,unnamed,unnamed,unnamed,unnamed,unnamed,unnamed,unnamed,unnamed,unnamed,unnamed,unnamed,unnamed,unnamed,unnamed,unnamed,unnamed,unnamed,unnamed,unnamed,unnamed,unnamed,unnamed,unnamed,unnamed,unnamed,unnamed,unnamed,unnamed,unnamed,unnamed,unnamed,unnamed,unnamed,unnamed,unnamed,unnamed,unnamed,unnamed,unnamed,unnamed,unnamed,unnamed,unnamed,unnamed,unnamed,unnamed,unnamed,unnamed,unnamed…	Trim29	Trim29
Ensembl Genes	17599	Ntrk3	28	0.000400605	1	0.306105	11.7616	0.340091	4	91	0.00355872	0.043956	1	1	1	unnamed,unnamed,unnamed,unnamed	unnamed,unnamed,unnamed,unnamed,unnamed,unnamed,unnamed,unnamed,unnamed,unnamed,unnamed,unnamed,unnamed,unnamed,unnamed,unnamed,unnamed,unnamed,unnamed,unnamed,unnamed,unnamed,unnamed,unnamed,unnamed,unnamed,unnamed,unnamed,unnamed,unnamed,unnamed,unnamed,unnamed,unnamed,unnamed,unnamed,unnamed,unnamed,unnamed,unnamed,unnamed,unnamed,unnamed,unnamed,unnamed,unnamed,unnamed,unnamed,unnamed,unnamed…	Ntrk3	Ntrk3
Ensembl Genes	9862	Pax2	29	0.00041758	1	0.308073	11.6337	0.343828	4	92	0.00355872	0.0434783	1	1	1	unnamed,unnamed,unnamed,unnamed	unnamed,unnamed,unnamed,unnamed,unnamed,unnamed,unnamed,unnamed,unnamed,unnamed,unnamed,unnamed,unnamed,unnamed,unnamed,unnamed,unnamed,unnamed,unnamed,unnamed,unnamed,unnamed,unnamed,unnamed,unnamed,unnamed,unnamed,unnamed,unnamed,unnamed,unnamed,unnamed,unnamed,unnamed,unnamed,unnamed,unnamed,unnamed,unnamed,unnamed,unnamed,unnamed,unnamed,unnamed,unnamed,unnamed,unnamed,unnamed,unnamed,unnamed…	Pax2	Pax2
Ensembl Genes	14428	Ablim2	30	0.000430307	1	0.30688	20.5827	0.145753	3	39	0.00266904	0.0769231	1	1	1	unnamed,unnamed,unnamed	unnamed,unnamed,unnamed,unnamed,unnamed,unnamed,unnamed,unnamed,unnamed,unnamed,unnamed,unnamed,unnamed,unnamed,unnamed,unnamed,unnamed,unnamed,unnamed,unnamed,unnamed,unnamed,unnamed,unnamed,unnamed,unnamed,unnamed,unnamed,unnamed,unnamed,unnamed,unnamed,unnamed,unnamed,unnamed,unnamed,unnamed,unnamed,unnamed	Ablim2	Ablim2
Ensembl Genes	5601	Slc18a3	31	0.000493698	1	0.340731	59.4612	0.0336354	2	9	0.00177936	0.222222	1	1	1	unnamed,unnamed	unnamed,unnamed,unnamed,unnamed,unnamed,unnamed,unnamed,unnamed,unnamed	Slc18a3	Slc18a3
Ensembl Genes	1834	Nuak1	32	0.00052451	1	0.350684	7.7334	0.646546	5	173	0.0044484	0.0289017	1	1	1	unnamed,unnamed,unnamed,unnamed,unnamed	unnamed,unnamed,unnamed,unnamed,unnamed,unnamed,unnamed,unnamed,unnamed,unnamed,unnamed,unnamed,unnamed,unnamed,unnamed,unnamed,unnamed,unnamed,unnamed,unnamed,unnamed,unnamed,unnamed,unnamed,unnamed,unnamed,unnamed,unnamed,unnamed,unnamed,unnamed,unnamed,unnamed,unnamed,unnamed,unnamed,unnamed,unnamed,unnamed,unnamed,unnamed,unnamed,unnamed,unnamed,unnamed,unnamed,unnamed,unnamed,unnamed,unnamed…	Nuak1	Nuak1
Ensembl Genes	925	Rcsd1	33	0.000536042	1	0.347534	19.1125	0.156965	3	42	0.00266904	0.0714286	1	1	1	unnamed,unnamed,unnamed	unnamed,unnamed,unnamed,unnamed,unnamed,unnamed,unnamed,unnamed,unnamed,unnamed,unnamed,unnamed,unnamed,unnamed,unnamed,unnamed,unnamed,unnamed,unnamed,unnamed,unnamed,unnamed,unnamed,unnamed,unnamed,unnamed,unnamed,unnamed,unnamed,unnamed,unnamed,unnamed,unnamed,unnamed,unnamed,unnamed,unnamed,unnamed,unnamed,unnamed,unnamed,unnamed	Rcsd1	Rcsd1
Ensembl Genes	18763	Tacc1	34	0.000551081	1	0.346776	10.8111	0.369989	4	99	0.00355872	0.040404	1	1	1	unnamed,unnamed,unnamed,unnamed	unnamed,unnamed,unnamed,unnamed,unnamed,unnamed,unnamed,unnamed,unnamed,unnamed,unnamed,unnamed,unnamed,unnamed,unnamed,unnamed,unnamed,unnamed,unnamed,unnamed,unnamed,unnamed,unnamed,unnamed,unnamed,unnamed,unnamed,unnamed,unnamed,unnamed,unnamed,unnamed,unnamed,unnamed,unnamed,unnamed,unnamed,unnamed,unnamed,unnamed,unnamed,unnamed,unnamed,unnamed,unnamed,unnamed,unnamed,unnamed,unnamed,unnamed…	Tacc1	Tacc1
Ensembl Genes	4882	Diras2	35	0.000596625	1	0.364709	7.51617	0.665233	5	178	0.0044484	0.0280899	1	1	1	unnamed,unnamed,unnamed,unnamed,unnamed	unnamed,unnamed,unnamed,unnamed,unnamed,unnamed,unnamed,unnamed,unnamed,unnamed,unnamed,unnamed,unnamed,unnamed,unnamed,unnamed,unnamed,unnamed,unnamed,unnamed,unnamed,unnamed,unnamed,unnamed,unnamed,unnamed,unnamed,unnamed,unnamed,unnamed,unnamed,unnamed,unnamed,unnamed,unnamed,unnamed,unnamed,unnamed,unnamed,unnamed,unnamed,unnamed,unnamed,unnamed,unnamed,unnamed,unnamed,unnamed,unnamed,unnamed…	Diras2	Diras2
Ensembl Genes	2123	Rnf41	36	0.000615591	1	0.365849	53.5151	0.0373726	2	10	0.00177936	0.2	1	1	1	unnamed,unnamed	unnamed,unnamed,unnamed,unnamed,unnamed,unnamed,unnamed,unnamed,unnamed,unnamed	Rnf41	Rnf41
Ensembl Genes	4881	Gadd45g	37	0.000709758	1	0.410413	7.23177	0.691393	5	185	0.0044484	0.027027	1	1	1	unnamed,unnamed,unnamed,unnamed,unnamed	unnamed,unnamed,unnamed,unnamed,unnamed,unnamed,unnamed,unnamed,unnamed,unnamed,unnamed,unnamed,unnamed,unnamed,unnamed,unnamed,unnamed,unnamed,unnamed,unnamed,unnamed,unnamed,unnamed,unnamed,unnamed,unnamed,unnamed,unnamed,unnamed,unnamed,unnamed,unnamed,unnamed,unnamed,unnamed,unnamed,unnamed,unnamed,unnamed,unnamed,unnamed,unnamed,unnamed,unnamed,unnamed,unnamed,unnamed,unnamed,unnamed,unnamed…	Gadd45g	Gadd45g
Ensembl Genes	6264	Egflam	38	0.000712391	1	0.401095	10.0972	0.39615	4	106	0.00355872	0.0377359	1	1	1	unnamed,unnamed,unnamed,unnamed	unnamed,unnamed,unnamed,unnamed,unnamed,unnamed,unnamed,unnamed,unnamed,unnamed,unnamed,unnamed,unnamed,unnamed,unnamed,unnamed,unnamed,unnamed,unnamed,unnamed,unnamed,unnamed,unnamed,unnamed,unnamed,unnamed,unnamed,unnamed,unnamed,unnamed,unnamed,unnamed,unnamed,unnamed,unnamed,unnamed,unnamed,unnamed,unnamed,unnamed,unnamed,unnamed,unnamed,unnamed,unnamed,unnamed,unnamed,unnamed,unnamed,unnamed…	Egflam	Egflam
Ensembl Genes	391	Epha4	39	0.000744838	1	0.408611	7.15443	0.698868	5	187	0.0044484	0.026738	1	1	1	unnamed,unnamed,unnamed,unnamed,unnamed	unnamed,unnamed,unnamed,unnamed,unnamed,unnamed,unnamed,unnamed,unnamed,unnamed,unnamed,unnamed,unnamed,unnamed,unnamed,unnamed,unnamed,unnamed,unnamed,unnamed,unnamed,unnamed,unnamed,unnamed,unnamed,unnamed,unnamed,unnamed,unnamed,unnamed,unnamed,unnamed,unnamed,unnamed,unnamed,unnamed,unnamed,unnamed,unnamed,unnamed,unnamed,unnamed,unnamed,unnamed,unnamed,unnamed,unnamed,unnamed,unnamed,unnamed…	Epha4	Epha4
Ensembl Genes	9876	Fbxw4	40	0.000746693	1	0.399387	17.0793	0.175651	3	47	0.00266904	0.0638298	1	1	1	unnamed,unnamed,unnamed	unnamed,unnamed,unnamed,unnamed,unnamed,unnamed,unnamed,unnamed,unnamed,unnamed,unnamed,unnamed,unnamed,unnamed,unnamed,unnamed,unnamed,unnamed,unnamed,unnamed,unnamed,unnamed,unnamed,unnamed,unnamed,unnamed,unnamed,unnamed,unnamed,unnamed,unnamed,unnamed,unnamed,unnamed,unnamed,unnamed,unnamed,unnamed,unnamed,unnamed,unnamed,unnamed,unnamed,unnamed,unnamed,unnamed,unnamed	Fbxw4	Fbxw4
Ensembl Genes	389	Stk11ip	41	0.000750522	1	0.391644	48.6501	0.0411099	2	11	0.00177936	0.181818	1	1	1	unnamed,unnamed	unnamed,unnamed,unnamed,unnamed,unnamed,unnamed,unnamed,unnamed,unnamed,unnamed,unnamed	Stk11ip	Stk11ip
Ensembl Genes	13949	Lrrc38	41	0.000750522	1	0.391644	48.6501	0.0411099	2	11	0.00177936	0.181818	1	1	1	unnamed,unnamed	unnamed,unnamed,unnamed,unnamed,unnamed,unnamed,unnamed,unnamed,unnamed,unnamed,unnamed	Lrrc38	Lrrc38
Ensembl Genes	20494	Ppp2r3a	43	0.000818208	1	0.407106	9.73002	0.411099	4	110	0.00355872	0.0363636	1	1	1	unnamed,unnamed,unnamed,unnamed	unnamed,unnamed,unnamed,unnamed,unnamed,unnamed,unnamed,unnamed,unnamed,unnamed,unnamed,unnamed,unnamed,unnamed,unnamed,unnamed,unnamed,unnamed,unnamed,unnamed,unnamed,unnamed,unnamed,unnamed,unnamed,unnamed,unnamed,unnamed,unnamed,unnamed,unnamed,unnamed,unnamed,unnamed,unnamed,unnamed,unnamed,unnamed,unnamed,unnamed,unnamed,unnamed,unnamed,unnamed,unnamed,unnamed,unnamed,unnamed,unnamed,unnamed…	Ppp2r3a	Ppp2r3a
Ensembl Genes	18764	Fgfr1	43	0.000818208	1	0.407106	9.73002	0.411099	4	110	0.00355872	0.0363636	1	1	1	unnamed,unnamed,unnamed,unnamed	unnamed,unnamed,unnamed,unnamed,unnamed,unnamed,unnamed,unnamed,unnamed,unnamed,unnamed,unnamed,unnamed,unnamed,unnamed,unnamed,unnamed,unnamed,unnamed,unnamed,unnamed,unnamed,unnamed,unnamed,unnamed,unnamed,unnamed,unnamed,unnamed,unnamed,unnamed,unnamed,unnamed,unnamed,unnamed,unnamed,unnamed,unnamed,unnamed,unnamed,unnamed,unnamed,unnamed,unnamed,unnamed,unnamed,unnamed,unnamed,unnamed,unnamed…	Fgfr1	Fgfr1
Ensembl Genes	10873	Arfgap2	45	0.000843719	1	0.401141	16.3822	0.183126	3	49	0.00266904	0.0612245	1	1	1	unnamed,unnamed,unnamed	unnamed,unnamed,unnamed,unnamed,unnamed,unnamed,unnamed,unnamed,unnamed,unnamed,unnamed,unnamed,unnamed,unnamed,unnamed,unnamed,unnamed,unnamed,unnamed,unnamed,unnamed,unnamed,unnamed,unnamed,unnamed,unnamed,unnamed,unnamed,unnamed,unnamed,unnamed,unnamed,unnamed,unnamed,unnamed,unnamed,unnamed,unnamed,unnamed,unnamed,unnamed,unnamed,unnamed,unnamed,unnamed,unnamed,unnamed,unnamed,unnamed	Arfgap2	Arfgap2
Ensembl Genes	8630	Dlgap1	46	0.0008463	1	0.393622	9.64236	0.414836	4	111	0.00355872	0.036036	1	1	1	unnamed,unnamed,unnamed,unnamed	unnamed,unnamed,unnamed,unnamed,unnamed,unnamed,unnamed,unnamed,unnamed,unnamed,unnamed,unnamed,unnamed,unnamed,unnamed,unnamed,unnamed,unnamed,unnamed,unnamed,unnamed,unnamed,unnamed,unnamed,unnamed,unnamed,unnamed,unnamed,unnamed,unnamed,unnamed,unnamed,unnamed,unnamed,unnamed,unnamed,unnamed,unnamed,unnamed,unnamed,unnamed,unnamed,unnamed,unnamed,unnamed,unnamed,unnamed,unnamed,unnamed,unnamed…	Dlgap1	Dlgap1
Ensembl Genes	1887	Nedd1	46	0.0008463	1	0.393622	9.64236	0.414836	4	111	0.00355872	0.036036	1	1	1	unnamed,unnamed,unnamed,unnamed	unnamed,unnamed,unnamed,unnamed,unnamed,unnamed,unnamed,unnamed,unnamed,unnamed,unnamed,unnamed,unnamed,unnamed,unnamed,unnamed,unnamed,unnamed,unnamed,unnamed,unnamed,unnamed,unnamed,unnamed,unnamed,unnamed,unnamed,unnamed,unnamed,unnamed,unnamed,unnamed,unnamed,unnamed,unnamed,unnamed,unnamed,unnamed,unnamed,unnamed,unnamed,unnamed,unnamed,unnamed,unnamed,unnamed,unnamed,unnamed,unnamed,unnamed…	Nedd1	Nedd1
Ensembl Genes	39	Eya1	46	0.0008463	1	0.393622	9.64236	0.414836	4	111	0.00355872	0.036036	1	1	1	unnamed,unnamed,unnamed,unnamed	unnamed,unnamed,unnamed,unnamed,unnamed,unnamed,unnamed,unnamed,unnamed,unnamed,unnamed,unnamed,unnamed,unnamed,unnamed,unnamed,unnamed,unnamed,unnamed,unnamed,unnamed,unnamed,unnamed,unnamed,unnamed,unnamed,unnamed,unnamed,unnamed,unnamed,unnamed,unnamed,unnamed,unnamed,unnamed,unnamed,unnamed,unnamed,unnamed,unnamed,unnamed,unnamed,unnamed,unnamed,unnamed,unnamed,unnamed,unnamed,unnamed,unnamed…	Eya1	Eya1
Ensembl Genes	6826	Prickle1	49	0.000857865	1	0.374572	6.93201	0.721291	5	193	0.0044484	0.0259067	1	1	1	unnamed,unnamed,unnamed,unnamed,unnamed	unnamed,unnamed,unnamed,unnamed,unnamed,unnamed,unnamed,unnamed,unnamed,unnamed,unnamed,unnamed,unnamed,unnamed,unnamed,unnamed,unnamed,unnamed,unnamed,unnamed,unnamed,unnamed,unnamed,unnamed,unnamed,unnamed,unnamed,unnamed,unnamed,unnamed,unnamed,unnamed,unnamed,unnamed,unnamed,unnamed,unnamed,unnamed,unnamed,unnamed,unnamed,unnamed,unnamed,unnamed,unnamed,unnamed,unnamed,unnamed,unnamed,unnamed…	Prickle1	Prickle1
Ensembl Genes	10874	1110051M20Rik	50	0.000895085	1	0.383007	16.0545	0.186863	3	50	0.00266904	0.06	1	1	1	unnamed,unnamed,unnamed	unnamed,unnamed,unnamed,unnamed,unnamed,unnamed,unnamed,unnamed,unnamed,unnamed,unnamed,unnamed,unnamed,unnamed,unnamed,unnamed,unnamed,unnamed,unnamed,unnamed,unnamed,unnamed,unnamed,unnamed,unnamed,unnamed,unnamed,unnamed,unnamed,unnamed,unnamed,unnamed,unnamed,unnamed,unnamed,unnamed,unnamed,unnamed,unnamed,unnamed,unnamed,unnamed,unnamed,unnamed,unnamed,unnamed,unnamed,unnamed,unnamed,unnamed	1110051M20Rik	1110051M20Rik
Ensembl Genes	3939	Cmpk2	51	0.000965485	1	0.405031	9.30698	0.429785	4	115	0.00355872	0.0347826	1	1	1	unnamed,unnamed,unnamed,unnamed	unnamed,unnamed,unnamed,unnamed,unnamed,unnamed,unnamed,unnamed,unnamed,unnamed,unnamed,unnamed,unnamed,unnamed,unnamed,unnamed,unnamed,unnamed,unnamed,unnamed,unnamed,unnamed,unnamed,unnamed,unnamed,unnamed,unnamed,unnamed,unnamed,unnamed,unnamed,unnamed,unnamed,unnamed,unnamed,unnamed,unnamed,unnamed,unnamed,unnamed,unnamed,unnamed,unnamed,unnamed,unnamed,unnamed,unnamed,unnamed,unnamed,unnamed…	Cmpk2	Cmpk2
Ensembl Genes	3940	Sox11	52	0.00112161	1	0.461479	6.52623	0.766139	5	205	0.0044484	0.0243902	1	1	1	unnamed,unnamed,unnamed,unnamed,unnamed	unnamed,unnamed,unnamed,unnamed,unnamed,unnamed,unnamed,unnamed,unnamed,unnamed,unnamed,unnamed,unnamed,unnamed,unnamed,unnamed,unnamed,unnamed,unnamed,unnamed,unnamed,unnamed,unnamed,unnamed,unnamed,unnamed,unnamed,unnamed,unnamed,unnamed,unnamed,unnamed,unnamed,unnamed,unnamed,unnamed,unnamed,unnamed,unnamed,unnamed,unnamed,unnamed,unnamed,unnamed,unnamed,unnamed,unnamed,unnamed,unnamed,unnamed…	Sox11	Sox11
Ensembl Genes	3297	Skap1	53	0.00113046	1	0.456344	8.91919	0.448471	4	120	0.00355872	0.0333333	1	1	1	unnamed,unnamed,unnamed,unnamed	unnamed,unnamed,unnamed,unnamed,unnamed,unnamed,unnamed,unnamed,unnamed,unnamed,unnamed,unnamed,unnamed,unnamed,unnamed,unnamed,unnamed,unnamed,unnamed,unnamed,unnamed,unnamed,unnamed,unnamed,unnamed,unnamed,unnamed,unnamed,unnamed,unnamed,unnamed,unnamed,unnamed,unnamed,unnamed,unnamed,unnamed,unnamed,unnamed,unnamed,unnamed,unnamed,unnamed,unnamed,unnamed,unnamed,unnamed,unnamed,unnamed,unnamed…	Skap1	Skap1
Ensembl Genes	12520	Slc16a1	54	0.00118159	1	0.46815	14.595	0.205549	3	55	0.00266904	0.0545455	1	1	1	unnamed,unnamed,unnamed	unnamed,unnamed,unnamed,unnamed,unnamed,unnamed,unnamed,unnamed,unnamed,unnamed,unnamed,unnamed,unnamed,unnamed,unnamed,unnamed,unnamed,unnamed,unnamed,unnamed,unnamed,unnamed,unnamed,unnamed,unnamed,unnamed,unnamed,unnamed,unnamed,unnamed,unnamed,unnamed,unnamed,unnamed,unnamed,unnamed,unnamed,unnamed,unnamed,unnamed,unnamed,unnamed,unnamed,unnamed,unnamed,unnamed,unnamed,unnamed,unnamed,unnamed…	Slc16a1	Slc16a1
Ensembl Genes	15760	Cpvl	55	0.00131055	1	0.509802	14.0829	0.213024	3	57	0.00266904	0.0526316	1	1	1	unnamed,unnamed,unnamed	unnamed,unnamed,unnamed,unnamed,unnamed,unnamed,unnamed,unnamed,unnamed,unnamed,unnamed,unnamed,unnamed,unnamed,unnamed,unnamed,unnamed,unnamed,unnamed,unnamed,unnamed,unnamed,unnamed,unnamed,unnamed,unnamed,unnamed,unnamed,unnamed,unnamed,unnamed,unnamed,unnamed,unnamed,unnamed,unnamed,unnamed,unnamed,unnamed,unnamed,unnamed,unnamed,unnamed,unnamed,unnamed,unnamed,unnamed,unnamed,unnamed,unnamed…	Cpvl	Cpvl
Ensembl Genes	1088	Smyd3	56	0.00135561	1	0.517917	6.25177	0.799774	5	214	0.0044484	0.0233645	1	1	1	unnamed,unnamed,unnamed,unnamed,unnamed	unnamed,unnamed,unnamed,unnamed,unnamed,unnamed,unnamed,unnamed,unnamed,unnamed,unnamed,unnamed,unnamed,unnamed,unnamed,unnamed,unnamed,unnamed,unnamed,unnamed,unnamed,unnamed,unnamed,unnamed,unnamed,unnamed,unnamed,unnamed,unnamed,unnamed,unnamed,unnamed,unnamed,unnamed,unnamed,unnamed,unnamed,unnamed,unnamed,unnamed,unnamed,unnamed,unnamed,unnamed,unnamed,unnamed,unnamed,unnamed,unnamed,unnamed…	Smyd3	Smyd3
Ensembl Genes	2124	Smarcc2	57	0.00141866	1	0.532495	35.6767	0.0560589	2	15	0.00177936	0.133333	1	1	1	unnamed,unnamed	unnamed,unnamed,unnamed,unnamed,unnamed,unnamed,unnamed,unnamed,unnamed,unnamed,unnamed,unnamed,unnamed,unnamed,unnamed	Smarcc2	Smarcc2
Ensembl Genes	5599	1700024G13Rik	57	0.00141866	1	0.532495	35.6767	0.0560589	2	15	0.00177936	0.133333	1	1	1	unnamed,unnamed	unnamed,unnamed,unnamed,unnamed,unnamed,unnamed,unnamed,unnamed,unnamed,unnamed,unnamed,unnamed,unnamed,unnamed,unnamed	1700024G13Rik	1700024G13Rik
Ensembl Genes	18783	Prosc	57	0.00141866	1	0.532495	35.6767	0.0560589	2	15	0.00177936	0.133333	1	1	1	unnamed,unnamed	unnamed,unnamed,unnamed,unnamed,unnamed,unnamed,unnamed,unnamed,unnamed,unnamed,unnamed,unnamed,unnamed,unnamed,unnamed	Prosc	Prosc
Ensembl Genes	466	Alppl2	60	0.00159422	1	0.568471	13.1595	0.227973	3	61	0.00266904	0.0491803	1	1	1	unnamed,unnamed,unnamed	unnamed,unnamed,unnamed,unnamed,unnamed,unnamed,unnamed,unnamed,unnamed,unnamed,unnamed,unnamed,unnamed,unnamed,unnamed,unnamed,unnamed,unnamed,unnamed,unnamed,unnamed,unnamed,unnamed,unnamed,unnamed,unnamed,unnamed,unnamed,unnamed,unnamed,unnamed,unnamed,unnamed,unnamed,unnamed,unnamed,unnamed,unnamed,unnamed,unnamed,unnamed,unnamed,unnamed,unnamed,unnamed,unnamed,unnamed,unnamed,unnamed,unnamed…	Alppl2	Alppl2
Ensembl Genes	465	Dis3l2	60	0.00159422	1	0.568471	13.1595	0.227973	3	61	0.00266904	0.0491803	1	1	1	unnamed,unnamed,unnamed	unnamed,unnamed,unnamed,unnamed,unnamed,unnamed,unnamed,unnamed,unnamed,unnamed,unnamed,unnamed,unnamed,unnamed,unnamed,unnamed,unnamed,unnamed,unnamed,unnamed,unnamed,unnamed,unnamed,unnamed,unnamed,unnamed,unnamed,unnamed,unnamed,unnamed,unnamed,unnamed,unnamed,unnamed,unnamed,unnamed,unnamed,unnamed,unnamed,unnamed,unnamed,unnamed,unnamed,unnamed,unnamed,unnamed,unnamed,unnamed,unnamed,unnamed…	Dis3l2	Dis3l2
Ensembl Genes	12563	Ubl4b	62	0.00161731	1	0.558102	33.447	0.0597962	2	16	0.00177936	0.125	1	1	1	unnamed,unnamed	unnamed,unnamed,unnamed,unnamed,unnamed,unnamed,unnamed,unnamed,unnamed,unnamed,unnamed,unnamed,unnamed,unnamed,unnamed,unnamed	Ubl4b	Ubl4b
Ensembl Genes	14760	Sec31a	63	0.00167065	1	0.567357	12.9472	0.23171	3	62	0.00266904	0.0483871	1	1	1	unnamed,unnamed,unnamed	unnamed,unnamed,unnamed,unnamed,unnamed,unnamed,unnamed,unnamed,unnamed,unnamed,unnamed,unnamed,unnamed,unnamed,unnamed,unnamed,unnamed,unnamed,unnamed,unnamed,unnamed,unnamed,unnamed,unnamed,unnamed,unnamed,unnamed,unnamed,unnamed,unnamed,unnamed,unnamed,unnamed,unnamed,unnamed,unnamed,unnamed,unnamed,unnamed,unnamed,unnamed,unnamed,unnamed,unnamed,unnamed,unnamed,unnamed,unnamed,unnamed,unnamed…	Sec31a	Sec31a
Ensembl Genes	261	Cdk15	63	0.00167065	1	0.567357	12.9472	0.23171	3	62	0.00266904	0.0483871	1	1	1	unnamed,unnamed,unnamed	unnamed,unnamed,unnamed,unnamed,unnamed,unnamed,unnamed,unnamed,unnamed,unnamed,unnamed,unnamed,unnamed,unnamed,unnamed,unnamed,unnamed,unnamed,unnamed,unnamed,unnamed,unnamed,unnamed,unnamed,unnamed,unnamed,unnamed,unnamed,unnamed,unnamed,unnamed,unnamed,unnamed,unnamed,unnamed,unnamed,unnamed,unnamed,unnamed,unnamed,unnamed,unnamed,unnamed,unnamed,unnamed,unnamed,unnamed,unnamed,unnamed,unnamed…	Cdk15	Cdk15
Ensembl Genes	13868	Alpl	63	0.00167065	1	0.567357	12.9472	0.23171	3	62	0.00266904	0.0483871	1	1	1	unnamed,unnamed,unnamed	unnamed,unnamed,unnamed,unnamed,unnamed,unnamed,unnamed,unnamed,unnamed,unnamed,unnamed,unnamed,unnamed,unnamed,unnamed,unnamed,unnamed,unnamed,unnamed,unnamed,unnamed,unnamed,unnamed,unnamed,unnamed,unnamed,unnamed,unnamed,unnamed,unnamed,unnamed,unnamed,unnamed,unnamed,unnamed,unnamed,unnamed,unnamed,unnamed,unnamed,unnamed,unnamed,unnamed,unnamed,unnamed,unnamed,unnamed,unnamed,unnamed,unnamed…	Alpl	Alpl
Ensembl Genes	262	Fzd7	66	0.00174933	1	0.567074	12.7417	0.235448	3	63	0.00266904	0.0476191	1	1	1	unnamed,unnamed,unnamed	unnamed,unnamed,unnamed,unnamed,unnamed,unnamed,unnamed,unnamed,unnamed,unnamed,unnamed,unnamed,unnamed,unnamed,unnamed,unnamed,unnamed,unnamed,unnamed,unnamed,unnamed,unnamed,unnamed,unnamed,unnamed,unnamed,unnamed,unnamed,unnamed,unnamed,unnamed,unnamed,unnamed,unnamed,unnamed,unnamed,unnamed,unnamed,unnamed,unnamed,unnamed,unnamed,unnamed,unnamed,unnamed,unnamed,unnamed,unnamed,unnamed,unnamed…	Fzd7	Fzd7
Ensembl Genes	1087	Kif26b	67	0.00175465	1	0.56031	5.89374	0.848358	5	227	0.0044484	0.0220264	1	1	1	unnamed,unnamed,unnamed,unnamed,unnamed	unnamed,unnamed,unnamed,unnamed,unnamed,unnamed,unnamed,unnamed,unnamed,unnamed,unnamed,unnamed,unnamed,unnamed,unnamed,unnamed,unnamed,unnamed,unnamed,unnamed,unnamed,unnamed,unnamed,unnamed,unnamed,unnamed,unnamed,unnamed,unnamed,unnamed,unnamed,unnamed,unnamed,unnamed,unnamed,unnamed,unnamed,unnamed,unnamed,unnamed,unnamed,unnamed,unnamed,unnamed,unnamed,unnamed,unnamed,unnamed,unnamed,unnamed…	Kif26b	Kif26b
Ensembl Genes	926	Creg1	68	0.00182841	1	0.575277	31.4795	0.0635334	2	17	0.00177936	0.117647	1	1	1	unnamed,unnamed	unnamed,unnamed,unnamed,unnamed,unnamed,unnamed,unnamed,unnamed,unnamed,unnamed,unnamed,unnamed,unnamed,unnamed,unnamed,unnamed,unnamed	Creg1	Creg1
Ensembl Genes	15278	Micall2	69	0.00183029	1	0.567522	12.5426	0.239185	3	64	0.00266904	0.046875	1	1	1	unnamed,unnamed,unnamed	unnamed,unnamed,unnamed,unnamed,unnamed,unnamed,unnamed,unnamed,unnamed,unnamed,unnamed,unnamed,unnamed,unnamed,unnamed,unnamed,unnamed,unnamed,unnamed,unnamed,unnamed,unnamed,unnamed,unnamed,unnamed,unnamed,unnamed,unnamed,unnamed,unnamed,unnamed,unnamed,unnamed,unnamed,unnamed,unnamed,unnamed,unnamed,unnamed,unnamed,unnamed,unnamed,unnamed,unnamed,unnamed,unnamed,unnamed,unnamed,unnamed,unnamed…	Micall2	Micall2
Ensembl Genes	5202	Gm10260	70	0.00196525	1	0.600663	5.74197	0.870782	5	233	0.0044484	0.0214592	1	1	1	unnamed,unnamed,unnamed,unnamed,unnamed	unnamed,unnamed,unnamed,unnamed,unnamed,unnamed,unnamed,unnamed,unnamed,unnamed,unnamed,unnamed,unnamed,unnamed,unnamed,unnamed,unnamed,unnamed,unnamed,unnamed,unnamed,unnamed,unnamed,unnamed,unnamed,unnamed,unnamed,unnamed,unnamed,unnamed,unnamed,unnamed,unnamed,unnamed,unnamed,unnamed,unnamed,unnamed,unnamed,unnamed,unnamed,unnamed,unnamed,unnamed,unnamed,unnamed,unnamed,unnamed,unnamed,unnamed…	Gm10260	Gm10260
Ensembl Genes	10343	Hc	71	0.00205187	1	0.618306	29.7306	0.0672707	2	18	0.00177936	0.111111	1	1	1	unnamed,unnamed	unnamed,unnamed,unnamed,unnamed,unnamed,unnamed,unnamed,unnamed,unnamed,unnamed,unnamed,unnamed,unnamed,unnamed,unnamed,unnamed,unnamed,unnamed	Hc	Hc
Ensembl Genes	15277	Uncx	72	0.00217735	1	0.647007	11.8048	0.254134	3	68	0.00266904	0.0441177	1	1	1	unnamed,unnamed,unnamed	unnamed,unnamed,unnamed,unnamed,unnamed,unnamed,unnamed,unnamed,unnamed,unnamed,unnamed,unnamed,unnamed,unnamed,unnamed,unnamed,unnamed,unnamed,unnamed,unnamed,unnamed,unnamed,unnamed,unnamed,unnamed,unnamed,unnamed,unnamed,unnamed,unnamed,unnamed,unnamed,unnamed,unnamed,unnamed,unnamed,unnamed,unnamed,unnamed,unnamed,unnamed,unnamed,unnamed,unnamed,unnamed,unnamed,unnamed,unnamed,unnamed,unnamed…	Uncx	Uncx
Ensembl Genes	18795	Unc5d	72	0.00217735	1	0.647007	11.8048	0.254134	3	68	0.00266904	0.0441177	1	1	1	unnamed,unnamed,unnamed	unnamed,unnamed,unnamed,unnamed,unnamed,unnamed,unnamed,unnamed,unnamed,unnamed,unnamed,unnamed,unnamed,unnamed,unnamed,unnamed,unnamed,unnamed,unnamed,unnamed,unnamed,unnamed,unnamed,unnamed,unnamed,unnamed,unnamed,unnamed,unnamed,unnamed,unnamed,unnamed,unnamed,unnamed,unnamed,unnamed,unnamed,unnamed,unnamed,unnamed,unnamed,unnamed,unnamed,unnamed,unnamed,unnamed,unnamed,unnamed,unnamed,unnamed…	Unc5d	Unc5d
Ensembl Genes	11534	Vstm2l	72	0.00217735	1	0.647007	11.8048	0.254134	3	68	0.00266904	0.0441177	1	1	1	unnamed,unnamed,unnamed	unnamed,unnamed,unnamed,unnamed,unnamed,unnamed,unnamed,unnamed,unnamed,unnamed,unnamed,unnamed,unnamed,unnamed,unnamed,unnamed,unnamed,unnamed,unnamed,unnamed,unnamed,unnamed,unnamed,unnamed,unnamed,unnamed,unnamed,unnamed,unnamed,unnamed,unnamed,unnamed,unnamed,unnamed,unnamed,unnamed,unnamed,unnamed,unnamed,unnamed,unnamed,unnamed,unnamed,unnamed,unnamed,unnamed,unnamed,unnamed,unnamed,unnamed…	Vstm2l	Vstm2l
Ensembl Genes	13867	Rap1gap	72	0.00217735	1	0.647007	11.8048	0.254134	3	68	0.00266904	0.0441177	1	1	1	unnamed,unnamed,unnamed	unnamed,unnamed,unnamed,unnamed,unnamed,unnamed,unnamed,unnamed,unnamed,unnamed,unnamed,unnamed,unnamed,unnamed,unnamed,unnamed,unnamed,unnamed,unnamed,unnamed,unnamed,unnamed,unnamed,unnamed,unnamed,unnamed,unnamed,unnamed,unnamed,unnamed,unnamed,unnamed,unnamed,unnamed,unnamed,unnamed,unnamed,unnamed,unnamed,unnamed,unnamed,unnamed,unnamed,unnamed,unnamed,unnamed,unnamed,unnamed,unnamed,unnamed…	Rap1gap	Rap1gap
Ensembl Genes	13073	Aldh1b1	76	0.00227004	1	0.639046	11.6337	0.257871	3	69	0.00266904	0.0434783	1	1	1	unnamed,unnamed,unnamed	unnamed,unnamed,unnamed,unnamed,unnamed,unnamed,unnamed,unnamed,unnamed,unnamed,unnamed,unnamed,unnamed,unnamed,unnamed,unnamed,unnamed,unnamed,unnamed,unnamed,unnamed,unnamed,unnamed,unnamed,unnamed,unnamed,unnamed,unnamed,unnamed,unnamed,unnamed,unnamed,unnamed,unnamed,unnamed,unnamed,unnamed,unnamed,unnamed,unnamed,unnamed,unnamed,unnamed,unnamed,unnamed,unnamed,unnamed,unnamed,unnamed,unnamed…	Aldh1b1	Aldh1b1
Ensembl Genes	20496	9630041A04Rik	77	0.00231601	1	0.643519	7.33084	0.54564	4	146	0.00355872	0.0273973	1	1	1	unnamed,unnamed,unnamed,unnamed	unnamed,unnamed,unnamed,unnamed,unnamed,unnamed,unnamed,unnamed,unnamed,unnamed,unnamed,unnamed,unnamed,unnamed,unnamed,unnamed,unnamed,unnamed,unnamed,unnamed,unnamed,unnamed,unnamed,unnamed,unnamed,unnamed,unnamed,unnamed,unnamed,unnamed,unnamed,unnamed,unnamed,unnamed,unnamed,unnamed,unnamed,unnamed,unnamed,unnamed,unnamed,unnamed,unnamed,unnamed,unnamed,unnamed,unnamed,unnamed,unnamed,unnamed…	9630041A04Rik	9630041A04Rik
Ensembl Genes	6139	Lacc1	78	0.00237383	1	0.651129	7.28097	0.549377	4	147	0.00355872	0.0272109	1	1	1	unnamed,unnamed,unnamed,unnamed	unnamed,unnamed,unnamed,unnamed,unnamed,unnamed,unnamed,unnamed,unnamed,unnamed,unnamed,unnamed,unnamed,unnamed,unnamed,unnamed,unnamed,unnamed,unnamed,unnamed,unnamed,unnamed,unnamed,unnamed,unnamed,unnamed,unnamed,unnamed,unnamed,unnamed,unnamed,unnamed,unnamed,unnamed,unnamed,unnamed,unnamed,unnamed,unnamed,unnamed,unnamed,unnamed,unnamed,unnamed,unnamed,unnamed,unnamed,unnamed,unnamed,unnamed…	Lacc1	Lacc1
Ensembl Genes	12925	Bach2	79	0.00249243	1	0.675006	7.18324	0.556852	4	149	0.00355872	0.0268456	1	1	1	unnamed,unnamed,unnamed,unnamed	unnamed,unnamed,unnamed,unnamed,unnamed,unnamed,unnamed,unnamed,unnamed,unnamed,unnamed,unnamed,unnamed,unnamed,unnamed,unnamed,unnamed,unnamed,unnamed,unnamed,unnamed,unnamed,unnamed,unnamed,unnamed,unnamed,unnamed,unnamed,unnamed,unnamed,unnamed,unnamed,unnamed,unnamed,unnamed,unnamed,unnamed,unnamed,unnamed,unnamed,unnamed,unnamed,unnamed,unnamed,unnamed,unnamed,unnamed,unnamed,unnamed,unnamed…	Bach2	Bach2
Ensembl Genes	2448	Fabp6	80	0.00253548	1	0.678082	26.7576	0.0747452	2	20	0.00177936	0.1	1	1	1	unnamed,unnamed	unnamed,unnamed,unnamed,unnamed,unnamed,unnamed,unnamed,unnamed,unnamed,unnamed,unnamed,unnamed,unnamed,unnamed,unnamed,unnamed,unnamed,unnamed,unnamed,unnamed	Fabp6	Fabp6
Ensembl Genes	12055	E130311K13Rik	81	0.00279544	1	0.738376	25.4834	0.0784825	2	21	0.00177936	0.0952381	1	1	1	unnamed,unnamed	unnamed,unnamed,unnamed,unnamed,unnamed,unnamed,unnamed,unnamed,unnamed,unnamed,unnamed,unnamed,unnamed,unnamed,unnamed,unnamed,unnamed,unnamed,unnamed,unnamed,unnamed	E130311K13Rik	E130311K13Rik
Ensembl Genes	10042	Ankrd16	82	0.0028775	1	0.750783	10.703	0.280295	3	75	0.00266904	0.04	1	1	1	unnamed,unnamed,unnamed	unnamed,unnamed,unnamed,unnamed,unnamed,unnamed,unnamed,unnamed,unnamed,unnamed,unnamed,unnamed,unnamed,unnamed,unnamed,unnamed,unnamed,unnamed,unnamed,unnamed,unnamed,unnamed,unnamed,unnamed,unnamed,unnamed,unnamed,unnamed,unnamed,unnamed,unnamed,unnamed,unnamed,unnamed,unnamed,unnamed,unnamed,unnamed,unnamed,unnamed,unnamed,unnamed,unnamed,unnamed,unnamed,unnamed,unnamed,unnamed,unnamed,unnamed…	Ankrd16	Ankrd16
Ensembl Genes	17526	Fancf	83	0.00306738	1	0.790683	24.3251	0.0822197	2	22	0.00177936	0.0909091	1	1	1	unnamed,unnamed	unnamed,unnamed,unnamed,unnamed,unnamed,unnamed,unnamed,unnamed,unnamed,unnamed,unnamed,unnamed,unnamed,unnamed,unnamed,unnamed,unnamed,unnamed,unnamed,unnamed,unnamed,unnamed	Fancf	Fancf
Ensembl Genes	7623	Mis18a	84	0.00310004	1	0.789588	10.425	0.287769	3	77	0.00266904	0.038961	1	1	1	unnamed,unnamed,unnamed	unnamed,unnamed,unnamed,unnamed,unnamed,unnamed,unnamed,unnamed,unnamed,unnamed,unnamed,unnamed,unnamed,unnamed,unnamed,unnamed,unnamed,unnamed,unnamed,unnamed,unnamed,unnamed,unnamed,unnamed,unnamed,unnamed,unnamed,unnamed,unnamed,unnamed,unnamed,unnamed,unnamed,unnamed,unnamed,unnamed,unnamed,unnamed,unnamed,unnamed,unnamed,unnamed,unnamed,unnamed,unnamed,unnamed,unnamed,unnamed,unnamed,unnamed…	Mis18a	Mis18a
Ensembl Genes	11297	Jag1	85	0.00382815	1	0.963567	6.37085	0.62786	4	168	0.00355872	0.0238095	1	1	1	unnamed,unnamed,unnamed,unnamed	unnamed,unnamed,unnamed,unnamed,unnamed,unnamed,unnamed,unnamed,unnamed,unnamed,unnamed,unnamed,unnamed,unnamed,unnamed,unnamed,unnamed,unnamed,unnamed,unnamed,unnamed,unnamed,unnamed,unnamed,unnamed,unnamed,unnamed,unnamed,unnamed,unnamed,unnamed,unnamed,unnamed,unnamed,unnamed,unnamed,unnamed,unnamed,unnamed,unnamed,unnamed,unnamed,unnamed,unnamed,unnamed,unnamed,unnamed,unnamed,unnamed,unnamed…	Jag1	Jag1
Ensembl Genes	10342	Traf1	86	0.00395416	1	0.983712	21.4061	0.0934315	2	25	0.00177936	0.08	1	1	1	unnamed,unnamed	unnamed,unnamed,unnamed,unnamed,unnamed,unnamed,unnamed,unnamed,unnamed,unnamed,unnamed,unnamed,unnamed,unnamed,unnamed,unnamed,unnamed,unnamed,unnamed,unnamed,unnamed,unnamed,unnamed,unnamed,unnamed	Traf1	Traf1
Ensembl Genes	18656	Myom2	87	0.00451158	1	1	9.1219	0.328879	3	88	0.00266904	0.0340909	1	1	1	unnamed,unnamed,unnamed	unnamed,unnamed,unnamed,unnamed,unnamed,unnamed,unnamed,unnamed,unnamed,unnamed,unnamed,unnamed,unnamed,unnamed,unnamed,unnamed,unnamed,unnamed,unnamed,unnamed,unnamed,unnamed,unnamed,unnamed,unnamed,unnamed,unnamed,unnamed,unnamed,unnamed,unnamed,unnamed,unnamed,unnamed,unnamed,unnamed,unnamed,unnamed,unnamed,unnamed,unnamed,unnamed,unnamed,unnamed,unnamed,unnamed,unnamed,unnamed,unnamed,unnamed…	Myom2	Myom2
Ensembl Genes	3907	Greb1	88	0.00460355	1	1	19.8204	0.100906	2	27	0.00177936	0.0740741	1	1	1	unnamed,unnamed	unnamed,unnamed,unnamed,unnamed,unnamed,unnamed,unnamed,unnamed,unnamed,unnamed,unnamed,unnamed,unnamed,unnamed,unnamed,unnamed,unnamed,unnamed,unnamed,unnamed,unnamed,unnamed,unnamed,unnamed,unnamed,unnamed,unnamed	Greb1	Greb1
Ensembl Genes	18037	Syt9	88	0.00460355	1	1	19.8204	0.100906	2	27	0.00177936	0.0740741	1	1	1	unnamed,unnamed	unnamed,unnamed,unnamed,unnamed,unnamed,unnamed,unnamed,unnamed,unnamed,unnamed,unnamed,unnamed,unnamed,unnamed,unnamed,unnamed,unnamed,unnamed,unnamed,unnamed,unnamed,unnamed,unnamed,unnamed,unnamed,unnamed,unnamed	Syt9	Syt9
Ensembl Genes	17594	Slco3a1	90	0.00497873	1	1	5.91327	0.676444	4	181	0.00355872	0.0220994	1	1	1	unnamed,unnamed,unnamed,unnamed	unnamed,unnamed,unnamed,unnamed,unnamed,unnamed,unnamed,unnamed,unnamed,unnamed,unnamed,unnamed,unnamed,unnamed,unnamed,unnamed,unnamed,unnamed,unnamed,unnamed,unnamed,unnamed,unnamed,unnamed,unnamed,unnamed,unnamed,unnamed,unnamed,unnamed,unnamed,unnamed,unnamed,unnamed,unnamed,unnamed,unnamed,unnamed,unnamed,unnamed,unnamed,unnamed,unnamed,unnamed,unnamed,unnamed,unnamed,unnamed,unnamed,unnamed…	Slco3a1	Slco3a1
Ensembl Genes	8631	Tgif1	91	0.00526213	1	1	8.63147	0.347565	3	93	0.00266904	0.0322581	1	1	1	unnamed,unnamed,unnamed	unnamed,unnamed,unnamed,unnamed,unnamed,unnamed,unnamed,unnamed,unnamed,unnamed,unnamed,unnamed,unnamed,unnamed,unnamed,unnamed,unnamed,unnamed,unnamed,unnamed,unnamed,unnamed,unnamed,unnamed,unnamed,unnamed,unnamed,unnamed,unnamed,unnamed,unnamed,unnamed,unnamed,unnamed,unnamed,unnamed,unnamed,unnamed,unnamed,unnamed,unnamed,unnamed,unnamed,unnamed,unnamed,unnamed,unnamed,unnamed,unnamed,unnamed…	Tgif1	Tgif1
Ensembl Genes	6138	Serp2	92	0.00527371	1	1	5.81686	0.687656	4	184	0.00355872	0.0217391	1	1	1	unnamed,unnamed,unnamed,unnamed	unnamed,unnamed,unnamed,unnamed,unnamed,unnamed,unnamed,unnamed,unnamed,unnamed,unnamed,unnamed,unnamed,unnamed,unnamed,unnamed,unnamed,unnamed,unnamed,unnamed,unnamed,unnamed,unnamed,unnamed,unnamed,unnamed,unnamed,unnamed,unnamed,unnamed,unnamed,unnamed,unnamed,unnamed,unnamed,unnamed,unnamed,unnamed,unnamed,unnamed,unnamed,unnamed,unnamed,unnamed,unnamed,unnamed,unnamed,unnamed,unnamed,unnamed…	Serp2	Serp2
Ensembl Genes	18038	Olfml1	93	0.00529866	1	1	18.4535	0.108381	2	29	0.00177936	0.0689655	1	1	1	unnamed,unnamed	unnamed,unnamed,unnamed,unnamed,unnamed,unnamed,unnamed,unnamed,unnamed,unnamed,unnamed,unnamed,unnamed,unnamed,unnamed,unnamed,unnamed,unnamed,unnamed,unnamed,unnamed,unnamed,unnamed,unnamed,unnamed,unnamed,unnamed,unnamed,unnamed	Olfml1	Olfml1
Ensembl Genes	12458	Sec22b	93	0.00529866	1	1	18.4535	0.108381	2	29	0.00177936	0.0689655	1	1	1	unnamed,unnamed	unnamed,unnamed,unnamed,unnamed,unnamed,unnamed,unnamed,unnamed,unnamed,unnamed,unnamed,unnamed,unnamed,unnamed,unnamed,unnamed,unnamed,unnamed,unnamed,unnamed,unnamed,unnamed,unnamed,unnamed,unnamed,unnamed,unnamed,unnamed,unnamed	Sec22b	Sec22b
Ensembl Genes	13948	Pdpn	93	0.00529866	1	1	18.4535	0.108381	2	29	0.00177936	0.0689655	1	1	1	unnamed,unnamed	unnamed,unnamed,unnamed,unnamed,unnamed,unnamed,unnamed,unnamed,unnamed,unnamed,unnamed,unnamed,unnamed,unnamed,unnamed,unnamed,unnamed,unnamed,unnamed,unnamed,unnamed,unnamed,unnamed,unnamed,unnamed,unnamed,unnamed,unnamed,unnamed	Pdpn	Pdpn
Ensembl Genes	6827	Adamts20	96	0.00547671	1	1	5.75431	0.695131	4	186	0.00355872	0.0215054	1	1	1	unnamed,unnamed,unnamed,unnamed	unnamed,unnamed,unnamed,unnamed,unnamed,unnamed,unnamed,unnamed,unnamed,unnamed,unnamed,unnamed,unnamed,unnamed,unnamed,unnamed,unnamed,unnamed,unnamed,unnamed,unnamed,unnamed,unnamed,unnamed,unnamed,unnamed,unnamed,unnamed,unnamed,unnamed,unnamed,unnamed,unnamed,unnamed,unnamed,unnamed,unnamed,unnamed,unnamed,unnamed,unnamed,unnamed,unnamed,unnamed,unnamed,unnamed,unnamed,unnamed,unnamed,unnamed…	Adamts20	Adamts20
Ensembl Genes	8430	Mrps18a	97	0.00566313	1	1	17.8384	0.112118	2	30	0.00177936	0.0666667	1	1	1	unnamed,unnamed	unnamed,unnamed,unnamed,unnamed,unnamed,unnamed,unnamed,unnamed,unnamed,unnamed,unnamed,unnamed,unnamed,unnamed,unnamed,unnamed,unnamed,unnamed,unnamed,unnamed,unnamed,unnamed,unnamed,unnamed,unnamed,unnamed,unnamed,unnamed,unnamed,unnamed	Mrps18a	Mrps18a
Ensembl Genes	20255	Igdcc3	97	0.00566313	1	1	17.8384	0.112118	2	30	0.00177936	0.0666667	1	1	1	unnamed,unnamed	unnamed,unnamed,unnamed,unnamed,unnamed,unnamed,unnamed,unnamed,unnamed,unnamed,unnamed,unnamed,unnamed,unnamed,unnamed,unnamed,unnamed,unnamed,unnamed,unnamed,unnamed,unnamed,unnamed,unnamed,unnamed,unnamed,unnamed,unnamed,unnamed,unnamed	Igdcc3	Igdcc3
Ensembl Genes	18784	Adgra2	97	0.00566313	1	1	17.8384	0.112118	2	30	0.00177936	0.0666667	1	1	1	unnamed,unnamed	unnamed,unnamed,unnamed,unnamed,unnamed,unnamed,unnamed,unnamed,unnamed,unnamed,unnamed,unnamed,unnamed,unnamed,unnamed,unnamed,unnamed,unnamed,unnamed,unnamed,unnamed,unnamed,unnamed,unnamed,unnamed,unnamed,unnamed,unnamed,unnamed,unnamed	Adgra2	Adgra2
Ensembl Genes	19638	Jrkl	97	0.00566313	1	1	17.8384	0.112118	2	30	0.00177936	0.0666667	1	1	1	unnamed,unnamed	unnamed,unnamed,unnamed,unnamed,unnamed,unnamed,unnamed,unnamed,unnamed,unnamed,unnamed,unnamed,unnamed,unnamed,unnamed,unnamed,unnamed,unnamed,unnamed,unnamed,unnamed,unnamed,unnamed,unnamed,unnamed,unnamed,unnamed,unnamed,unnamed,unnamed	Jrkl	Jrkl
Ensembl Genes	5005	Fbp1	101	0.00568486	1	1	5.6931	0.702605	4	188	0.00355872	0.0212766	1	1	1	unnamed,unnamed,unnamed,unnamed	unnamed,unnamed,unnamed,unnamed,unnamed,unnamed,unnamed,unnamed,unnamed,unnamed,unnamed,unnamed,unnamed,unnamed,unnamed,unnamed,unnamed,unnamed,unnamed,unnamed,unnamed,unnamed,unnamed,unnamed,unnamed,unnamed,unnamed,unnamed,unnamed,unnamed,unnamed,unnamed,unnamed,unnamed,unnamed,unnamed,unnamed,unnamed,unnamed,unnamed,unnamed,unnamed,unnamed,unnamed,unnamed,unnamed,unnamed,unnamed,unnamed,unnamed…	Fbp1	Fbp1
Ensembl Genes	3296	Hoxb1	102	0.00603877	1	1	17.2629	0.115855	2	31	0.00177936	0.0645161	1	1	1	unnamed,unnamed	unnamed,unnamed,unnamed,unnamed,unnamed,unnamed,unnamed,unnamed,unnamed,unnamed,unnamed,unnamed,unnamed,unnamed,unnamed,unnamed,unnamed,unnamed,unnamed,unnamed,unnamed,unnamed,unnamed,unnamed,unnamed,unnamed,unnamed,unnamed,unnamed,unnamed,unnamed	Hoxb1	Hoxb1
Ensembl Genes	7622	Hunk	103	0.0060834	1	1	8.19109	0.366252	3	98	0.00266904	0.0306122	1	1	1	unnamed,unnamed,unnamed	unnamed,unnamed,unnamed,unnamed,unnamed,unnamed,unnamed,unnamed,unnamed,unnamed,unnamed,unnamed,unnamed,unnamed,unnamed,unnamed,unnamed,unnamed,unnamed,unnamed,unnamed,unnamed,unnamed,unnamed,unnamed,unnamed,unnamed,unnamed,unnamed,unnamed,unnamed,unnamed,unnamed,unnamed,unnamed,unnamed,unnamed,unnamed,unnamed,unnamed,unnamed,unnamed,unnamed,unnamed,unnamed,unnamed,unnamed,unnamed,unnamed,unnamed…	Hunk	Hunk
Ensembl Genes	10043	Itga8	104	0.00625628	1	1	8.10835	0.369989	3	99	0.00266904	0.030303	1	1	1	unnamed,unnamed,unnamed	unnamed,unnamed,unnamed,unnamed,unnamed,unnamed,unnamed,unnamed,unnamed,unnamed,unnamed,unnamed,unnamed,unnamed,unnamed,unnamed,unnamed,unnamed,unnamed,unnamed,unnamed,unnamed,unnamed,unnamed,unnamed,unnamed,unnamed,unnamed,unnamed,unnamed,unnamed,unnamed,unnamed,unnamed,unnamed,unnamed,unnamed,unnamed,unnamed,unnamed,unnamed,unnamed,unnamed,unnamed,unnamed,unnamed,unnamed,unnamed,unnamed,unnamed…	Itga8	Itga8
Ensembl Genes	8645	Clip4	104	0.00625628	1	1	8.10835	0.369989	3	99	0.00266904	0.030303	1	1	1	unnamed,unnamed,unnamed	unnamed,unnamed,unnamed,unnamed,unnamed,unnamed,unnamed,unnamed,unnamed,unnamed,unnamed,unnamed,unnamed,unnamed,unnamed,unnamed,unnamed,unnamed,unnamed,unnamed,unnamed,unnamed,unnamed,unnamed,unnamed,unnamed,unnamed,unnamed,unnamed,unnamed,unnamed,unnamed,unnamed,unnamed,unnamed,unnamed,unnamed,unnamed,unnamed,unnamed,unnamed,unnamed,unnamed,unnamed,unnamed,unnamed,unnamed,unnamed,unnamed,unnamed…	Clip4	Clip4
Ensembl Genes	20256	Parp16	106	0.00642548	1	1	16.7235	0.119592	2	32	0.00177936	0.0625	1	1	1	unnamed,unnamed	unnamed,unnamed,unnamed,unnamed,unnamed,unnamed,unnamed,unnamed,unnamed,unnamed,unnamed,unnamed,unnamed,unnamed,unnamed,unnamed,unnamed,unnamed,unnamed,unnamed,unnamed,unnamed,unnamed,unnamed,unnamed,unnamed,unnamed,unnamed,unnamed,unnamed,unnamed,unnamed	Parp16	Parp16
Ensembl Genes	18142	Nucb2	107	0.00661078	1	1	7.94779	0.377463	3	101	0.00266904	0.029703	1	1	1	unnamed,unnamed,unnamed	unnamed,unnamed,unnamed,unnamed,unnamed,unnamed,unnamed,unnamed,unnamed,unnamed,unnamed,unnamed,unnamed,unnamed,unnamed,unnamed,unnamed,unnamed,unnamed,unnamed,unnamed,unnamed,unnamed,unnamed,unnamed,unnamed,unnamed,unnamed,unnamed,unnamed,unnamed,unnamed,unnamed,unnamed,unnamed,unnamed,unnamed,unnamed,unnamed,unnamed,unnamed,unnamed,unnamed,unnamed,unnamed,unnamed,unnamed,unnamed,unnamed,unnamed…	Nucb2	Nucb2
Ensembl Genes	12699	Lef1	108	0.00679242	1	1	7.86987	0.381201	3	102	0.00266904	0.0294118	1	1	1	unnamed,unnamed,unnamed	unnamed,unnamed,unnamed,unnamed,unnamed,unnamed,unnamed,unnamed,unnamed,unnamed,unnamed,unnamed,unnamed,unnamed,unnamed,unnamed,unnamed,unnamed,unnamed,unnamed,unnamed,unnamed,unnamed,unnamed,unnamed,unnamed,unnamed,unnamed,unnamed,unnamed,unnamed,unnamed,unnamed,unnamed,unnamed,unnamed,unnamed,unnamed,unnamed,unnamed,unnamed,unnamed,unnamed,unnamed,unnamed,unnamed,unnamed,unnamed,unnamed,unnamed…	Lef1	Lef1
Ensembl Genes	4099	Pygl	109	0.00682317	1	1	16.2167	0.12333	2	33	0.00177936	0.0606061	1	1	1	unnamed,unnamed	unnamed,unnamed,unnamed,unnamed,unnamed,unnamed,unnamed,unnamed,unnamed,unnamed,unnamed,unnamed,unnamed,unnamed,unnamed,unnamed,unnamed,unnamed,unnamed,unnamed,unnamed,unnamed,unnamed,unnamed,unnamed,unnamed,unnamed,unnamed,unnamed,unnamed,unnamed,unnamed,unnamed	Pygl	Pygl
Ensembl Genes	14758	Enoph1	109	0.00682317	1	1	16.2167	0.12333	2	33	0.00177936	0.0606061	1	1	1	unnamed,unnamed	unnamed,unnamed,unnamed,unnamed,unnamed,unnamed,unnamed,unnamed,unnamed,unnamed,unnamed,unnamed,unnamed,unnamed,unnamed,unnamed,unnamed,unnamed,unnamed,unnamed,unnamed,unnamed,unnamed,unnamed,unnamed,unnamed,unnamed,unnamed,unnamed,unnamed,unnamed,unnamed,unnamed	Enoph1	Enoph1
Ensembl Genes	12521	Fam19a3	109	0.00682317	1	1	16.2167	0.12333	2	33	0.00177936	0.0606061	1	1	1	unnamed,unnamed	unnamed,unnamed,unnamed,unnamed,unnamed,unnamed,unnamed,unnamed,unnamed,unnamed,unnamed,unnamed,unnamed,unnamed,unnamed,unnamed,unnamed,unnamed,unnamed,unnamed,unnamed,unnamed,unnamed,unnamed,unnamed,unnamed,unnamed,unnamed,unnamed,unnamed,unnamed,unnamed,unnamed	Fam19a3	Fam19a3
Ensembl Genes	3211	Msi2	112	0.00716721	1	1	5.32489	0.751189	4	201	0.00355872	0.0199005	1	1	1	unnamed,unnamed,unnamed,unnamed	unnamed,unnamed,unnamed,unnamed,unnamed,unnamed,unnamed,unnamed,unnamed,unnamed,unnamed,unnamed,unnamed,unnamed,unnamed,unnamed,unnamed,unnamed,unnamed,unnamed,unnamed,unnamed,unnamed,unnamed,unnamed,unnamed,unnamed,unnamed,unnamed,unnamed,unnamed,unnamed,unnamed,unnamed,unnamed,unnamed,unnamed,unnamed,unnamed,unnamed,unnamed,unnamed,unnamed,unnamed,unnamed,unnamed,unnamed,unnamed,unnamed,unnamed…	Msi2	Msi2
Ensembl Genes	3210	Ccdc182	112	0.00716721	1	1	5.32489	0.751189	4	201	0.00355872	0.0199005	1	1	1	unnamed,unnamed,unnamed,unnamed	unnamed,unnamed,unnamed,unnamed,unnamed,unnamed,unnamed,unnamed,unnamed,unnamed,unnamed,unnamed,unnamed,unnamed,unnamed,unnamed,unnamed,unnamed,unnamed,unnamed,unnamed,unnamed,unnamed,unnamed,unnamed,unnamed,unnamed,unnamed,unnamed,unnamed,unnamed,unnamed,unnamed,unnamed,unnamed,unnamed,unnamed,unnamed,unnamed,unnamed,unnamed,unnamed,unnamed,unnamed,unnamed,unnamed,unnamed,unnamed,unnamed,unnamed…	Ccdc182	Ccdc182
Ensembl Genes	1835	Ckap4	114	0.00723177	1	1	15.7397	0.127067	2	34	0.00177936	0.0588235	1	1	1	unnamed,unnamed	unnamed,unnamed,unnamed,unnamed,unnamed,unnamed,unnamed,unnamed,unnamed,unnamed,unnamed,unnamed,unnamed,unnamed,unnamed,unnamed,unnamed,unnamed,unnamed,unnamed,unnamed,unnamed,unnamed,unnamed,unnamed,unnamed,unnamed,unnamed,unnamed,unnamed,unnamed,unnamed,unnamed,unnamed	Ckap4	Ckap4
Ensembl Genes	7128	A630010A05Rik	115	0.00746057	1	1	133.788	0.00747452	1	2	0.00088968	0.5	1	1	1	unnamed	unnamed,unnamed	A630010A05Rik	A630010A05Rik
Ensembl Genes	5517	Kcnma1	116	0.0075421	1	1	5.24658	0.762401	4	204	0.00355872	0.0196078	1	1	1	unnamed,unnamed,unnamed,unnamed	unnamed,unnamed,unnamed,unnamed,unnamed,unnamed,unnamed,unnamed,unnamed,unnamed,unnamed,unnamed,unnamed,unnamed,unnamed,unnamed,unnamed,unnamed,unnamed,unnamed,unnamed,unnamed,unnamed,unnamed,unnamed,unnamed,unnamed,unnamed,unnamed,unnamed,unnamed,unnamed,unnamed,unnamed,unnamed,unnamed,unnamed,unnamed,unnamed,unnamed,unnamed,unnamed,unnamed,unnamed,unnamed,unnamed,unnamed,unnamed,unnamed,unnamed…	Kcnma1	Kcnma1
Ensembl Genes	9875	Gm17018	117	0.00765117	1	1	15.29	0.130804	2	35	0.00177936	0.0571429	1	1	1	unnamed,unnamed	unnamed,unnamed,unnamed,unnamed,unnamed,unnamed,unnamed,unnamed,unnamed,unnamed,unnamed,unnamed,unnamed,unnamed,unnamed,unnamed,unnamed,unnamed,unnamed,unnamed,unnamed,unnamed,unnamed,unnamed,unnamed,unnamed,unnamed,unnamed,unnamed,unnamed,unnamed,unnamed,unnamed,unnamed,unnamed	Gm17018	Gm17018
Ensembl Genes	2620	Hand1	117	0.00765117	1	1	15.29	0.130804	2	35	0.00177936	0.0571429	1	1	1	unnamed,unnamed	unnamed,unnamed,unnamed,unnamed,unnamed,unnamed,unnamed,unnamed,unnamed,unnamed,unnamed,unnamed,unnamed,unnamed,unnamed,unnamed,unnamed,unnamed,unnamed,unnamed,unnamed,unnamed,unnamed,unnamed,unnamed,unnamed,unnamed,unnamed,unnamed,unnamed,unnamed,unnamed,unnamed,unnamed,unnamed	Hand1	Hand1
Ensembl Genes	17741	Nars2	119	0.00779906	1	1	5.19564	0.769876	4	206	0.00355872	0.0194175	1	1	1	unnamed,unnamed,unnamed,unnamed	unnamed,unnamed,unnamed,unnamed,unnamed,unnamed,unnamed,unnamed,unnamed,unnamed,unnamed,unnamed,unnamed,unnamed,unnamed,unnamed,unnamed,unnamed,unnamed,unnamed,unnamed,unnamed,unnamed,unnamed,unnamed,unnamed,unnamed,unnamed,unnamed,unnamed,unnamed,unnamed,unnamed,unnamed,unnamed,unnamed,unnamed,unnamed,unnamed,unnamed,unnamed,unnamed,unnamed,unnamed,unnamed,unnamed,unnamed,unnamed,unnamed,unnamed…	Nars2	Nars2
Ensembl Genes	18143	Xylt1	120	0.00806169	1	1	5.14569	0.77735	4	208	0.00355872	0.0192308	1	1	1	unnamed,unnamed,unnamed,unnamed	unnamed,unnamed,unnamed,unnamed,unnamed,unnamed,unnamed,unnamed,unnamed,unnamed,unnamed,unnamed,unnamed,unnamed,unnamed,unnamed,unnamed,unnamed,unnamed,unnamed,unnamed,unnamed,unnamed,unnamed,unnamed,unnamed,unnamed,unnamed,unnamed,unnamed,unnamed,unnamed,unnamed,unnamed,unnamed,unnamed,unnamed,unnamed,unnamed,unnamed,unnamed,unnamed,unnamed,unnamed,unnamed,unnamed,unnamed,unnamed,unnamed,unnamed…	Xylt1	Xylt1
Ensembl Genes	1469	Edar	121	0.0080813	1	1	14.8653	0.134541	2	36	0.00177936	0.0555556	1	1	1	unnamed,unnamed	unnamed,unnamed,unnamed,unnamed,unnamed,unnamed,unnamed,unnamed,unnamed,unnamed,unnamed,unnamed,unnamed,unnamed,unnamed,unnamed,unnamed,unnamed,unnamed,unnamed,unnamed,unnamed,unnamed,unnamed,unnamed,unnamed,unnamed,unnamed,unnamed,unnamed,unnamed,unnamed,unnamed,unnamed,unnamed,unnamed	Edar	Edar
Ensembl Genes	6141	Enox1	122	0.00835238	1	1	7.29752	0.411099	3	110	0.00266904	0.0272727	1	1	1	unnamed,unnamed,unnamed	unnamed,unnamed,unnamed,unnamed,unnamed,unnamed,unnamed,unnamed,unnamed,unnamed,unnamed,unnamed,unnamed,unnamed,unnamed,unnamed,unnamed,unnamed,unnamed,unnamed,unnamed,unnamed,unnamed,unnamed,unnamed,unnamed,unnamed,unnamed,unnamed,unnamed,unnamed,unnamed,unnamed,unnamed,unnamed,unnamed,unnamed,unnamed,unnamed,unnamed,unnamed,unnamed,unnamed,unnamed,unnamed,unnamed,unnamed,unnamed,unnamed,unnamed…	Enox1	Enox1
Ensembl Genes	7292	Hes1	123	0.00846641	1	1	5.07252	0.788562	4	211	0.00355872	0.0189574	1	1	1	unnamed,unnamed,unnamed,unnamed	unnamed,unnamed,unnamed,unnamed,unnamed,unnamed,unnamed,unnamed,unnamed,unnamed,unnamed,unnamed,unnamed,unnamed,unnamed,unnamed,unnamed,unnamed,unnamed,unnamed,unnamed,unnamed,unnamed,unnamed,unnamed,unnamed,unnamed,unnamed,unnamed,unnamed,unnamed,unnamed,unnamed,unnamed,unnamed,unnamed,unnamed,unnamed,unnamed,unnamed,unnamed,unnamed,unnamed,unnamed,unnamed,unnamed,unnamed,unnamed,unnamed,unnamed…	Hes1	Hes1
Ensembl Genes	3879	Ldah	124	0.00852206	1	1	14.4635	0.138279	2	37	0.00177936	0.054054	1	1	1	unnamed,unnamed	unnamed,unnamed,unnamed,unnamed,unnamed,unnamed,unnamed,unnamed,unnamed,unnamed,unnamed,unnamed,unnamed,unnamed,unnamed,unnamed,unnamed,unnamed,unnamed,unnamed,unnamed,unnamed,unnamed,unnamed,unnamed,unnamed,unnamed,unnamed,unnamed,unnamed,unnamed,unnamed,unnamed,unnamed,unnamed,unnamed,unnamed	Ldah	Ldah
Ensembl Genes	20216	Lrrc49	124	0.00852206	1	1	14.4635	0.138279	2	37	0.00177936	0.054054	1	1	1	unnamed,unnamed	unnamed,unnamed,unnamed,unnamed,unnamed,unnamed,unnamed,unnamed,unnamed,unnamed,unnamed,unnamed,unnamed,unnamed,unnamed,unnamed,unnamed,unnamed,unnamed,unnamed,unnamed,unnamed,unnamed,unnamed,unnamed,unnamed,unnamed,unnamed,unnamed,unnamed,unnamed,unnamed,unnamed,unnamed,unnamed,unnamed,unnamed	Lrrc49	Lrrc49
Ensembl Genes	2911	Aipl1	124	0.00852206	1	1	14.4635	0.138279	2	37	0.00177936	0.054054	1	1	1	unnamed,unnamed	unnamed,unnamed,unnamed,unnamed,unnamed,unnamed,unnamed,unnamed,unnamed,unnamed,unnamed,unnamed,unnamed,unnamed,unnamed,unnamed,unnamed,unnamed,unnamed,unnamed,unnamed,unnamed,unnamed,unnamed,unnamed,unnamed,unnamed,unnamed,unnamed,unnamed,unnamed,unnamed,unnamed,unnamed,unnamed,unnamed,unnamed	Aipl1	Aipl1
Ensembl Genes	5007	Fancc	127	0.00874347	1	1	5.02489	0.796037	4	213	0.00355872	0.0187793	1	1	1	unnamed,unnamed,unnamed,unnamed	unnamed,unnamed,unnamed,unnamed,unnamed,unnamed,unnamed,unnamed,unnamed,unnamed,unnamed,unnamed,unnamed,unnamed,unnamed,unnamed,unnamed,unnamed,unnamed,unnamed,unnamed,unnamed,unnamed,unnamed,unnamed,unnamed,unnamed,unnamed,unnamed,unnamed,unnamed,unnamed,unnamed,unnamed,unnamed,unnamed,unnamed,unnamed,unnamed,unnamed,unnamed,unnamed,unnamed,unnamed,unnamed,unnamed,unnamed,unnamed,unnamed,unnamed…	Fancc	Fancc
Ensembl Genes	10920	Commd9	128	0.00877241	1	1	7.1672	0.418573	3	112	0.00266904	0.0267857	1	1	1	unnamed,unnamed,unnamed	unnamed,unnamed,unnamed,unnamed,unnamed,unnamed,unnamed,unnamed,unnamed,unnamed,unnamed,unnamed,unnamed,unnamed,unnamed,unnamed,unnamed,unnamed,unnamed,unnamed,unnamed,unnamed,unnamed,unnamed,unnamed,unnamed,unnamed,unnamed,unnamed,unnamed,unnamed,unnamed,unnamed,unnamed,unnamed,unnamed,unnamed,unnamed,unnamed,unnamed,unnamed,unnamed,unnamed,unnamed,unnamed,unnamed,unnamed,unnamed,unnamed,unnamed…	Commd9	Commd9
Ensembl Genes	9832	R3hcc1l	129	0.00897338	1	1	14.0829	0.142016	2	38	0.00177936	0.0526316	1	1	1	unnamed,unnamed	unnamed,unnamed,unnamed,unnamed,unnamed,unnamed,unnamed,unnamed,unnamed,unnamed,unnamed,unnamed,unnamed,unnamed,unnamed,unnamed,unnamed,unnamed,unnamed,unnamed,unnamed,unnamed,unnamed,unnamed,unnamed,unnamed,unnamed,unnamed,unnamed,unnamed,unnamed,unnamed,unnamed,unnamed,unnamed,unnamed,unnamed,unnamed	R3hcc1l	R3hcc1l
Ensembl Genes	6142	Gm1587	130	0.00898699	1	1	7.10378	0.42231	3	113	0.00266904	0.0265487	1	1	1	unnamed,unnamed,unnamed	unnamed,unnamed,unnamed,unnamed,unnamed,unnamed,unnamed,unnamed,unnamed,unnamed,unnamed,unnamed,unnamed,unnamed,unnamed,unnamed,unnamed,unnamed,unnamed,unnamed,unnamed,unnamed,unnamed,unnamed,unnamed,unnamed,unnamed,unnamed,unnamed,unnamed,unnamed,unnamed,unnamed,unnamed,unnamed,unnamed,unnamed,unnamed,unnamed,unnamed,unnamed,unnamed,unnamed,unnamed,unnamed,unnamed,unnamed,unnamed,unnamed,unnamed…	Gm1587	Gm1587
Ensembl Genes	1886	Tmpo	131	0.00942531	1	1	6.98023	0.429785	3	115	0.00266904	0.026087	1	1	1	unnamed,unnamed,unnamed	unnamed,unnamed,unnamed,unnamed,unnamed,unnamed,unnamed,unnamed,unnamed,unnamed,unnamed,unnamed,unnamed,unnamed,unnamed,unnamed,unnamed,unnamed,unnamed,unnamed,unnamed,unnamed,unnamed,unnamed,unnamed,unnamed,unnamed,unnamed,unnamed,unnamed,unnamed,unnamed,unnamed,unnamed,unnamed,unnamed,unnamed,unnamed,unnamed,unnamed,unnamed,unnamed,unnamed,unnamed,unnamed,unnamed,unnamed,unnamed,unnamed,unnamed…	Tmpo	Tmpo
Ensembl Genes	16442	Emp1	131	0.00942531	1	1	6.98023	0.429785	3	115	0.00266904	0.026087	1	1	1	unnamed,unnamed,unnamed	unnamed,unnamed,unnamed,unnamed,unnamed,unnamed,unnamed,unnamed,unnamed,unnamed,unnamed,unnamed,unnamed,unnamed,unnamed,unnamed,unnamed,unnamed,unnamed,unnamed,unnamed,unnamed,unnamed,unnamed,unnamed,unnamed,unnamed,unnamed,unnamed,unnamed,unnamed,unnamed,unnamed,unnamed,unnamed,unnamed,unnamed,unnamed,unnamed,unnamed,unnamed,unnamed,unnamed,unnamed,unnamed,unnamed,unnamed,unnamed,unnamed,unnamed…	Emp1	Emp1
Ensembl Genes	9831	Crtac1	133	0.00943517	1	1	13.7218	0.145753	2	39	0.00177936	0.0512821	1	1	1	unnamed,unnamed	unnamed,unnamed,unnamed,unnamed,unnamed,unnamed,unnamed,unnamed,unnamed,unnamed,unnamed,unnamed,unnamed,unnamed,unnamed,unnamed,unnamed,unnamed,unnamed,unnamed,unnamed,unnamed,unnamed,unnamed,unnamed,unnamed,unnamed,unnamed,unnamed,unnamed,unnamed,unnamed,unnamed,unnamed,unnamed,unnamed,unnamed,unnamed,unnamed	Crtac1	Crtac1
Ensembl Genes	14429	Afap1	134	0.00964907	1	1	6.92006	0.433522	3	116	0.00266904	0.0258621	1	1	1	unnamed,unnamed,unnamed	unnamed,unnamed,unnamed,unnamed,unnamed,unnamed,unnamed,unnamed,unnamed,unnamed,unnamed,unnamed,unnamed,unnamed,unnamed,unnamed,unnamed,unnamed,unnamed,unnamed,unnamed,unnamed,unnamed,unnamed,unnamed,unnamed,unnamed,unnamed,unnamed,unnamed,unnamed,unnamed,unnamed,unnamed,unnamed,unnamed,unnamed,unnamed,unnamed,unnamed,unnamed,unnamed,unnamed,unnamed,unnamed,unnamed,unnamed,unnamed,unnamed,unnamed…	Afap1	Afap1
Ensembl Genes	13072	Shb	135	0.00987591	1	1	6.86091	0.43726	3	117	0.00266904	0.025641	1	1	1	unnamed,unnamed,unnamed	unnamed,unnamed,unnamed,unnamed,unnamed,unnamed,unnamed,unnamed,unnamed,unnamed,unnamed,unnamed,unnamed,unnamed,unnamed,unnamed,unnamed,unnamed,unnamed,unnamed,unnamed,unnamed,unnamed,unnamed,unnamed,unnamed,unnamed,unnamed,unnamed,unnamed,unnamed,unnamed,unnamed,unnamed,unnamed,unnamed,unnamed,unnamed,unnamed,unnamed,unnamed,unnamed,unnamed,unnamed,unnamed,unnamed,unnamed,unnamed,unnamed,unnamed…	Shb	Shb
Ensembl Genes	7626	Eva1c	136	0.00990734	1	1	13.3788	0.14949	2	40	0.00177936	0.05	1	1	1	unnamed,unnamed	unnamed,unnamed,unnamed,unnamed,unnamed,unnamed,unnamed,unnamed,unnamed,unnamed,unnamed,unnamed,unnamed,unnamed,unnamed,unnamed,unnamed,unnamed,unnamed,unnamed,unnamed,unnamed,unnamed,unnamed,unnamed,unnamed,unnamed,unnamed,unnamed,unnamed,unnamed,unnamed,unnamed,unnamed,unnamed,unnamed,unnamed,unnamed,unnamed,unnamed	Eva1c	Eva1c
Ensembl Genes	15339	Bri3	136	0.00990734	1	1	13.3788	0.14949	2	40	0.00177936	0.05	1	1	1	unnamed,unnamed	unnamed,unnamed,unnamed,unnamed,unnamed,unnamed,unnamed,unnamed,unnamed,unnamed,unnamed,unnamed,unnamed,unnamed,unnamed,unnamed,unnamed,unnamed,unnamed,unnamed,unnamed,unnamed,unnamed,unnamed,unnamed,unnamed,unnamed,unnamed,unnamed,unnamed,unnamed,unnamed,unnamed,unnamed,unnamed,unnamed,unnamed,unnamed,unnamed,unnamed	Bri3	Bri3
Ensembl Genes	18339	Fgfr2	138	0.0102175	1	1	4.79956	0.833409	4	223	0.00355872	0.0179372	1	1	1	unnamed,unnamed,unnamed,unnamed	unnamed,unnamed,unnamed,unnamed,unnamed,unnamed,unnamed,unnamed,unnamed,unnamed,unnamed,unnamed,unnamed,unnamed,unnamed,unnamed,unnamed,unnamed,unnamed,unnamed,unnamed,unnamed,unnamed,unnamed,unnamed,unnamed,unnamed,unnamed,unnamed,unnamed,unnamed,unnamed,unnamed,unnamed,unnamed,unnamed,unnamed,unnamed,unnamed,unnamed,unnamed,unnamed,unnamed,unnamed,unnamed,unnamed,unnamed,unnamed,unnamed,unnamed…	Fgfr2	Fgfr2
Ensembl Genes	16443	Grin2b	139	0.0103388	1	1	6.7456	0.444734	3	119	0.00266904	0.0252101	1	1	1	unnamed,unnamed,unnamed	unnamed,unnamed,unnamed,unnamed,unnamed,unnamed,unnamed,unnamed,unnamed,unnamed,unnamed,unnamed,unnamed,unnamed,unnamed,unnamed,unnamed,unnamed,unnamed,unnamed,unnamed,unnamed,unnamed,unnamed,unnamed,unnamed,unnamed,unnamed,unnamed,unnamed,unnamed,unnamed,unnamed,unnamed,unnamed,unnamed,unnamed,unnamed,unnamed,unnamed,unnamed,unnamed,unnamed,unnamed,unnamed,unnamed,unnamed,unnamed,unnamed,unnamed…	Grin2b	Grin2b
Ensembl Genes	14704	Shroom3	139	0.0103388	1	1	6.7456	0.444734	3	119	0.00266904	0.0252101	1	1	1	unnamed,unnamed,unnamed	unnamed,unnamed,unnamed,unnamed,unnamed,unnamed,unnamed,unnamed,unnamed,unnamed,unnamed,unnamed,unnamed,unnamed,unnamed,unnamed,unnamed,unnamed,unnamed,unnamed,unnamed,unnamed,unnamed,unnamed,unnamed,unnamed,unnamed,unnamed,unnamed,unnamed,unnamed,unnamed,unnamed,unnamed,unnamed,unnamed,unnamed,unnamed,unnamed,unnamed,unnamed,unnamed,unnamed,unnamed,unnamed,unnamed,unnamed,unnamed,unnamed,unnamed…	Shroom3	Shroom3
Ensembl Genes	13681	CK137956	141	0.0103898	1	1	13.0525	0.153228	2	41	0.00177936	0.0487805	1	1	1	unnamed,unnamed	unnamed,unnamed,unnamed,unnamed,unnamed,unnamed,unnamed,unnamed,unnamed,unnamed,unnamed,unnamed,unnamed,unnamed,unnamed,unnamed,unnamed,unnamed,unnamed,unnamed,unnamed,unnamed,unnamed,unnamed,unnamed,unnamed,unnamed,unnamed,unnamed,unnamed,unnamed,unnamed,unnamed,unnamed,unnamed,unnamed,unnamed,unnamed,unnamed,unnamed,unnamed	CK137956	CK137956
Ensembl Genes	13680	Gjb5	141	0.0103898	1	1	13.0525	0.153228	2	41	0.00177936	0.0487805	1	1	1	unnamed,unnamed	unnamed,unnamed,unnamed,unnamed,unnamed,unnamed,unnamed,unnamed,unnamed,unnamed,unnamed,unnamed,unnamed,unnamed,unnamed,unnamed,unnamed,unnamed,unnamed,unnamed,unnamed,unnamed,unnamed,unnamed,unnamed,unnamed,unnamed,unnamed,unnamed,unnamed,unnamed,unnamed,unnamed,unnamed,unnamed,unnamed,unnamed,unnamed,unnamed,unnamed,unnamed	Gjb5	Gjb5
Ensembl Genes	12645	Alg14	141	0.0103898	1	1	13.0525	0.153228	2	41	0.00177936	0.0487805	1	1	1	unnamed,unnamed	unnamed,unnamed,unnamed,unnamed,unnamed,unnamed,unnamed,unnamed,unnamed,unnamed,unnamed,unnamed,unnamed,unnamed,unnamed,unnamed,unnamed,unnamed,unnamed,unnamed,unnamed,unnamed,unnamed,unnamed,unnamed,unnamed,unnamed,unnamed,unnamed,unnamed,unnamed,unnamed,unnamed,unnamed,unnamed,unnamed,unnamed,unnamed,unnamed,unnamed,unnamed	Alg14	Alg14
Ensembl Genes	8664	Rasgrp3	144	0.010575	1	1	6.68939	0.448471	3	120	0.00266904	0.025	1	1	1	unnamed,unnamed,unnamed	unnamed,unnamed,unnamed,unnamed,unnamed,unnamed,unnamed,unnamed,unnamed,unnamed,unnamed,unnamed,unnamed,unnamed,unnamed,unnamed,unnamed,unnamed,unnamed,unnamed,unnamed,unnamed,unnamed,unnamed,unnamed,unnamed,unnamed,unnamed,unnamed,unnamed,unnamed,unnamed,unnamed,unnamed,unnamed,unnamed,unnamed,unnamed,unnamed,unnamed,unnamed,unnamed,unnamed,unnamed,unnamed,unnamed,unnamed,unnamed,unnamed,unnamed…	Rasgrp3	Rasgrp3
Ensembl Genes	14705	Sowahb	144	0.010575	1	1	6.68939	0.448471	3	120	0.00266904	0.025	1	1	1	unnamed,unnamed,unnamed	unnamed,unnamed,unnamed,unnamed,unnamed,unnamed,unnamed,unnamed,unnamed,unnamed,unnamed,unnamed,unnamed,unnamed,unnamed,unnamed,unnamed,unnamed,unnamed,unnamed,unnamed,unnamed,unnamed,unnamed,unnamed,unnamed,unnamed,unnamed,unnamed,unnamed,unnamed,unnamed,unnamed,unnamed,unnamed,unnamed,unnamed,unnamed,unnamed,unnamed,unnamed,unnamed,unnamed,unnamed,unnamed,unnamed,unnamed,unnamed,unnamed,unnamed…	Sowahb	Sowahb
Ensembl Genes	6422	Sntb1	146	0.0108142	1	1	6.63411	0.452209	3	121	0.00266904	0.0247934	1	1	1	unnamed,unnamed,unnamed	unnamed,unnamed,unnamed,unnamed,unnamed,unnamed,unnamed,unnamed,unnamed,unnamed,unnamed,unnamed,unnamed,unnamed,unnamed,unnamed,unnamed,unnamed,unnamed,unnamed,unnamed,unnamed,unnamed,unnamed,unnamed,unnamed,unnamed,unnamed,unnamed,unnamed,unnamed,unnamed,unnamed,unnamed,unnamed,unnamed,unnamed,unnamed,unnamed,unnamed,unnamed,unnamed,unnamed,unnamed,unnamed,unnamed,unnamed,unnamed,unnamed,unnamed…	Sntb1	Sntb1
Ensembl Genes	9861	Hif1an	147	0.0108825	1	1	12.7417	0.156965	2	42	0.00177936	0.0476191	1	1	1	unnamed,unnamed	unnamed,unnamed,unnamed,unnamed,unnamed,unnamed,unnamed,unnamed,unnamed,unnamed,unnamed,unnamed,unnamed,unnamed,unnamed,unnamed,unnamed,unnamed,unnamed,unnamed,unnamed,unnamed,unnamed,unnamed,unnamed,unnamed,unnamed,unnamed,unnamed,unnamed,unnamed,unnamed,unnamed,unnamed,unnamed,unnamed,unnamed,unnamed,unnamed,unnamed,unnamed,unnamed	Hif1an	Hif1an
Ensembl Genes	3021	Bhlha9	147	0.0108825	1	1	12.7417	0.156965	2	42	0.00177936	0.0476191	1	1	1	unnamed,unnamed	unnamed,unnamed,unnamed,unnamed,unnamed,unnamed,unnamed,unnamed,unnamed,unnamed,unnamed,unnamed,unnamed,unnamed,unnamed,unnamed,unnamed,unnamed,unnamed,unnamed,unnamed,unnamed,unnamed,unnamed,unnamed,unnamed,unnamed,unnamed,unnamed,unnamed,unnamed,unnamed,unnamed,unnamed,unnamed,unnamed,unnamed,unnamed,unnamed,unnamed,unnamed,unnamed	Bhlha9	Bhlha9
Ensembl Genes	17524	Ano5	147	0.0108825	1	1	12.7417	0.156965	2	42	0.00177936	0.0476191	1	1	1	unnamed,unnamed	unnamed,unnamed,unnamed,unnamed,unnamed,unnamed,unnamed,unnamed,unnamed,unnamed,unnamed,unnamed,unnamed,unnamed,unnamed,unnamed,unnamed,unnamed,unnamed,unnamed,unnamed,unnamed,unnamed,unnamed,unnamed,unnamed,unnamed,unnamed,unnamed,unnamed,unnamed,unnamed,unnamed,unnamed,unnamed,unnamed,unnamed,unnamed,unnamed,unnamed,unnamed,unnamed	Ano5	Ano5
Ensembl Genes	11471	Gm14214	147	0.0108825	1	1	12.7417	0.156965	2	42	0.00177936	0.0476191	1	1	1	unnamed,unnamed	unnamed,unnamed,unnamed,unnamed,unnamed,unnamed,unnamed,unnamed,unnamed,unnamed,unnamed,unnamed,unnamed,unnamed,unnamed,unnamed,unnamed,unnamed,unnamed,unnamed,unnamed,unnamed,unnamed,unnamed,unnamed,unnamed,unnamed,unnamed,unnamed,unnamed,unnamed,unnamed,unnamed,unnamed,unnamed,unnamed,unnamed,unnamed,unnamed,unnamed,unnamed,unnamed	Gm14214	Gm14214
Ensembl Genes	8646	Alk	151	0.0110565	1	1	6.57973	0.455946	3	122	0.00266904	0.0245902	1	1	1	unnamed,unnamed,unnamed	unnamed,unnamed,unnamed,unnamed,unnamed,unnamed,unnamed,unnamed,unnamed,unnamed,unnamed,unnamed,unnamed,unnamed,unnamed,unnamed,unnamed,unnamed,unnamed,unnamed,unnamed,unnamed,unnamed,unnamed,unnamed,unnamed,unnamed,unnamed,unnamed,unnamed,unnamed,unnamed,unnamed,unnamed,unnamed,unnamed,unnamed,unnamed,unnamed,unnamed,unnamed,unnamed,unnamed,unnamed,unnamed,unnamed,unnamed,unnamed,unnamed,unnamed…	Alk	Alk
Ensembl Genes	8550	Plin3	152	0.01117	1	1	89.1919	0.0112118	1	3	0.00088968	0.333333	1	1	1	unnamed	unnamed,unnamed,unnamed	Plin3	Plin3
Ensembl Genes	8299	H2-M10.1	152	0.01117	1	1	89.1919	0.0112118	1	3	0.00088968	0.333333	1	1	1	unnamed	unnamed,unnamed,unnamed	H2-M10.1	H2-M10.1
Ensembl Genes	14129	Ssu72	152	0.01117	1	1	89.1919	0.0112118	1	3	0.00088968	0.333333	1	1	1	unnamed	unnamed,unnamed,unnamed	Ssu72	Ssu72
Ensembl Genes	18666	Defb12	152	0.01117	1	1	89.1919	0.0112118	1	3	0.00088968	0.333333	1	1	1	unnamed	unnamed,unnamed,unnamed	Defb12	Defb12
Ensembl Genes	18972	Sugp1	152	0.01117	1	1	89.1919	0.0112118	1	3	0.00088968	0.333333	1	1	1	unnamed	unnamed,unnamed,unnamed	Sugp1	Sugp1
Ensembl Genes	11982	Noct	157	0.011302	1	1	6.52623	0.459683	3	123	0.00266904	0.0243902	1	1	1	unnamed,unnamed,unnamed	unnamed,unnamed,unnamed,unnamed,unnamed,unnamed,unnamed,unnamed,unnamed,unnamed,unnamed,unnamed,unnamed,unnamed,unnamed,unnamed,unnamed,unnamed,unnamed,unnamed,unnamed,unnamed,unnamed,unnamed,unnamed,unnamed,unnamed,unnamed,unnamed,unnamed,unnamed,unnamed,unnamed,unnamed,unnamed,unnamed,unnamed,unnamed,unnamed,unnamed,unnamed,unnamed,unnamed,unnamed,unnamed,unnamed,unnamed,unnamed,unnamed,unnamed…	Noct	Noct
Ensembl Genes	6749	Prr5	158	0.0113853	1	1	12.4454	0.160702	2	43	0.00177936	0.0465116	1	1	1	unnamed,unnamed	unnamed,unnamed,unnamed,unnamed,unnamed,unnamed,unnamed,unnamed,unnamed,unnamed,unnamed,unnamed,unnamed,unnamed,unnamed,unnamed,unnamed,unnamed,unnamed,unnamed,unnamed,unnamed,unnamed,unnamed,unnamed,unnamed,unnamed,unnamed,unnamed,unnamed,unnamed,unnamed,unnamed,unnamed,unnamed,unnamed,unnamed,unnamed,unnamed,unnamed,unnamed,unnamed,unnamed	Prr5	Prr5
Ensembl Genes	6272	Ranbp3l	159	0.0118982	1	1	12.1625	0.164439	2	44	0.00177936	0.0454546	1	1	1	unnamed,unnamed	unnamed,unnamed,unnamed,unnamed,unnamed,unnamed,unnamed,unnamed,unnamed,unnamed,unnamed,unnamed,unnamed,unnamed,unnamed,unnamed,unnamed,unnamed,unnamed,unnamed,unnamed,unnamed,unnamed,unnamed,unnamed,unnamed,unnamed,unnamed,unnamed,unnamed,unnamed,unnamed,unnamed,unnamed,unnamed,unnamed,unnamed,unnamed,unnamed,unnamed,unnamed,unnamed,unnamed,unnamed	Ranbp3l	Ranbp3l
Ensembl Genes	2263	Emid1	159	0.0118982	1	1	12.1625	0.164439	2	44	0.00177936	0.0454546	1	1	1	unnamed,unnamed	unnamed,unnamed,unnamed,unnamed,unnamed,unnamed,unnamed,unnamed,unnamed,unnamed,unnamed,unnamed,unnamed,unnamed,unnamed,unnamed,unnamed,unnamed,unnamed,unnamed,unnamed,unnamed,unnamed,unnamed,unnamed,unnamed,unnamed,unnamed,unnamed,unnamed,unnamed,unnamed,unnamed,unnamed,unnamed,unnamed,unnamed,unnamed,unnamed,unnamed,unnamed,unnamed,unnamed,unnamed	Emid1	Emid1
Ensembl Genes	14754	Gm35911	161	0.0123151	1	1	6.32068	0.474632	3	127	0.00266904	0.023622	1	1	1	unnamed,unnamed,unnamed	unnamed,unnamed,unnamed,unnamed,unnamed,unnamed,unnamed,unnamed,unnamed,unnamed,unnamed,unnamed,unnamed,unnamed,unnamed,unnamed,unnamed,unnamed,unnamed,unnamed,unnamed,unnamed,unnamed,unnamed,unnamed,unnamed,unnamed,unnamed,unnamed,unnamed,unnamed,unnamed,unnamed,unnamed,unnamed,unnamed,unnamed,unnamed,unnamed,unnamed,unnamed,unnamed,unnamed,unnamed,unnamed,unnamed,unnamed,unnamed,unnamed,unnamed…	Gm35911	Gm35911
Ensembl Genes	9925	Sorcs3	161	0.0123151	1	1	6.32068	0.474632	3	127	0.00266904	0.023622	1	1	1	unnamed,unnamed,unnamed	unnamed,unnamed,unnamed,unnamed,unnamed,unnamed,unnamed,unnamed,unnamed,unnamed,unnamed,unnamed,unnamed,unnamed,unnamed,unnamed,unnamed,unnamed,unnamed,unnamed,unnamed,unnamed,unnamed,unnamed,unnamed,unnamed,unnamed,unnamed,unnamed,unnamed,unnamed,unnamed,unnamed,unnamed,unnamed,unnamed,unnamed,unnamed,unnamed,unnamed,unnamed,unnamed,unnamed,unnamed,unnamed,unnamed,unnamed,unnamed,unnamed,unnamed…	Sorcs3	Sorcs3
Ensembl Genes	18340	Ate1	163	0.012421	1	1	11.8923	0.168177	2	45	0.00177936	0.0444444	1	1	1	unnamed,unnamed	unnamed,unnamed,unnamed,unnamed,unnamed,unnamed,unnamed,unnamed,unnamed,unnamed,unnamed,unnamed,unnamed,unnamed,unnamed,unnamed,unnamed,unnamed,unnamed,unnamed,unnamed,unnamed,unnamed,unnamed,unnamed,unnamed,unnamed,unnamed,unnamed,unnamed,unnamed,unnamed,unnamed,unnamed,unnamed,unnamed,unnamed,unnamed,unnamed,unnamed,unnamed,unnamed,unnamed,unnamed,unnamed	Ate1	Ate1
Ensembl Genes	14306	Gm7361	163	0.012421	1	1	11.8923	0.168177	2	45	0.00177936	0.0444444	1	1	1	unnamed,unnamed	unnamed,unnamed,unnamed,unnamed,unnamed,unnamed,unnamed,unnamed,unnamed,unnamed,unnamed,unnamed,unnamed,unnamed,unnamed,unnamed,unnamed,unnamed,unnamed,unnamed,unnamed,unnamed,unnamed,unnamed,unnamed,unnamed,unnamed,unnamed,unnamed,unnamed,unnamed,unnamed,unnamed,unnamed,unnamed,unnamed,unnamed,unnamed,unnamed,unnamed,unnamed,unnamed,unnamed,unnamed,unnamed	Gm7361	Gm7361
Ensembl Genes	13449	Elavl4	163	0.012421	1	1	11.8923	0.168177	2	45	0.00177936	0.0444444	1	1	1	unnamed,unnamed	unnamed,unnamed,unnamed,unnamed,unnamed,unnamed,unnamed,unnamed,unnamed,unnamed,unnamed,unnamed,unnamed,unnamed,unnamed,unnamed,unnamed,unnamed,unnamed,unnamed,unnamed,unnamed,unnamed,unnamed,unnamed,unnamed,unnamed,unnamed,unnamed,unnamed,unnamed,unnamed,unnamed,unnamed,unnamed,unnamed,unnamed,unnamed,unnamed,unnamed,unnamed,unnamed,unnamed,unnamed,unnamed	Elavl4	Elavl4
Ensembl Genes	5970	1700129C05Rik	166	0.0133786	1	1	6.12769	0.489581	3	131	0.00266904	0.0229008	1	1	1	unnamed,unnamed,unnamed	unnamed,unnamed,unnamed,unnamed,unnamed,unnamed,unnamed,unnamed,unnamed,unnamed,unnamed,unnamed,unnamed,unnamed,unnamed,unnamed,unnamed,unnamed,unnamed,unnamed,unnamed,unnamed,unnamed,unnamed,unnamed,unnamed,unnamed,unnamed,unnamed,unnamed,unnamed,unnamed,unnamed,unnamed,unnamed,unnamed,unnamed,unnamed,unnamed,unnamed,unnamed,unnamed,unnamed,unnamed,unnamed,unnamed,unnamed,unnamed,unnamed,unnamed…	1700129C05Rik	1700129C05Rik
Ensembl Genes	8748	Gm10308	167	0.0134963	1	1	11.3862	0.175651	2	47	0.00177936	0.0425532	1	1	1	unnamed,unnamed	unnamed,unnamed,unnamed,unnamed,unnamed,unnamed,unnamed,unnamed,unnamed,unnamed,unnamed,unnamed,unnamed,unnamed,unnamed,unnamed,unnamed,unnamed,unnamed,unnamed,unnamed,unnamed,unnamed,unnamed,unnamed,unnamed,unnamed,unnamed,unnamed,unnamed,unnamed,unnamed,unnamed,unnamed,unnamed,unnamed,unnamed,unnamed,unnamed,unnamed,unnamed,unnamed,unnamed,unnamed,unnamed,unnamed,unnamed	Gm10308	Gm10308
Ensembl Genes	5483	Gng2	167	0.0134963	1	1	11.3862	0.175651	2	47	0.00177936	0.0425532	1	1	1	unnamed,unnamed	unnamed,unnamed,unnamed,unnamed,unnamed,unnamed,unnamed,unnamed,unnamed,unnamed,unnamed,unnamed,unnamed,unnamed,unnamed,unnamed,unnamed,unnamed,unnamed,unnamed,unnamed,unnamed,unnamed,unnamed,unnamed,unnamed,unnamed,unnamed,unnamed,unnamed,unnamed,unnamed,unnamed,unnamed,unnamed,unnamed,unnamed,unnamed,unnamed,unnamed,unnamed,unnamed,unnamed,unnamed,unnamed,unnamed,unnamed	Gng2	Gng2
Ensembl Genes	11470	Chmp4b	167	0.0134963	1	1	11.3862	0.175651	2	47	0.00177936	0.0425532	1	1	1	unnamed,unnamed	unnamed,unnamed,unnamed,unnamed,unnamed,unnamed,unnamed,unnamed,unnamed,unnamed,unnamed,unnamed,unnamed,unnamed,unnamed,unnamed,unnamed,unnamed,unnamed,unnamed,unnamed,unnamed,unnamed,unnamed,unnamed,unnamed,unnamed,unnamed,unnamed,unnamed,unnamed,unnamed,unnamed,unnamed,unnamed,unnamed,unnamed,unnamed,unnamed,unnamed,unnamed,unnamed,unnamed,unnamed,unnamed,unnamed,unnamed	Chmp4b	Chmp4b
Ensembl Genes	12240	Adar	167	0.0134963	1	1	11.3862	0.175651	2	47	0.00177936	0.0425532	1	1	1	unnamed,unnamed	unnamed,unnamed,unnamed,unnamed,unnamed,unnamed,unnamed,unnamed,unnamed,unnamed,unnamed,unnamed,unnamed,unnamed,unnamed,unnamed,unnamed,unnamed,unnamed,unnamed,unnamed,unnamed,unnamed,unnamed,unnamed,unnamed,unnamed,unnamed,unnamed,unnamed,unnamed,unnamed,unnamed,unnamed,unnamed,unnamed,unnamed,unnamed,unnamed,unnamed,unnamed,unnamed,unnamed,unnamed,unnamed,unnamed,unnamed	Adar	Adar
Ensembl Genes	9933	Smndc1	171	0.0140486	1	1	11.149	0.179389	2	48	0.00177936	0.0416667	1	1	1	unnamed,unnamed	unnamed,unnamed,unnamed,unnamed,unnamed,unnamed,unnamed,unnamed,unnamed,unnamed,unnamed,unnamed,unnamed,unnamed,unnamed,unnamed,unnamed,unnamed,unnamed,unnamed,unnamed,unnamed,unnamed,unnamed,unnamed,unnamed,unnamed,unnamed,unnamed,unnamed,unnamed,unnamed,unnamed,unnamed,unnamed,unnamed,unnamed,unnamed,unnamed,unnamed,unnamed,unnamed,unnamed,unnamed,unnamed,unnamed,unnamed,unnamed	Smndc1	Smndc1
Ensembl Genes	5804	Rnase12	172	0.0148655	1	1	66.8939	0.014949	1	4	0.00088968	0.25	1	1	1	unnamed	unnamed,unnamed,unnamed,unnamed	Rnase12	Rnase12
Ensembl Genes	5803	Rnase11	172	0.0148655	1	1	66.8939	0.014949	1	4	0.00088968	0.25	1	1	1	unnamed	unnamed,unnamed,unnamed,unnamed	Rnase11	Rnase11
Ensembl Genes	13123	Olfr270	172	0.0148655	1	1	66.8939	0.014949	1	4	0.00088968	0.25	1	1	1	unnamed	unnamed,unnamed,unnamed,unnamed	Olfr270	Olfr270
Ensembl Genes	12198	Ubqln4	172	0.0148655	1	1	66.8939	0.014949	1	4	0.00088968	0.25	1	1	1	unnamed	unnamed,unnamed,unnamed,unnamed	Ubqln4	Ubqln4
Ensembl Genes	15904	Lrrtm4	176	0.0151819	1	1	10.703	0.186863	2	50	0.00177936	0.04	1	1	1	unnamed,unnamed	unnamed,unnamed,unnamed,unnamed,unnamed,unnamed,unnamed,unnamed,unnamed,unnamed,unnamed,unnamed,unnamed,unnamed,unnamed,unnamed,unnamed,unnamed,unnamed,unnamed,unnamed,unnamed,unnamed,unnamed,unnamed,unnamed,unnamed,unnamed,unnamed,unnamed,unnamed,unnamed,unnamed,unnamed,unnamed,unnamed,unnamed,unnamed,unnamed,unnamed,unnamed,unnamed,unnamed,unnamed,unnamed,unnamed,unnamed,unnamed,unnamed,unnamed	Lrrtm4	Lrrtm4
Ensembl Genes	7627	1110004E09Rik	177	0.0157629	1	1	10.4932	0.1906	2	51	0.00177936	0.0392157	1	1	1	unnamed,unnamed	unnamed,unnamed,unnamed,unnamed,unnamed,unnamed,unnamed,unnamed,unnamed,unnamed,unnamed,unnamed,unnamed,unnamed,unnamed,unnamed,unnamed,unnamed,unnamed,unnamed,unnamed,unnamed,unnamed,unnamed,unnamed,unnamed,unnamed,unnamed,unnamed,unnamed,unnamed,unnamed,unnamed,unnamed,unnamed,unnamed,unnamed,unnamed,unnamed,unnamed,unnamed,unnamed,unnamed,unnamed,unnamed,unnamed,unnamed,unnamed,unnamed,unnamed…	1110004E09Rik	1110004E09Rik
Ensembl Genes	5482	2700060E02Rik	177	0.0157629	1	1	10.4932	0.1906	2	51	0.00177936	0.0392157	1	1	1	unnamed,unnamed	unnamed,unnamed,unnamed,unnamed,unnamed,unnamed,unnamed,unnamed,unnamed,unnamed,unnamed,unnamed,unnamed,unnamed,unnamed,unnamed,unnamed,unnamed,unnamed,unnamed,unnamed,unnamed,unnamed,unnamed,unnamed,unnamed,unnamed,unnamed,unnamed,unnamed,unnamed,unnamed,unnamed,unnamed,unnamed,unnamed,unnamed,unnamed,unnamed,unnamed,unnamed,unnamed,unnamed,unnamed,unnamed,unnamed,unnamed,unnamed,unnamed,unnamed…	2700060E02Rik	2700060E02Rik
Ensembl Genes	15759	Tril	179	0.0159575	1	1	5.73376	0.523217	3	140	0.00266904	0.0214286	1	1	1	unnamed,unnamed,unnamed	unnamed,unnamed,unnamed,unnamed,unnamed,unnamed,unnamed,unnamed,unnamed,unnamed,unnamed,unnamed,unnamed,unnamed,unnamed,unnamed,unnamed,unnamed,unnamed,unnamed,unnamed,unnamed,unnamed,unnamed,unnamed,unnamed,unnamed,unnamed,unnamed,unnamed,unnamed,unnamed,unnamed,unnamed,unnamed,unnamed,unnamed,unnamed,unnamed,unnamed,unnamed,unnamed,unnamed,unnamed,unnamed,unnamed,unnamed,unnamed,unnamed,unnamed…	Tril	Tril
Ensembl Genes	538	Gpc1	180	0.0163533	1	1	10.2914	0.194338	2	52	0.00177936	0.0384615	1	1	1	unnamed,unnamed	unnamed,unnamed,unnamed,unnamed,unnamed,unnamed,unnamed,unnamed,unnamed,unnamed,unnamed,unnamed,unnamed,unnamed,unnamed,unnamed,unnamed,unnamed,unnamed,unnamed,unnamed,unnamed,unnamed,unnamed,unnamed,unnamed,unnamed,unnamed,unnamed,unnamed,unnamed,unnamed,unnamed,unnamed,unnamed,unnamed,unnamed,unnamed,unnamed,unnamed,unnamed,unnamed,unnamed,unnamed,unnamed,unnamed,unnamed,unnamed,unnamed,unnamed…	Gpc1	Gpc1
Ensembl Genes	3508	Meox1	181	0.016953	1	1	10.0972	0.198075	2	53	0.00177936	0.0377359	1	1	1	unnamed,unnamed	unnamed,unnamed,unnamed,unnamed,unnamed,unnamed,unnamed,unnamed,unnamed,unnamed,unnamed,unnamed,unnamed,unnamed,unnamed,unnamed,unnamed,unnamed,unnamed,unnamed,unnamed,unnamed,unnamed,unnamed,unnamed,unnamed,unnamed,unnamed,unnamed,unnamed,unnamed,unnamed,unnamed,unnamed,unnamed,unnamed,unnamed,unnamed,unnamed,unnamed,unnamed,unnamed,unnamed,unnamed,unnamed,unnamed,unnamed,unnamed,unnamed,unnamed…	Meox1	Meox1
Ensembl Genes	12654	Dnttip2	181	0.016953	1	1	10.0972	0.198075	2	53	0.00177936	0.0377359	1	1	1	unnamed,unnamed	unnamed,unnamed,unnamed,unnamed,unnamed,unnamed,unnamed,unnamed,unnamed,unnamed,unnamed,unnamed,unnamed,unnamed,unnamed,unnamed,unnamed,unnamed,unnamed,unnamed,unnamed,unnamed,unnamed,unnamed,unnamed,unnamed,unnamed,unnamed,unnamed,unnamed,unnamed,unnamed,unnamed,unnamed,unnamed,unnamed,unnamed,unnamed,unnamed,unnamed,unnamed,unnamed,unnamed,unnamed,unnamed,unnamed,unnamed,unnamed,unnamed,unnamed…	Dnttip2	Dnttip2
Ensembl Genes	5969	Fgf9	183	0.0171869	1	1	5.57449	0.538166	3	144	0.00266904	0.0208333	1	1	1	unnamed,unnamed,unnamed	unnamed,unnamed,unnamed,unnamed,unnamed,unnamed,unnamed,unnamed,unnamed,unnamed,unnamed,unnamed,unnamed,unnamed,unnamed,unnamed,unnamed,unnamed,unnamed,unnamed,unnamed,unnamed,unnamed,unnamed,unnamed,unnamed,unnamed,unnamed,unnamed,unnamed,unnamed,unnamed,unnamed,unnamed,unnamed,unnamed,unnamed,unnamed,unnamed,unnamed,unnamed,unnamed,unnamed,unnamed,unnamed,unnamed,unnamed,unnamed,unnamed,unnamed…	Fgf9	Fgf9
Ensembl Genes	2598	Cdc42se2	184	0.0175619	1	1	9.91021	0.201812	2	54	0.00177936	0.037037	1	1	1	unnamed,unnamed	unnamed,unnamed,unnamed,unnamed,unnamed,unnamed,unnamed,unnamed,unnamed,unnamed,unnamed,unnamed,unnamed,unnamed,unnamed,unnamed,unnamed,unnamed,unnamed,unnamed,unnamed,unnamed,unnamed,unnamed,unnamed,unnamed,unnamed,unnamed,unnamed,unnamed,unnamed,unnamed,unnamed,unnamed,unnamed,unnamed,unnamed,unnamed,unnamed,unnamed,unnamed,unnamed,unnamed,unnamed,unnamed,unnamed,unnamed,unnamed,unnamed,unnamed…	Cdc42se2	Cdc42se2
Ensembl Genes	2034	Hmga2	185	0.0181427	1	1	5.46073	0.549377	3	147	0.00266904	0.0204082	1	1	1	unnamed,unnamed,unnamed	unnamed,unnamed,unnamed,unnamed,unnamed,unnamed,unnamed,unnamed,unnamed,unnamed,unnamed,unnamed,unnamed,unnamed,unnamed,unnamed,unnamed,unnamed,unnamed,unnamed,unnamed,unnamed,unnamed,unnamed,unnamed,unnamed,unnamed,unnamed,unnamed,unnamed,unnamed,unnamed,unnamed,unnamed,unnamed,unnamed,unnamed,unnamed,unnamed,unnamed,unnamed,unnamed,unnamed,unnamed,unnamed,unnamed,unnamed,unnamed,unnamed,unnamed…	Hmga2	Hmga2
Ensembl Genes	40	Msc	186	0.0181801	1	1	9.73002	0.205549	2	55	0.00177936	0.0363636	1	1	1	unnamed,unnamed	unnamed,unnamed,unnamed,unnamed,unnamed,unnamed,unnamed,unnamed,unnamed,unnamed,unnamed,unnamed,unnamed,unnamed,unnamed,unnamed,unnamed,unnamed,unnamed,unnamed,unnamed,unnamed,unnamed,unnamed,unnamed,unnamed,unnamed,unnamed,unnamed,unnamed,unnamed,unnamed,unnamed,unnamed,unnamed,unnamed,unnamed,unnamed,unnamed,unnamed,unnamed,unnamed,unnamed,unnamed,unnamed,unnamed,unnamed,unnamed,unnamed,unnamed…	Msc	Msc
Ensembl Genes	7013	Hoxc4	186	0.0181801	1	1	9.73002	0.205549	2	55	0.00177936	0.0363636	1	1	1	unnamed,unnamed	unnamed,unnamed,unnamed,unnamed,unnamed,unnamed,unnamed,unnamed,unnamed,unnamed,unnamed,unnamed,unnamed,unnamed,unnamed,unnamed,unnamed,unnamed,unnamed,unnamed,unnamed,unnamed,unnamed,unnamed,unnamed,unnamed,unnamed,unnamed,unnamed,unnamed,unnamed,unnamed,unnamed,unnamed,unnamed,unnamed,unnamed,unnamed,unnamed,unnamed,unnamed,unnamed,unnamed,unnamed,unnamed,unnamed,unnamed,unnamed,unnamed,unnamed…	Hoxc4	Hoxc4
Ensembl Genes	11335	Kiz	186	0.0181801	1	1	9.73002	0.205549	2	55	0.00177936	0.0363636	1	1	1	unnamed,unnamed	unnamed,unnamed,unnamed,unnamed,unnamed,unnamed,unnamed,unnamed,unnamed,unnamed,unnamed,unnamed,unnamed,unnamed,unnamed,unnamed,unnamed,unnamed,unnamed,unnamed,unnamed,unnamed,unnamed,unnamed,unnamed,unnamed,unnamed,unnamed,unnamed,unnamed,unnamed,unnamed,unnamed,unnamed,unnamed,unnamed,unnamed,unnamed,unnamed,unnamed,unnamed,unnamed,unnamed,unnamed,unnamed,unnamed,unnamed,unnamed,unnamed,unnamed…	Kiz	Kiz
Ensembl Genes	15142	Gtf2ird1	186	0.0181801	1	1	9.73002	0.205549	2	55	0.00177936	0.0363636	1	1	1	unnamed,unnamed	unnamed,unnamed,unnamed,unnamed,unnamed,unnamed,unnamed,unnamed,unnamed,unnamed,unnamed,unnamed,unnamed,unnamed,unnamed,unnamed,unnamed,unnamed,unnamed,unnamed,unnamed,unnamed,unnamed,unnamed,unnamed,unnamed,unnamed,unnamed,unnamed,unnamed,unnamed,unnamed,unnamed,unnamed,unnamed,unnamed,unnamed,unnamed,unnamed,unnamed,unnamed,unnamed,unnamed,unnamed,unnamed,unnamed,unnamed,unnamed,unnamed,unnamed…	Gtf2ird1	Gtf2ird1
Ensembl Genes	17740	Tenm4	190	0.0183487	1	1	4.02369	0.994112	4	266	0.00355872	0.0150376	1	1	1	unnamed,unnamed,unnamed,unnamed	unnamed,unnamed,unnamed,unnamed,unnamed,unnamed,unnamed,unnamed,unnamed,unnamed,unnamed,unnamed,unnamed,unnamed,unnamed,unnamed,unnamed,unnamed,unnamed,unnamed,unnamed,unnamed,unnamed,unnamed,unnamed,unnamed,unnamed,unnamed,unnamed,unnamed,unnamed,unnamed,unnamed,unnamed,unnamed,unnamed,unnamed,unnamed,unnamed,unnamed,unnamed,unnamed,unnamed,unnamed,unnamed,unnamed,unnamed,unnamed,unnamed,unnamed…	Tenm4	Tenm4
Ensembl Genes	8298	H2-M10.2	191	0.0185473	1	1	53.5151	0.0186863	1	5	0.00088968	0.2	1	1	1	unnamed	unnamed,unnamed,unnamed,unnamed,unnamed	H2-M10.2	H2-M10.2
Ensembl Genes	973	Nr1i3	191	0.0185473	1	1	53.5151	0.0186863	1	5	0.00088968	0.2	1	1	1	unnamed	unnamed,unnamed,unnamed,unnamed,unnamed	Nr1i3	Nr1i3
Ensembl Genes	3577	Mettl2	191	0.0185473	1	1	53.5151	0.0186863	1	5	0.00088968	0.2	1	1	1	unnamed	unnamed,unnamed,unnamed,unnamed,unnamed	Mettl2	Mettl2
Ensembl Genes	15749	Hoxa7	191	0.0185473	1	1	53.5151	0.0186863	1	5	0.00088968	0.2	1	1	1	unnamed	unnamed,unnamed,unnamed,unnamed,unnamed	Hoxa7	Hoxa7
Ensembl Genes	3118	Rad51d	191	0.0185473	1	1	53.5151	0.0186863	1	5	0.00088968	0.2	1	1	1	unnamed	unnamed,unnamed,unnamed,unnamed,unnamed	Rad51d	Rad51d
Ensembl Genes	14125	Cdk11b	191	0.0185473	1	1	53.5151	0.0186863	1	5	0.00088968	0.2	1	1	1	unnamed	unnamed,unnamed,unnamed,unnamed,unnamed	Cdk11b	Cdk11b
Ensembl Genes	13122	Olfr272	191	0.0185473	1	1	53.5151	0.0186863	1	5	0.00088968	0.2	1	1	1	unnamed	unnamed,unnamed,unnamed,unnamed,unnamed	Olfr272	Olfr272
Ensembl Genes	736	Ppp1r12b	198	0.0194435	1	1	9.38862	0.213024	2	57	0.00177936	0.0350877	1	1	1	unnamed,unnamed	unnamed,unnamed,unnamed,unnamed,unnamed,unnamed,unnamed,unnamed,unnamed,unnamed,unnamed,unnamed,unnamed,unnamed,unnamed,unnamed,unnamed,unnamed,unnamed,unnamed,unnamed,unnamed,unnamed,unnamed,unnamed,unnamed,unnamed,unnamed,unnamed,unnamed,unnamed,unnamed,unnamed,unnamed,unnamed,unnamed,unnamed,unnamed,unnamed,unnamed,unnamed,unnamed,unnamed,unnamed,unnamed,unnamed,unnamed,unnamed,unnamed,unnamed…	Ppp1r12b	Ppp1r12b
Ensembl Genes	13741	Tmem200b	198	0.0194435	1	1	9.38862	0.213024	2	57	0.00177936	0.0350877	1	1	1	unnamed,unnamed	unnamed,unnamed,unnamed,unnamed,unnamed,unnamed,unnamed,unnamed,unnamed,unnamed,unnamed,unnamed,unnamed,unnamed,unnamed,unnamed,unnamed,unnamed,unnamed,unnamed,unnamed,unnamed,unnamed,unnamed,unnamed,unnamed,unnamed,unnamed,unnamed,unnamed,unnamed,unnamed,unnamed,unnamed,unnamed,unnamed,unnamed,unnamed,unnamed,unnamed,unnamed,unnamed,unnamed,unnamed,unnamed,unnamed,unnamed,unnamed,unnamed,unnamed…	Tmem200b	Tmem200b
Ensembl Genes	8663	Ltbp1	200	0.0194622	1	1	5.31607	0.564326	3	151	0.00266904	0.0198676	1	1	1	unnamed,unnamed,unnamed	unnamed,unnamed,unnamed,unnamed,unnamed,unnamed,unnamed,unnamed,unnamed,unnamed,unnamed,unnamed,unnamed,unnamed,unnamed,unnamed,unnamed,unnamed,unnamed,unnamed,unnamed,unnamed,unnamed,unnamed,unnamed,unnamed,unnamed,unnamed,unnamed,unnamed,unnamed,unnamed,unnamed,unnamed,unnamed,unnamed,unnamed,unnamed,unnamed,unnamed,unnamed,unnamed,unnamed,unnamed,unnamed,unnamed,unnamed,unnamed,unnamed,unnamed…	Ltbp1	Ltbp1
Ensembl Genes	1158	Cenpf	201	0.0207428	1	1	9.07036	0.220498	2	59	0.00177936	0.0338983	1	1	1	unnamed,unnamed	unnamed,unnamed,unnamed,unnamed,unnamed,unnamed,unnamed,unnamed,unnamed,unnamed,unnamed,unnamed,unnamed,unnamed,unnamed,unnamed,unnamed,unnamed,unnamed,unnamed,unnamed,unnamed,unnamed,unnamed,unnamed,unnamed,unnamed,unnamed,unnamed,unnamed,unnamed,unnamed,unnamed,unnamed,unnamed,unnamed,unnamed,unnamed,unnamed,unnamed,unnamed,unnamed,unnamed,unnamed,unnamed,unnamed,unnamed,unnamed,unnamed,unnamed…	Cenpf	Cenpf
Ensembl Genes	14753	Rasgef1b	202	0.0208333	1	1	5.17888	0.579276	3	155	0.00266904	0.0193548	1	1	1	unnamed,unnamed,unnamed	unnamed,unnamed,unnamed,unnamed,unnamed,unnamed,unnamed,unnamed,unnamed,unnamed,unnamed,unnamed,unnamed,unnamed,unnamed,unnamed,unnamed,unnamed,unnamed,unnamed,unnamed,unnamed,unnamed,unnamed,unnamed,unnamed,unnamed,unnamed,unnamed,unnamed,unnamed,unnamed,unnamed,unnamed,unnamed,unnamed,unnamed,unnamed,unnamed,unnamed,unnamed,unnamed,unnamed,unnamed,unnamed,unnamed,unnamed,unnamed,unnamed,unnamed…	Rasgef1b	Rasgef1b
Ensembl Genes	3157	Mrm1	203	0.0214056	1	1	8.91919	0.224236	2	60	0.00177936	0.0333333	1	1	1	unnamed,unnamed	unnamed,unnamed,unnamed,unnamed,unnamed,unnamed,unnamed,unnamed,unnamed,unnamed,unnamed,unnamed,unnamed,unnamed,unnamed,unnamed,unnamed,unnamed,unnamed,unnamed,unnamed,unnamed,unnamed,unnamed,unnamed,unnamed,unnamed,unnamed,unnamed,unnamed,unnamed,unnamed,unnamed,unnamed,unnamed,unnamed,unnamed,unnamed,unnamed,unnamed,unnamed,unnamed,unnamed,unnamed,unnamed,unnamed,unnamed,unnamed,unnamed,unnamed…	Mrm1	Mrm1
Ensembl Genes	12239	Kcnn3	204	0.0220772	1	1	8.77297	0.227973	2	61	0.00177936	0.0327869	1	1	1	unnamed,unnamed	unnamed,unnamed,unnamed,unnamed,unnamed,unnamed,unnamed,unnamed,unnamed,unnamed,unnamed,unnamed,unnamed,unnamed,unnamed,unnamed,unnamed,unnamed,unnamed,unnamed,unnamed,unnamed,unnamed,unnamed,unnamed,unnamed,unnamed,unnamed,unnamed,unnamed,unnamed,unnamed,unnamed,unnamed,unnamed,unnamed,unnamed,unnamed,unnamed,unnamed,unnamed,unnamed,unnamed,unnamed,unnamed,unnamed,unnamed,unnamed,unnamed,unnamed…	Kcnn3	Kcnn3
Ensembl Genes	3228	Tom1l1	204	0.0220772	1	1	8.77297	0.227973	2	61	0.00177936	0.0327869	1	1	1	unnamed,unnamed	unnamed,unnamed,unnamed,unnamed,unnamed,unnamed,unnamed,unnamed,unnamed,unnamed,unnamed,unnamed,unnamed,unnamed,unnamed,unnamed,unnamed,unnamed,unnamed,unnamed,unnamed,unnamed,unnamed,unnamed,unnamed,unnamed,unnamed,unnamed,unnamed,unnamed,unnamed,unnamed,unnamed,unnamed,unnamed,unnamed,unnamed,unnamed,unnamed,unnamed,unnamed,unnamed,unnamed,unnamed,unnamed,unnamed,unnamed,unnamed,unnamed,unnamed…	Tom1l1	Tom1l1
Ensembl Genes	15141	Gtf2i	204	0.0220772	1	1	8.77297	0.227973	2	61	0.00177936	0.0327869	1	1	1	unnamed,unnamed	unnamed,unnamed,unnamed,unnamed,unnamed,unnamed,unnamed,unnamed,unnamed,unnamed,unnamed,unnamed,unnamed,unnamed,unnamed,unnamed,unnamed,unnamed,unnamed,unnamed,unnamed,unnamed,unnamed,unnamed,unnamed,unnamed,unnamed,unnamed,unnamed,unnamed,unnamed,unnamed,unnamed,unnamed,unnamed,unnamed,unnamed,unnamed,unnamed,unnamed,unnamed,unnamed,unnamed,unnamed,unnamed,unnamed,unnamed,unnamed,unnamed,unnamed…	Gtf2i	Gtf2i
Ensembl Genes	20652	Spink8	207	0.0222153	1	1	44.5959	0.0224236	1	6	0.00088968	0.166667	1	1	1	unnamed	unnamed,unnamed,unnamed,unnamed,unnamed,unnamed	Spink8	Spink8
Ensembl Genes	2121	Slc39a5	207	0.0222153	1	1	44.5959	0.0224236	1	6	0.00088968	0.166667	1	1	1	unnamed	unnamed,unnamed,unnamed,unnamed,unnamed,unnamed	Slc39a5	Slc39a5
Ensembl Genes	20651	Fbxw27	207	0.0222153	1	1	44.5959	0.0224236	1	6	0.00088968	0.166667	1	1	1	unnamed	unnamed,unnamed,unnamed,unnamed,unnamed,unnamed	Fbxw27	Fbxw27
Ensembl Genes	7074	Mettl22	207	0.0222153	1	1	44.5959	0.0224236	1	6	0.00088968	0.166667	1	1	1	unnamed	unnamed,unnamed,unnamed,unnamed,unnamed,unnamed	Mettl22	Mettl22
Ensembl Genes	3085	Evi2b	207	0.0222153	1	1	44.5959	0.0224236	1	6	0.00088968	0.166667	1	1	1	unnamed	unnamed,unnamed,unnamed,unnamed,unnamed,unnamed	Evi2b	Evi2b
Ensembl Genes	8236	Abhd16a	207	0.0222153	1	1	44.5959	0.0224236	1	6	0.00088968	0.166667	1	1	1	unnamed	unnamed,unnamed,unnamed,unnamed,unnamed,unnamed	Abhd16a	Abhd16a
Ensembl Genes	10095	Tbpl2	207	0.0222153	1	1	44.5959	0.0224236	1	6	0.00088968	0.166667	1	1	1	unnamed	unnamed,unnamed,unnamed,unnamed,unnamed,unnamed	Tbpl2	Tbpl2
Ensembl Genes	18252	4930451I11Rik	207	0.0222153	1	1	44.5959	0.0224236	1	6	0.00088968	0.166667	1	1	1	unnamed	unnamed,unnamed,unnamed,unnamed,unnamed,unnamed	4930451I11Rik	4930451I11Rik
Ensembl Genes	14305	Gm10220	207	0.0222153	1	1	44.5959	0.0224236	1	6	0.00088968	0.166667	1	1	1	unnamed	unnamed,unnamed,unnamed,unnamed,unnamed,unnamed	Gm10220	Gm10220
Ensembl Genes	11416	Defb36	207	0.0222153	1	1	44.5959	0.0224236	1	6	0.00088968	0.166667	1	1	1	unnamed	unnamed,unnamed,unnamed,unnamed,unnamed,unnamed	Defb36	Defb36
Ensembl Genes	16486	Recql	207	0.0222153	1	1	44.5959	0.0224236	1	6	0.00088968	0.166667	1	1	1	unnamed	unnamed,unnamed,unnamed,unnamed,unnamed,unnamed	Recql	Recql
Ensembl Genes	17135	Eif3k	207	0.0222153	1	1	44.5959	0.0224236	1	6	0.00088968	0.166667	1	1	1	unnamed	unnamed,unnamed,unnamed,unnamed,unnamed,unnamed	Eif3k	Eif3k
Ensembl Genes	3156	Lhx1	219	0.0227574	1	1	8.63147	0.23171	2	62	0.00177936	0.0322581	1	1	1	unnamed,unnamed	unnamed,unnamed,unnamed,unnamed,unnamed,unnamed,unnamed,unnamed,unnamed,unnamed,unnamed,unnamed,unnamed,unnamed,unnamed,unnamed,unnamed,unnamed,unnamed,unnamed,unnamed,unnamed,unnamed,unnamed,unnamed,unnamed,unnamed,unnamed,unnamed,unnamed,unnamed,unnamed,unnamed,unnamed,unnamed,unnamed,unnamed,unnamed,unnamed,unnamed,unnamed,unnamed,unnamed,unnamed,unnamed,unnamed,unnamed,unnamed,unnamed,unnamed…	Lhx1	Lhx1
Ensembl Genes	1833	1500009L16Rik	220	0.0233572	1	1	4.9551	0.605436	3	162	0.00266904	0.0185185	1	1	1	unnamed,unnamed,unnamed	unnamed,unnamed,unnamed,unnamed,unnamed,unnamed,unnamed,unnamed,unnamed,unnamed,unnamed,unnamed,unnamed,unnamed,unnamed,unnamed,unnamed,unnamed,unnamed,unnamed,unnamed,unnamed,unnamed,unnamed,unnamed,unnamed,unnamed,unnamed,unnamed,unnamed,unnamed,unnamed,unnamed,unnamed,unnamed,unnamed,unnamed,unnamed,unnamed,unnamed,unnamed,unnamed,unnamed,unnamed,unnamed,unnamed,unnamed,unnamed,unnamed,unnamed…	1500009L16Rik	1500009L16Rik
Ensembl Genes	19286	Cdh5	221	0.0237306	1	1	4.92471	0.609174	3	163	0.00266904	0.0184049	1	1	1	unnamed,unnamed,unnamed	unnamed,unnamed,unnamed,unnamed,unnamed,unnamed,unnamed,unnamed,unnamed,unnamed,unnamed,unnamed,unnamed,unnamed,unnamed,unnamed,unnamed,unnamed,unnamed,unnamed,unnamed,unnamed,unnamed,unnamed,unnamed,unnamed,unnamed,unnamed,unnamed,unnamed,unnamed,unnamed,unnamed,unnamed,unnamed,unnamed,unnamed,unnamed,unnamed,unnamed,unnamed,unnamed,unnamed,unnamed,unnamed,unnamed,unnamed,unnamed,unnamed,unnamed…	Cdh5	Cdh5
Ensembl Genes	6271	Slc1a3	222	0.0241435	1	1	8.36174	0.239185	2	64	0.00177936	0.03125	1	1	1	unnamed,unnamed	unnamed,unnamed,unnamed,unnamed,unnamed,unnamed,unnamed,unnamed,unnamed,unnamed,unnamed,unnamed,unnamed,unnamed,unnamed,unnamed,unnamed,unnamed,unnamed,unnamed,unnamed,unnamed,unnamed,unnamed,unnamed,unnamed,unnamed,unnamed,unnamed,unnamed,unnamed,unnamed,unnamed,unnamed,unnamed,unnamed,unnamed,unnamed,unnamed,unnamed,unnamed,unnamed,unnamed,unnamed,unnamed,unnamed,unnamed,unnamed,unnamed,unnamed…	Slc1a3	Slc1a3
Ensembl Genes	8746	Gm10184	222	0.0241435	1	1	8.36174	0.239185	2	64	0.00177936	0.03125	1	1	1	unnamed,unnamed	unnamed,unnamed,unnamed,unnamed,unnamed,unnamed,unnamed,unnamed,unnamed,unnamed,unnamed,unnamed,unnamed,unnamed,unnamed,unnamed,unnamed,unnamed,unnamed,unnamed,unnamed,unnamed,unnamed,unnamed,unnamed,unnamed,unnamed,unnamed,unnamed,unnamed,unnamed,unnamed,unnamed,unnamed,unnamed,unnamed,unnamed,unnamed,unnamed,unnamed,unnamed,unnamed,unnamed,unnamed,unnamed,unnamed,unnamed,unnamed,unnamed,unnamed…	Gm10184	Gm10184
Ensembl Genes	12054	Plch1	222	0.0241435	1	1	8.36174	0.239185	2	64	0.00177936	0.03125	1	1	1	unnamed,unnamed	unnamed,unnamed,unnamed,unnamed,unnamed,unnamed,unnamed,unnamed,unnamed,unnamed,unnamed,unnamed,unnamed,unnamed,unnamed,unnamed,unnamed,unnamed,unnamed,unnamed,unnamed,unnamed,unnamed,unnamed,unnamed,unnamed,unnamed,unnamed,unnamed,unnamed,unnamed,unnamed,unnamed,unnamed,unnamed,unnamed,unnamed,unnamed,unnamed,unnamed,unnamed,unnamed,unnamed,unnamed,unnamed,unnamed,unnamed,unnamed,unnamed,unnamed…	Plch1	Plch1
Ensembl Genes	9934	Dusp5	225	0.0248492	1	1	8.2331	0.242922	2	65	0.00177936	0.0307692	1	1	1	unnamed,unnamed	unnamed,unnamed,unnamed,unnamed,unnamed,unnamed,unnamed,unnamed,unnamed,unnamed,unnamed,unnamed,unnamed,unnamed,unnamed,unnamed,unnamed,unnamed,unnamed,unnamed,unnamed,unnamed,unnamed,unnamed,unnamed,unnamed,unnamed,unnamed,unnamed,unnamed,unnamed,unnamed,unnamed,unnamed,unnamed,unnamed,unnamed,unnamed,unnamed,unnamed,unnamed,unnamed,unnamed,unnamed,unnamed,unnamed,unnamed,unnamed,unnamed,unnamed…	Dusp5	Dusp5
Ensembl Genes	18548	Ano1	225	0.0248492	1	1	8.2331	0.242922	2	65	0.00177936	0.0307692	1	1	1	unnamed,unnamed	unnamed,unnamed,unnamed,unnamed,unnamed,unnamed,unnamed,unnamed,unnamed,unnamed,unnamed,unnamed,unnamed,unnamed,unnamed,unnamed,unnamed,unnamed,unnamed,unnamed,unnamed,unnamed,unnamed,unnamed,unnamed,unnamed,unnamed,unnamed,unnamed,unnamed,unnamed,unnamed,unnamed,unnamed,unnamed,unnamed,unnamed,unnamed,unnamed,unnamed,unnamed,unnamed,unnamed,unnamed,unnamed,unnamed,unnamed,unnamed,unnamed,unnamed…	Ano1	Ano1
Ensembl Genes	5275	Map3k1	227	0.0248704	1	1	4.8357	0.620385	3	166	0.00266904	0.0180723	1	1	1	unnamed,unnamed,unnamed	unnamed,unnamed,unnamed,unnamed,unnamed,unnamed,unnamed,unnamed,unnamed,unnamed,unnamed,unnamed,unnamed,unnamed,unnamed,unnamed,unnamed,unnamed,unnamed,unnamed,unnamed,unnamed,unnamed,unnamed,unnamed,unnamed,unnamed,unnamed,unnamed,unnamed,unnamed,unnamed,unnamed,unnamed,unnamed,unnamed,unnamed,unnamed,unnamed,unnamed,unnamed,unnamed,unnamed,unnamed,unnamed,unnamed,unnamed,unnamed,unnamed,unnamed…	Map3k1	Map3k1
Ensembl Genes	9222	Skor2	228	0.0255633	1	1	8.10835	0.246659	2	66	0.00177936	0.030303	1	1	1	unnamed,unnamed	unnamed,unnamed,unnamed,unnamed,unnamed,unnamed,unnamed,unnamed,unnamed,unnamed,unnamed,unnamed,unnamed,unnamed,unnamed,unnamed,unnamed,unnamed,unnamed,unnamed,unnamed,unnamed,unnamed,unnamed,unnamed,unnamed,unnamed,unnamed,unnamed,unnamed,unnamed,unnamed,unnamed,unnamed,unnamed,unnamed,unnamed,unnamed,unnamed,unnamed,unnamed,unnamed,unnamed,unnamed,unnamed,unnamed,unnamed,unnamed,unnamed,unnamed…	Skor2	Skor2
Ensembl Genes	13448	Dmrta2	228	0.0255633	1	1	8.10835	0.246659	2	66	0.00177936	0.030303	1	1	1	unnamed,unnamed	unnamed,unnamed,unnamed,unnamed,unnamed,unnamed,unnamed,unnamed,unnamed,unnamed,unnamed,unnamed,unnamed,unnamed,unnamed,unnamed,unnamed,unnamed,unnamed,unnamed,unnamed,unnamed,unnamed,unnamed,unnamed,unnamed,unnamed,unnamed,unnamed,unnamed,unnamed,unnamed,unnamed,unnamed,unnamed,unnamed,unnamed,unnamed,unnamed,unnamed,unnamed,unnamed,unnamed,unnamed,unnamed,unnamed,unnamed,unnamed,unnamed,unnamed…	Dmrta2	Dmrta2
Ensembl Genes	10104	Cacna1b	228	0.0255633	1	1	8.10835	0.246659	2	66	0.00177936	0.030303	1	1	1	unnamed,unnamed	unnamed,unnamed,unnamed,unnamed,unnamed,unnamed,unnamed,unnamed,unnamed,unnamed,unnamed,unnamed,unnamed,unnamed,unnamed,unnamed,unnamed,unnamed,unnamed,unnamed,unnamed,unnamed,unnamed,unnamed,unnamed,unnamed,unnamed,unnamed,unnamed,unnamed,unnamed,unnamed,unnamed,unnamed,unnamed,unnamed,unnamed,unnamed,unnamed,unnamed,unnamed,unnamed,unnamed,unnamed,unnamed,unnamed,unnamed,unnamed,unnamed,unnamed…	Cacna1b	Cacna1b
Ensembl Genes	20542	Pcbp4	231	0.0258696	1	1	38.2251	0.0261608	1	7	0.00088968	0.142857	1	1	1	unnamed	unnamed,unnamed,unnamed,unnamed,unnamed,unnamed,unnamed	Pcbp4	Pcbp4
Ensembl Genes	2120	Ankrd52	231	0.0258696	1	1	38.2251	0.0261608	1	7	0.00088968	0.142857	1	1	1	unnamed	unnamed,unnamed,unnamed,unnamed,unnamed,unnamed,unnamed	Ankrd52	Ankrd52
Ensembl Genes	5580	Phf7	231	0.0258696	1	1	38.2251	0.0261608	1	7	0.00088968	0.142857	1	1	1	unnamed	unnamed,unnamed,unnamed,unnamed,unnamed,unnamed,unnamed	Phf7	Phf7
Ensembl Genes	8237	Ly6g5c	231	0.0258696	1	1	38.2251	0.0261608	1	7	0.00088968	0.142857	1	1	1	unnamed	unnamed,unnamed,unnamed,unnamed,unnamed,unnamed,unnamed	Ly6g5c	Ly6g5c
Ensembl Genes	21536	Armcx6	231	0.0258696	1	1	38.2251	0.0261608	1	7	0.00088968	0.142857	1	1	1	unnamed	unnamed,unnamed,unnamed,unnamed,unnamed,unnamed,unnamed	Armcx6	Armcx6
Ensembl Genes	1919	Kera	231	0.0258696	1	1	38.2251	0.0261608	1	7	0.00088968	0.142857	1	1	1	unnamed	unnamed,unnamed,unnamed,unnamed,unnamed,unnamed,unnamed	Kera	Kera
Ensembl Genes	12627	Dbt	231	0.0258696	1	1	38.2251	0.0261608	1	7	0.00088968	0.142857	1	1	1	unnamed	unnamed,unnamed,unnamed,unnamed,unnamed,unnamed,unnamed	Dbt	Dbt
Ensembl Genes	17606	Hapln3	231	0.0258696	1	1	38.2251	0.0261608	1	7	0.00088968	0.142857	1	1	1	unnamed	unnamed,unnamed,unnamed,unnamed,unnamed,unnamed,unnamed	Hapln3	Hapln3
Ensembl Genes	13137	Actl7a	231	0.0258696	1	1	38.2251	0.0261608	1	7	0.00088968	0.142857	1	1	1	unnamed	unnamed,unnamed,unnamed,unnamed,unnamed,unnamed,unnamed	Actl7a	Actl7a
Ensembl Genes	1022	Fcrl6	231	0.0258696	1	1	38.2251	0.0261608	1	7	0.00088968	0.142857	1	1	1	unnamed	unnamed,unnamed,unnamed,unnamed,unnamed,unnamed,unnamed	Fcrl6	Fcrl6
Ensembl Genes	13769	Cd164l2	231	0.0258696	1	1	38.2251	0.0261608	1	7	0.00088968	0.142857	1	1	1	unnamed	unnamed,unnamed,unnamed,unnamed,unnamed,unnamed,unnamed	Cd164l2	Cd164l2
Ensembl Genes	14067	Vamp3	231	0.0258696	1	1	38.2251	0.0261608	1	7	0.00088968	0.142857	1	1	1	unnamed	unnamed,unnamed,unnamed,unnamed,unnamed,unnamed,unnamed	Vamp3	Vamp3
Ensembl Genes	9221	Smad2	243	0.0264353	1	1	4.72192	0.635334	3	170	0.00266904	0.0176471	1	1	1	unnamed,unnamed,unnamed	unnamed,unnamed,unnamed,unnamed,unnamed,unnamed,unnamed,unnamed,unnamed,unnamed,unnamed,unnamed,unnamed,unnamed,unnamed,unnamed,unnamed,unnamed,unnamed,unnamed,unnamed,unnamed,unnamed,unnamed,unnamed,unnamed,unnamed,unnamed,unnamed,unnamed,unnamed,unnamed,unnamed,unnamed,unnamed,unnamed,unnamed,unnamed,unnamed,unnamed,unnamed,unnamed,unnamed,unnamed,unnamed,unnamed,unnamed,unnamed,unnamed,unnamed…	Smad2	Smad2
Ensembl Genes	863	Brinp2	244	0.0270162	1	1	7.86987	0.254134	2	68	0.00177936	0.0294118	1	1	1	unnamed,unnamed	unnamed,unnamed,unnamed,unnamed,unnamed,unnamed,unnamed,unnamed,unnamed,unnamed,unnamed,unnamed,unnamed,unnamed,unnamed,unnamed,unnamed,unnamed,unnamed,unnamed,unnamed,unnamed,unnamed,unnamed,unnamed,unnamed,unnamed,unnamed,unnamed,unnamed,unnamed,unnamed,unnamed,unnamed,unnamed,unnamed,unnamed,unnamed,unnamed,unnamed,unnamed,unnamed,unnamed,unnamed,unnamed,unnamed,unnamed,unnamed,unnamed,unnamed…	Brinp2	Brinp2
Ensembl Genes	11997	Frem2	244	0.0270162	1	1	7.86987	0.254134	2	68	0.00177936	0.0294118	1	1	1	unnamed,unnamed	unnamed,unnamed,unnamed,unnamed,unnamed,unnamed,unnamed,unnamed,unnamed,unnamed,unnamed,unnamed,unnamed,unnamed,unnamed,unnamed,unnamed,unnamed,unnamed,unnamed,unnamed,unnamed,unnamed,unnamed,unnamed,unnamed,unnamed,unnamed,unnamed,unnamed,unnamed,unnamed,unnamed,unnamed,unnamed,unnamed,unnamed,unnamed,unnamed,unnamed,unnamed,unnamed,unnamed,unnamed,unnamed,unnamed,unnamed,unnamed,unnamed,unnamed…	Frem2	Frem2
Ensembl Genes	3229	Kif2b	244	0.0270162	1	1	7.86987	0.254134	2	68	0.00177936	0.0294118	1	1	1	unnamed,unnamed	unnamed,unnamed,unnamed,unnamed,unnamed,unnamed,unnamed,unnamed,unnamed,unnamed,unnamed,unnamed,unnamed,unnamed,unnamed,unnamed,unnamed,unnamed,unnamed,unnamed,unnamed,unnamed,unnamed,unnamed,unnamed,unnamed,unnamed,unnamed,unnamed,unnamed,unnamed,unnamed,unnamed,unnamed,unnamed,unnamed,unnamed,unnamed,unnamed,unnamed,unnamed,unnamed,unnamed,unnamed,unnamed,unnamed,unnamed,unnamed,unnamed,unnamed…	Kif2b	Kif2b
Ensembl Genes	2264	Kremen1	247	0.0277549	1	1	7.75582	0.257871	2	69	0.00177936	0.0289855	1	1	1	unnamed,unnamed	unnamed,unnamed,unnamed,unnamed,unnamed,unnamed,unnamed,unnamed,unnamed,unnamed,unnamed,unnamed,unnamed,unnamed,unnamed,unnamed,unnamed,unnamed,unnamed,unnamed,unnamed,unnamed,unnamed,unnamed,unnamed,unnamed,unnamed,unnamed,unnamed,unnamed,unnamed,unnamed,unnamed,unnamed,unnamed,unnamed,unnamed,unnamed,unnamed,unnamed,unnamed,unnamed,unnamed,unnamed,unnamed,unnamed,unnamed,unnamed,unnamed,unnamed…	Kremen1	Kremen1
Ensembl Genes	38	Xkr9	247	0.0277549	1	1	7.75582	0.257871	2	69	0.00177936	0.0289855	1	1	1	unnamed,unnamed	unnamed,unnamed,unnamed,unnamed,unnamed,unnamed,unnamed,unnamed,unnamed,unnamed,unnamed,unnamed,unnamed,unnamed,unnamed,unnamed,unnamed,unnamed,unnamed,unnamed,unnamed,unnamed,unnamed,unnamed,unnamed,unnamed,unnamed,unnamed,unnamed,unnamed,unnamed,unnamed,unnamed,unnamed,unnamed,unnamed,unnamed,unnamed,unnamed,unnamed,unnamed,unnamed,unnamed,unnamed,unnamed,unnamed,unnamed,unnamed,unnamed,unnamed…	Xkr9	Xkr9
Ensembl Genes	15908	Tacr1	247	0.0277549	1	1	7.75582	0.257871	2	69	0.00177936	0.0289855	1	1	1	unnamed,unnamed	unnamed,unnamed,unnamed,unnamed,unnamed,unnamed,unnamed,unnamed,unnamed,unnamed,unnamed,unnamed,unnamed,unnamed,unnamed,unnamed,unnamed,unnamed,unnamed,unnamed,unnamed,unnamed,unnamed,unnamed,unnamed,unnamed,unnamed,unnamed,unnamed,unnamed,unnamed,unnamed,unnamed,unnamed,unnamed,unnamed,unnamed,unnamed,unnamed,unnamed,unnamed,unnamed,unnamed,unnamed,unnamed,unnamed,unnamed,unnamed,unnamed,unnamed…	Tacr1	Tacr1
Ensembl Genes	820	Nmnat2	250	0.0285016	1	1	7.64502	0.261608	2	70	0.00177936	0.0285714	1	1	1	unnamed,unnamed	unnamed,unnamed,unnamed,unnamed,unnamed,unnamed,unnamed,unnamed,unnamed,unnamed,unnamed,unnamed,unnamed,unnamed,unnamed,unnamed,unnamed,unnamed,unnamed,unnamed,unnamed,unnamed,unnamed,unnamed,unnamed,unnamed,unnamed,unnamed,unnamed,unnamed,unnamed,unnamed,unnamed,unnamed,unnamed,unnamed,unnamed,unnamed,unnamed,unnamed,unnamed,unnamed,unnamed,unnamed,unnamed,unnamed,unnamed,unnamed,unnamed,unnamed…	Nmnat2	Nmnat2
Ensembl Genes	19996	Thy1	251	0.0292564	1	1	7.53734	0.265346	2	71	0.00177936	0.028169	1	1	1	unnamed,unnamed	unnamed,unnamed,unnamed,unnamed,unnamed,unnamed,unnamed,unnamed,unnamed,unnamed,unnamed,unnamed,unnamed,unnamed,unnamed,unnamed,unnamed,unnamed,unnamed,unnamed,unnamed,unnamed,unnamed,unnamed,unnamed,unnamed,unnamed,unnamed,unnamed,unnamed,unnamed,unnamed,unnamed,unnamed,unnamed,unnamed,unnamed,unnamed,unnamed,unnamed,unnamed,unnamed,unnamed,unnamed,unnamed,unnamed,unnamed,unnamed,unnamed,unnamed…	Thy1	Thy1
Ensembl Genes	19447	Adamts18	251	0.0292564	1	1	7.53734	0.265346	2	71	0.00177936	0.028169	1	1	1	unnamed,unnamed	unnamed,unnamed,unnamed,unnamed,unnamed,unnamed,unnamed,unnamed,unnamed,unnamed,unnamed,unnamed,unnamed,unnamed,unnamed,unnamed,unnamed,unnamed,unnamed,unnamed,unnamed,unnamed,unnamed,unnamed,unnamed,unnamed,unnamed,unnamed,unnamed,unnamed,unnamed,unnamed,unnamed,unnamed,unnamed,unnamed,unnamed,unnamed,unnamed,unnamed,unnamed,unnamed,unnamed,unnamed,unnamed,unnamed,unnamed,unnamed,unnamed,unnamed…	Adamts18	Adamts18
Ensembl Genes	12698	Rpl34	251	0.0292564	1	1	7.53734	0.265346	2	71	0.00177936	0.028169	1	1	1	unnamed,unnamed	unnamed,unnamed,unnamed,unnamed,unnamed,unnamed,unnamed,unnamed,unnamed,unnamed,unnamed,unnamed,unnamed,unnamed,unnamed,unnamed,unnamed,unnamed,unnamed,unnamed,unnamed,unnamed,unnamed,unnamed,unnamed,unnamed,unnamed,unnamed,unnamed,unnamed,unnamed,unnamed,unnamed,unnamed,unnamed,unnamed,unnamed,unnamed,unnamed,unnamed,unnamed,unnamed,unnamed,unnamed,unnamed,unnamed,unnamed,unnamed,unnamed,unnamed…	Rpl34	Rpl34
Ensembl Genes	12646	Cnn3	251	0.0292564	1	1	7.53734	0.265346	2	71	0.00177936	0.028169	1	1	1	unnamed,unnamed	unnamed,unnamed,unnamed,unnamed,unnamed,unnamed,unnamed,unnamed,unnamed,unnamed,unnamed,unnamed,unnamed,unnamed,unnamed,unnamed,unnamed,unnamed,unnamed,unnamed,unnamed,unnamed,unnamed,unnamed,unnamed,unnamed,unnamed,unnamed,unnamed,unnamed,unnamed,unnamed,unnamed,unnamed,unnamed,unnamed,unnamed,unnamed,unnamed,unnamed,unnamed,unnamed,unnamed,unnamed,unnamed,unnamed,unnamed,unnamed,unnamed,unnamed…	Cnn3	Cnn3
Ensembl Genes	4574	Gpx6	255	0.0295103	1	1	33.447	0.0298981	1	8	0.00088968	0.125	1	1	1	unnamed	unnamed,unnamed,unnamed,unnamed,unnamed,unnamed,unnamed,unnamed	Gpx6	Gpx6
Ensembl Genes	3066	Sarm1	255	0.0295103	1	1	33.447	0.0298981	1	8	0.00088968	0.125	1	1	1	unnamed	unnamed,unnamed,unnamed,unnamed,unnamed,unnamed,unnamed,unnamed	Sarm1	Sarm1
Ensembl Genes	2743	Gm10428	255	0.0295103	1	1	33.447	0.0298981	1	8	0.00088968	0.125	1	1	1	unnamed	unnamed,unnamed,unnamed,unnamed,unnamed,unnamed,unnamed,unnamed	Gm10428	Gm10428
Ensembl Genes	5579	Sema3g	255	0.0295103	1	1	33.447	0.0298981	1	8	0.00088968	0.125	1	1	1	unnamed	unnamed,unnamed,unnamed,unnamed,unnamed,unnamed,unnamed,unnamed	Sema3g	Sema3g
Ensembl Genes	20543	Gpr62	255	0.0295103	1	1	33.447	0.0298981	1	8	0.00088968	0.125	1	1	1	unnamed	unnamed,unnamed,unnamed,unnamed,unnamed,unnamed,unnamed,unnamed	Gpr62	Gpr62
Ensembl Genes	9849	Chuk	255	0.0295103	1	1	33.447	0.0298981	1	8	0.00088968	0.125	1	1	1	unnamed	unnamed,unnamed,unnamed,unnamed,unnamed,unnamed,unnamed,unnamed	Chuk	Chuk
Ensembl Genes	8431	Rsph9	255	0.0295103	1	1	33.447	0.0298981	1	8	0.00088968	0.125	1	1	1	unnamed	unnamed,unnamed,unnamed,unnamed,unnamed,unnamed,unnamed,unnamed	Rsph9	Rsph9
Ensembl Genes	5622	Npy4r	255	0.0295103	1	1	33.447	0.0298981	1	8	0.00088968	0.125	1	1	1	unnamed	unnamed,unnamed,unnamed,unnamed,unnamed,unnamed,unnamed,unnamed	Npy4r	Npy4r
Ensembl Genes	15257	Pvrig	255	0.0295103	1	1	33.447	0.0298981	1	8	0.00088968	0.125	1	1	1	unnamed	unnamed,unnamed,unnamed,unnamed,unnamed,unnamed,unnamed,unnamed	Pvrig	Pvrig
Ensembl Genes	11430	Xkr7	255	0.0295103	1	1	33.447	0.0298981	1	8	0.00088968	0.125	1	1	1	unnamed	unnamed,unnamed,unnamed,unnamed,unnamed,unnamed,unnamed,unnamed	Xkr7	Xkr7
Ensembl Genes	11199	Zfp661	255	0.0295103	1	1	33.447	0.0298981	1	8	0.00088968	0.125	1	1	1	unnamed	unnamed,unnamed,unnamed,unnamed,unnamed,unnamed,unnamed,unnamed	Zfp661	Zfp661
Ensembl Genes	18792	Chrna6	255	0.0295103	1	1	33.447	0.0298981	1	8	0.00088968	0.125	1	1	1	unnamed	unnamed,unnamed,unnamed,unnamed,unnamed,unnamed,unnamed,unnamed	Chrna6	Chrna6
Ensembl Genes	12628	Lrrc39	255	0.0295103	1	1	33.447	0.0298981	1	8	0.00088968	0.125	1	1	1	unnamed	unnamed,unnamed,unnamed,unnamed,unnamed,unnamed,unnamed,unnamed	Lrrc39	Lrrc39
Ensembl Genes	13792	Cd52	255	0.0295103	1	1	33.447	0.0298981	1	8	0.00088968	0.125	1	1	1	unnamed	unnamed,unnamed,unnamed,unnamed,unnamed,unnamed,unnamed,unnamed	Cd52	Cd52
Ensembl Genes	15258	Zfp157	255	0.0295103	1	1	33.447	0.0298981	1	8	0.00088968	0.125	1	1	1	unnamed	unnamed,unnamed,unnamed,unnamed,unnamed,unnamed,unnamed,unnamed	Zfp157	Zfp157
Ensembl Genes	11198	Prom2	255	0.0295103	1	1	33.447	0.0298981	1	8	0.00088968	0.125	1	1	1	unnamed	unnamed,unnamed,unnamed,unnamed,unnamed,unnamed,unnamed,unnamed	Prom2	Prom2
Ensembl Genes	4829	Gm9817	271	0.0300191	1	1	7.43266	0.269083	2	72	0.00177936	0.0277778	1	1	1	unnamed,unnamed	unnamed,unnamed,unnamed,unnamed,unnamed,unnamed,unnamed,unnamed,unnamed,unnamed,unnamed,unnamed,unnamed,unnamed,unnamed,unnamed,unnamed,unnamed,unnamed,unnamed,unnamed,unnamed,unnamed,unnamed,unnamed,unnamed,unnamed,unnamed,unnamed,unnamed,unnamed,unnamed,unnamed,unnamed,unnamed,unnamed,unnamed,unnamed,unnamed,unnamed,unnamed,unnamed,unnamed,unnamed,unnamed,unnamed,unnamed,unnamed,unnamed,unnamed…	Gm9817	Gm9817
Ensembl Genes	11287	Hao1	271	0.0300191	1	1	7.43266	0.269083	2	72	0.00177936	0.0277778	1	1	1	unnamed,unnamed	unnamed,unnamed,unnamed,unnamed,unnamed,unnamed,unnamed,unnamed,unnamed,unnamed,unnamed,unnamed,unnamed,unnamed,unnamed,unnamed,unnamed,unnamed,unnamed,unnamed,unnamed,unnamed,unnamed,unnamed,unnamed,unnamed,unnamed,unnamed,unnamed,unnamed,unnamed,unnamed,unnamed,unnamed,unnamed,unnamed,unnamed,unnamed,unnamed,unnamed,unnamed,unnamed,unnamed,unnamed,unnamed,unnamed,unnamed,unnamed,unnamed,unnamed…	Hao1	Hao1
Ensembl Genes	18823	Cldn23	271	0.0300191	1	1	7.43266	0.269083	2	72	0.00177936	0.0277778	1	1	1	unnamed,unnamed	unnamed,unnamed,unnamed,unnamed,unnamed,unnamed,unnamed,unnamed,unnamed,unnamed,unnamed,unnamed,unnamed,unnamed,unnamed,unnamed,unnamed,unnamed,unnamed,unnamed,unnamed,unnamed,unnamed,unnamed,unnamed,unnamed,unnamed,unnamed,unnamed,unnamed,unnamed,unnamed,unnamed,unnamed,unnamed,unnamed,unnamed,unnamed,unnamed,unnamed,unnamed,unnamed,unnamed,unnamed,unnamed,unnamed,unnamed,unnamed,unnamed,unnamed…	Cldn23	Cldn23
Ensembl Genes	15683	Tpk1	274	0.0307896	1	1	7.33084	0.27282	2	73	0.00177936	0.0273973	1	1	1	unnamed,unnamed	unnamed,unnamed,unnamed,unnamed,unnamed,unnamed,unnamed,unnamed,unnamed,unnamed,unnamed,unnamed,unnamed,unnamed,unnamed,unnamed,unnamed,unnamed,unnamed,unnamed,unnamed,unnamed,unnamed,unnamed,unnamed,unnamed,unnamed,unnamed,unnamed,unnamed,unnamed,unnamed,unnamed,unnamed,unnamed,unnamed,unnamed,unnamed,unnamed,unnamed,unnamed,unnamed,unnamed,unnamed,unnamed,unnamed,unnamed,unnamed,unnamed,unnamed…	Tpk1	Tpk1
Ensembl Genes	1159	Ptpn14	274	0.0307896	1	1	7.33084	0.27282	2	73	0.00177936	0.0273973	1	1	1	unnamed,unnamed	unnamed,unnamed,unnamed,unnamed,unnamed,unnamed,unnamed,unnamed,unnamed,unnamed,unnamed,unnamed,unnamed,unnamed,unnamed,unnamed,unnamed,unnamed,unnamed,unnamed,unnamed,unnamed,unnamed,unnamed,unnamed,unnamed,unnamed,unnamed,unnamed,unnamed,unnamed,unnamed,unnamed,unnamed,unnamed,unnamed,unnamed,unnamed,unnamed,unnamed,unnamed,unnamed,unnamed,unnamed,unnamed,unnamed,unnamed,unnamed,unnamed,unnamed…	Ptpn14	Ptpn14
Ensembl Genes	11981	Slc7a11	276	0.0314386	1	1	4.41059	0.680181	3	182	0.00266904	0.0164835	1	1	1	unnamed,unnamed,unnamed	unnamed,unnamed,unnamed,unnamed,unnamed,unnamed,unnamed,unnamed,unnamed,unnamed,unnamed,unnamed,unnamed,unnamed,unnamed,unnamed,unnamed,unnamed,unnamed,unnamed,unnamed,unnamed,unnamed,unnamed,unnamed,unnamed,unnamed,unnamed,unnamed,unnamed,unnamed,unnamed,unnamed,unnamed,unnamed,unnamed,unnamed,unnamed,unnamed,unnamed,unnamed,unnamed,unnamed,unnamed,unnamed,unnamed,unnamed,unnamed,unnamed,unnamed…	Slc7a11	Slc7a11
Ensembl Genes	3878	Apob	277	0.032354	1	1	7.13535	0.280295	2	75	0.00177936	0.0266667	1	1	1	unnamed,unnamed	unnamed,unnamed,unnamed,unnamed,unnamed,unnamed,unnamed,unnamed,unnamed,unnamed,unnamed,unnamed,unnamed,unnamed,unnamed,unnamed,unnamed,unnamed,unnamed,unnamed,unnamed,unnamed,unnamed,unnamed,unnamed,unnamed,unnamed,unnamed,unnamed,unnamed,unnamed,unnamed,unnamed,unnamed,unnamed,unnamed,unnamed,unnamed,unnamed,unnamed,unnamed,unnamed,unnamed,unnamed,unnamed,unnamed,unnamed,unnamed,unnamed,unnamed…	Apob	Apob
Ensembl Genes	10103	Pax8	277	0.032354	1	1	7.13535	0.280295	2	75	0.00177936	0.0266667	1	1	1	unnamed,unnamed	unnamed,unnamed,unnamed,unnamed,unnamed,unnamed,unnamed,unnamed,unnamed,unnamed,unnamed,unnamed,unnamed,unnamed,unnamed,unnamed,unnamed,unnamed,unnamed,unnamed,unnamed,unnamed,unnamed,unnamed,unnamed,unnamed,unnamed,unnamed,unnamed,unnamed,unnamed,unnamed,unnamed,unnamed,unnamed,unnamed,unnamed,unnamed,unnamed,unnamed,unnamed,unnamed,unnamed,unnamed,unnamed,unnamed,unnamed,unnamed,unnamed,unnamed…	Pax8	Pax8
Ensembl Genes	16485	Pyroxd1	279	0.0331373	1	1	29.7306	0.0336354	1	9	0.00088968	0.111111	1	1	1	unnamed	unnamed,unnamed,unnamed,unnamed,unnamed,unnamed,unnamed,unnamed,unnamed	Pyroxd1	Pyroxd1
Ensembl Genes	19033	Gtpbp3	279	0.0331373	1	1	29.7306	0.0336354	1	9	0.00088968	0.111111	1	1	1	unnamed	unnamed,unnamed,unnamed,unnamed,unnamed,unnamed,unnamed,unnamed,unnamed	Gtpbp3	Gtpbp3
Ensembl Genes	16043	Uroc1	279	0.0331373	1	1	29.7306	0.0336354	1	9	0.00088968	0.111111	1	1	1	unnamed	unnamed,unnamed,unnamed,unnamed,unnamed,unnamed,unnamed,unnamed,unnamed	Uroc1	Uroc1
Ensembl Genes	11235	Cpxm1	279	0.0331373	1	1	29.7306	0.0336354	1	9	0.00088968	0.111111	1	1	1	unnamed	unnamed,unnamed,unnamed,unnamed,unnamed,unnamed,unnamed,unnamed,unnamed	Cpxm1	Cpxm1
Ensembl Genes	1094	Gm10518	279	0.0331373	1	1	29.7306	0.0336354	1	9	0.00088968	0.111111	1	1	1	unnamed	unnamed,unnamed,unnamed,unnamed,unnamed,unnamed,unnamed,unnamed,unnamed	Gm10518	Gm10518
Ensembl Genes	14130	Tmem240	279	0.0331373	1	1	29.7306	0.0336354	1	9	0.00088968	0.111111	1	1	1	unnamed	unnamed,unnamed,unnamed,unnamed,unnamed,unnamed,unnamed,unnamed,unnamed	Tmem240	Tmem240
Ensembl Genes	15599	Rab19	279	0.0331373	1	1	29.7306	0.0336354	1	9	0.00088968	0.111111	1	1	1	unnamed	unnamed,unnamed,unnamed,unnamed,unnamed,unnamed,unnamed,unnamed,unnamed	Rab19	Rab19
Ensembl Genes	862	Sec16b	286	0.0331476	1	1	7.04146	0.284032	2	76	0.00177936	0.0263158	1	1	1	unnamed,unnamed	unnamed,unnamed,unnamed,unnamed,unnamed,unnamed,unnamed,unnamed,unnamed,unnamed,unnamed,unnamed,unnamed,unnamed,unnamed,unnamed,unnamed,unnamed,unnamed,unnamed,unnamed,unnamed,unnamed,unnamed,unnamed,unnamed,unnamed,unnamed,unnamed,unnamed,unnamed,unnamed,unnamed,unnamed,unnamed,unnamed,unnamed,unnamed,unnamed,unnamed,unnamed,unnamed,unnamed,unnamed,unnamed,unnamed,unnamed,unnamed,unnamed,unnamed…	Sec16b	Sec16b
Ensembl Genes	3020	Abr	286	0.0331476	1	1	7.04146	0.284032	2	76	0.00177936	0.0263158	1	1	1	unnamed,unnamed	unnamed,unnamed,unnamed,unnamed,unnamed,unnamed,unnamed,unnamed,unnamed,unnamed,unnamed,unnamed,unnamed,unnamed,unnamed,unnamed,unnamed,unnamed,unnamed,unnamed,unnamed,unnamed,unnamed,unnamed,unnamed,unnamed,unnamed,unnamed,unnamed,unnamed,unnamed,unnamed,unnamed,unnamed,unnamed,unnamed,unnamed,unnamed,unnamed,unnamed,unnamed,unnamed,unnamed,unnamed,unnamed,unnamed,unnamed,unnamed,unnamed,unnamed…	Abr	Abr
Ensembl Genes	1902	Ndufa12	286	0.0331476	1	1	7.04146	0.284032	2	76	0.00177936	0.0263158	1	1	1	unnamed,unnamed	unnamed,unnamed,unnamed,unnamed,unnamed,unnamed,unnamed,unnamed,unnamed,unnamed,unnamed,unnamed,unnamed,unnamed,unnamed,unnamed,unnamed,unnamed,unnamed,unnamed,unnamed,unnamed,unnamed,unnamed,unnamed,unnamed,unnamed,unnamed,unnamed,unnamed,unnamed,unnamed,unnamed,unnamed,unnamed,unnamed,unnamed,unnamed,unnamed,unnamed,unnamed,unnamed,unnamed,unnamed,unnamed,unnamed,unnamed,unnamed,unnamed,unnamed…	Ndufa12	Ndufa12
Ensembl Genes	17523	4933405O20Rik	289	0.0339489	1	1	6.95002	0.287769	2	77	0.00177936	0.025974	1	1	1	unnamed,unnamed	unnamed,unnamed,unnamed,unnamed,unnamed,unnamed,unnamed,unnamed,unnamed,unnamed,unnamed,unnamed,unnamed,unnamed,unnamed,unnamed,unnamed,unnamed,unnamed,unnamed,unnamed,unnamed,unnamed,unnamed,unnamed,unnamed,unnamed,unnamed,unnamed,unnamed,unnamed,unnamed,unnamed,unnamed,unnamed,unnamed,unnamed,unnamed,unnamed,unnamed,unnamed,unnamed,unnamed,unnamed,unnamed,unnamed,unnamed,unnamed,unnamed,unnamed…	4933405O20Rik	4933405O20Rik
Ensembl Genes	11533	Ctnnbl1	289	0.0339489	1	1	6.95002	0.287769	2	77	0.00177936	0.025974	1	1	1	unnamed,unnamed	unnamed,unnamed,unnamed,unnamed,unnamed,unnamed,unnamed,unnamed,unnamed,unnamed,unnamed,unnamed,unnamed,unnamed,unnamed,unnamed,unnamed,unnamed,unnamed,unnamed,unnamed,unnamed,unnamed,unnamed,unnamed,unnamed,unnamed,unnamed,unnamed,unnamed,unnamed,unnamed,unnamed,unnamed,unnamed,unnamed,unnamed,unnamed,unnamed,unnamed,unnamed,unnamed,unnamed,unnamed,unnamed,unnamed,unnamed,unnamed,unnamed,unnamed…	Ctnnbl1	Ctnnbl1
Ensembl Genes	6116	Sucla2	291	0.0347577	1	1	6.86091	0.291506	2	78	0.00177936	0.025641	1	1	1	unnamed,unnamed	unnamed,unnamed,unnamed,unnamed,unnamed,unnamed,unnamed,unnamed,unnamed,unnamed,unnamed,unnamed,unnamed,unnamed,unnamed,unnamed,unnamed,unnamed,unnamed,unnamed,unnamed,unnamed,unnamed,unnamed,unnamed,unnamed,unnamed,unnamed,unnamed,unnamed,unnamed,unnamed,unnamed,unnamed,unnamed,unnamed,unnamed,unnamed,unnamed,unnamed,unnamed,unnamed,unnamed,unnamed,unnamed,unnamed,unnamed,unnamed,unnamed,unnamed…	Sucla2	Sucla2
Ensembl Genes	3916	Odc1	291	0.0347577	1	1	6.86091	0.291506	2	78	0.00177936	0.025641	1	1	1	unnamed,unnamed	unnamed,unnamed,unnamed,unnamed,unnamed,unnamed,unnamed,unnamed,unnamed,unnamed,unnamed,unnamed,unnamed,unnamed,unnamed,unnamed,unnamed,unnamed,unnamed,unnamed,unnamed,unnamed,unnamed,unnamed,unnamed,unnamed,unnamed,unnamed,unnamed,unnamed,unnamed,unnamed,unnamed,unnamed,unnamed,unnamed,unnamed,unnamed,unnamed,unnamed,unnamed,unnamed,unnamed,unnamed,unnamed,unnamed,unnamed,unnamed,unnamed,unnamed…	Odc1	Odc1
Ensembl Genes	6774	Zdhhc25	293	0.0363975	1	1	6.68939	0.298981	2	80	0.00177936	0.025	1	1	1	unnamed,unnamed	unnamed,unnamed,unnamed,unnamed,unnamed,unnamed,unnamed,unnamed,unnamed,unnamed,unnamed,unnamed,unnamed,unnamed,unnamed,unnamed,unnamed,unnamed,unnamed,unnamed,unnamed,unnamed,unnamed,unnamed,unnamed,unnamed,unnamed,unnamed,unnamed,unnamed,unnamed,unnamed,unnamed,unnamed,unnamed,unnamed,unnamed,unnamed,unnamed,unnamed,unnamed,unnamed,unnamed,unnamed,unnamed,unnamed,unnamed,unnamed,unnamed,unnamed…	Zdhhc25	Zdhhc25
Ensembl Genes	3652	Cdc42ep4	293	0.0363975	1	1	6.68939	0.298981	2	80	0.00177936	0.025	1	1	1	unnamed,unnamed	unnamed,unnamed,unnamed,unnamed,unnamed,unnamed,unnamed,unnamed,unnamed,unnamed,unnamed,unnamed,unnamed,unnamed,unnamed,unnamed,unnamed,unnamed,unnamed,unnamed,unnamed,unnamed,unnamed,unnamed,unnamed,unnamed,unnamed,unnamed,unnamed,unnamed,unnamed,unnamed,unnamed,unnamed,unnamed,unnamed,unnamed,unnamed,unnamed,unnamed,unnamed,unnamed,unnamed,unnamed,unnamed,unnamed,unnamed,unnamed,unnamed,unnamed…	Cdc42ep4	Cdc42ep4
Ensembl Genes	5981	Shisa2	293	0.0363975	1	1	6.68939	0.298981	2	80	0.00177936	0.025	1	1	1	unnamed,unnamed	unnamed,unnamed,unnamed,unnamed,unnamed,unnamed,unnamed,unnamed,unnamed,unnamed,unnamed,unnamed,unnamed,unnamed,unnamed,unnamed,unnamed,unnamed,unnamed,unnamed,unnamed,unnamed,unnamed,unnamed,unnamed,unnamed,unnamed,unnamed,unnamed,unnamed,unnamed,unnamed,unnamed,unnamed,unnamed,unnamed,unnamed,unnamed,unnamed,unnamed,unnamed,unnamed,unnamed,unnamed,unnamed,unnamed,unnamed,unnamed,unnamed,unnamed…	Shisa2	Shisa2
Ensembl Genes	2865	Mgl2	296	0.0367509	1	1	26.7576	0.0373726	1	10	0.00088968	0.1	1	1	1	unnamed	unnamed,unnamed,unnamed,unnamed,unnamed,unnamed,unnamed,unnamed,unnamed,unnamed	Mgl2	Mgl2
Ensembl Genes	18982	Armc6	296	0.0367509	1	1	26.7576	0.0373726	1	10	0.00088968	0.1	1	1	1	unnamed	unnamed,unnamed,unnamed,unnamed,unnamed,unnamed,unnamed,unnamed,unnamed,unnamed	Armc6	Armc6
Ensembl Genes	7012	Hoxc5	296	0.0367509	1	1	26.7576	0.0373726	1	10	0.00088968	0.1	1	1	1	unnamed	unnamed,unnamed,unnamed,unnamed,unnamed,unnamed,unnamed,unnamed,unnamed,unnamed	Hoxc5	Hoxc5
Ensembl Genes	18971	Mau2	296	0.0367509	1	1	26.7576	0.0373726	1	10	0.00088968	0.1	1	1	1	unnamed	unnamed,unnamed,unnamed,unnamed,unnamed,unnamed,unnamed,unnamed,unnamed,unnamed	Mau2	Mau2
Ensembl Genes	14023	Draxin	296	0.0367509	1	1	26.7576	0.0373726	1	10	0.00088968	0.1	1	1	1	unnamed	unnamed,unnamed,unnamed,unnamed,unnamed,unnamed,unnamed,unnamed,unnamed,unnamed	Draxin	Draxin
Ensembl Genes	11777	Osbpl2	296	0.0367509	1	1	26.7576	0.0373726	1	10	0.00088968	0.1	1	1	1	unnamed	unnamed,unnamed,unnamed,unnamed,unnamed,unnamed,unnamed,unnamed,unnamed,unnamed	Osbpl2	Osbpl2
Ensembl Genes	15568	Wdr91	296	0.0367509	1	1	26.7576	0.0373726	1	10	0.00088968	0.1	1	1	1	unnamed	unnamed,unnamed,unnamed,unnamed,unnamed,unnamed,unnamed,unnamed,unnamed,unnamed	Wdr91	Wdr91
Ensembl Genes	20501	Ryk	303	0.0380666	1	1	6.52623	0.306455	2	82	0.00177936	0.0243902	1	1	1	unnamed,unnamed	unnamed,unnamed,unnamed,unnamed,unnamed,unnamed,unnamed,unnamed,unnamed,unnamed,unnamed,unnamed,unnamed,unnamed,unnamed,unnamed,unnamed,unnamed,unnamed,unnamed,unnamed,unnamed,unnamed,unnamed,unnamed,unnamed,unnamed,unnamed,unnamed,unnamed,unnamed,unnamed,unnamed,unnamed,unnamed,unnamed,unnamed,unnamed,unnamed,unnamed,unnamed,unnamed,unnamed,unnamed,unnamed,unnamed,unnamed,unnamed,unnamed,unnamed…	Ryk	Ryk
Ensembl Genes	3917	Hpcal1	304	0.0397644	1	1	6.37085	0.31393	2	84	0.00177936	0.0238095	1	1	1	unnamed,unnamed	unnamed,unnamed,unnamed,unnamed,unnamed,unnamed,unnamed,unnamed,unnamed,unnamed,unnamed,unnamed,unnamed,unnamed,unnamed,unnamed,unnamed,unnamed,unnamed,unnamed,unnamed,unnamed,unnamed,unnamed,unnamed,unnamed,unnamed,unnamed,unnamed,unnamed,unnamed,unnamed,unnamed,unnamed,unnamed,unnamed,unnamed,unnamed,unnamed,unnamed,unnamed,unnamed,unnamed,unnamed,unnamed,unnamed,unnamed,unnamed,unnamed,unnamed…	Hpcal1	Hpcal1
Ensembl Genes	4671	Hist1h2be	305	0.0403509	1	1	24.3251	0.0411099	1	11	0.00088968	0.0909091	1	1	1	unnamed	unnamed,unnamed,unnamed,unnamed,unnamed,unnamed,unnamed,unnamed,unnamed,unnamed,unnamed	Hist1h2be	Hist1h2be
Ensembl Genes	6854	Pfkm	305	0.0403509	1	1	24.3251	0.0411099	1	11	0.00088968	0.0909091	1	1	1	unnamed	unnamed,unnamed,unnamed,unnamed,unnamed,unnamed,unnamed,unnamed,unnamed,unnamed,unnamed	Pfkm	Pfkm
Ensembl Genes	4670	Hist1h4d	305	0.0403509	1	1	24.3251	0.0411099	1	11	0.00088968	0.0909091	1	1	1	unnamed	unnamed,unnamed,unnamed,unnamed,unnamed,unnamed,unnamed,unnamed,unnamed,unnamed,unnamed	Hist1h4d	Hist1h4d
Ensembl Genes	9848	Erlin1	305	0.0403509	1	1	24.3251	0.0411099	1	11	0.00088968	0.0909091	1	1	1	unnamed	unnamed,unnamed,unnamed,unnamed,unnamed,unnamed,unnamed,unnamed,unnamed,unnamed,unnamed	Erlin1	Erlin1
Ensembl Genes	383	Gmppa	305	0.0403509	1	1	24.3251	0.0411099	1	11	0.00088968	0.0909091	1	1	1	unnamed	unnamed,unnamed,unnamed,unnamed,unnamed,unnamed,unnamed,unnamed,unnamed,unnamed,unnamed	Gmppa	Gmppa
Ensembl Genes	6855	Asb8	305	0.0403509	1	1	24.3251	0.0411099	1	11	0.00088968	0.0909091	1	1	1	unnamed	unnamed,unnamed,unnamed,unnamed,unnamed,unnamed,unnamed,unnamed,unnamed,unnamed,unnamed	Asb8	Asb8
Ensembl Genes	12199	Ssr2	305	0.0403509	1	1	24.3251	0.0411099	1	11	0.00088968	0.0909091	1	1	1	unnamed	unnamed,unnamed,unnamed,unnamed,unnamed,unnamed,unnamed,unnamed,unnamed,unnamed,unnamed	Ssr2	Ssr2
Ensembl Genes	18179	Abca16	305	0.0403509	1	1	24.3251	0.0411099	1	11	0.00088968	0.0909091	1	1	1	unnamed	unnamed,unnamed,unnamed,unnamed,unnamed,unnamed,unnamed,unnamed,unnamed,unnamed,unnamed	Abca16	Abca16
Ensembl Genes	3764	Timp2	305	0.0403509	1	1	24.3251	0.0411099	1	11	0.00088968	0.0909091	1	1	1	unnamed	unnamed,unnamed,unnamed,unnamed,unnamed,unnamed,unnamed,unnamed,unnamed,unnamed,unnamed	Timp2	Timp2
Ensembl Genes	20740	Gorasp1	305	0.0403509	1	1	24.3251	0.0411099	1	11	0.00088968	0.0909091	1	1	1	unnamed	unnamed,unnamed,unnamed,unnamed,unnamed,unnamed,unnamed,unnamed,unnamed,unnamed,unnamed	Gorasp1	Gorasp1
Ensembl Genes	12551	Olfr266	305	0.0403509	1	1	24.3251	0.0411099	1	11	0.00088968	0.0909091	1	1	1	unnamed	unnamed,unnamed,unnamed,unnamed,unnamed,unnamed,unnamed,unnamed,unnamed,unnamed,unnamed	Olfr266	Olfr266
Ensembl Genes	21535	Armcx1	305	0.0403509	1	1	24.3251	0.0411099	1	11	0.00088968	0.0909091	1	1	1	unnamed	unnamed,unnamed,unnamed,unnamed,unnamed,unnamed,unnamed,unnamed,unnamed,unnamed,unnamed	Armcx1	Armcx1
Ensembl Genes	3578	Gm10842	305	0.0403509	1	1	24.3251	0.0411099	1	11	0.00088968	0.0909091	1	1	1	unnamed	unnamed,unnamed,unnamed,unnamed,unnamed,unnamed,unnamed,unnamed,unnamed,unnamed,unnamed	Gm10842	Gm10842
Ensembl Genes	19559	Pgbd5	318	0.040624	1	1	6.2959	0.317667	2	85	0.00177936	0.0235294	1	1	1	unnamed,unnamed	unnamed,unnamed,unnamed,unnamed,unnamed,unnamed,unnamed,unnamed,unnamed,unnamed,unnamed,unnamed,unnamed,unnamed,unnamed,unnamed,unnamed,unnamed,unnamed,unnamed,unnamed,unnamed,unnamed,unnamed,unnamed,unnamed,unnamed,unnamed,unnamed,unnamed,unnamed,unnamed,unnamed,unnamed,unnamed,unnamed,unnamed,unnamed,unnamed,unnamed,unnamed,unnamed,unnamed,unnamed,unnamed,unnamed,unnamed,unnamed,unnamed,unnamed…	Pgbd5	Pgbd5
Ensembl Genes	8720	Srbd1	318	0.040624	1	1	6.2959	0.317667	2	85	0.00177936	0.0235294	1	1	1	unnamed,unnamed	unnamed,unnamed,unnamed,unnamed,unnamed,unnamed,unnamed,unnamed,unnamed,unnamed,unnamed,unnamed,unnamed,unnamed,unnamed,unnamed,unnamed,unnamed,unnamed,unnamed,unnamed,unnamed,unnamed,unnamed,unnamed,unnamed,unnamed,unnamed,unnamed,unnamed,unnamed,unnamed,unnamed,unnamed,unnamed,unnamed,unnamed,unnamed,unnamed,unnamed,unnamed,unnamed,unnamed,unnamed,unnamed,unnamed,unnamed,unnamed,unnamed,unnamed…	Srbd1	Srbd1
Ensembl Genes	12459	Notch2	318	0.040624	1	1	6.2959	0.317667	2	85	0.00177936	0.0235294	1	1	1	unnamed,unnamed	unnamed,unnamed,unnamed,unnamed,unnamed,unnamed,unnamed,unnamed,unnamed,unnamed,unnamed,unnamed,unnamed,unnamed,unnamed,unnamed,unnamed,unnamed,unnamed,unnamed,unnamed,unnamed,unnamed,unnamed,unnamed,unnamed,unnamed,unnamed,unnamed,unnamed,unnamed,unnamed,unnamed,unnamed,unnamed,unnamed,unnamed,unnamed,unnamed,unnamed,unnamed,unnamed,unnamed,unnamed,unnamed,unnamed,unnamed,unnamed,unnamed,unnamed…	Notch2	Notch2
Ensembl Genes	11334	Ralgapa2	318	0.040624	1	1	6.2959	0.317667	2	85	0.00177936	0.0235294	1	1	1	unnamed,unnamed	unnamed,unnamed,unnamed,unnamed,unnamed,unnamed,unnamed,unnamed,unnamed,unnamed,unnamed,unnamed,unnamed,unnamed,unnamed,unnamed,unnamed,unnamed,unnamed,unnamed,unnamed,unnamed,unnamed,unnamed,unnamed,unnamed,unnamed,unnamed,unnamed,unnamed,unnamed,unnamed,unnamed,unnamed,unnamed,unnamed,unnamed,unnamed,unnamed,unnamed,unnamed,unnamed,unnamed,unnamed,unnamed,unnamed,unnamed,unnamed,unnamed,unnamed…	Ralgapa2	Ralgapa2
Ensembl Genes	13945	Tmem51	318	0.040624	1	1	6.2959	0.317667	2	85	0.00177936	0.0235294	1	1	1	unnamed,unnamed	unnamed,unnamed,unnamed,unnamed,unnamed,unnamed,unnamed,unnamed,unnamed,unnamed,unnamed,unnamed,unnamed,unnamed,unnamed,unnamed,unnamed,unnamed,unnamed,unnamed,unnamed,unnamed,unnamed,unnamed,unnamed,unnamed,unnamed,unnamed,unnamed,unnamed,unnamed,unnamed,unnamed,unnamed,unnamed,unnamed,unnamed,unnamed,unnamed,unnamed,unnamed,unnamed,unnamed,unnamed,unnamed,unnamed,unnamed,unnamed,unnamed,unnamed…	Tmem51	Tmem51
Ensembl Genes	9102	Fbn2	323	0.0414905	1	1	6.22269	0.321404	2	86	0.00177936	0.0232558	1	1	1	unnamed,unnamed	unnamed,unnamed,unnamed,unnamed,unnamed,unnamed,unnamed,unnamed,unnamed,unnamed,unnamed,unnamed,unnamed,unnamed,unnamed,unnamed,unnamed,unnamed,unnamed,unnamed,unnamed,unnamed,unnamed,unnamed,unnamed,unnamed,unnamed,unnamed,unnamed,unnamed,unnamed,unnamed,unnamed,unnamed,unnamed,unnamed,unnamed,unnamed,unnamed,unnamed,unnamed,unnamed,unnamed,unnamed,unnamed,unnamed,unnamed,unnamed,unnamed,unnamed…	Fbn2	Fbn2
Ensembl Genes	6425	Zhx2	324	0.0423639	1	1	6.15116	0.325142	2	87	0.00177936	0.0229885	1	1	1	unnamed,unnamed	unnamed,unnamed,unnamed,unnamed,unnamed,unnamed,unnamed,unnamed,unnamed,unnamed,unnamed,unnamed,unnamed,unnamed,unnamed,unnamed,unnamed,unnamed,unnamed,unnamed,unnamed,unnamed,unnamed,unnamed,unnamed,unnamed,unnamed,unnamed,unnamed,unnamed,unnamed,unnamed,unnamed,unnamed,unnamed,unnamed,unnamed,unnamed,unnamed,unnamed,unnamed,unnamed,unnamed,unnamed,unnamed,unnamed,unnamed,unnamed,unnamed,unnamed…	Zhx2	Zhx2
Ensembl Genes	5982	Atp8a2	324	0.0423639	1	1	6.15116	0.325142	2	87	0.00177936	0.0229885	1	1	1	unnamed,unnamed	unnamed,unnamed,unnamed,unnamed,unnamed,unnamed,unnamed,unnamed,unnamed,unnamed,unnamed,unnamed,unnamed,unnamed,unnamed,unnamed,unnamed,unnamed,unnamed,unnamed,unnamed,unnamed,unnamed,unnamed,unnamed,unnamed,unnamed,unnamed,unnamed,unnamed,unnamed,unnamed,unnamed,unnamed,unnamed,unnamed,unnamed,unnamed,unnamed,unnamed,unnamed,unnamed,unnamed,unnamed,unnamed,unnamed,unnamed,unnamed,unnamed,unnamed…	Atp8a2	Atp8a2
Ensembl Genes	735	Syt2	326	0.0432442	1	1	6.08126	0.328879	2	88	0.00177936	0.0227273	1	1	1	unnamed,unnamed	unnamed,unnamed,unnamed,unnamed,unnamed,unnamed,unnamed,unnamed,unnamed,unnamed,unnamed,unnamed,unnamed,unnamed,unnamed,unnamed,unnamed,unnamed,unnamed,unnamed,unnamed,unnamed,unnamed,unnamed,unnamed,unnamed,unnamed,unnamed,unnamed,unnamed,unnamed,unnamed,unnamed,unnamed,unnamed,unnamed,unnamed,unnamed,unnamed,unnamed,unnamed,unnamed,unnamed,unnamed,unnamed,unnamed,unnamed,unnamed,unnamed,unnamed…	Syt2	Syt2
Ensembl Genes	6216	Hs6st3	326	0.0432442	1	1	6.08126	0.328879	2	88	0.00177936	0.0227273	1	1	1	unnamed,unnamed	unnamed,unnamed,unnamed,unnamed,unnamed,unnamed,unnamed,unnamed,unnamed,unnamed,unnamed,unnamed,unnamed,unnamed,unnamed,unnamed,unnamed,unnamed,unnamed,unnamed,unnamed,unnamed,unnamed,unnamed,unnamed,unnamed,unnamed,unnamed,unnamed,unnamed,unnamed,unnamed,unnamed,unnamed,unnamed,unnamed,unnamed,unnamed,unnamed,unnamed,unnamed,unnamed,unnamed,unnamed,unnamed,unnamed,unnamed,unnamed,unnamed,unnamed…	Hs6st3	Hs6st3
Ensembl Genes	4416	Wars	328	0.0439375	1	1	22.298	0.0448471	1	12	0.00088968	0.0833333	1	1	1	unnamed	unnamed,unnamed,unnamed,unnamed,unnamed,unnamed,unnamed,unnamed,unnamed,unnamed,unnamed,unnamed	Wars	Wars
Ensembl Genes	382	Speg	328	0.0439375	1	1	22.298	0.0448471	1	12	0.00088968	0.0833333	1	1	1	unnamed	unnamed,unnamed,unnamed,unnamed,unnamed,unnamed,unnamed,unnamed,unnamed,unnamed,unnamed,unnamed	Speg	Speg
Ensembl Genes	4446	Apopt1	328	0.0439375	1	1	22.298	0.0448471	1	12	0.00088968	0.0833333	1	1	1	unnamed	unnamed,unnamed,unnamed,unnamed,unnamed,unnamed,unnamed,unnamed,unnamed,unnamed,unnamed,unnamed	Apopt1	Apopt1
Ensembl Genes	21405	Ogt	328	0.0439375	1	1	22.298	0.0448471	1	12	0.00088968	0.0833333	1	1	1	unnamed	unnamed,unnamed,unnamed,unnamed,unnamed,unnamed,unnamed,unnamed,unnamed,unnamed,unnamed,unnamed	Ogt	Ogt
Ensembl Genes	896	Fmo6	328	0.0439375	1	1	22.298	0.0448471	1	12	0.00088968	0.0833333	1	1	1	unnamed	unnamed,unnamed,unnamed,unnamed,unnamed,unnamed,unnamed,unnamed,unnamed,unnamed,unnamed,unnamed	Fmo6	Fmo6
Ensembl Genes	793	Brinp3	328	0.0439375	1	1	22.298	0.0448471	1	12	0.00088968	0.0833333	1	1	1	unnamed	unnamed,unnamed,unnamed,unnamed,unnamed,unnamed,unnamed,unnamed,unnamed,unnamed,unnamed,unnamed	Brinp3	Brinp3
Ensembl Genes	554	Hdlbp	328	0.0439375	1	1	22.298	0.0448471	1	12	0.00088968	0.0833333	1	1	1	unnamed	unnamed,unnamed,unnamed,unnamed,unnamed,unnamed,unnamed,unnamed,unnamed,unnamed,unnamed,unnamed	Hdlbp	Hdlbp
Ensembl Genes	13665	5730409E04Rik	328	0.0439375	1	1	22.298	0.0448471	1	12	0.00088968	0.0833333	1	1	1	unnamed	unnamed,unnamed,unnamed,unnamed,unnamed,unnamed,unnamed,unnamed,unnamed,unnamed,unnamed,unnamed	5730409E04Rik	5730409E04Rik
Ensembl Genes	21159	Ints6l	328	0.0439375	1	1	22.298	0.0448471	1	12	0.00088968	0.0833333	1	1	1	unnamed	unnamed,unnamed,unnamed,unnamed,unnamed,unnamed,unnamed,unnamed,unnamed,unnamed,unnamed,unnamed	Ints6l	Ints6l
Ensembl Genes	11234	Ebf4	328	0.0439375	1	1	22.298	0.0448471	1	12	0.00088968	0.0833333	1	1	1	unnamed	unnamed,unnamed,unnamed,unnamed,unnamed,unnamed,unnamed,unnamed,unnamed,unnamed,unnamed,unnamed	Ebf4	Ebf4
Ensembl Genes	13770	Map3k6	328	0.0439375	1	1	22.298	0.0448471	1	12	0.00088968	0.0833333	1	1	1	unnamed	unnamed,unnamed,unnamed,unnamed,unnamed,unnamed,unnamed,unnamed,unnamed,unnamed,unnamed,unnamed	Map3k6	Map3k6
Ensembl Genes	13666	Psmb2	328	0.0439375	1	1	22.298	0.0448471	1	12	0.00088968	0.0833333	1	1	1	unnamed	unnamed,unnamed,unnamed,unnamed,unnamed,unnamed,unnamed,unnamed,unnamed,unnamed,unnamed,unnamed	Psmb2	Psmb2
Ensembl Genes	18371	Edrf1	328	0.0439375	1	1	22.298	0.0448471	1	12	0.00088968	0.0833333	1	1	1	unnamed	unnamed,unnamed,unnamed,unnamed,unnamed,unnamed,unnamed,unnamed,unnamed,unnamed,unnamed,unnamed	Edrf1	Edrf1
Ensembl Genes	14198	Dmtf1	328	0.0439375	1	1	22.298	0.0448471	1	12	0.00088968	0.0833333	1	1	1	unnamed	unnamed,unnamed,unnamed,unnamed,unnamed,unnamed,unnamed,unnamed,unnamed,unnamed,unnamed,unnamed	Dmtf1	Dmtf1
Ensembl Genes	13793	Ubxn11	328	0.0439375	1	1	22.298	0.0448471	1	12	0.00088968	0.0833333	1	1	1	unnamed	unnamed,unnamed,unnamed,unnamed,unnamed,unnamed,unnamed,unnamed,unnamed,unnamed,unnamed,unnamed	Ubxn11	Ubxn11
Ensembl Genes	2452	Il12b	343	0.0441313	1	1	6.01293	0.332616	2	89	0.00177936	0.0224719	1	1	1	unnamed,unnamed	unnamed,unnamed,unnamed,unnamed,unnamed,unnamed,unnamed,unnamed,unnamed,unnamed,unnamed,unnamed,unnamed,unnamed,unnamed,unnamed,unnamed,unnamed,unnamed,unnamed,unnamed,unnamed,unnamed,unnamed,unnamed,unnamed,unnamed,unnamed,unnamed,unnamed,unnamed,unnamed,unnamed,unnamed,unnamed,unnamed,unnamed,unnamed,unnamed,unnamed,unnamed,unnamed,unnamed,unnamed,unnamed,unnamed,unnamed,unnamed,unnamed,unnamed…	Il12b	Il12b
Ensembl Genes	6748	Ldoc1l	344	0.0450251	1	1	5.94613	0.336354	2	90	0.00177936	0.0222222	1	1	1	unnamed,unnamed	unnamed,unnamed,unnamed,unnamed,unnamed,unnamed,unnamed,unnamed,unnamed,unnamed,unnamed,unnamed,unnamed,unnamed,unnamed,unnamed,unnamed,unnamed,unnamed,unnamed,unnamed,unnamed,unnamed,unnamed,unnamed,unnamed,unnamed,unnamed,unnamed,unnamed,unnamed,unnamed,unnamed,unnamed,unnamed,unnamed,unnamed,unnamed,unnamed,unnamed,unnamed,unnamed,unnamed,unnamed,unnamed,unnamed,unnamed,unnamed,unnamed,unnamed…	Ldoc1l	Ldoc1l
Ensembl Genes	4830	Mylip	345	0.0459256	1	1	5.88078	0.340091	2	91	0.00177936	0.021978	1	1	1	unnamed,unnamed	unnamed,unnamed,unnamed,unnamed,unnamed,unnamed,unnamed,unnamed,unnamed,unnamed,unnamed,unnamed,unnamed,unnamed,unnamed,unnamed,unnamed,unnamed,unnamed,unnamed,unnamed,unnamed,unnamed,unnamed,unnamed,unnamed,unnamed,unnamed,unnamed,unnamed,unnamed,unnamed,unnamed,unnamed,unnamed,unnamed,unnamed,unnamed,unnamed,unnamed,unnamed,unnamed,unnamed,unnamed,unnamed,unnamed,unnamed,unnamed,unnamed,unnamed…	Mylip	Mylip
Ensembl Genes	8719	Six2	346	0.0468327	1	1	5.81686	0.343828	2	92	0.00177936	0.0217391	1	1	1	unnamed,unnamed	unnamed,unnamed,unnamed,unnamed,unnamed,unnamed,unnamed,unnamed,unnamed,unnamed,unnamed,unnamed,unnamed,unnamed,unnamed,unnamed,unnamed,unnamed,unnamed,unnamed,unnamed,unnamed,unnamed,unnamed,unnamed,unnamed,unnamed,unnamed,unnamed,unnamed,unnamed,unnamed,unnamed,unnamed,unnamed,unnamed,unnamed,unnamed,unnamed,unnamed,unnamed,unnamed,unnamed,unnamed,unnamed,unnamed,unnamed,unnamed,unnamed,unnamed…	Six2	Six2
Ensembl Genes	17595	Sv2b	346	0.0468327	1	1	5.81686	0.343828	2	92	0.00177936	0.0217391	1	1	1	unnamed,unnamed	unnamed,unnamed,unnamed,unnamed,unnamed,unnamed,unnamed,unnamed,unnamed,unnamed,unnamed,unnamed,unnamed,unnamed,unnamed,unnamed,unnamed,unnamed,unnamed,unnamed,unnamed,unnamed,unnamed,unnamed,unnamed,unnamed,unnamed,unnamed,unnamed,unnamed,unnamed,unnamed,unnamed,unnamed,unnamed,unnamed,unnamed,unnamed,unnamed,unnamed,unnamed,unnamed,unnamed,unnamed,unnamed,unnamed,unnamed,unnamed,unnamed,unnamed…	Sv2b	Sv2b
Ensembl Genes	3298	Snx11	346	0.0468327	1	1	5.81686	0.343828	2	92	0.00177936	0.0217391	1	1	1	unnamed,unnamed	unnamed,unnamed,unnamed,unnamed,unnamed,unnamed,unnamed,unnamed,unnamed,unnamed,unnamed,unnamed,unnamed,unnamed,unnamed,unnamed,unnamed,unnamed,unnamed,unnamed,unnamed,unnamed,unnamed,unnamed,unnamed,unnamed,unnamed,unnamed,unnamed,unnamed,unnamed,unnamed,unnamed,unnamed,unnamed,unnamed,unnamed,unnamed,unnamed,unnamed,unnamed,unnamed,unnamed,unnamed,unnamed,unnamed,unnamed,unnamed,unnamed,unnamed…	Snx11	Snx11
Ensembl Genes	18385	Mki67	349	0.0470055	1	1	3.75106	0.799774	3	214	0.00266904	0.0140187	1	1	1	unnamed,unnamed,unnamed	unnamed,unnamed,unnamed,unnamed,unnamed,unnamed,unnamed,unnamed,unnamed,unnamed,unnamed,unnamed,unnamed,unnamed,unnamed,unnamed,unnamed,unnamed,unnamed,unnamed,unnamed,unnamed,unnamed,unnamed,unnamed,unnamed,unnamed,unnamed,unnamed,unnamed,unnamed,unnamed,unnamed,unnamed,unnamed,unnamed,unnamed,unnamed,unnamed,unnamed,unnamed,unnamed,unnamed,unnamed,unnamed,unnamed,unnamed,unnamed,unnamed,unnamed…	Mki67	Mki67
Ensembl Genes	21406	Cxcr3	350	0.0475107	1	1	20.5827	0.0485844	1	13	0.00088968	0.0769231	1	1	1	unnamed	unnamed,unnamed,unnamed,unnamed,unnamed,unnamed,unnamed,unnamed,unnamed,unnamed,unnamed,unnamed,unnamed	Cxcr3	Cxcr3
Ensembl Genes	3065	Slc46a1	350	0.0475107	1	1	20.5827	0.0485844	1	13	0.00088968	0.0769231	1	1	1	unnamed	unnamed,unnamed,unnamed,unnamed,unnamed,unnamed,unnamed,unnamed,unnamed,unnamed,unnamed,unnamed,unnamed	Slc46a1	Slc46a1
Ensembl Genes	5123	2210408I21Rik	350	0.0475107	1	1	20.5827	0.0485844	1	13	0.00088968	0.0769231	1	1	1	unnamed	unnamed,unnamed,unnamed,unnamed,unnamed,unnamed,unnamed,unnamed,unnamed,unnamed,unnamed,unnamed,unnamed	2210408I21Rik	2210408I21Rik
Ensembl Genes	20347	Lysmd2	350	0.0475107	1	1	20.5827	0.0485844	1	13	0.00088968	0.0769231	1	1	1	unnamed	unnamed,unnamed,unnamed,unnamed,unnamed,unnamed,unnamed,unnamed,unnamed,unnamed,unnamed,unnamed,unnamed	Lysmd2	Lysmd2
Ensembl Genes	5619	A630023A22Rik	350	0.0475107	1	1	20.5827	0.0485844	1	13	0.00088968	0.0769231	1	1	1	unnamed	unnamed,unnamed,unnamed,unnamed,unnamed,unnamed,unnamed,unnamed,unnamed,unnamed,unnamed,unnamed,unnamed	A630023A22Rik	A630023A22Rik
Ensembl Genes	10250	Tbc1d13	350	0.0475107	1	1	20.5827	0.0485844	1	13	0.00088968	0.0769231	1	1	1	unnamed	unnamed,unnamed,unnamed,unnamed,unnamed,unnamed,unnamed,unnamed,unnamed,unnamed,unnamed,unnamed,unnamed	Tbc1d13	Tbc1d13
Ensembl Genes	17680	Olfr291	350	0.0475107	1	1	20.5827	0.0485844	1	13	0.00088968	0.0769231	1	1	1	unnamed	unnamed,unnamed,unnamed,unnamed,unnamed,unnamed,unnamed,unnamed,unnamed,unnamed,unnamed,unnamed,unnamed	Olfr291	Olfr291
Ensembl Genes	10251	Endog	350	0.0475107	1	1	20.5827	0.0485844	1	13	0.00088968	0.0769231	1	1	1	unnamed	unnamed,unnamed,unnamed,unnamed,unnamed,unnamed,unnamed,unnamed,unnamed,unnamed,unnamed,unnamed,unnamed	Endog	Endog
Ensembl Genes	11418	Rem1	350	0.0475107	1	1	20.5827	0.0485844	1	13	0.00088968	0.0769231	1	1	1	unnamed	unnamed,unnamed,unnamed,unnamed,unnamed,unnamed,unnamed,unnamed,unnamed,unnamed,unnamed,unnamed,unnamed	Rem1	Rem1
Ensembl Genes	12701	Cyp2u1	350	0.0475107	1	1	20.5827	0.0485844	1	13	0.00088968	0.0769231	1	1	1	unnamed	unnamed,unnamed,unnamed,unnamed,unnamed,unnamed,unnamed,unnamed,unnamed,unnamed,unnamed,unnamed,unnamed	Cyp2u1	Cyp2u1
Ensembl Genes	14500	Smim20	360	0.0477463	1	1	5.75431	0.347565	2	93	0.00177936	0.0215054	1	1	1	unnamed,unnamed	unnamed,unnamed,unnamed,unnamed,unnamed,unnamed,unnamed,unnamed,unnamed,unnamed,unnamed,unnamed,unnamed,unnamed,unnamed,unnamed,unnamed,unnamed,unnamed,unnamed,unnamed,unnamed,unnamed,unnamed,unnamed,unnamed,unnamed,unnamed,unnamed,unnamed,unnamed,unnamed,unnamed,unnamed,unnamed,unnamed,unnamed,unnamed,unnamed,unnamed,unnamed,unnamed,unnamed,unnamed,unnamed,unnamed,unnamed,unnamed,unnamed,unnamed…	Smim20	Smim20
Ensembl Genes	12752	Unc5c	360	0.0477463	1	1	5.75431	0.347565	2	93	0.00177936	0.0215054	1	1	1	unnamed,unnamed	unnamed,unnamed,unnamed,unnamed,unnamed,unnamed,unnamed,unnamed,unnamed,unnamed,unnamed,unnamed,unnamed,unnamed,unnamed,unnamed,unnamed,unnamed,unnamed,unnamed,unnamed,unnamed,unnamed,unnamed,unnamed,unnamed,unnamed,unnamed,unnamed,unnamed,unnamed,unnamed,unnamed,unnamed,unnamed,unnamed,unnamed,unnamed,unnamed,unnamed,unnamed,unnamed,unnamed,unnamed,unnamed,unnamed,unnamed,unnamed,unnamed,unnamed…	Unc5c	Unc5c
Ensembl Genes	9642	Rfk	362	0.0486664	1	1	5.6931	0.351303	2	94	0.00177936	0.0212766	1	1	1	unnamed,unnamed	unnamed,unnamed,unnamed,unnamed,unnamed,unnamed,unnamed,unnamed,unnamed,unnamed,unnamed,unnamed,unnamed,unnamed,unnamed,unnamed,unnamed,unnamed,unnamed,unnamed,unnamed,unnamed,unnamed,unnamed,unnamed,unnamed,unnamed,unnamed,unnamed,unnamed,unnamed,unnamed,unnamed,unnamed,unnamed,unnamed,unnamed,unnamed,unnamed,unnamed,unnamed,unnamed,unnamed,unnamed,unnamed,unnamed,unnamed,unnamed,unnamed,unnamed…	Rfk	Rfk
Ensembl Genes	9634	Psat1	362	0.0486664	1	1	5.6931	0.351303	2	94	0.00177936	0.0212766	1	1	1	unnamed,unnamed	unnamed,unnamed,unnamed,unnamed,unnamed,unnamed,unnamed,unnamed,unnamed,unnamed,unnamed,unnamed,unnamed,unnamed,unnamed,unnamed,unnamed,unnamed,unnamed,unnamed,unnamed,unnamed,unnamed,unnamed,unnamed,unnamed,unnamed,unnamed,unnamed,unnamed,unnamed,unnamed,unnamed,unnamed,unnamed,unnamed,unnamed,unnamed,unnamed,unnamed,unnamed,unnamed,unnamed,unnamed,unnamed,unnamed,unnamed,unnamed,unnamed,unnamed…	Psat1	Psat1
Ensembl Genes	12926	Gja10	362	0.0486664	1	1	5.6931	0.351303	2	94	0.00177936	0.0212766	1	1	1	unnamed,unnamed	unnamed,unnamed,unnamed,unnamed,unnamed,unnamed,unnamed,unnamed,unnamed,unnamed,unnamed,unnamed,unnamed,unnamed,unnamed,unnamed,unnamed,unnamed,unnamed,unnamed,unnamed,unnamed,unnamed,unnamed,unnamed,unnamed,unnamed,unnamed,unnamed,unnamed,unnamed,unnamed,unnamed,unnamed,unnamed,unnamed,unnamed,unnamed,unnamed,unnamed,unnamed,unnamed,unnamed,unnamed,unnamed,unnamed,unnamed,unnamed,unnamed,unnamed…	Gja10	Gja10
Ensembl Genes	495	Mroh2a	365	0.0510705	1	1	19.1125	0.0523217	1	14	0.00088968	0.0714286	1	1	1	unnamed	unnamed,unnamed,unnamed,unnamed,unnamed,unnamed,unnamed,unnamed,unnamed,unnamed,unnamed,unnamed,unnamed,unnamed	Mroh2a	Mroh2a
Ensembl Genes	4415	Slc25a47	365	0.0510705	1	1	19.1125	0.0523217	1	14	0.00088968	0.0714286	1	1	1	unnamed	unnamed,unnamed,unnamed,unnamed,unnamed,unnamed,unnamed,unnamed,unnamed,unnamed,unnamed,unnamed,unnamed,unnamed	Slc25a47	Slc25a47
Ensembl Genes	496	Hjurp	365	0.0510705	1	1	19.1125	0.0523217	1	14	0.00088968	0.0714286	1	1	1	unnamed	unnamed,unnamed,unnamed,unnamed,unnamed,unnamed,unnamed,unnamed,unnamed,unnamed,unnamed,unnamed,unnamed,unnamed	Hjurp	Hjurp
Ensembl Genes	5592	Dph3	365	0.0510705	1	1	19.1125	0.0523217	1	14	0.00088968	0.0714286	1	1	1	unnamed	unnamed,unnamed,unnamed,unnamed,unnamed,unnamed,unnamed,unnamed,unnamed,unnamed,unnamed,unnamed,unnamed,unnamed	Dph3	Dph3
Ensembl Genes	2864	Asgr2	365	0.0510705	1	1	19.1125	0.0523217	1	14	0.00088968	0.0714286	1	1	1	unnamed	unnamed,unnamed,unnamed,unnamed,unnamed,unnamed,unnamed,unnamed,unnamed,unnamed,unnamed,unnamed,unnamed,unnamed	Asgr2	Asgr2
Ensembl Genes	9877	Fgf8	365	0.0510705	1	1	19.1125	0.0523217	1	14	0.00088968	0.0714286	1	1	1	unnamed	unnamed,unnamed,unnamed,unnamed,unnamed,unnamed,unnamed,unnamed,unnamed,unnamed,unnamed,unnamed,unnamed,unnamed	Fgf8	Fgf8
Ensembl Genes	553	Ano7	365	0.0510705	1	1	19.1125	0.0523217	1	14	0.00088968	0.0714286	1	1	1	unnamed	unnamed,unnamed,unnamed,unnamed,unnamed,unnamed,unnamed,unnamed,unnamed,unnamed,unnamed,unnamed,unnamed,unnamed	Ano7	Ano7
Ensembl Genes	15567	3110062M04Rik	365	0.0510705	1	1	19.1125	0.0523217	1	14	0.00088968	0.0714286	1	1	1	unnamed	unnamed,unnamed,unnamed,unnamed,unnamed,unnamed,unnamed,unnamed,unnamed,unnamed,unnamed,unnamed,unnamed,unnamed	3110062M04Rik	3110062M04Rik
Ensembl Genes	21717	Rs1	365	0.0510705	1	1	19.1125	0.0523217	1	14	0.00088968	0.0714286	1	1	1	unnamed	unnamed,unnamed,unnamed,unnamed,unnamed,unnamed,unnamed,unnamed,unnamed,unnamed,unnamed,unnamed,unnamed,unnamed	Rs1	Rs1
Ensembl Genes	10581	Nckap1	365	0.0510705	1	1	19.1125	0.0523217	1	14	0.00088968	0.0714286	1	1	1	unnamed	unnamed,unnamed,unnamed,unnamed,unnamed,unnamed,unnamed,unnamed,unnamed,unnamed,unnamed,unnamed,unnamed,unnamed	Nckap1	Nckap1
Ensembl Genes	16198	Dcp1b	365	0.0510705	1	1	19.1125	0.0523217	1	14	0.00088968	0.0714286	1	1	1	unnamed	unnamed,unnamed,unnamed,unnamed,unnamed,unnamed,unnamed,unnamed,unnamed,unnamed,unnamed,unnamed,unnamed,unnamed	Dcp1b	Dcp1b
Ensembl Genes	14123	Slc35e2	365	0.0510705	1	1	19.1125	0.0523217	1	14	0.00088968	0.0714286	1	1	1	unnamed	unnamed,unnamed,unnamed,unnamed,unnamed,unnamed,unnamed,unnamed,unnamed,unnamed,unnamed,unnamed,unnamed,unnamed	Slc35e2	Slc35e2
Ensembl Genes	18180	Uqcrc2	365	0.0510705	1	1	19.1125	0.0523217	1	14	0.00088968	0.0714286	1	1	1	unnamed	unnamed,unnamed,unnamed,unnamed,unnamed,unnamed,unnamed,unnamed,unnamed,unnamed,unnamed,unnamed,unnamed,unnamed	Uqcrc2	Uqcrc2
Ensembl Genes	18984	Homer3	365	0.0510705	1	1	19.1125	0.0523217	1	14	0.00088968	0.0714286	1	1	1	unnamed	unnamed,unnamed,unnamed,unnamed,unnamed,unnamed,unnamed,unnamed,unnamed,unnamed,unnamed,unnamed,unnamed,unnamed	Homer3	Homer3
Ensembl Genes	21160	Gm10477	365	0.0510705	1	1	19.1125	0.0523217	1	14	0.00088968	0.0714286	1	1	1	unnamed	unnamed,unnamed,unnamed,unnamed,unnamed,unnamed,unnamed,unnamed,unnamed,unnamed,unnamed,unnamed,unnamed,unnamed	Gm10477	Gm10477
Ensembl Genes	7672	Kcnj15	380	0.0524105	1	1	5.46073	0.366252	2	98	0.00177936	0.0204082	1	1	1	unnamed,unnamed	unnamed,unnamed,unnamed,unnamed,unnamed,unnamed,unnamed,unnamed,unnamed,unnamed,unnamed,unnamed,unnamed,unnamed,unnamed,unnamed,unnamed,unnamed,unnamed,unnamed,unnamed,unnamed,unnamed,unnamed,unnamed,unnamed,unnamed,unnamed,unnamed,unnamed,unnamed,unnamed,unnamed,unnamed,unnamed,unnamed,unnamed,unnamed,unnamed,unnamed,unnamed,unnamed,unnamed,unnamed,unnamed,unnamed,unnamed,unnamed,unnamed,unnamed…	Kcnj15	Kcnj15
Ensembl Genes	2910	Wscd1	380	0.0524105	1	1	5.46073	0.366252	2	98	0.00177936	0.0204082	1	1	1	unnamed,unnamed	unnamed,unnamed,unnamed,unnamed,unnamed,unnamed,unnamed,unnamed,unnamed,unnamed,unnamed,unnamed,unnamed,unnamed,unnamed,unnamed,unnamed,unnamed,unnamed,unnamed,unnamed,unnamed,unnamed,unnamed,unnamed,unnamed,unnamed,unnamed,unnamed,unnamed,unnamed,unnamed,unnamed,unnamed,unnamed,unnamed,unnamed,unnamed,unnamed,unnamed,unnamed,unnamed,unnamed,unnamed,unnamed,unnamed,unnamed,unnamed,unnamed,unnamed…	Wscd1	Wscd1
Ensembl Genes	16524	Ccdc91	380	0.0524105	1	1	5.46073	0.366252	2	98	0.00177936	0.0204082	1	1	1	unnamed,unnamed	unnamed,unnamed,unnamed,unnamed,unnamed,unnamed,unnamed,unnamed,unnamed,unnamed,unnamed,unnamed,unnamed,unnamed,unnamed,unnamed,unnamed,unnamed,unnamed,unnamed,unnamed,unnamed,unnamed,unnamed,unnamed,unnamed,unnamed,unnamed,unnamed,unnamed,unnamed,unnamed,unnamed,unnamed,unnamed,unnamed,unnamed,unnamed,unnamed,unnamed,unnamed,unnamed,unnamed,unnamed,unnamed,unnamed,unnamed,unnamed,unnamed,unnamed…	Ccdc91	Ccdc91
Ensembl Genes	12131	Dchs2	380	0.0524105	1	1	5.46073	0.366252	2	98	0.00177936	0.0204082	1	1	1	unnamed,unnamed	unnamed,unnamed,unnamed,unnamed,unnamed,unnamed,unnamed,unnamed,unnamed,unnamed,unnamed,unnamed,unnamed,unnamed,unnamed,unnamed,unnamed,unnamed,unnamed,unnamed,unnamed,unnamed,unnamed,unnamed,unnamed,unnamed,unnamed,unnamed,unnamed,unnamed,unnamed,unnamed,unnamed,unnamed,unnamed,unnamed,unnamed,unnamed,unnamed,unnamed,unnamed,unnamed,unnamed,unnamed,unnamed,unnamed,unnamed,unnamed,unnamed,unnamed…	Dchs2	Dchs2
Ensembl Genes	7274	Tprg	384	0.0530824	1	1	3.56767	0.840884	3	225	0.00266904	0.0133333	1	1	1	unnamed,unnamed,unnamed	unnamed,unnamed,unnamed,unnamed,unnamed,unnamed,unnamed,unnamed,unnamed,unnamed,unnamed,unnamed,unnamed,unnamed,unnamed,unnamed,unnamed,unnamed,unnamed,unnamed,unnamed,unnamed,unnamed,unnamed,unnamed,unnamed,unnamed,unnamed,unnamed,unnamed,unnamed,unnamed,unnamed,unnamed,unnamed,unnamed,unnamed,unnamed,unnamed,unnamed,unnamed,unnamed,unnamed,unnamed,unnamed,unnamed,unnamed,unnamed,unnamed,unnamed…	Tprg	Tprg
Ensembl Genes	18386	Mgmt	385	0.054226	1	1	3.53624	0.848358	3	227	0.00266904	0.0132159	1	1	1	unnamed,unnamed,unnamed	unnamed,unnamed,unnamed,unnamed,unnamed,unnamed,unnamed,unnamed,unnamed,unnamed,unnamed,unnamed,unnamed,unnamed,unnamed,unnamed,unnamed,unnamed,unnamed,unnamed,unnamed,unnamed,unnamed,unnamed,unnamed,unnamed,unnamed,unnamed,unnamed,unnamed,unnamed,unnamed,unnamed,unnamed,unnamed,unnamed,unnamed,unnamed,unnamed,unnamed,unnamed,unnamed,unnamed,unnamed,unnamed,unnamed,unnamed,unnamed,unnamed,unnamed…	Mgmt	Mgmt
Ensembl Genes	7411	Gap43	386	0.0543199	1	1	5.35151	0.373726	2	100	0.00177936	0.02	1	1	1	unnamed,unnamed	unnamed,unnamed,unnamed,unnamed,unnamed,unnamed,unnamed,unnamed,unnamed,unnamed,unnamed,unnamed,unnamed,unnamed,unnamed,unnamed,unnamed,unnamed,unnamed,unnamed,unnamed,unnamed,unnamed,unnamed,unnamed,unnamed,unnamed,unnamed,unnamed,unnamed,unnamed,unnamed,unnamed,unnamed,unnamed,unnamed,unnamed,unnamed,unnamed,unnamed,unnamed,unnamed,unnamed,unnamed,unnamed,unnamed,unnamed,unnamed,unnamed,unnamed…	Gap43	Gap43
Ensembl Genes	2451	Adra1b	386	0.0543199	1	1	5.35151	0.373726	2	100	0.00177936	0.02	1	1	1	unnamed,unnamed	unnamed,unnamed,unnamed,unnamed,unnamed,unnamed,unnamed,unnamed,unnamed,unnamed,unnamed,unnamed,unnamed,unnamed,unnamed,unnamed,unnamed,unnamed,unnamed,unnamed,unnamed,unnamed,unnamed,unnamed,unnamed,unnamed,unnamed,unnamed,unnamed,unnamed,unnamed,unnamed,unnamed,unnamed,unnamed,unnamed,unnamed,unnamed,unnamed,unnamed,unnamed,unnamed,unnamed,unnamed,unnamed,unnamed,unnamed,unnamed,unnamed,unnamed…	Adra1b	Adra1b
Ensembl Genes	13339	Gm10192	386	0.0543199	1	1	5.35151	0.373726	2	100	0.00177936	0.02	1	1	1	unnamed,unnamed	unnamed,unnamed,unnamed,unnamed,unnamed,unnamed,unnamed,unnamed,unnamed,unnamed,unnamed,unnamed,unnamed,unnamed,unnamed,unnamed,unnamed,unnamed,unnamed,unnamed,unnamed,unnamed,unnamed,unnamed,unnamed,unnamed,unnamed,unnamed,unnamed,unnamed,unnamed,unnamed,unnamed,unnamed,unnamed,unnamed,unnamed,unnamed,unnamed,unnamed,unnamed,unnamed,unnamed,unnamed,unnamed,unnamed,unnamed,unnamed,unnamed,unnamed…	Gm10192	Gm10192
Ensembl Genes	4460	Siva1	389	0.0546171	1	1	17.8384	0.0560589	1	15	0.00088968	0.0666667	1	1	1	unnamed	unnamed,unnamed,unnamed,unnamed,unnamed,unnamed,unnamed,unnamed,unnamed,unnamed,unnamed,unnamed,unnamed,unnamed,unnamed	Siva1	Siva1
Ensembl Genes	5594	Msmb	389	0.0546171	1	1	17.8384	0.0560589	1	15	0.00088968	0.0666667	1	1	1	unnamed	unnamed,unnamed,unnamed,unnamed,unnamed,unnamed,unnamed,unnamed,unnamed,unnamed,unnamed,unnamed,unnamed,unnamed,unnamed	Msmb	Msmb
Ensembl Genes	918	Sft2d2	389	0.0546171	1	1	17.8384	0.0560589	1	15	0.00088968	0.0666667	1	1	1	unnamed	unnamed,unnamed,unnamed,unnamed,unnamed,unnamed,unnamed,unnamed,unnamed,unnamed,unnamed,unnamed,unnamed,unnamed,unnamed	Sft2d2	Sft2d2
Ensembl Genes	3718	Acox1	389	0.0546171	1	1	17.8384	0.0560589	1	15	0.00088968	0.0666667	1	1	1	unnamed	unnamed,unnamed,unnamed,unnamed,unnamed,unnamed,unnamed,unnamed,unnamed,unnamed,unnamed,unnamed,unnamed,unnamed,unnamed	Acox1	Acox1
Ensembl Genes	971	Mpz	389	0.0546171	1	1	17.8384	0.0560589	1	15	0.00088968	0.0666667	1	1	1	unnamed	unnamed,unnamed,unnamed,unnamed,unnamed,unnamed,unnamed,unnamed,unnamed,unnamed,unnamed,unnamed,unnamed,unnamed,unnamed	Mpz	Mpz
Ensembl Genes	10426	Tnfaip6	389	0.0546171	1	1	17.8384	0.0560589	1	15	0.00088968	0.0666667	1	1	1	unnamed	unnamed,unnamed,unnamed,unnamed,unnamed,unnamed,unnamed,unnamed,unnamed,unnamed,unnamed,unnamed,unnamed,unnamed,unnamed	Tnfaip6	Tnfaip6
Ensembl Genes	12564	Alx3	389	0.0546171	1	1	17.8384	0.0560589	1	15	0.00088968	0.0666667	1	1	1	unnamed	unnamed,unnamed,unnamed,unnamed,unnamed,unnamed,unnamed,unnamed,unnamed,unnamed,unnamed,unnamed,unnamed,unnamed,unnamed	Alx3	Alx3
Ensembl Genes	20467	Copb2	389	0.0546171	1	1	17.8384	0.0560589	1	15	0.00088968	0.0666667	1	1	1	unnamed	unnamed,unnamed,unnamed,unnamed,unnamed,unnamed,unnamed,unnamed,unnamed,unnamed,unnamed,unnamed,unnamed,unnamed,unnamed	Copb2	Copb2
Ensembl Genes	3350	Ikzf3	389	0.0546171	1	1	17.8384	0.0560589	1	15	0.00088968	0.0666667	1	1	1	unnamed	unnamed,unnamed,unnamed,unnamed,unnamed,unnamed,unnamed,unnamed,unnamed,unnamed,unnamed,unnamed,unnamed,unnamed,unnamed	Ikzf3	Ikzf3
Ensembl Genes	21719	Gja6	389	0.0546171	1	1	17.8384	0.0560589	1	15	0.00088968	0.0666667	1	1	1	unnamed	unnamed,unnamed,unnamed,unnamed,unnamed,unnamed,unnamed,unnamed,unnamed,unnamed,unnamed,unnamed,unnamed,unnamed,unnamed	Gja6	Gja6
Ensembl Genes	4883	Syk	399	0.0552837	1	1	5.29853	0.377463	2	101	0.00177936	0.019802	1	1	1	unnamed,unnamed	unnamed,unnamed,unnamed,unnamed,unnamed,unnamed,unnamed,unnamed,unnamed,unnamed,unnamed,unnamed,unnamed,unnamed,unnamed,unnamed,unnamed,unnamed,unnamed,unnamed,unnamed,unnamed,unnamed,unnamed,unnamed,unnamed,unnamed,unnamed,unnamed,unnamed,unnamed,unnamed,unnamed,unnamed,unnamed,unnamed,unnamed,unnamed,unnamed,unnamed,unnamed,unnamed,unnamed,unnamed,unnamed,unnamed,unnamed,unnamed,unnamed,unnamed…	Syk	Syk
Ensembl Genes	821	Lamc2	400	0.0562536	1	1	5.24658	0.381201	2	102	0.00177936	0.0196078	1	1	1	unnamed,unnamed	unnamed,unnamed,unnamed,unnamed,unnamed,unnamed,unnamed,unnamed,unnamed,unnamed,unnamed,unnamed,unnamed,unnamed,unnamed,unnamed,unnamed,unnamed,unnamed,unnamed,unnamed,unnamed,unnamed,unnamed,unnamed,unnamed,unnamed,unnamed,unnamed,unnamed,unnamed,unnamed,unnamed,unnamed,unnamed,unnamed,unnamed,unnamed,unnamed,unnamed,unnamed,unnamed,unnamed,unnamed,unnamed,unnamed,unnamed,unnamed,unnamed,unnamed…	Lamc2	Lamc2
Ensembl Genes	11695	Tfap2c	400	0.0562536	1	1	5.24658	0.381201	2	102	0.00177936	0.0196078	1	1	1	unnamed,unnamed	unnamed,unnamed,unnamed,unnamed,unnamed,unnamed,unnamed,unnamed,unnamed,unnamed,unnamed,unnamed,unnamed,unnamed,unnamed,unnamed,unnamed,unnamed,unnamed,unnamed,unnamed,unnamed,unnamed,unnamed,unnamed,unnamed,unnamed,unnamed,unnamed,unnamed,unnamed,unnamed,unnamed,unnamed,unnamed,unnamed,unnamed,unnamed,unnamed,unnamed,unnamed,unnamed,unnamed,unnamed,unnamed,unnamed,unnamed,unnamed,unnamed,unnamed…	Tfap2c	Tfap2c
Ensembl Genes	2035	Msrb3	402	0.0572293	1	1	5.19564	0.384938	2	103	0.00177936	0.0194175	1	1	1	unnamed,unnamed	unnamed,unnamed,unnamed,unnamed,unnamed,unnamed,unnamed,unnamed,unnamed,unnamed,unnamed,unnamed,unnamed,unnamed,unnamed,unnamed,unnamed,unnamed,unnamed,unnamed,unnamed,unnamed,unnamed,unnamed,unnamed,unnamed,unnamed,unnamed,unnamed,unnamed,unnamed,unnamed,unnamed,unnamed,unnamed,unnamed,unnamed,unnamed,unnamed,unnamed,unnamed,unnamed,unnamed,unnamed,unnamed,unnamed,unnamed,unnamed,unnamed,unnamed…	Msrb3	Msrb3
Ensembl Genes	12132	Sfrp2	402	0.0572293	1	1	5.19564	0.384938	2	103	0.00177936	0.0194175	1	1	1	unnamed,unnamed	unnamed,unnamed,unnamed,unnamed,unnamed,unnamed,unnamed,unnamed,unnamed,unnamed,unnamed,unnamed,unnamed,unnamed,unnamed,unnamed,unnamed,unnamed,unnamed,unnamed,unnamed,unnamed,unnamed,unnamed,unnamed,unnamed,unnamed,unnamed,unnamed,unnamed,unnamed,unnamed,unnamed,unnamed,unnamed,unnamed,unnamed,unnamed,unnamed,unnamed,unnamed,unnamed,unnamed,unnamed,unnamed,unnamed,unnamed,unnamed,unnamed,unnamed…	Sfrp2	Sfrp2
Ensembl Genes	11696	Bmp7	402	0.0572293	1	1	5.19564	0.384938	2	103	0.00177936	0.0194175	1	1	1	unnamed,unnamed	unnamed,unnamed,unnamed,unnamed,unnamed,unnamed,unnamed,unnamed,unnamed,unnamed,unnamed,unnamed,unnamed,unnamed,unnamed,unnamed,unnamed,unnamed,unnamed,unnamed,unnamed,unnamed,unnamed,unnamed,unnamed,unnamed,unnamed,unnamed,unnamed,unnamed,unnamed,unnamed,unnamed,unnamed,unnamed,unnamed,unnamed,unnamed,unnamed,unnamed,unnamed,unnamed,unnamed,unnamed,unnamed,unnamed,unnamed,unnamed,unnamed,unnamed…	Bmp7	Bmp7
Ensembl Genes	2866	Clec10a	405	0.0581504	1	1	16.7235	0.0597962	1	16	0.00088968	0.0625	1	1	1	unnamed	unnamed,unnamed,unnamed,unnamed,unnamed,unnamed,unnamed,unnamed,unnamed,unnamed,unnamed,unnamed,unnamed,unnamed,unnamed,unnamed	Clec10a	Clec10a
Ensembl Genes	2879	Cxcl16	405	0.0581504	1	1	16.7235	0.0597962	1	16	0.00088968	0.0625	1	1	1	unnamed	unnamed,unnamed,unnamed,unnamed,unnamed,unnamed,unnamed,unnamed,unnamed,unnamed,unnamed,unnamed,unnamed,unnamed,unnamed,unnamed	Cxcl16	Cxcl16
Ensembl Genes	2318	Vstm2a	405	0.0581504	1	1	16.7235	0.0597962	1	16	0.00088968	0.0625	1	1	1	unnamed	unnamed,unnamed,unnamed,unnamed,unnamed,unnamed,unnamed,unnamed,unnamed,unnamed,unnamed,unnamed,unnamed,unnamed,unnamed,unnamed	Vstm2a	Vstm2a
Ensembl Genes	972	Pcp4l1	405	0.0581504	1	1	16.7235	0.0597962	1	16	0.00088968	0.0625	1	1	1	unnamed	unnamed,unnamed,unnamed,unnamed,unnamed,unnamed,unnamed,unnamed,unnamed,unnamed,unnamed,unnamed,unnamed,unnamed,unnamed,unnamed	Pcp4l1	Pcp4l1
Ensembl Genes	2881	Tm4sf5	405	0.0581504	1	1	16.7235	0.0597962	1	16	0.00088968	0.0625	1	1	1	unnamed	unnamed,unnamed,unnamed,unnamed,unnamed,unnamed,unnamed,unnamed,unnamed,unnamed,unnamed,unnamed,unnamed,unnamed,unnamed,unnamed	Tm4sf5	Tm4sf5
Ensembl Genes	14943	Cabp1	405	0.0581504	1	1	16.7235	0.0597962	1	16	0.00088968	0.0625	1	1	1	unnamed	unnamed,unnamed,unnamed,unnamed,unnamed,unnamed,unnamed,unnamed,unnamed,unnamed,unnamed,unnamed,unnamed,unnamed,unnamed,unnamed	Cabp1	Cabp1
Ensembl Genes	12203	Rit1	405	0.0581504	1	1	16.7235	0.0597962	1	16	0.00088968	0.0625	1	1	1	unnamed	unnamed,unnamed,unnamed,unnamed,unnamed,unnamed,unnamed,unnamed,unnamed,unnamed,unnamed,unnamed,unnamed,unnamed,unnamed,unnamed	Rit1	Rit1
Ensembl Genes	20348	Scg3	405	0.0581504	1	1	16.7235	0.0597962	1	16	0.00088968	0.0625	1	1	1	unnamed	unnamed,unnamed,unnamed,unnamed,unnamed,unnamed,unnamed,unnamed,unnamed,unnamed,unnamed,unnamed,unnamed,unnamed,unnamed,unnamed	Scg3	Scg3
Ensembl Genes	11431	Ccm2l	405	0.0581504	1	1	16.7235	0.0597962	1	16	0.00088968	0.0625	1	1	1	unnamed	unnamed,unnamed,unnamed,unnamed,unnamed,unnamed,unnamed,unnamed,unnamed,unnamed,unnamed,unnamed,unnamed,unnamed,unnamed,unnamed	Ccm2l	Ccm2l
Ensembl Genes	19034	Plvap	405	0.0581504	1	1	16.7235	0.0597962	1	16	0.00088968	0.0625	1	1	1	unnamed	unnamed,unnamed,unnamed,unnamed,unnamed,unnamed,unnamed,unnamed,unnamed,unnamed,unnamed,unnamed,unnamed,unnamed,unnamed,unnamed	Plvap	Plvap
Ensembl Genes	19105	Frem3	405	0.0581504	1	1	16.7235	0.0597962	1	16	0.00088968	0.0625	1	1	1	unnamed	unnamed,unnamed,unnamed,unnamed,unnamed,unnamed,unnamed,unnamed,unnamed,unnamed,unnamed,unnamed,unnamed,unnamed,unnamed,unnamed	Frem3	Frem3
Ensembl Genes	19469	Hsbp1	416	0.058211	1	1	5.14569	0.388675	2	104	0.00177936	0.0192308	1	1	1	unnamed,unnamed	unnamed,unnamed,unnamed,unnamed,unnamed,unnamed,unnamed,unnamed,unnamed,unnamed,unnamed,unnamed,unnamed,unnamed,unnamed,unnamed,unnamed,unnamed,unnamed,unnamed,unnamed,unnamed,unnamed,unnamed,unnamed,unnamed,unnamed,unnamed,unnamed,unnamed,unnamed,unnamed,unnamed,unnamed,unnamed,unnamed,unnamed,unnamed,unnamed,unnamed,unnamed,unnamed,unnamed,unnamed,unnamed,unnamed,unnamed,unnamed,unnamed,unnamed…	Hsbp1	Hsbp1
Ensembl Genes	4884	Auh	416	0.058211	1	1	5.14569	0.388675	2	104	0.00177936	0.0192308	1	1	1	unnamed,unnamed	unnamed,unnamed,unnamed,unnamed,unnamed,unnamed,unnamed,unnamed,unnamed,unnamed,unnamed,unnamed,unnamed,unnamed,unnamed,unnamed,unnamed,unnamed,unnamed,unnamed,unnamed,unnamed,unnamed,unnamed,unnamed,unnamed,unnamed,unnamed,unnamed,unnamed,unnamed,unnamed,unnamed,unnamed,unnamed,unnamed,unnamed,unnamed,unnamed,unnamed,unnamed,unnamed,unnamed,unnamed,unnamed,unnamed,unnamed,unnamed,unnamed,unnamed…	Auh	Auh
Ensembl Genes	13627	Rragc	416	0.058211	1	1	5.14569	0.388675	2	104	0.00177936	0.0192308	1	1	1	unnamed,unnamed	unnamed,unnamed,unnamed,unnamed,unnamed,unnamed,unnamed,unnamed,unnamed,unnamed,unnamed,unnamed,unnamed,unnamed,unnamed,unnamed,unnamed,unnamed,unnamed,unnamed,unnamed,unnamed,unnamed,unnamed,unnamed,unnamed,unnamed,unnamed,unnamed,unnamed,unnamed,unnamed,unnamed,unnamed,unnamed,unnamed,unnamed,unnamed,unnamed,unnamed,unnamed,unnamed,unnamed,unnamed,unnamed,unnamed,unnamed,unnamed,unnamed,unnamed…	Rragc	Rragc
Ensembl Genes	7771	Smoc2	419	0.0591985	1	1	5.09668	0.392412	2	105	0.00177936	0.0190476	1	1	1	unnamed,unnamed	unnamed,unnamed,unnamed,unnamed,unnamed,unnamed,unnamed,unnamed,unnamed,unnamed,unnamed,unnamed,unnamed,unnamed,unnamed,unnamed,unnamed,unnamed,unnamed,unnamed,unnamed,unnamed,unnamed,unnamed,unnamed,unnamed,unnamed,unnamed,unnamed,unnamed,unnamed,unnamed,unnamed,unnamed,unnamed,unnamed,unnamed,unnamed,unnamed,unnamed,unnamed,unnamed,unnamed,unnamed,unnamed,unnamed,unnamed,unnamed,unnamed,unnamed…	Smoc2	Smoc2
Ensembl Genes	390	Slc4a3	419	0.0591985	1	1	5.09668	0.392412	2	105	0.00177936	0.0190476	1	1	1	unnamed,unnamed	unnamed,unnamed,unnamed,unnamed,unnamed,unnamed,unnamed,unnamed,unnamed,unnamed,unnamed,unnamed,unnamed,unnamed,unnamed,unnamed,unnamed,unnamed,unnamed,unnamed,unnamed,unnamed,unnamed,unnamed,unnamed,unnamed,unnamed,unnamed,unnamed,unnamed,unnamed,unnamed,unnamed,unnamed,unnamed,unnamed,unnamed,unnamed,unnamed,unnamed,unnamed,unnamed,unnamed,unnamed,unnamed,unnamed,unnamed,unnamed,unnamed,unnamed…	Slc4a3	Slc4a3
Ensembl Genes	3655	Ttyh2	421	0.0616705	1	1	15.7397	0.0635334	1	17	0.00088968	0.0588235	1	1	1	unnamed	unnamed,unnamed,unnamed,unnamed,unnamed,unnamed,unnamed,unnamed,unnamed,unnamed,unnamed,unnamed,unnamed,unnamed,unnamed,unnamed,unnamed	Ttyh2	Ttyh2
Ensembl Genes	3349	Grb7	421	0.0616705	1	1	15.7397	0.0635334	1	17	0.00088968	0.0588235	1	1	1	unnamed	unnamed,unnamed,unnamed,unnamed,unnamed,unnamed,unnamed,unnamed,unnamed,unnamed,unnamed,unnamed,unnamed,unnamed,unnamed,unnamed,unnamed	Grb7	Grb7
Ensembl Genes	3730	Ube2o	421	0.0616705	1	1	15.7397	0.0635334	1	17	0.00088968	0.0588235	1	1	1	unnamed	unnamed,unnamed,unnamed,unnamed,unnamed,unnamed,unnamed,unnamed,unnamed,unnamed,unnamed,unnamed,unnamed,unnamed,unnamed,unnamed,unnamed	Ube2o	Ube2o
Ensembl Genes	919	Tiprl	421	0.0616705	1	1	15.7397	0.0635334	1	17	0.00088968	0.0588235	1	1	1	unnamed	unnamed,unnamed,unnamed,unnamed,unnamed,unnamed,unnamed,unnamed,unnamed,unnamed,unnamed,unnamed,unnamed,unnamed,unnamed,unnamed,unnamed	Tiprl	Tiprl
Ensembl Genes	2863	Asgr1	421	0.0616705	1	1	15.7397	0.0635334	1	17	0.00088968	0.0588235	1	1	1	unnamed	unnamed,unnamed,unnamed,unnamed,unnamed,unnamed,unnamed,unnamed,unnamed,unnamed,unnamed,unnamed,unnamed,unnamed,unnamed,unnamed,unnamed	Asgr1	Asgr1
Ensembl Genes	6917	Fam186a	421	0.0616705	1	1	15.7397	0.0635334	1	17	0.00088968	0.0588235	1	1	1	unnamed	unnamed,unnamed,unnamed,unnamed,unnamed,unnamed,unnamed,unnamed,unnamed,unnamed,unnamed,unnamed,unnamed,unnamed,unnamed,unnamed,unnamed	Fam186a	Fam186a
Ensembl Genes	4459	Adssl1	421	0.0616705	1	1	15.7397	0.0635334	1	17	0.00088968	0.0588235	1	1	1	unnamed	unnamed,unnamed,unnamed,unnamed,unnamed,unnamed,unnamed,unnamed,unnamed,unnamed,unnamed,unnamed,unnamed,unnamed,unnamed,unnamed,unnamed	Adssl1	Adssl1
Ensembl Genes	16435	Ddx47	421	0.0616705	1	1	15.7397	0.0635334	1	17	0.00088968	0.0588235	1	1	1	unnamed	unnamed,unnamed,unnamed,unnamed,unnamed,unnamed,unnamed,unnamed,unnamed,unnamed,unnamed,unnamed,unnamed,unnamed,unnamed,unnamed,unnamed	Ddx47	Ddx47
Ensembl Genes	12204	Syt11	421	0.0616705	1	1	15.7397	0.0635334	1	17	0.00088968	0.0588235	1	1	1	unnamed	unnamed,unnamed,unnamed,unnamed,unnamed,unnamed,unnamed,unnamed,unnamed,unnamed,unnamed,unnamed,unnamed,unnamed,unnamed,unnamed,unnamed	Syt11	Syt11
Ensembl Genes	2599	Lyrm7	421	0.0616705	1	1	15.7397	0.0635334	1	17	0.00088968	0.0588235	1	1	1	unnamed	unnamed,unnamed,unnamed,unnamed,unnamed,unnamed,unnamed,unnamed,unnamed,unnamed,unnamed,unnamed,unnamed,unnamed,unnamed,unnamed,unnamed	Lyrm7	Lyrm7
Ensembl Genes	11434	Tspyl3	421	0.0616705	1	1	15.7397	0.0635334	1	17	0.00088968	0.0588235	1	1	1	unnamed	unnamed,unnamed,unnamed,unnamed,unnamed,unnamed,unnamed,unnamed,unnamed,unnamed,unnamed,unnamed,unnamed,unnamed,unnamed,unnamed,unnamed	Tspyl3	Tspyl3
Ensembl Genes	20049	Bace1	421	0.0616705	1	1	15.7397	0.0635334	1	17	0.00088968	0.0588235	1	1	1	unnamed	unnamed,unnamed,unnamed,unnamed,unnamed,unnamed,unnamed,unnamed,unnamed,unnamed,unnamed,unnamed,unnamed,unnamed,unnamed,unnamed,unnamed	Bace1	Bace1
Ensembl Genes	20739	Wdr48	421	0.0616705	1	1	15.7397	0.0635334	1	17	0.00088968	0.0588235	1	1	1	unnamed	unnamed,unnamed,unnamed,unnamed,unnamed,unnamed,unnamed,unnamed,unnamed,unnamed,unnamed,unnamed,unnamed,unnamed,unnamed,unnamed,unnamed	Wdr48	Wdr48
Ensembl Genes	20051	Pcsk7	421	0.0616705	1	1	15.7397	0.0635334	1	17	0.00088968	0.0588235	1	1	1	unnamed	unnamed,unnamed,unnamed,unnamed,unnamed,unnamed,unnamed,unnamed,unnamed,unnamed,unnamed,unnamed,unnamed,unnamed,unnamed,unnamed,unnamed	Pcsk7	Pcsk7
Ensembl Genes	6450	4933412E24Rik	435	0.0621954	1	1	4.9551	0.403624	2	108	0.00177936	0.0185185	1	1	1	unnamed,unnamed	unnamed,unnamed,unnamed,unnamed,unnamed,unnamed,unnamed,unnamed,unnamed,unnamed,unnamed,unnamed,unnamed,unnamed,unnamed,unnamed,unnamed,unnamed,unnamed,unnamed,unnamed,unnamed,unnamed,unnamed,unnamed,unnamed,unnamed,unnamed,unnamed,unnamed,unnamed,unnamed,unnamed,unnamed,unnamed,unnamed,unnamed,unnamed,unnamed,unnamed,unnamed,unnamed,unnamed,unnamed,unnamed,unnamed,unnamed,unnamed,unnamed,unnamed…	4933412E24Rik	4933412E24Rik
Ensembl Genes	1904	Tmcc3	435	0.0621954	1	1	4.9551	0.403624	2	108	0.00177936	0.0185185	1	1	1	unnamed,unnamed	unnamed,unnamed,unnamed,unnamed,unnamed,unnamed,unnamed,unnamed,unnamed,unnamed,unnamed,unnamed,unnamed,unnamed,unnamed,unnamed,unnamed,unnamed,unnamed,unnamed,unnamed,unnamed,unnamed,unnamed,unnamed,unnamed,unnamed,unnamed,unnamed,unnamed,unnamed,unnamed,unnamed,unnamed,unnamed,unnamed,unnamed,unnamed,unnamed,unnamed,unnamed,unnamed,unnamed,unnamed,unnamed,unnamed,unnamed,unnamed,unnamed,unnamed…	Tmcc3	Tmcc3
Ensembl Genes	18824	Prag1	435	0.0621954	1	1	4.9551	0.403624	2	108	0.00177936	0.0185185	1	1	1	unnamed,unnamed	unnamed,unnamed,unnamed,unnamed,unnamed,unnamed,unnamed,unnamed,unnamed,unnamed,unnamed,unnamed,unnamed,unnamed,unnamed,unnamed,unnamed,unnamed,unnamed,unnamed,unnamed,unnamed,unnamed,unnamed,unnamed,unnamed,unnamed,unnamed,unnamed,unnamed,unnamed,unnamed,unnamed,unnamed,unnamed,unnamed,unnamed,unnamed,unnamed,unnamed,unnamed,unnamed,unnamed,unnamed,unnamed,unnamed,unnamed,unnamed,unnamed,unnamed…	Prag1	Prag1
Ensembl Genes	13629	3100002H09Rik	438	0.0632057	1	1	4.90964	0.407361	2	109	0.00177936	0.0183486	1	1	1	unnamed,unnamed	unnamed,unnamed,unnamed,unnamed,unnamed,unnamed,unnamed,unnamed,unnamed,unnamed,unnamed,unnamed,unnamed,unnamed,unnamed,unnamed,unnamed,unnamed,unnamed,unnamed,unnamed,unnamed,unnamed,unnamed,unnamed,unnamed,unnamed,unnamed,unnamed,unnamed,unnamed,unnamed,unnamed,unnamed,unnamed,unnamed,unnamed,unnamed,unnamed,unnamed,unnamed,unnamed,unnamed,unnamed,unnamed,unnamed,unnamed,unnamed,unnamed,unnamed…	3100002H09Rik	3100002H09Rik
Ensembl Genes	20693	Pdcd6ip	438	0.0632057	1	1	4.90964	0.407361	2	109	0.00177936	0.0183486	1	1	1	unnamed,unnamed	unnamed,unnamed,unnamed,unnamed,unnamed,unnamed,unnamed,unnamed,unnamed,unnamed,unnamed,unnamed,unnamed,unnamed,unnamed,unnamed,unnamed,unnamed,unnamed,unnamed,unnamed,unnamed,unnamed,unnamed,unnamed,unnamed,unnamed,unnamed,unnamed,unnamed,unnamed,unnamed,unnamed,unnamed,unnamed,unnamed,unnamed,unnamed,unnamed,unnamed,unnamed,unnamed,unnamed,unnamed,unnamed,unnamed,unnamed,unnamed,unnamed,unnamed…	Pdcd6ip	Pdcd6ip
Ensembl Genes	13381	Oma1	438	0.0632057	1	1	4.90964	0.407361	2	109	0.00177936	0.0183486	1	1	1	unnamed,unnamed	unnamed,unnamed,unnamed,unnamed,unnamed,unnamed,unnamed,unnamed,unnamed,unnamed,unnamed,unnamed,unnamed,unnamed,unnamed,unnamed,unnamed,unnamed,unnamed,unnamed,unnamed,unnamed,unnamed,unnamed,unnamed,unnamed,unnamed,unnamed,unnamed,unnamed,unnamed,unnamed,unnamed,unnamed,unnamed,unnamed,unnamed,unnamed,unnamed,unnamed,unnamed,unnamed,unnamed,unnamed,unnamed,unnamed,unnamed,unnamed,unnamed,unnamed…	Oma1	Oma1
Ensembl Genes	8758	Lyzl1	441	0.0642214	1	1	4.86501	0.411099	2	110	0.00177936	0.0181818	1	1	1	unnamed,unnamed	unnamed,unnamed,unnamed,unnamed,unnamed,unnamed,unnamed,unnamed,unnamed,unnamed,unnamed,unnamed,unnamed,unnamed,unnamed,unnamed,unnamed,unnamed,unnamed,unnamed,unnamed,unnamed,unnamed,unnamed,unnamed,unnamed,unnamed,unnamed,unnamed,unnamed,unnamed,unnamed,unnamed,unnamed,unnamed,unnamed,unnamed,unnamed,unnamed,unnamed,unnamed,unnamed,unnamed,unnamed,unnamed,unnamed,unnamed,unnamed,unnamed,unnamed…	Lyzl1	Lyzl1
Ensembl Genes	539	Ankmy1	442	0.0651775	1	1	14.8653	0.0672707	1	18	0.00088968	0.0555556	1	1	1	unnamed	unnamed,unnamed,unnamed,unnamed,unnamed,unnamed,unnamed,unnamed,unnamed,unnamed,unnamed,unnamed,unnamed,unnamed,unnamed,unnamed,unnamed,unnamed	Ankmy1	Ankmy1
Ensembl Genes	13441	Calr4	442	0.0651775	1	1	14.8653	0.0672707	1	18	0.00088968	0.0555556	1	1	1	unnamed	unnamed,unnamed,unnamed,unnamed,unnamed,unnamed,unnamed,unnamed,unnamed,unnamed,unnamed,unnamed,unnamed,unnamed,unnamed,unnamed,unnamed,unnamed	Calr4	Calr4
Ensembl Genes	9944	Gucy2g	442	0.0651775	1	1	14.8653	0.0672707	1	18	0.00088968	0.0555556	1	1	1	unnamed	unnamed,unnamed,unnamed,unnamed,unnamed,unnamed,unnamed,unnamed,unnamed,unnamed,unnamed,unnamed,unnamed,unnamed,unnamed,unnamed,unnamed,unnamed	Gucy2g	Gucy2g
Ensembl Genes	3766	Lgals3bp	442	0.0651775	1	1	14.8653	0.0672707	1	18	0.00088968	0.0555556	1	1	1	unnamed	unnamed,unnamed,unnamed,unnamed,unnamed,unnamed,unnamed,unnamed,unnamed,unnamed,unnamed,unnamed,unnamed,unnamed,unnamed,unnamed,unnamed,unnamed	Lgals3bp	Lgals3bp
Ensembl Genes	11494	Fam83c	442	0.0651775	1	1	14.8653	0.0672707	1	18	0.00088968	0.0555556	1	1	1	unnamed	unnamed,unnamed,unnamed,unnamed,unnamed,unnamed,unnamed,unnamed,unnamed,unnamed,unnamed,unnamed,unnamed,unnamed,unnamed,unnamed,unnamed,unnamed	Fam83c	Fam83c
Ensembl Genes	13346	I0C0044D17Rik	442	0.0651775	1	1	14.8653	0.0672707	1	18	0.00088968	0.0555556	1	1	1	unnamed	unnamed,unnamed,unnamed,unnamed,unnamed,unnamed,unnamed,unnamed,unnamed,unnamed,unnamed,unnamed,unnamed,unnamed,unnamed,unnamed,unnamed,unnamed	I0C0044D17Rik	I0C0044D17Rik
Ensembl Genes	13103	Tmeff1	442	0.0651775	1	1	14.8653	0.0672707	1	18	0.00088968	0.0555556	1	1	1	unnamed	unnamed,unnamed,unnamed,unnamed,unnamed,unnamed,unnamed,unnamed,unnamed,unnamed,unnamed,unnamed,unnamed,unnamed,unnamed,unnamed,unnamed,unnamed	Tmeff1	Tmeff1
Ensembl Genes	1023	Dusp23	442	0.0651775	1	1	14.8653	0.0672707	1	18	0.00088968	0.0555556	1	1	1	unnamed	unnamed,unnamed,unnamed,unnamed,unnamed,unnamed,unnamed,unnamed,unnamed,unnamed,unnamed,unnamed,unnamed,unnamed,unnamed,unnamed,unnamed,unnamed	Dusp23	Dusp23
Ensembl Genes	14501	Rbpj	450	0.0652428	1	1	4.82118	0.414836	2	111	0.00177936	0.018018	1	1	1	unnamed,unnamed	unnamed,unnamed,unnamed,unnamed,unnamed,unnamed,unnamed,unnamed,unnamed,unnamed,unnamed,unnamed,unnamed,unnamed,unnamed,unnamed,unnamed,unnamed,unnamed,unnamed,unnamed,unnamed,unnamed,unnamed,unnamed,unnamed,unnamed,unnamed,unnamed,unnamed,unnamed,unnamed,unnamed,unnamed,unnamed,unnamed,unnamed,unnamed,unnamed,unnamed,unnamed,unnamed,unnamed,unnamed,unnamed,unnamed,unnamed,unnamed,unnamed,unnamed…	Rbpj	Rbpj
Ensembl Genes	7671	Kcnj6	451	0.0673016	1	1	4.73585	0.42231	2	113	0.00177936	0.0176991	1	1	1	unnamed,unnamed	unnamed,unnamed,unnamed,unnamed,unnamed,unnamed,unnamed,unnamed,unnamed,unnamed,unnamed,unnamed,unnamed,unnamed,unnamed,unnamed,unnamed,unnamed,unnamed,unnamed,unnamed,unnamed,unnamed,unnamed,unnamed,unnamed,unnamed,unnamed,unnamed,unnamed,unnamed,unnamed,unnamed,unnamed,unnamed,unnamed,unnamed,unnamed,unnamed,unnamed,unnamed,unnamed,unnamed,unnamed,unnamed,unnamed,unnamed,unnamed,unnamed,unnamed…	Kcnj6	Kcnj6
Ensembl Genes	20082	Rpl10-ps3	452	0.068339	1	1	4.69431	0.426048	2	114	0.00177936	0.0175439	1	1	1	unnamed,unnamed	unnamed,unnamed,unnamed,unnamed,unnamed,unnamed,unnamed,unnamed,unnamed,unnamed,unnamed,unnamed,unnamed,unnamed,unnamed,unnamed,unnamed,unnamed,unnamed,unnamed,unnamed,unnamed,unnamed,unnamed,unnamed,unnamed,unnamed,unnamed,unnamed,unnamed,unnamed,unnamed,unnamed,unnamed,unnamed,unnamed,unnamed,unnamed,unnamed,unnamed,unnamed,unnamed,unnamed,unnamed,unnamed,unnamed,unnamed,unnamed,unnamed,unnamed…	Rpl10-ps3	Rpl10-ps3
Ensembl Genes	1562	Cisd1	453	0.0686714	1	1	14.0829	0.071008	1	19	0.00088968	0.0526316	1	1	1	unnamed	unnamed,unnamed,unnamed,unnamed,unnamed,unnamed,unnamed,unnamed,unnamed,unnamed,unnamed,unnamed,unnamed,unnamed,unnamed,unnamed,unnamed,unnamed,unnamed	Cisd1	Cisd1
Ensembl Genes	17790	Ppme1	453	0.0686714	1	1	14.0829	0.071008	1	19	0.00088968	0.0526316	1	1	1	unnamed	unnamed,unnamed,unnamed,unnamed,unnamed,unnamed,unnamed,unnamed,unnamed,unnamed,unnamed,unnamed,unnamed,unnamed,unnamed,unnamed,unnamed,unnamed,unnamed	Ppme1	Ppme1
Ensembl Genes	1859	Ascl1	453	0.0686714	1	1	14.0829	0.071008	1	19	0.00088968	0.0526316	1	1	1	unnamed	unnamed,unnamed,unnamed,unnamed,unnamed,unnamed,unnamed,unnamed,unnamed,unnamed,unnamed,unnamed,unnamed,unnamed,unnamed,unnamed,unnamed,unnamed,unnamed	Ascl1	Ascl1
Ensembl Genes	18786	Rab11fip1	453	0.0686714	1	1	14.0829	0.071008	1	19	0.00088968	0.0526316	1	1	1	unnamed	unnamed,unnamed,unnamed,unnamed,unnamed,unnamed,unnamed,unnamed,unnamed,unnamed,unnamed,unnamed,unnamed,unnamed,unnamed,unnamed,unnamed,unnamed,unnamed	Rab11fip1	Rab11fip1
Ensembl Genes	13634	Inpp5b	453	0.0686714	1	1	14.0829	0.071008	1	19	0.00088968	0.0526316	1	1	1	unnamed	unnamed,unnamed,unnamed,unnamed,unnamed,unnamed,unnamed,unnamed,unnamed,unnamed,unnamed,unnamed,unnamed,unnamed,unnamed,unnamed,unnamed,unnamed,unnamed	Inpp5b	Inpp5b
Ensembl Genes	12552	Kcna3	453	0.0686714	1	1	14.0829	0.071008	1	19	0.00088968	0.0526316	1	1	1	unnamed	unnamed,unnamed,unnamed,unnamed,unnamed,unnamed,unnamed,unnamed,unnamed,unnamed,unnamed,unnamed,unnamed,unnamed,unnamed,unnamed,unnamed,unnamed,unnamed	Kcna3	Kcna3
Ensembl Genes	11023	Emc4	453	0.0686714	1	1	14.0829	0.071008	1	19	0.00088968	0.0526316	1	1	1	unnamed	unnamed,unnamed,unnamed,unnamed,unnamed,unnamed,unnamed,unnamed,unnamed,unnamed,unnamed,unnamed,unnamed,unnamed,unnamed,unnamed,unnamed,unnamed,unnamed	Emc4	Emc4
Ensembl Genes	11495	Uqcc1	453	0.0686714	1	1	14.0829	0.071008	1	19	0.00088968	0.0526316	1	1	1	unnamed	unnamed,unnamed,unnamed,unnamed,unnamed,unnamed,unnamed,unnamed,unnamed,unnamed,unnamed,unnamed,unnamed,unnamed,unnamed,unnamed,unnamed,unnamed,unnamed	Uqcc1	Uqcc1
Ensembl Genes	6217	Oxgr1	461	0.0714828	1	1	4.57394	0.43726	2	117	0.00177936	0.017094	1	1	1	unnamed,unnamed	unnamed,unnamed,unnamed,unnamed,unnamed,unnamed,unnamed,unnamed,unnamed,unnamed,unnamed,unnamed,unnamed,unnamed,unnamed,unnamed,unnamed,unnamed,unnamed,unnamed,unnamed,unnamed,unnamed,unnamed,unnamed,unnamed,unnamed,unnamed,unnamed,unnamed,unnamed,unnamed,unnamed,unnamed,unnamed,unnamed,unnamed,unnamed,unnamed,unnamed,unnamed,unnamed,unnamed,unnamed,unnamed,unnamed,unnamed,unnamed,unnamed,unnamed…	Oxgr1	Oxgr1
Ensembl Genes	19560	Cog2	462	0.0721522	1	1	13.3788	0.0747452	1	20	0.00088968	0.05	1	1	1	unnamed	unnamed,unnamed,unnamed,unnamed,unnamed,unnamed,unnamed,unnamed,unnamed,unnamed,unnamed,unnamed,unnamed,unnamed,unnamed,unnamed,unnamed,unnamed,unnamed,unnamed	Cog2	Cog2
Ensembl Genes	2449	Pwwp2a	462	0.0721522	1	1	13.3788	0.0747452	1	20	0.00088968	0.05	1	1	1	unnamed	unnamed,unnamed,unnamed,unnamed,unnamed,unnamed,unnamed,unnamed,unnamed,unnamed,unnamed,unnamed,unnamed,unnamed,unnamed,unnamed,unnamed,unnamed,unnamed,unnamed	Pwwp2a	Pwwp2a
Ensembl Genes	17600	Mrpl46	462	0.0721522	1	1	13.3788	0.0747452	1	20	0.00088968	0.05	1	1	1	unnamed	unnamed,unnamed,unnamed,unnamed,unnamed,unnamed,unnamed,unnamed,unnamed,unnamed,unnamed,unnamed,unnamed,unnamed,unnamed,unnamed,unnamed,unnamed,unnamed,unnamed	Mrpl46	Mrpl46
Ensembl Genes	410	Irs1	462	0.0721522	1	1	13.3788	0.0747452	1	20	0.00088968	0.05	1	1	1	unnamed	unnamed,unnamed,unnamed,unnamed,unnamed,unnamed,unnamed,unnamed,unnamed,unnamed,unnamed,unnamed,unnamed,unnamed,unnamed,unnamed,unnamed,unnamed,unnamed,unnamed	Irs1	Irs1
Ensembl Genes	2740	Lrrc75a	462	0.0721522	1	1	13.3788	0.0747452	1	20	0.00088968	0.05	1	1	1	unnamed	unnamed,unnamed,unnamed,unnamed,unnamed,unnamed,unnamed,unnamed,unnamed,unnamed,unnamed,unnamed,unnamed,unnamed,unnamed,unnamed,unnamed,unnamed,unnamed,unnamed	Lrrc75a	Lrrc75a
Ensembl Genes	691	Gm10188	462	0.0721522	1	1	13.3788	0.0747452	1	20	0.00088968	0.05	1	1	1	unnamed	unnamed,unnamed,unnamed,unnamed,unnamed,unnamed,unnamed,unnamed,unnamed,unnamed,unnamed,unnamed,unnamed,unnamed,unnamed,unnamed,unnamed,unnamed,unnamed,unnamed	Gm10188	Gm10188
Ensembl Genes	11022	Slc12a6	462	0.0721522	1	1	13.3788	0.0747452	1	20	0.00088968	0.05	1	1	1	unnamed	unnamed,unnamed,unnamed,unnamed,unnamed,unnamed,unnamed,unnamed,unnamed,unnamed,unnamed,unnamed,unnamed,unnamed,unnamed,unnamed,unnamed,unnamed,unnamed,unnamed	Slc12a6	Slc12a6
Ensembl Genes	16044	Zxdc	462	0.0721522	1	1	13.3788	0.0747452	1	20	0.00088968	0.05	1	1	1	unnamed	unnamed,unnamed,unnamed,unnamed,unnamed,unnamed,unnamed,unnamed,unnamed,unnamed,unnamed,unnamed,unnamed,unnamed,unnamed,unnamed,unnamed,unnamed,unnamed,unnamed	Zxdc	Zxdc
Ensembl Genes	11163	Fbn1	462	0.0721522	1	1	13.3788	0.0747452	1	20	0.00088968	0.05	1	1	1	unnamed	unnamed,unnamed,unnamed,unnamed,unnamed,unnamed,unnamed,unnamed,unnamed,unnamed,unnamed,unnamed,unnamed,unnamed,unnamed,unnamed,unnamed,unnamed,unnamed,unnamed	Fbn1	Fbn1
Ensembl Genes	11433	Tm9sf4	462	0.0721522	1	1	13.3788	0.0747452	1	20	0.00088968	0.05	1	1	1	unnamed	unnamed,unnamed,unnamed,unnamed,unnamed,unnamed,unnamed,unnamed,unnamed,unnamed,unnamed,unnamed,unnamed,unnamed,unnamed,unnamed,unnamed,unnamed,unnamed,unnamed	Tm9sf4	Tm9sf4
Ensembl Genes	14942	Mlec	462	0.0721522	1	1	13.3788	0.0747452	1	20	0.00088968	0.05	1	1	1	unnamed	unnamed,unnamed,unnamed,unnamed,unnamed,unnamed,unnamed,unnamed,unnamed,unnamed,unnamed,unnamed,unnamed,unnamed,unnamed,unnamed,unnamed,unnamed,unnamed,unnamed	Mlec	Mlec
Ensembl Genes	8414	Supt3	473	0.072541	1	1	4.53518	0.440997	2	118	0.00177936	0.0169491	1	1	1	unnamed,unnamed	unnamed,unnamed,unnamed,unnamed,unnamed,unnamed,unnamed,unnamed,unnamed,unnamed,unnamed,unnamed,unnamed,unnamed,unnamed,unnamed,unnamed,unnamed,unnamed,unnamed,unnamed,unnamed,unnamed,unnamed,unnamed,unnamed,unnamed,unnamed,unnamed,unnamed,unnamed,unnamed,unnamed,unnamed,unnamed,unnamed,unnamed,unnamed,unnamed,unnamed,unnamed,unnamed,unnamed,unnamed,unnamed,unnamed,unnamed,unnamed,unnamed,unnamed…	Supt3	Supt3
Ensembl Genes	12655	Bcar3	473	0.072541	1	1	4.53518	0.440997	2	118	0.00177936	0.0169491	1	1	1	unnamed,unnamed	unnamed,unnamed,unnamed,unnamed,unnamed,unnamed,unnamed,unnamed,unnamed,unnamed,unnamed,unnamed,unnamed,unnamed,unnamed,unnamed,unnamed,unnamed,unnamed,unnamed,unnamed,unnamed,unnamed,unnamed,unnamed,unnamed,unnamed,unnamed,unnamed,unnamed,unnamed,unnamed,unnamed,unnamed,unnamed,unnamed,unnamed,unnamed,unnamed,unnamed,unnamed,unnamed,unnamed,unnamed,unnamed,unnamed,unnamed,unnamed,unnamed,unnamed…	Bcar3	Bcar3
Ensembl Genes	947	Nuf2	475	0.0746726	1	1	4.45959	0.448471	2	120	0.00177936	0.0166667	1	1	1	unnamed,unnamed	unnamed,unnamed,unnamed,unnamed,unnamed,unnamed,unnamed,unnamed,unnamed,unnamed,unnamed,unnamed,unnamed,unnamed,unnamed,unnamed,unnamed,unnamed,unnamed,unnamed,unnamed,unnamed,unnamed,unnamed,unnamed,unnamed,unnamed,unnamed,unnamed,unnamed,unnamed,unnamed,unnamed,unnamed,unnamed,unnamed,unnamed,unnamed,unnamed,unnamed,unnamed,unnamed,unnamed,unnamed,unnamed,unnamed,unnamed,unnamed,unnamed,unnamed…	Nuf2	Nuf2
Ensembl Genes	2390	Gm17332	476	0.0756201	1	1	12.7417	0.0784825	1	21	0.00088968	0.0476191	1	1	1	unnamed	unnamed,unnamed,unnamed,unnamed,unnamed,unnamed,unnamed,unnamed,unnamed,unnamed,unnamed,unnamed,unnamed,unnamed,unnamed,unnamed,unnamed,unnamed,unnamed,unnamed,unnamed	Gm17332	Gm17332
Ensembl Genes	286	Dytn	476	0.0756201	1	1	12.7417	0.0784825	1	21	0.00088968	0.0476191	1	1	1	unnamed	unnamed,unnamed,unnamed,unnamed,unnamed,unnamed,unnamed,unnamed,unnamed,unnamed,unnamed,unnamed,unnamed,unnamed,unnamed,unnamed,unnamed,unnamed,unnamed,unnamed,unnamed	Dytn	Dytn
Ensembl Genes	7387	Hgd	476	0.0756201	1	1	12.7417	0.0784825	1	21	0.00088968	0.0476191	1	1	1	unnamed	unnamed,unnamed,unnamed,unnamed,unnamed,unnamed,unnamed,unnamed,unnamed,unnamed,unnamed,unnamed,unnamed,unnamed,unnamed,unnamed,unnamed,unnamed,unnamed,unnamed,unnamed	Hgd	Hgd
Ensembl Genes	20128	Gldn	476	0.0756201	1	1	12.7417	0.0784825	1	21	0.00088968	0.0476191	1	1	1	unnamed	unnamed,unnamed,unnamed,unnamed,unnamed,unnamed,unnamed,unnamed,unnamed,unnamed,unnamed,unnamed,unnamed,unnamed,unnamed,unnamed,unnamed,unnamed,unnamed,unnamed,unnamed	Gldn	Gldn
Ensembl Genes	1858	1700113H08Rik	476	0.0756201	1	1	12.7417	0.0784825	1	21	0.00088968	0.0476191	1	1	1	unnamed	unnamed,unnamed,unnamed,unnamed,unnamed,unnamed,unnamed,unnamed,unnamed,unnamed,unnamed,unnamed,unnamed,unnamed,unnamed,unnamed,unnamed,unnamed,unnamed,unnamed,unnamed	1700113H08Rik	1700113H08Rik
Ensembl Genes	14780	Hsd17b13	476	0.0756201	1	1	12.7417	0.0784825	1	21	0.00088968	0.0476191	1	1	1	unnamed	unnamed,unnamed,unnamed,unnamed,unnamed,unnamed,unnamed,unnamed,unnamed,unnamed,unnamed,unnamed,unnamed,unnamed,unnamed,unnamed,unnamed,unnamed,unnamed,unnamed,unnamed	Hsd17b13	Hsd17b13
Ensembl Genes	11778	Adrm1	476	0.0756201	1	1	12.7417	0.0784825	1	21	0.00088968	0.0476191	1	1	1	unnamed	unnamed,unnamed,unnamed,unnamed,unnamed,unnamed,unnamed,unnamed,unnamed,unnamed,unnamed,unnamed,unnamed,unnamed,unnamed,unnamed,unnamed,unnamed,unnamed,unnamed,unnamed	Adrm1	Adrm1
Ensembl Genes	19806	Ncapd3	476	0.0756201	1	1	12.7417	0.0784825	1	21	0.00088968	0.0476191	1	1	1	unnamed	unnamed,unnamed,unnamed,unnamed,unnamed,unnamed,unnamed,unnamed,unnamed,unnamed,unnamed,unnamed,unnamed,unnamed,unnamed,unnamed,unnamed,unnamed,unnamed,unnamed,unnamed	Ncapd3	Ncapd3
Ensembl Genes	13272	Mllt3	484	0.076824	1	1	4.38649	0.455946	2	122	0.00177936	0.0163934	1	1	1	unnamed,unnamed	unnamed,unnamed,unnamed,unnamed,unnamed,unnamed,unnamed,unnamed,unnamed,unnamed,unnamed,unnamed,unnamed,unnamed,unnamed,unnamed,unnamed,unnamed,unnamed,unnamed,unnamed,unnamed,unnamed,unnamed,unnamed,unnamed,unnamed,unnamed,unnamed,unnamed,unnamed,unnamed,unnamed,unnamed,unnamed,unnamed,unnamed,unnamed,unnamed,unnamed,unnamed,unnamed,unnamed,unnamed,unnamed,unnamed,unnamed,unnamed,unnamed,unnamed…	Mllt3	Mllt3
Ensembl Genes	7772	Thbs2	485	0.077907	1	1	4.35082	0.459683	2	123	0.00177936	0.0162602	1	1	1	unnamed,unnamed	unnamed,unnamed,unnamed,unnamed,unnamed,unnamed,unnamed,unnamed,unnamed,unnamed,unnamed,unnamed,unnamed,unnamed,unnamed,unnamed,unnamed,unnamed,unnamed,unnamed,unnamed,unnamed,unnamed,unnamed,unnamed,unnamed,unnamed,unnamed,unnamed,unnamed,unnamed,unnamed,unnamed,unnamed,unnamed,unnamed,unnamed,unnamed,unnamed,unnamed,unnamed,unnamed,unnamed,unnamed,unnamed,unnamed,unnamed,unnamed,unnamed,unnamed…	Thbs2	Thbs2
Ensembl Genes	9101	Slc12a2	485	0.077907	1	1	4.35082	0.459683	2	123	0.00177936	0.0162602	1	1	1	unnamed,unnamed	unnamed,unnamed,unnamed,unnamed,unnamed,unnamed,unnamed,unnamed,unnamed,unnamed,unnamed,unnamed,unnamed,unnamed,unnamed,unnamed,unnamed,unnamed,unnamed,unnamed,unnamed,unnamed,unnamed,unnamed,unnamed,unnamed,unnamed,unnamed,unnamed,unnamed,unnamed,unnamed,unnamed,unnamed,unnamed,unnamed,unnamed,unnamed,unnamed,unnamed,unnamed,unnamed,unnamed,unnamed,unnamed,unnamed,unnamed,unnamed,unnamed,unnamed…	Slc12a2	Slc12a2
Ensembl Genes	16199	Cacna2d4	487	0.079075	1	1	12.1625	0.0822197	1	22	0.00088968	0.0454546	1	1	1	unnamed	unnamed,unnamed,unnamed,unnamed,unnamed,unnamed,unnamed,unnamed,unnamed,unnamed,unnamed,unnamed,unnamed,unnamed,unnamed,unnamed,unnamed,unnamed,unnamed,unnamed,unnamed,unnamed	Cacna2d4	Cacna2d4
Ensembl Genes	13740	Srsf4	487	0.079075	1	1	12.1625	0.0822197	1	22	0.00088968	0.0454546	1	1	1	unnamed	unnamed,unnamed,unnamed,unnamed,unnamed,unnamed,unnamed,unnamed,unnamed,unnamed,unnamed,unnamed,unnamed,unnamed,unnamed,unnamed,unnamed,unnamed,unnamed,unnamed,unnamed,unnamed	Srsf4	Srsf4
Ensembl Genes	17792	Ucp3	487	0.079075	1	1	12.1625	0.0822197	1	22	0.00088968	0.0454546	1	1	1	unnamed	unnamed,unnamed,unnamed,unnamed,unnamed,unnamed,unnamed,unnamed,unnamed,unnamed,unnamed,unnamed,unnamed,unnamed,unnamed,unnamed,unnamed,unnamed,unnamed,unnamed,unnamed,unnamed	Ucp3	Ucp3
Ensembl Genes	11535	Tti1	487	0.079075	1	1	12.1625	0.0822197	1	22	0.00088968	0.0454546	1	1	1	unnamed	unnamed,unnamed,unnamed,unnamed,unnamed,unnamed,unnamed,unnamed,unnamed,unnamed,unnamed,unnamed,unnamed,unnamed,unnamed,unnamed,unnamed,unnamed,unnamed,unnamed,unnamed,unnamed	Tti1	Tti1
Ensembl Genes	12562	Slc6a17	487	0.079075	1	1	12.1625	0.0822197	1	22	0.00088968	0.0454546	1	1	1	unnamed	unnamed,unnamed,unnamed,unnamed,unnamed,unnamed,unnamed,unnamed,unnamed,unnamed,unnamed,unnamed,unnamed,unnamed,unnamed,unnamed,unnamed,unnamed,unnamed,unnamed,unnamed,unnamed	Slc6a17	Slc6a17
Ensembl Genes	12755	Gbp5	487	0.079075	1	1	12.1625	0.0822197	1	22	0.00088968	0.0454546	1	1	1	unnamed	unnamed,unnamed,unnamed,unnamed,unnamed,unnamed,unnamed,unnamed,unnamed,unnamed,unnamed,unnamed,unnamed,unnamed,unnamed,unnamed,unnamed,unnamed,unnamed,unnamed,unnamed,unnamed	Gbp5	Gbp5
Ensembl Genes	6335	Sdc2	493	0.0800874	1	1	4.28121	0.467158	2	125	0.00177936	0.016	1	1	1	unnamed,unnamed	unnamed,unnamed,unnamed,unnamed,unnamed,unnamed,unnamed,unnamed,unnamed,unnamed,unnamed,unnamed,unnamed,unnamed,unnamed,unnamed,unnamed,unnamed,unnamed,unnamed,unnamed,unnamed,unnamed,unnamed,unnamed,unnamed,unnamed,unnamed,unnamed,unnamed,unnamed,unnamed,unnamed,unnamed,unnamed,unnamed,unnamed,unnamed,unnamed,unnamed,unnamed,unnamed,unnamed,unnamed,unnamed,unnamed,unnamed,unnamed,unnamed,unnamed…	Sdc2	Sdc2
Ensembl Genes	4402	Vrk1	494	0.0811847	1	1	4.24723	0.470895	2	126	0.00177936	0.015873	1	1	1	unnamed,unnamed	unnamed,unnamed,unnamed,unnamed,unnamed,unnamed,unnamed,unnamed,unnamed,unnamed,unnamed,unnamed,unnamed,unnamed,unnamed,unnamed,unnamed,unnamed,unnamed,unnamed,unnamed,unnamed,unnamed,unnamed,unnamed,unnamed,unnamed,unnamed,unnamed,unnamed,unnamed,unnamed,unnamed,unnamed,unnamed,unnamed,unnamed,unnamed,unnamed,unnamed,unnamed,unnamed,unnamed,unnamed,unnamed,unnamed,unnamed,unnamed,unnamed,unnamed…	Vrk1	Vrk1
Ensembl Genes	6459	Fam49b	494	0.0811847	1	1	4.24723	0.470895	2	126	0.00177936	0.015873	1	1	1	unnamed,unnamed	unnamed,unnamed,unnamed,unnamed,unnamed,unnamed,unnamed,unnamed,unnamed,unnamed,unnamed,unnamed,unnamed,unnamed,unnamed,unnamed,unnamed,unnamed,unnamed,unnamed,unnamed,unnamed,unnamed,unnamed,unnamed,unnamed,unnamed,unnamed,unnamed,unnamed,unnamed,unnamed,unnamed,unnamed,unnamed,unnamed,unnamed,unnamed,unnamed,unnamed,unnamed,unnamed,unnamed,unnamed,unnamed,unnamed,unnamed,unnamed,unnamed,unnamed…	Fam49b	Fam49b
Ensembl Genes	6334	Sema5a	496	0.0822866	1	1	4.21379	0.474632	2	127	0.00177936	0.015748	1	1	1	unnamed,unnamed	unnamed,unnamed,unnamed,unnamed,unnamed,unnamed,unnamed,unnamed,unnamed,unnamed,unnamed,unnamed,unnamed,unnamed,unnamed,unnamed,unnamed,unnamed,unnamed,unnamed,unnamed,unnamed,unnamed,unnamed,unnamed,unnamed,unnamed,unnamed,unnamed,unnamed,unnamed,unnamed,unnamed,unnamed,unnamed,unnamed,unnamed,unnamed,unnamed,unnamed,unnamed,unnamed,unnamed,unnamed,unnamed,unnamed,unnamed,unnamed,unnamed,unnamed…	Sema5a	Sema5a
Ensembl Genes	10062	Nebl	496	0.0822866	1	1	4.21379	0.474632	2	127	0.00177936	0.015748	1	1	1	unnamed,unnamed	unnamed,unnamed,unnamed,unnamed,unnamed,unnamed,unnamed,unnamed,unnamed,unnamed,unnamed,unnamed,unnamed,unnamed,unnamed,unnamed,unnamed,unnamed,unnamed,unnamed,unnamed,unnamed,unnamed,unnamed,unnamed,unnamed,unnamed,unnamed,unnamed,unnamed,unnamed,unnamed,unnamed,unnamed,unnamed,unnamed,unnamed,unnamed,unnamed,unnamed,unnamed,unnamed,unnamed,unnamed,unnamed,unnamed,unnamed,unnamed,unnamed,unnamed…	Nebl	Nebl
Ensembl Genes	2739	Trpv2	498	0.082517	1	1	11.6337	0.085957	1	23	0.00088968	0.0434783	1	1	1	unnamed	unnamed,unnamed,unnamed,unnamed,unnamed,unnamed,unnamed,unnamed,unnamed,unnamed,unnamed,unnamed,unnamed,unnamed,unnamed,unnamed,unnamed,unnamed,unnamed,unnamed,unnamed,unnamed,unnamed	Trpv2	Trpv2
Ensembl Genes	2692	Rasd1	498	0.082517	1	1	11.6337	0.085957	1	23	0.00088968	0.0434783	1	1	1	unnamed	unnamed,unnamed,unnamed,unnamed,unnamed,unnamed,unnamed,unnamed,unnamed,unnamed,unnamed,unnamed,unnamed,unnamed,unnamed,unnamed,unnamed,unnamed,unnamed,unnamed,unnamed,unnamed,unnamed	Rasd1	Rasd1
Ensembl Genes	41	Trpa1	498	0.082517	1	1	11.6337	0.085957	1	23	0.00088968	0.0434783	1	1	1	unnamed	unnamed,unnamed,unnamed,unnamed,unnamed,unnamed,unnamed,unnamed,unnamed,unnamed,unnamed,unnamed,unnamed,unnamed,unnamed,unnamed,unnamed,unnamed,unnamed,unnamed,unnamed,unnamed,unnamed	Trpa1	Trpa1
#
# Ontology	TermsTested	MinAnnotCount	MaxAnnotCount
#
# Ensembl Genes	21395	1	1000

## Sheet: CM2 up
# GREAT version 4.0.4	Species assembly: mm10	Association rule: Basal+extension: 5000 bp upstream, 1000 bp downstream, 1000000 bp max extension, curated regulatory domains included
# Ontology summary statistics are provided in the footer.
#
# Ontology	ID	Desc	Rank	HyperP	HyperBonfP	HyperFdrQ	RegionFoldEnrich	ExpFgRegions	FgRegionsHit	BgRegionsHit	FgSetTermCov	TermCov	NumFgGenesHit	NumBgGenesHit	TotalGenes	FgRegionNames	BgRegionNames	FgGeneNames	BgGeneNames
Ensembl Genes	7571	N6amt1	1	1.30624e-06	0.0279469	0.0279469	17.9387	0.334472	6	146	0.00870827	0.0410959	1	1	1	unnamed,unnamed,unnamed,unnamed,unnamed,unnamed	unnamed,unnamed,unnamed,unnamed,unnamed,unnamed,unnamed,unnamed,unnamed,unnamed,unnamed,unnamed,unnamed,unnamed,unnamed,unnamed,unnamed,unnamed,unnamed,unnamed,unnamed,unnamed,unnamed,unnamed,unnamed,unnamed,unnamed,unnamed,unnamed,unnamed,unnamed,unnamed,unnamed,unnamed,unnamed,unnamed,unnamed,unnamed,unnamed,unnamed,unnamed,unnamed,unnamed,unnamed,unnamed,unnamed,unnamed,unnamed,unnamed,unnamed…	N6amt1	N6amt1
Ensembl Genes	7570	Adamts5	2	1.35394e-05	0.289675	0.144838	16.919	0.295526	5	129	0.00725689	0.0387597	1	1	1	unnamed,unnamed,unnamed,unnamed,unnamed	unnamed,unnamed,unnamed,unnamed,unnamed,unnamed,unnamed,unnamed,unnamed,unnamed,unnamed,unnamed,unnamed,unnamed,unnamed,unnamed,unnamed,unnamed,unnamed,unnamed,unnamed,unnamed,unnamed,unnamed,unnamed,unnamed,unnamed,unnamed,unnamed,unnamed,unnamed,unnamed,unnamed,unnamed,unnamed,unnamed,unnamed,unnamed,unnamed,unnamed,unnamed,unnamed,unnamed,unnamed,unnamed,unnamed,unnamed,unnamed,unnamed,unnamed…	Adamts5	Adamts5
Ensembl Genes	10488	4932414N04Rik	3	4.18401e-05	0.895169	0.298389	45.1561	0.0664361	3	29	0.00435414	0.103448	1	1	1	unnamed,unnamed,unnamed	unnamed,unnamed,unnamed,unnamed,unnamed,unnamed,unnamed,unnamed,unnamed,unnamed,unnamed,unnamed,unnamed,unnamed,unnamed,unnamed,unnamed,unnamed,unnamed,unnamed,unnamed,unnamed,unnamed,unnamed,unnamed,unnamed,unnamed,unnamed,unnamed	4932414N04Rik	4932414N04Rik
Ensembl Genes	914	Atp1b1	4	8.31441e-05	1	0.444717	17.8167	0.224508	4	98	0.00580551	0.0408163	1	1	1	unnamed,unnamed,unnamed,unnamed	unnamed,unnamed,unnamed,unnamed,unnamed,unnamed,unnamed,unnamed,unnamed,unnamed,unnamed,unnamed,unnamed,unnamed,unnamed,unnamed,unnamed,unnamed,unnamed,unnamed,unnamed,unnamed,unnamed,unnamed,unnamed,unnamed,unnamed,unnamed,unnamed,unnamed,unnamed,unnamed,unnamed,unnamed,unnamed,unnamed,unnamed,unnamed,unnamed,unnamed,unnamed,unnamed,unnamed,unnamed,unnamed,unnamed,unnamed,unnamed,unnamed,unnamed…	Atp1b1	Atp1b1
Ensembl Genes	6414	Enpp2	5	8.77639e-05	1	0.375542	35.3927	0.0847634	3	37	0.00435414	0.0810811	1	1	1	unnamed,unnamed,unnamed	unnamed,unnamed,unnamed,unnamed,unnamed,unnamed,unnamed,unnamed,unnamed,unnamed,unnamed,unnamed,unnamed,unnamed,unnamed,unnamed,unnamed,unnamed,unnamed,unnamed,unnamed,unnamed,unnamed,unnamed,unnamed,unnamed,unnamed,unnamed,unnamed,unnamed,unnamed,unnamed,unnamed,unnamed,unnamed,unnamed,unnamed	Enpp2	Enpp2
Ensembl Genes	15117	Psph	6	0.000186662	1	0.665605	97.0021	0.0206181	2	9	0.00290276	0.222222	1	1	1	unnamed,unnamed	unnamed,unnamed,unnamed,unnamed,unnamed,unnamed,unnamed,unnamed,unnamed	Psph	Psph
Ensembl Genes	15116	Nipsnap2	6	0.000186662	1	0.665605	97.0021	0.0206181	2	9	0.00290276	0.222222	1	1	1	unnamed,unnamed	unnamed,unnamed,unnamed,unnamed,unnamed,unnamed,unnamed,unnamed,unnamed	Nipsnap2	Nipsnap2
Ensembl Genes	14628	Ugt2b37	8	0.000232972	1	0.623056	87.3019	0.022909	2	10	0.00290276	0.2	1	1	1	unnamed,unnamed	unnamed,unnamed,unnamed,unnamed,unnamed,unnamed,unnamed,unnamed,unnamed,unnamed	Ugt2b37	Ugt2b37
Ensembl Genes	14233	Speer4f2	9	0.000319426	1	0.759347	22.9742	0.130581	3	57	0.00435414	0.0526316	1	1	1	unnamed,unnamed,unnamed	unnamed,unnamed,unnamed,unnamed,unnamed,unnamed,unnamed,unnamed,unnamed,unnamed,unnamed,unnamed,unnamed,unnamed,unnamed,unnamed,unnamed,unnamed,unnamed,unnamed,unnamed,unnamed,unnamed,unnamed,unnamed,unnamed,unnamed,unnamed,unnamed,unnamed,unnamed,unnamed,unnamed,unnamed,unnamed,unnamed,unnamed,unnamed,unnamed,unnamed,unnamed,unnamed,unnamed,unnamed,unnamed,unnamed,unnamed,unnamed,unnamed,unnamed…	Speer4f2	Speer4f2
Ensembl Genes	1694	Palm	10	0.000340655	1	0.728831	72.7516	0.0274908	2	12	0.00290276	0.166667	1	1	1	unnamed,unnamed	unnamed,unnamed,unnamed,unnamed,unnamed,unnamed,unnamed,unnamed,unnamed,unnamed,unnamed,unnamed	Palm	Palm
Ensembl Genes	1547	Arid5b	11	0.000345097	1	0.671214	12.296	0.325308	4	142	0.00580551	0.028169	1	1	1	unnamed,unnamed,unnamed,unnamed	unnamed,unnamed,unnamed,unnamed,unnamed,unnamed,unnamed,unnamed,unnamed,unnamed,unnamed,unnamed,unnamed,unnamed,unnamed,unnamed,unnamed,unnamed,unnamed,unnamed,unnamed,unnamed,unnamed,unnamed,unnamed,unnamed,unnamed,unnamed,unnamed,unnamed,unnamed,unnamed,unnamed,unnamed,unnamed,unnamed,unnamed,unnamed,unnamed,unnamed,unnamed,unnamed,unnamed,unnamed,unnamed,unnamed,unnamed,unnamed,unnamed,unnamed…	Arid5b	Arid5b
Ensembl Genes	2256	Thoc5	12	0.00040198	1	0.716697	67.1553	0.0297817	2	13	0.00290276	0.153846	1	1	1	unnamed,unnamed	unnamed,unnamed,unnamed,unnamed,unnamed,unnamed,unnamed,unnamed,unnamed,unnamed,unnamed,unnamed,unnamed	Thoc5	Thoc5
Ensembl Genes	17806	Stard10	12	0.00040198	1	0.716697	67.1553	0.0297817	2	13	0.00290276	0.153846	1	1	1	unnamed,unnamed	unnamed,unnamed,unnamed,unnamed,unnamed,unnamed,unnamed,unnamed,unnamed,unnamed,unnamed,unnamed,unnamed	Stard10	Stard10
Ensembl Genes	15558	Slc35b4	14	0.000429115	1	0.65578	20.7862	0.144327	3	63	0.00435414	0.0476191	1	1	1	unnamed,unnamed,unnamed	unnamed,unnamed,unnamed,unnamed,unnamed,unnamed,unnamed,unnamed,unnamed,unnamed,unnamed,unnamed,unnamed,unnamed,unnamed,unnamed,unnamed,unnamed,unnamed,unnamed,unnamed,unnamed,unnamed,unnamed,unnamed,unnamed,unnamed,unnamed,unnamed,unnamed,unnamed,unnamed,unnamed,unnamed,unnamed,unnamed,unnamed,unnamed,unnamed,unnamed,unnamed,unnamed,unnamed,unnamed,unnamed,unnamed,unnamed,unnamed,unnamed,unnamed…	Slc35b4	Slc35b4
Ensembl Genes	18163	Acsm2	15	0.000539483	1	0.769483	58.2013	0.0343635	2	15	0.00290276	0.133333	1	1	1	unnamed,unnamed	unnamed,unnamed,unnamed,unnamed,unnamed,unnamed,unnamed,unnamed,unnamed,unnamed,unnamed,unnamed,unnamed,unnamed,unnamed	Acsm2	Acsm2
Ensembl Genes	62	Pkhd1	16	0.000609272	1	0.814711	18.4441	0.162654	3	71	0.00435414	0.0422535	1	1	1	unnamed,unnamed,unnamed	unnamed,unnamed,unnamed,unnamed,unnamed,unnamed,unnamed,unnamed,unnamed,unnamed,unnamed,unnamed,unnamed,unnamed,unnamed,unnamed,unnamed,unnamed,unnamed,unnamed,unnamed,unnamed,unnamed,unnamed,unnamed,unnamed,unnamed,unnamed,unnamed,unnamed,unnamed,unnamed,unnamed,unnamed,unnamed,unnamed,unnamed,unnamed,unnamed,unnamed,unnamed,unnamed,unnamed,unnamed,unnamed,unnamed,unnamed,unnamed,unnamed,unnamed…	Pkhd1	Pkhd1
Ensembl Genes	6415	Taf2	17	0.000696638	1	0.87674	51.3541	0.0389453	2	17	0.00290276	0.117647	1	1	1	unnamed,unnamed	unnamed,unnamed,unnamed,unnamed,unnamed,unnamed,unnamed,unnamed,unnamed,unnamed,unnamed,unnamed,unnamed,unnamed,unnamed,unnamed,unnamed	Taf2	Taf2
Ensembl Genes	11904	Eif5a2	17	0.000696638	1	0.87674	51.3541	0.0389453	2	17	0.00290276	0.117647	1	1	1	unnamed,unnamed	unnamed,unnamed,unnamed,unnamed,unnamed,unnamed,unnamed,unnamed,unnamed,unnamed,unnamed,unnamed,unnamed,unnamed,unnamed,unnamed,unnamed	Eif5a2	Eif5a2
Ensembl Genes	1695	Misp	17	0.000696638	1	0.87674	51.3541	0.0389453	2	17	0.00290276	0.117647	1	1	1	unnamed,unnamed	unnamed,unnamed,unnamed,unnamed,unnamed,unnamed,unnamed,unnamed,unnamed,unnamed,unnamed,unnamed,unnamed,unnamed,unnamed,unnamed,unnamed	Misp	Misp
Ensembl Genes	9065	Commd10	20	0.00092658	1	0.991209	15.9699	0.187854	3	82	0.00435414	0.0365854	1	1	1	unnamed,unnamed,unnamed	unnamed,unnamed,unnamed,unnamed,unnamed,unnamed,unnamed,unnamed,unnamed,unnamed,unnamed,unnamed,unnamed,unnamed,unnamed,unnamed,unnamed,unnamed,unnamed,unnamed,unnamed,unnamed,unnamed,unnamed,unnamed,unnamed,unnamed,unnamed,unnamed,unnamed,unnamed,unnamed,unnamed,unnamed,unnamed,unnamed,unnamed,unnamed,unnamed,unnamed,unnamed,unnamed,unnamed,unnamed,unnamed,unnamed,unnamed,unnamed,unnamed,unnamed…	Commd10	Commd10
Ensembl Genes	6364	Grhl2	21	0.000959696	1	0.977748	15.7774	0.190145	3	83	0.00435414	0.0361446	1	1	1	unnamed,unnamed,unnamed	unnamed,unnamed,unnamed,unnamed,unnamed,unnamed,unnamed,unnamed,unnamed,unnamed,unnamed,unnamed,unnamed,unnamed,unnamed,unnamed,unnamed,unnamed,unnamed,unnamed,unnamed,unnamed,unnamed,unnamed,unnamed,unnamed,unnamed,unnamed,unnamed,unnamed,unnamed,unnamed,unnamed,unnamed,unnamed,unnamed,unnamed,unnamed,unnamed,unnamed,unnamed,unnamed,unnamed,unnamed,unnamed,unnamed,unnamed,unnamed,unnamed,unnamed…	Grhl2	Grhl2
Ensembl Genes	13076	Ccdc180	22	0.00128419	1	1	37.9573	0.0526907	2	23	0.00290276	0.0869565	1	1	1	unnamed,unnamed	unnamed,unnamed,unnamed,unnamed,unnamed,unnamed,unnamed,unnamed,unnamed,unnamed,unnamed,unnamed,unnamed,unnamed,unnamed,unnamed,unnamed,unnamed,unnamed,unnamed,unnamed,unnamed,unnamed	Ccdc180	Ccdc180
Ensembl Genes	18164	Acsm1	23	0.00151815	1	1	34.9207	0.0572725	2	25	0.00290276	0.08	1	1	1	unnamed,unnamed	unnamed,unnamed,unnamed,unnamed,unnamed,unnamed,unnamed,unnamed,unnamed,unnamed,unnamed,unnamed,unnamed,unnamed,unnamed,unnamed,unnamed,unnamed,unnamed,unnamed,unnamed,unnamed,unnamed,unnamed,unnamed	Acsm1	Acsm1
Ensembl Genes	1546	Rtkn2	24	0.00154875	1	1	13.3625	0.224508	3	98	0.00435414	0.0306122	1	1	1	unnamed,unnamed,unnamed	unnamed,unnamed,unnamed,unnamed,unnamed,unnamed,unnamed,unnamed,unnamed,unnamed,unnamed,unnamed,unnamed,unnamed,unnamed,unnamed,unnamed,unnamed,unnamed,unnamed,unnamed,unnamed,unnamed,unnamed,unnamed,unnamed,unnamed,unnamed,unnamed,unnamed,unnamed,unnamed,unnamed,unnamed,unnamed,unnamed,unnamed,unnamed,unnamed,unnamed,unnamed,unnamed,unnamed,unnamed,unnamed,unnamed,unnamed,unnamed,unnamed,unnamed…	Rtkn2	Rtkn2
Ensembl Genes	10489	Cers6	25	0.00168835	1	1	12.9656	0.231381	3	101	0.00435414	0.029703	1	1	1	unnamed,unnamed,unnamed	unnamed,unnamed,unnamed,unnamed,unnamed,unnamed,unnamed,unnamed,unnamed,unnamed,unnamed,unnamed,unnamed,unnamed,unnamed,unnamed,unnamed,unnamed,unnamed,unnamed,unnamed,unnamed,unnamed,unnamed,unnamed,unnamed,unnamed,unnamed,unnamed,unnamed,unnamed,unnamed,unnamed,unnamed,unnamed,unnamed,unnamed,unnamed,unnamed,unnamed,unnamed,unnamed,unnamed,unnamed,unnamed,unnamed,unnamed,unnamed,unnamed,unnamed…	Cers6	Cers6
Ensembl Genes	15796	Vmn1r13	26	0.0022909	1	1	436.509	0.0022909	1	1	0.00145138	1	1	1	1	unnamed	unnamed	Vmn1r13	Vmn1r13
Ensembl Genes	15795	Vmn1r12	26	0.0022909	1	1	436.509	0.0022909	1	1	0.00145138	1	1	1	1	unnamed	unnamed	Vmn1r12	Vmn1r12
Ensembl Genes	4440	Gm266	28	0.00233181	1	1	28.1619	0.0710179	2	31	0.00290276	0.0645161	1	1	1	unnamed,unnamed	unnamed,unnamed,unnamed,unnamed,unnamed,unnamed,unnamed,unnamed,unnamed,unnamed,unnamed,unnamed,unnamed,unnamed,unnamed,unnamed,unnamed,unnamed,unnamed,unnamed,unnamed,unnamed,unnamed,unnamed,unnamed,unnamed,unnamed,unnamed,unnamed,unnamed,unnamed	Gm266	Gm266
Ensembl Genes	280	Ino80d	29	0.0025035	1	1	11.289	0.265744	3	116	0.00435414	0.0258621	1	1	1	unnamed,unnamed,unnamed	unnamed,unnamed,unnamed,unnamed,unnamed,unnamed,unnamed,unnamed,unnamed,unnamed,unnamed,unnamed,unnamed,unnamed,unnamed,unnamed,unnamed,unnamed,unnamed,unnamed,unnamed,unnamed,unnamed,unnamed,unnamed,unnamed,unnamed,unnamed,unnamed,unnamed,unnamed,unnamed,unnamed,unnamed,unnamed,unnamed,unnamed,unnamed,unnamed,unnamed,unnamed,unnamed,unnamed,unnamed,unnamed,unnamed,unnamed,unnamed,unnamed,unnamed…	Ino80d	Ino80d
Ensembl Genes	20022	Cxcr5	30	0.00280045	1	1	25.677	0.0778906	2	34	0.00290276	0.0588235	1	1	1	unnamed,unnamed	unnamed,unnamed,unnamed,unnamed,unnamed,unnamed,unnamed,unnamed,unnamed,unnamed,unnamed,unnamed,unnamed,unnamed,unnamed,unnamed,unnamed,unnamed,unnamed,unnamed,unnamed,unnamed,unnamed,unnamed,unnamed,unnamed,unnamed,unnamed,unnamed,unnamed,unnamed,unnamed,unnamed,unnamed	Cxcr5	Cxcr5
Ensembl Genes	21104	Apln	31	0.00296568	1	1	24.9434	0.0801815	2	35	0.00290276	0.0571429	1	1	1	unnamed,unnamed	unnamed,unnamed,unnamed,unnamed,unnamed,unnamed,unnamed,unnamed,unnamed,unnamed,unnamed,unnamed,unnamed,unnamed,unnamed,unnamed,unnamed,unnamed,unnamed,unnamed,unnamed,unnamed,unnamed,unnamed,unnamed,unnamed,unnamed,unnamed,unnamed,unnamed,unnamed,unnamed,unnamed,unnamed,unnamed	Apln	Apln
Ensembl Genes	14116	Faap20	31	0.00296568	1	1	24.9434	0.0801815	2	35	0.00290276	0.0571429	1	1	1	unnamed,unnamed	unnamed,unnamed,unnamed,unnamed,unnamed,unnamed,unnamed,unnamed,unnamed,unnamed,unnamed,unnamed,unnamed,unnamed,unnamed,unnamed,unnamed,unnamed,unnamed,unnamed,unnamed,unnamed,unnamed,unnamed,unnamed,unnamed,unnamed,unnamed,unnamed,unnamed,unnamed,unnamed,unnamed,unnamed,unnamed	Faap20	Faap20
Ensembl Genes	20021	Bcl9l	31	0.00296568	1	1	24.9434	0.0801815	2	35	0.00290276	0.0571429	1	1	1	unnamed,unnamed	unnamed,unnamed,unnamed,unnamed,unnamed,unnamed,unnamed,unnamed,unnamed,unnamed,unnamed,unnamed,unnamed,unnamed,unnamed,unnamed,unnamed,unnamed,unnamed,unnamed,unnamed,unnamed,unnamed,unnamed,unnamed,unnamed,unnamed,unnamed,unnamed,unnamed,unnamed,unnamed,unnamed,unnamed,unnamed	Bcl9l	Bcl9l
Ensembl Genes	2430	Rars	34	0.00313538	1	1	24.2505	0.0824724	2	36	0.00290276	0.0555556	1	1	1	unnamed,unnamed	unnamed,unnamed,unnamed,unnamed,unnamed,unnamed,unnamed,unnamed,unnamed,unnamed,unnamed,unnamed,unnamed,unnamed,unnamed,unnamed,unnamed,unnamed,unnamed,unnamed,unnamed,unnamed,unnamed,unnamed,unnamed,unnamed,unnamed,unnamed,unnamed,unnamed,unnamed,unnamed,unnamed,unnamed,unnamed,unnamed	Rars	Rars
Ensembl Genes	17805	Atg16l2	35	0.00330953	1	1	23.5951	0.0847634	2	37	0.00290276	0.054054	1	1	1	unnamed,unnamed	unnamed,unnamed,unnamed,unnamed,unnamed,unnamed,unnamed,unnamed,unnamed,unnamed,unnamed,unnamed,unnamed,unnamed,unnamed,unnamed,unnamed,unnamed,unnamed,unnamed,unnamed,unnamed,unnamed,unnamed,unnamed,unnamed,unnamed,unnamed,unnamed,unnamed,unnamed,unnamed,unnamed,unnamed,unnamed,unnamed,unnamed	Atg16l2	Atg16l2
Ensembl Genes	913	Nme7	36	0.00424629	1	1	20.7862	0.0962178	2	42	0.00290276	0.0476191	1	1	1	unnamed,unnamed	unnamed,unnamed,unnamed,unnamed,unnamed,unnamed,unnamed,unnamed,unnamed,unnamed,unnamed,unnamed,unnamed,unnamed,unnamed,unnamed,unnamed,unnamed,unnamed,unnamed,unnamed,unnamed,unnamed,unnamed,unnamed,unnamed,unnamed,unnamed,unnamed,unnamed,unnamed,unnamed,unnamed,unnamed,unnamed,unnamed,unnamed,unnamed,unnamed,unnamed,unnamed,unnamed	Nme7	Nme7
Ensembl Genes	9245	Txnl4a	37	0.00457656	1	1	218.255	0.0045818	1	2	0.00145138	0.5	1	1	1	unnamed	unnamed,unnamed	Txnl4a	Txnl4a
Ensembl Genes	19042	Fam129c	37	0.00457656	1	1	218.255	0.0045818	1	2	0.00145138	0.5	1	1	1	unnamed	unnamed,unnamed	Fam129c	Fam129c
Ensembl Genes	17014	Cd79a	37	0.00457656	1	1	218.255	0.0045818	1	2	0.00145138	0.5	1	1	1	unnamed	unnamed,unnamed	Cd79a	Cd79a
Ensembl Genes	15162	Bcl7b	37	0.00457656	1	1	218.255	0.0045818	1	2	0.00145138	0.5	1	1	1	unnamed	unnamed,unnamed	Bcl7b	Bcl7b
Ensembl Genes	4880	Sema4d	41	0.0046514	1	1	19.8413	0.1008	2	44	0.00290276	0.0454546	1	1	1	unnamed,unnamed	unnamed,unnamed,unnamed,unnamed,unnamed,unnamed,unnamed,unnamed,unnamed,unnamed,unnamed,unnamed,unnamed,unnamed,unnamed,unnamed,unnamed,unnamed,unnamed,unnamed,unnamed,unnamed,unnamed,unnamed,unnamed,unnamed,unnamed,unnamed,unnamed,unnamed,unnamed,unnamed,unnamed,unnamed,unnamed,unnamed,unnamed,unnamed,unnamed,unnamed,unnamed,unnamed,unnamed,unnamed	Sema4d	Sema4d
Ensembl Genes	4707	Dcdc2a	42	0.00551285	1	1	18.1879	0.109963	2	48	0.00290276	0.0416667	1	1	1	unnamed,unnamed	unnamed,unnamed,unnamed,unnamed,unnamed,unnamed,unnamed,unnamed,unnamed,unnamed,unnamed,unnamed,unnamed,unnamed,unnamed,unnamed,unnamed,unnamed,unnamed,unnamed,unnamed,unnamed,unnamed,unnamed,unnamed,unnamed,unnamed,unnamed,unnamed,unnamed,unnamed,unnamed,unnamed,unnamed,unnamed,unnamed,unnamed,unnamed,unnamed,unnamed,unnamed,unnamed,unnamed,unnamed,unnamed,unnamed,unnamed,unnamed	Dcdc2a	Dcdc2a
Ensembl Genes	12817	Slc44a5	42	0.00551285	1	1	18.1879	0.109963	2	48	0.00290276	0.0416667	1	1	1	unnamed,unnamed	unnamed,unnamed,unnamed,unnamed,unnamed,unnamed,unnamed,unnamed,unnamed,unnamed,unnamed,unnamed,unnamed,unnamed,unnamed,unnamed,unnamed,unnamed,unnamed,unnamed,unnamed,unnamed,unnamed,unnamed,unnamed,unnamed,unnamed,unnamed,unnamed,unnamed,unnamed,unnamed,unnamed,unnamed,unnamed,unnamed,unnamed,unnamed,unnamed,unnamed,unnamed,unnamed,unnamed,unnamed,unnamed,unnamed,unnamed,unnamed	Slc44a5	Slc44a5
Ensembl Genes	9066	Sema6a	44	0.00625009	1	1	8.13372	0.368835	3	161	0.00435414	0.0186335	1	1	1	unnamed,unnamed,unnamed	unnamed,unnamed,unnamed,unnamed,unnamed,unnamed,unnamed,unnamed,unnamed,unnamed,unnamed,unnamed,unnamed,unnamed,unnamed,unnamed,unnamed,unnamed,unnamed,unnamed,unnamed,unnamed,unnamed,unnamed,unnamed,unnamed,unnamed,unnamed,unnamed,unnamed,unnamed,unnamed,unnamed,unnamed,unnamed,unnamed,unnamed,unnamed,unnamed,unnamed,unnamed,unnamed,unnamed,unnamed,unnamed,unnamed,unnamed,unnamed,unnamed,unnamed…	Sema6a	Sema6a
Ensembl Genes	9691	Glis3	45	0.00635732	1	1	8.08351	0.371126	3	162	0.00435414	0.0185185	1	1	1	unnamed,unnamed,unnamed	unnamed,unnamed,unnamed,unnamed,unnamed,unnamed,unnamed,unnamed,unnamed,unnamed,unnamed,unnamed,unnamed,unnamed,unnamed,unnamed,unnamed,unnamed,unnamed,unnamed,unnamed,unnamed,unnamed,unnamed,unnamed,unnamed,unnamed,unnamed,unnamed,unnamed,unnamed,unnamed,unnamed,unnamed,unnamed,unnamed,unnamed,unnamed,unnamed,unnamed,unnamed,unnamed,unnamed,unnamed,unnamed,unnamed,unnamed,unnamed,unnamed,unnamed…	Glis3	Glis3
Ensembl Genes	9690	Rfx3	46	0.00646565	1	1	8.03392	0.373417	3	163	0.00435414	0.0184049	1	1	1	unnamed,unnamed,unnamed	unnamed,unnamed,unnamed,unnamed,unnamed,unnamed,unnamed,unnamed,unnamed,unnamed,unnamed,unnamed,unnamed,unnamed,unnamed,unnamed,unnamed,unnamed,unnamed,unnamed,unnamed,unnamed,unnamed,unnamed,unnamed,unnamed,unnamed,unnamed,unnamed,unnamed,unnamed,unnamed,unnamed,unnamed,unnamed,unnamed,unnamed,unnamed,unnamed,unnamed,unnamed,unnamed,unnamed,unnamed,unnamed,unnamed,unnamed,unnamed,unnamed,unnamed…	Rfx3	Rfx3
Ensembl Genes	4516	Klf6	47	0.00657506	1	1	7.98493	0.375708	3	164	0.00435414	0.0182927	1	1	1	unnamed,unnamed,unnamed	unnamed,unnamed,unnamed,unnamed,unnamed,unnamed,unnamed,unnamed,unnamed,unnamed,unnamed,unnamed,unnamed,unnamed,unnamed,unnamed,unnamed,unnamed,unnamed,unnamed,unnamed,unnamed,unnamed,unnamed,unnamed,unnamed,unnamed,unnamed,unnamed,unnamed,unnamed,unnamed,unnamed,unnamed,unnamed,unnamed,unnamed,unnamed,unnamed,unnamed,unnamed,unnamed,unnamed,unnamed,unnamed,unnamed,unnamed,unnamed,unnamed,unnamed…	Klf6	Klf6
Ensembl Genes	1153	Gpatch2	48	0.00668558	1	1	7.93654	0.377999	3	165	0.00435414	0.0181818	1	1	1	unnamed,unnamed,unnamed	unnamed,unnamed,unnamed,unnamed,unnamed,unnamed,unnamed,unnamed,unnamed,unnamed,unnamed,unnamed,unnamed,unnamed,unnamed,unnamed,unnamed,unnamed,unnamed,unnamed,unnamed,unnamed,unnamed,unnamed,unnamed,unnamed,unnamed,unnamed,unnamed,unnamed,unnamed,unnamed,unnamed,unnamed,unnamed,unnamed,unnamed,unnamed,unnamed,unnamed,unnamed,unnamed,unnamed,unnamed,unnamed,unnamed,unnamed,unnamed,unnamed,unnamed…	Gpatch2	Gpatch2
Ensembl Genes	374	Stk16	49	0.00685699	1	1	145.503	0.0068727	1	3	0.00145138	0.333333	1	1	1	unnamed	unnamed,unnamed,unnamed	Stk16	Stk16
Ensembl Genes	2832	Tnfsf12	49	0.00685699	1	1	145.503	0.0068727	1	3	0.00145138	0.333333	1	1	1	unnamed	unnamed,unnamed,unnamed	Tnfsf12	Tnfsf12
Ensembl Genes	9586	Olfr1443	49	0.00685699	1	1	145.503	0.0068727	1	3	0.00145138	0.333333	1	1	1	unnamed	unnamed,unnamed,unnamed	Olfr1443	Olfr1443
Ensembl Genes	11413	Defb21	49	0.00685699	1	1	145.503	0.0068727	1	3	0.00145138	0.333333	1	1	1	unnamed	unnamed,unnamed,unnamed	Defb21	Defb21
Ensembl Genes	1354	Sult3a1	49	0.00685699	1	1	145.503	0.0068727	1	3	0.00145138	0.333333	1	1	1	unnamed	unnamed,unnamed,unnamed	Sult3a1	Sult3a1
Ensembl Genes	18471	Cdhr5	49	0.00685699	1	1	145.503	0.0068727	1	3	0.00145138	0.333333	1	1	1	unnamed	unnamed,unnamed,unnamed	Cdhr5	Cdhr5
Ensembl Genes	18472	Sct	49	0.00685699	1	1	145.503	0.0068727	1	3	0.00145138	0.333333	1	1	1	unnamed	unnamed,unnamed,unnamed	Sct	Sct
Ensembl Genes	14232	ENSMUSG00000109903	56	0.00693062	1	1	16.167	0.123709	2	54	0.00290276	0.037037	1	1	1	unnamed,unnamed	unnamed,unnamed,unnamed,unnamed,unnamed,unnamed,unnamed,unnamed,unnamed,unnamed,unnamed,unnamed,unnamed,unnamed,unnamed,unnamed,unnamed,unnamed,unnamed,unnamed,unnamed,unnamed,unnamed,unnamed,unnamed,unnamed,unnamed,unnamed,unnamed,unnamed,unnamed,unnamed,unnamed,unnamed,unnamed,unnamed,unnamed,unnamed,unnamed,unnamed,unnamed,unnamed,unnamed,unnamed,unnamed,unnamed,unnamed,unnamed,unnamed,unnamed…	ENSMUSG00000109903	ENSMUSG00000109903
Ensembl Genes	11668	Pard6b	57	0.00743605	1	1	15.5896	0.128291	2	56	0.00290276	0.0357143	1	1	1	unnamed,unnamed	unnamed,unnamed,unnamed,unnamed,unnamed,unnamed,unnamed,unnamed,unnamed,unnamed,unnamed,unnamed,unnamed,unnamed,unnamed,unnamed,unnamed,unnamed,unnamed,unnamed,unnamed,unnamed,unnamed,unnamed,unnamed,unnamed,unnamed,unnamed,unnamed,unnamed,unnamed,unnamed,unnamed,unnamed,unnamed,unnamed,unnamed,unnamed,unnamed,unnamed,unnamed,unnamed,unnamed,unnamed,unnamed,unnamed,unnamed,unnamed,unnamed,unnamed…	Pard6b	Pard6b
Ensembl Genes	2334	Slc1a4	58	0.00769484	1	1	15.3161	0.130581	2	57	0.00290276	0.0350877	1	1	1	unnamed,unnamed	unnamed,unnamed,unnamed,unnamed,unnamed,unnamed,unnamed,unnamed,unnamed,unnamed,unnamed,unnamed,unnamed,unnamed,unnamed,unnamed,unnamed,unnamed,unnamed,unnamed,unnamed,unnamed,unnamed,unnamed,unnamed,unnamed,unnamed,unnamed,unnamed,unnamed,unnamed,unnamed,unnamed,unnamed,unnamed,unnamed,unnamed,unnamed,unnamed,unnamed,unnamed,unnamed,unnamed,unnamed,unnamed,unnamed,unnamed,unnamed,unnamed,unnamed…	Slc1a4	Slc1a4
Ensembl Genes	15853	Rpia	58	0.00769484	1	1	15.3161	0.130581	2	57	0.00290276	0.0350877	1	1	1	unnamed,unnamed	unnamed,unnamed,unnamed,unnamed,unnamed,unnamed,unnamed,unnamed,unnamed,unnamed,unnamed,unnamed,unnamed,unnamed,unnamed,unnamed,unnamed,unnamed,unnamed,unnamed,unnamed,unnamed,unnamed,unnamed,unnamed,unnamed,unnamed,unnamed,unnamed,unnamed,unnamed,unnamed,unnamed,unnamed,unnamed,unnamed,unnamed,unnamed,unnamed,unnamed,unnamed,unnamed,unnamed,unnamed,unnamed,unnamed,unnamed,unnamed,unnamed,unnamed…	Rpia	Rpia
Ensembl Genes	14533	9130230L23Rik	60	0.00822445	1	1	14.7969	0.135163	2	59	0.00290276	0.0338983	1	1	1	unnamed,unnamed	unnamed,unnamed,unnamed,unnamed,unnamed,unnamed,unnamed,unnamed,unnamed,unnamed,unnamed,unnamed,unnamed,unnamed,unnamed,unnamed,unnamed,unnamed,unnamed,unnamed,unnamed,unnamed,unnamed,unnamed,unnamed,unnamed,unnamed,unnamed,unnamed,unnamed,unnamed,unnamed,unnamed,unnamed,unnamed,unnamed,unnamed,unnamed,unnamed,unnamed,unnamed,unnamed,unnamed,unnamed,unnamed,unnamed,unnamed,unnamed,unnamed,unnamed…	9130230L23Rik	9130230L23Rik
Ensembl Genes	4976	BC051665	60	0.00822445	1	1	14.7969	0.135163	2	59	0.00290276	0.0338983	1	1	1	unnamed,unnamed	unnamed,unnamed,unnamed,unnamed,unnamed,unnamed,unnamed,unnamed,unnamed,unnamed,unnamed,unnamed,unnamed,unnamed,unnamed,unnamed,unnamed,unnamed,unnamed,unnamed,unnamed,unnamed,unnamed,unnamed,unnamed,unnamed,unnamed,unnamed,unnamed,unnamed,unnamed,unnamed,unnamed,unnamed,unnamed,unnamed,unnamed,unnamed,unnamed,unnamed,unnamed,unnamed,unnamed,unnamed,unnamed,unnamed,unnamed,unnamed,unnamed,unnamed…	BC051665	BC051665
Ensembl Genes	12477	Wdr3	60	0.00822445	1	1	14.7969	0.135163	2	59	0.00290276	0.0338983	1	1	1	unnamed,unnamed	unnamed,unnamed,unnamed,unnamed,unnamed,unnamed,unnamed,unnamed,unnamed,unnamed,unnamed,unnamed,unnamed,unnamed,unnamed,unnamed,unnamed,unnamed,unnamed,unnamed,unnamed,unnamed,unnamed,unnamed,unnamed,unnamed,unnamed,unnamed,unnamed,unnamed,unnamed,unnamed,unnamed,unnamed,unnamed,unnamed,unnamed,unnamed,unnamed,unnamed,unnamed,unnamed,unnamed,unnamed,unnamed,unnamed,unnamed,unnamed,unnamed,unnamed…	Wdr3	Wdr3
Ensembl Genes	11903	Slc2a2	63	0.00876998	1	1	14.3118	0.139745	2	61	0.00290276	0.0327869	1	1	1	unnamed,unnamed	unnamed,unnamed,unnamed,unnamed,unnamed,unnamed,unnamed,unnamed,unnamed,unnamed,unnamed,unnamed,unnamed,unnamed,unnamed,unnamed,unnamed,unnamed,unnamed,unnamed,unnamed,unnamed,unnamed,unnamed,unnamed,unnamed,unnamed,unnamed,unnamed,unnamed,unnamed,unnamed,unnamed,unnamed,unnamed,unnamed,unnamed,unnamed,unnamed,unnamed,unnamed,unnamed,unnamed,unnamed,unnamed,unnamed,unnamed,unnamed,unnamed,unnamed…	Slc2a2	Slc2a2
Ensembl Genes	10971	Bbox1	63	0.00876998	1	1	14.3118	0.139745	2	61	0.00290276	0.0327869	1	1	1	unnamed,unnamed	unnamed,unnamed,unnamed,unnamed,unnamed,unnamed,unnamed,unnamed,unnamed,unnamed,unnamed,unnamed,unnamed,unnamed,unnamed,unnamed,unnamed,unnamed,unnamed,unnamed,unnamed,unnamed,unnamed,unnamed,unnamed,unnamed,unnamed,unnamed,unnamed,unnamed,unnamed,unnamed,unnamed,unnamed,unnamed,unnamed,unnamed,unnamed,unnamed,unnamed,unnamed,unnamed,unnamed,unnamed,unnamed,unnamed,unnamed,unnamed,unnamed,unnamed…	Bbox1	Bbox1
Ensembl Genes	13452	Spata6	65	0.00904867	1	1	14.0809	0.142036	2	62	0.00290276	0.0322581	1	1	1	unnamed,unnamed	unnamed,unnamed,unnamed,unnamed,unnamed,unnamed,unnamed,unnamed,unnamed,unnamed,unnamed,unnamed,unnamed,unnamed,unnamed,unnamed,unnamed,unnamed,unnamed,unnamed,unnamed,unnamed,unnamed,unnamed,unnamed,unnamed,unnamed,unnamed,unnamed,unnamed,unnamed,unnamed,unnamed,unnamed,unnamed,unnamed,unnamed,unnamed,unnamed,unnamed,unnamed,unnamed,unnamed,unnamed,unnamed,unnamed,unnamed,unnamed,unnamed,unnamed…	Spata6	Spata6
Ensembl Genes	2831	Tnfsf13	66	0.00913221	1	1	109.127	0.00916361	1	4	0.00145138	0.25	1	1	1	unnamed	unnamed,unnamed,unnamed,unnamed	Tnfsf13	Tnfsf13
Ensembl Genes	373	Glb1l	66	0.00913221	1	1	109.127	0.00916361	1	4	0.00145138	0.25	1	1	1	unnamed	unnamed,unnamed,unnamed,unnamed	Glb1l	Glb1l
Ensembl Genes	2095	Rdh9	66	0.00913221	1	1	109.127	0.00916361	1	4	0.00145138	0.25	1	1	1	unnamed	unnamed,unnamed,unnamed,unnamed	Rdh9	Rdh9
Ensembl Genes	20646	Fbxw15	66	0.00913221	1	1	109.127	0.00916361	1	4	0.00145138	0.25	1	1	1	unnamed	unnamed,unnamed,unnamed,unnamed	Fbxw15	Fbxw15
Ensembl Genes	17013	Rps19	66	0.00913221	1	1	109.127	0.00916361	1	4	0.00145138	0.25	1	1	1	unnamed	unnamed,unnamed,unnamed,unnamed	Rps19	Rps19
Ensembl Genes	20645	Fbxw19	66	0.00913221	1	1	109.127	0.00916361	1	4	0.00145138	0.25	1	1	1	unnamed	unnamed,unnamed,unnamed,unnamed	Fbxw19	Fbxw19
Ensembl Genes	16471	Capza3	72	0.00933128	1	1	13.8574	0.144327	2	63	0.00290276	0.031746	1	1	1	unnamed,unnamed	unnamed,unnamed,unnamed,unnamed,unnamed,unnamed,unnamed,unnamed,unnamed,unnamed,unnamed,unnamed,unnamed,unnamed,unnamed,unnamed,unnamed,unnamed,unnamed,unnamed,unnamed,unnamed,unnamed,unnamed,unnamed,unnamed,unnamed,unnamed,unnamed,unnamed,unnamed,unnamed,unnamed,unnamed,unnamed,unnamed,unnamed,unnamed,unnamed,unnamed,unnamed,unnamed,unnamed,unnamed,unnamed,unnamed,unnamed,unnamed,unnamed,unnamed…	Capza3	Capza3
Ensembl Genes	15847	Gng12	72	0.00933128	1	1	13.8574	0.144327	2	63	0.00290276	0.031746	1	1	1	unnamed,unnamed	unnamed,unnamed,unnamed,unnamed,unnamed,unnamed,unnamed,unnamed,unnamed,unnamed,unnamed,unnamed,unnamed,unnamed,unnamed,unnamed,unnamed,unnamed,unnamed,unnamed,unnamed,unnamed,unnamed,unnamed,unnamed,unnamed,unnamed,unnamed,unnamed,unnamed,unnamed,unnamed,unnamed,unnamed,unnamed,unnamed,unnamed,unnamed,unnamed,unnamed,unnamed,unnamed,unnamed,unnamed,unnamed,unnamed,unnamed,unnamed,unnamed,unnamed…	Gng12	Gng12
Ensembl Genes	14596	Aasdh	74	0.00961779	1	1	13.6409	0.146618	2	64	0.00290276	0.03125	1	1	1	unnamed,unnamed	unnamed,unnamed,unnamed,unnamed,unnamed,unnamed,unnamed,unnamed,unnamed,unnamed,unnamed,unnamed,unnamed,unnamed,unnamed,unnamed,unnamed,unnamed,unnamed,unnamed,unnamed,unnamed,unnamed,unnamed,unnamed,unnamed,unnamed,unnamed,unnamed,unnamed,unnamed,unnamed,unnamed,unnamed,unnamed,unnamed,unnamed,unnamed,unnamed,unnamed,unnamed,unnamed,unnamed,unnamed,unnamed,unnamed,unnamed,unnamed,unnamed,unnamed…	Aasdh	Aasdh
Ensembl Genes	12863	Plekhf2	75	0.00990818	1	1	13.4311	0.148909	2	65	0.00290276	0.0307692	1	1	1	unnamed,unnamed	unnamed,unnamed,unnamed,unnamed,unnamed,unnamed,unnamed,unnamed,unnamed,unnamed,unnamed,unnamed,unnamed,unnamed,unnamed,unnamed,unnamed,unnamed,unnamed,unnamed,unnamed,unnamed,unnamed,unnamed,unnamed,unnamed,unnamed,unnamed,unnamed,unnamed,unnamed,unnamed,unnamed,unnamed,unnamed,unnamed,unnamed,unnamed,unnamed,unnamed,unnamed,unnamed,unnamed,unnamed,unnamed,unnamed,unnamed,unnamed,unnamed,unnamed…	Plekhf2	Plekhf2
Ensembl Genes	3706	Smim6	76	0.0114022	1	1	87.3019	0.0114545	1	5	0.00145138	0.2	1	1	1	unnamed	unnamed,unnamed,unnamed,unnamed,unnamed	Smim6	Smim6
Ensembl Genes	4061	Pnn	76	0.0114022	1	1	87.3019	0.0114545	1	5	0.00145138	0.2	1	1	1	unnamed	unnamed,unnamed,unnamed,unnamed,unnamed	Pnn	Pnn
Ensembl Genes	8930	Cd14	76	0.0114022	1	1	87.3019	0.0114545	1	5	0.00145138	0.2	1	1	1	unnamed	unnamed,unnamed,unnamed,unnamed,unnamed	Cd14	Cd14
Ensembl Genes	3303	Prr15l	76	0.0114022	1	1	87.3019	0.0114545	1	5	0.00145138	0.2	1	1	1	unnamed	unnamed,unnamed,unnamed,unnamed,unnamed	Prr15l	Prr15l
Ensembl Genes	9342	Slc29a2	76	0.0114022	1	1	87.3019	0.0114545	1	5	0.00145138	0.2	1	1	1	unnamed	unnamed,unnamed,unnamed,unnamed,unnamed	Slc29a2	Slc29a2
Ensembl Genes	2255	Nipsnap1	76	0.0114022	1	1	87.3019	0.0114545	1	5	0.00145138	0.2	1	1	1	unnamed	unnamed,unnamed,unnamed,unnamed,unnamed	Nipsnap1	Nipsnap1
Ensembl Genes	16041	BC048671	76	0.0114022	1	1	87.3019	0.0114545	1	5	0.00145138	0.2	1	1	1	unnamed	unnamed,unnamed,unnamed,unnamed,unnamed	BC048671	BC048671
Ensembl Genes	1355	Rsph4a	76	0.0114022	1	1	87.3019	0.0114545	1	5	0.00145138	0.2	1	1	1	unnamed	unnamed,unnamed,unnamed,unnamed,unnamed	Rsph4a	Rsph4a
Ensembl Genes	16042	Chst13	76	0.0114022	1	1	87.3019	0.0114545	1	5	0.00145138	0.2	1	1	1	unnamed	unnamed,unnamed,unnamed,unnamed,unnamed	Chst13	Chst13
Ensembl Genes	1154	Esrrg	85	0.0114154	1	1	6.51507	0.460471	3	201	0.00435414	0.0149254	1	1	1	unnamed,unnamed,unnamed	unnamed,unnamed,unnamed,unnamed,unnamed,unnamed,unnamed,unnamed,unnamed,unnamed,unnamed,unnamed,unnamed,unnamed,unnamed,unnamed,unnamed,unnamed,unnamed,unnamed,unnamed,unnamed,unnamed,unnamed,unnamed,unnamed,unnamed,unnamed,unnamed,unnamed,unnamed,unnamed,unnamed,unnamed,unnamed,unnamed,unnamed,unnamed,unnamed,unnamed,unnamed,unnamed,unnamed,unnamed,unnamed,unnamed,unnamed,unnamed,unnamed,unnamed…	Esrrg	Esrrg
Ensembl Genes	13821	Clic4	86	0.0114177	1	1	12.4717	0.160363	2	70	0.00290276	0.0285714	1	1	1	unnamed,unnamed	unnamed,unnamed,unnamed,unnamed,unnamed,unnamed,unnamed,unnamed,unnamed,unnamed,unnamed,unnamed,unnamed,unnamed,unnamed,unnamed,unnamed,unnamed,unnamed,unnamed,unnamed,unnamed,unnamed,unnamed,unnamed,unnamed,unnamed,unnamed,unnamed,unnamed,unnamed,unnamed,unnamed,unnamed,unnamed,unnamed,unnamed,unnamed,unnamed,unnamed,unnamed,unnamed,unnamed,unnamed,unnamed,unnamed,unnamed,unnamed,unnamed,unnamed…	Clic4	Clic4
Ensembl Genes	3991	D630036H23Rik	87	0.011731	1	1	12.296	0.162654	2	71	0.00290276	0.028169	1	1	1	unnamed,unnamed	unnamed,unnamed,unnamed,unnamed,unnamed,unnamed,unnamed,unnamed,unnamed,unnamed,unnamed,unnamed,unnamed,unnamed,unnamed,unnamed,unnamed,unnamed,unnamed,unnamed,unnamed,unnamed,unnamed,unnamed,unnamed,unnamed,unnamed,unnamed,unnamed,unnamed,unnamed,unnamed,unnamed,unnamed,unnamed,unnamed,unnamed,unnamed,unnamed,unnamed,unnamed,unnamed,unnamed,unnamed,unnamed,unnamed,unnamed,unnamed,unnamed,unnamed…	D630036H23Rik	D630036H23Rik
Ensembl Genes	14513	Tbc1d1	88	0.0136609	1	1	6.09083	0.492544	3	215	0.00435414	0.0139535	1	1	1	unnamed,unnamed,unnamed	unnamed,unnamed,unnamed,unnamed,unnamed,unnamed,unnamed,unnamed,unnamed,unnamed,unnamed,unnamed,unnamed,unnamed,unnamed,unnamed,unnamed,unnamed,unnamed,unnamed,unnamed,unnamed,unnamed,unnamed,unnamed,unnamed,unnamed,unnamed,unnamed,unnamed,unnamed,unnamed,unnamed,unnamed,unnamed,unnamed,unnamed,unnamed,unnamed,unnamed,unnamed,unnamed,unnamed,unnamed,unnamed,unnamed,unnamed,unnamed,unnamed,unnamed…	Tbc1d1	Tbc1d1
Ensembl Genes	5640	Rgr	89	0.013667	1	1	72.7516	0.0137454	1	6	0.00145138	0.166667	1	1	1	unnamed	unnamed,unnamed,unnamed,unnamed,unnamed,unnamed	Rgr	Rgr
Ensembl Genes	7572	Ltn1	89	0.013667	1	1	72.7516	0.0137454	1	6	0.00145138	0.166667	1	1	1	unnamed	unnamed,unnamed,unnamed,unnamed,unnamed,unnamed	Ltn1	Ltn1
Ensembl Genes	5555	Actr8	89	0.013667	1	1	72.7516	0.0137454	1	6	0.00145138	0.166667	1	1	1	unnamed	unnamed,unnamed,unnamed,unnamed,unnamed,unnamed	Actr8	Actr8
Ensembl Genes	2094	Rdh16f1	89	0.013667	1	1	72.7516	0.0137454	1	6	0.00145138	0.166667	1	1	1	unnamed	unnamed,unnamed,unnamed,unnamed,unnamed,unnamed	Rdh16f1	Rdh16f1
Ensembl Genes	1576	Ggt1	89	0.013667	1	1	72.7516	0.0137454	1	6	0.00145138	0.166667	1	1	1	unnamed	unnamed,unnamed,unnamed,unnamed,unnamed,unnamed	Ggt1	Ggt1
Ensembl Genes	19515	Cyba	89	0.013667	1	1	72.7516	0.0137454	1	6	0.00145138	0.166667	1	1	1	unnamed	unnamed,unnamed,unnamed,unnamed,unnamed,unnamed	Cyba	Cyba
Ensembl Genes	13202	Alad	89	0.013667	1	1	72.7516	0.0137454	1	6	0.00145138	0.166667	1	1	1	unnamed	unnamed,unnamed,unnamed,unnamed,unnamed,unnamed	Alad	Alad
Ensembl Genes	4874	Nxnl2	96	0.014028	1	1	11.1926	0.17869	2	78	0.00290276	0.025641	1	1	1	unnamed,unnamed	unnamed,unnamed,unnamed,unnamed,unnamed,unnamed,unnamed,unnamed,unnamed,unnamed,unnamed,unnamed,unnamed,unnamed,unnamed,unnamed,unnamed,unnamed,unnamed,unnamed,unnamed,unnamed,unnamed,unnamed,unnamed,unnamed,unnamed,unnamed,unnamed,unnamed,unnamed,unnamed,unnamed,unnamed,unnamed,unnamed,unnamed,unnamed,unnamed,unnamed,unnamed,unnamed,unnamed,unnamed,unnamed,unnamed,unnamed,unnamed,unnamed,unnamed…	Nxnl2	Nxnl2
Ensembl Genes	14534	Rbm47	96	0.014028	1	1	11.1926	0.17869	2	78	0.00290276	0.025641	1	1	1	unnamed,unnamed	unnamed,unnamed,unnamed,unnamed,unnamed,unnamed,unnamed,unnamed,unnamed,unnamed,unnamed,unnamed,unnamed,unnamed,unnamed,unnamed,unnamed,unnamed,unnamed,unnamed,unnamed,unnamed,unnamed,unnamed,unnamed,unnamed,unnamed,unnamed,unnamed,unnamed,unnamed,unnamed,unnamed,unnamed,unnamed,unnamed,unnamed,unnamed,unnamed,unnamed,unnamed,unnamed,unnamed,unnamed,unnamed,unnamed,unnamed,unnamed,unnamed,unnamed…	Rbm47	Rbm47
Ensembl Genes	3993	Meox2	96	0.014028	1	1	11.1926	0.17869	2	78	0.00290276	0.025641	1	1	1	unnamed,unnamed	unnamed,unnamed,unnamed,unnamed,unnamed,unnamed,unnamed,unnamed,unnamed,unnamed,unnamed,unnamed,unnamed,unnamed,unnamed,unnamed,unnamed,unnamed,unnamed,unnamed,unnamed,unnamed,unnamed,unnamed,unnamed,unnamed,unnamed,unnamed,unnamed,unnamed,unnamed,unnamed,unnamed,unnamed,unnamed,unnamed,unnamed,unnamed,unnamed,unnamed,unnamed,unnamed,unnamed,unnamed,unnamed,unnamed,unnamed,unnamed,unnamed,unnamed…	Meox2	Meox2
Ensembl Genes	12053	Gm34302	99	0.0147171	1	1	10.9127	0.183272	2	80	0.00290276	0.025	1	1	1	unnamed,unnamed	unnamed,unnamed,unnamed,unnamed,unnamed,unnamed,unnamed,unnamed,unnamed,unnamed,unnamed,unnamed,unnamed,unnamed,unnamed,unnamed,unnamed,unnamed,unnamed,unnamed,unnamed,unnamed,unnamed,unnamed,unnamed,unnamed,unnamed,unnamed,unnamed,unnamed,unnamed,unnamed,unnamed,unnamed,unnamed,unnamed,unnamed,unnamed,unnamed,unnamed,unnamed,unnamed,unnamed,unnamed,unnamed,unnamed,unnamed,unnamed,unnamed,unnamed…	Gm34302	Gm34302
Ensembl Genes	6363	Zfp706	100	0.0157776	1	1	10.5183	0.190145	2	83	0.00290276	0.0240964	1	1	1	unnamed,unnamed	unnamed,unnamed,unnamed,unnamed,unnamed,unnamed,unnamed,unnamed,unnamed,unnamed,unnamed,unnamed,unnamed,unnamed,unnamed,unnamed,unnamed,unnamed,unnamed,unnamed,unnamed,unnamed,unnamed,unnamed,unnamed,unnamed,unnamed,unnamed,unnamed,unnamed,unnamed,unnamed,unnamed,unnamed,unnamed,unnamed,unnamed,unnamed,unnamed,unnamed,unnamed,unnamed,unnamed,unnamed,unnamed,unnamed,unnamed,unnamed,unnamed,unnamed…	Zfp706	Zfp706
Ensembl Genes	2525	Cby3	101	0.0159267	1	1	62.3585	0.0160363	1	7	0.00145138	0.142857	1	1	1	unnamed	unnamed,unnamed,unnamed,unnamed,unnamed,unnamed,unnamed	Cby3	Cby3
Ensembl Genes	8590	Gpr108	101	0.0159267	1	1	62.3585	0.0160363	1	7	0.00145138	0.142857	1	1	1	unnamed	unnamed,unnamed,unnamed,unnamed,unnamed,unnamed,unnamed	Gpr108	Gpr108
Ensembl Genes	2099	Rdh7	101	0.0159267	1	1	62.3585	0.0160363	1	7	0.00145138	0.142857	1	1	1	unnamed	unnamed,unnamed,unnamed,unnamed,unnamed,unnamed,unnamed	Rdh7	Rdh7
Ensembl Genes	281	Ndufs1	101	0.0159267	1	1	62.3585	0.0160363	1	7	0.00145138	0.142857	1	1	1	unnamed	unnamed,unnamed,unnamed,unnamed,unnamed,unnamed,unnamed	Ndufs1	Ndufs1
Ensembl Genes	20450	Atr	101	0.0159267	1	1	62.3585	0.0160363	1	7	0.00145138	0.142857	1	1	1	unnamed	unnamed,unnamed,unnamed,unnamed,unnamed,unnamed,unnamed	Atr	Atr
Ensembl Genes	18461	Sigirr	101	0.0159267	1	1	62.3585	0.0160363	1	7	0.00145138	0.142857	1	1	1	unnamed	unnamed,unnamed,unnamed,unnamed,unnamed,unnamed,unnamed	Sigirr	Sigirr
Ensembl Genes	12229	Dcst1	101	0.0159267	1	1	62.3585	0.0160363	1	7	0.00145138	0.142857	1	1	1	unnamed	unnamed,unnamed,unnamed,unnamed,unnamed,unnamed,unnamed	Dcst1	Dcst1
Ensembl Genes	13110	Zfp189	101	0.0159267	1	1	62.3585	0.0160363	1	7	0.00145138	0.142857	1	1	1	unnamed	unnamed,unnamed,unnamed,unnamed,unnamed,unnamed,unnamed	Zfp189	Zfp189
Ensembl Genes	14514	Klf3	109	0.015955	1	1	5.74355	0.522325	3	228	0.00435414	0.0131579	1	1	1	unnamed,unnamed,unnamed	unnamed,unnamed,unnamed,unnamed,unnamed,unnamed,unnamed,unnamed,unnamed,unnamed,unnamed,unnamed,unnamed,unnamed,unnamed,unnamed,unnamed,unnamed,unnamed,unnamed,unnamed,unnamed,unnamed,unnamed,unnamed,unnamed,unnamed,unnamed,unnamed,unnamed,unnamed,unnamed,unnamed,unnamed,unnamed,unnamed,unnamed,unnamed,unnamed,unnamed,unnamed,unnamed,unnamed,unnamed,unnamed,unnamed,unnamed,unnamed,unnamed,unnamed…	Klf3	Klf3
Ensembl Genes	2335	Sertad2	110	0.0161382	1	1	10.3931	0.192436	2	84	0.00290276	0.0238095	1	1	1	unnamed,unnamed	unnamed,unnamed,unnamed,unnamed,unnamed,unnamed,unnamed,unnamed,unnamed,unnamed,unnamed,unnamed,unnamed,unnamed,unnamed,unnamed,unnamed,unnamed,unnamed,unnamed,unnamed,unnamed,unnamed,unnamed,unnamed,unnamed,unnamed,unnamed,unnamed,unnamed,unnamed,unnamed,unnamed,unnamed,unnamed,unnamed,unnamed,unnamed,unnamed,unnamed,unnamed,unnamed,unnamed,unnamed,unnamed,unnamed,unnamed,unnamed,unnamed,unnamed…	Sertad2	Sertad2
Ensembl Genes	7448	Nectin3	111	0.0165023	1	1	10.2708	0.194727	2	85	0.00290276	0.0235294	1	1	1	unnamed,unnamed	unnamed,unnamed,unnamed,unnamed,unnamed,unnamed,unnamed,unnamed,unnamed,unnamed,unnamed,unnamed,unnamed,unnamed,unnamed,unnamed,unnamed,unnamed,unnamed,unnamed,unnamed,unnamed,unnamed,unnamed,unnamed,unnamed,unnamed,unnamed,unnamed,unnamed,unnamed,unnamed,unnamed,unnamed,unnamed,unnamed,unnamed,unnamed,unnamed,unnamed,unnamed,unnamed,unnamed,unnamed,unnamed,unnamed,unnamed,unnamed,unnamed,unnamed…	Nectin3	Nectin3
Ensembl Genes	16058	Slc6a6	111	0.0165023	1	1	10.2708	0.194727	2	85	0.00290276	0.0235294	1	1	1	unnamed,unnamed	unnamed,unnamed,unnamed,unnamed,unnamed,unnamed,unnamed,unnamed,unnamed,unnamed,unnamed,unnamed,unnamed,unnamed,unnamed,unnamed,unnamed,unnamed,unnamed,unnamed,unnamed,unnamed,unnamed,unnamed,unnamed,unnamed,unnamed,unnamed,unnamed,unnamed,unnamed,unnamed,unnamed,unnamed,unnamed,unnamed,unnamed,unnamed,unnamed,unnamed,unnamed,unnamed,unnamed,unnamed,unnamed,unnamed,unnamed,unnamed,unnamed,unnamed…	Slc6a6	Slc6a6
Ensembl Genes	1968	E2f7	111	0.0165023	1	1	10.2708	0.194727	2	85	0.00290276	0.0235294	1	1	1	unnamed,unnamed	unnamed,unnamed,unnamed,unnamed,unnamed,unnamed,unnamed,unnamed,unnamed,unnamed,unnamed,unnamed,unnamed,unnamed,unnamed,unnamed,unnamed,unnamed,unnamed,unnamed,unnamed,unnamed,unnamed,unnamed,unnamed,unnamed,unnamed,unnamed,unnamed,unnamed,unnamed,unnamed,unnamed,unnamed,unnamed,unnamed,unnamed,unnamed,unnamed,unnamed,unnamed,unnamed,unnamed,unnamed,unnamed,unnamed,unnamed,unnamed,unnamed,unnamed…	E2f7	E2f7
Ensembl Genes	316	Erbb4	114	0.0168699	1	1	10.1514	0.197018	2	86	0.00290276	0.0232558	1	1	1	unnamed,unnamed	unnamed,unnamed,unnamed,unnamed,unnamed,unnamed,unnamed,unnamed,unnamed,unnamed,unnamed,unnamed,unnamed,unnamed,unnamed,unnamed,unnamed,unnamed,unnamed,unnamed,unnamed,unnamed,unnamed,unnamed,unnamed,unnamed,unnamed,unnamed,unnamed,unnamed,unnamed,unnamed,unnamed,unnamed,unnamed,unnamed,unnamed,unnamed,unnamed,unnamed,unnamed,unnamed,unnamed,unnamed,unnamed,unnamed,unnamed,unnamed,unnamed,unnamed…	Erbb4	Erbb4
Ensembl Genes	4362	Serpina16	115	0.0181811	1	1	54.5637	0.0183272	1	8	0.00145138	0.125	1	1	1	unnamed	unnamed,unnamed,unnamed,unnamed,unnamed,unnamed,unnamed,unnamed	Serpina16	Serpina16
Ensembl Genes	5556	Il17rb	115	0.0181811	1	1	54.5637	0.0183272	1	8	0.00145138	0.125	1	1	1	unnamed	unnamed,unnamed,unnamed,unnamed,unnamed,unnamed,unnamed,unnamed	Il17rb	Il17rb
Ensembl Genes	326	Tmem169	115	0.0181811	1	1	54.5637	0.0183272	1	8	0.00145138	0.125	1	1	1	unnamed	unnamed,unnamed,unnamed,unnamed,unnamed,unnamed,unnamed,unnamed	Tmem169	Tmem169
Ensembl Genes	9341	Npas4	115	0.0181811	1	1	54.5637	0.0183272	1	8	0.00145138	0.125	1	1	1	unnamed	unnamed,unnamed,unnamed,unnamed,unnamed,unnamed,unnamed,unnamed	Npas4	Npas4
Ensembl Genes	2225	Selenom	115	0.0181811	1	1	54.5637	0.0183272	1	8	0.00145138	0.125	1	1	1	unnamed	unnamed,unnamed,unnamed,unnamed,unnamed,unnamed,unnamed,unnamed	Selenom	Selenom
Ensembl Genes	7283	Uts2b	115	0.0181811	1	1	54.5637	0.0183272	1	8	0.00145138	0.125	1	1	1	unnamed	unnamed,unnamed,unnamed,unnamed,unnamed,unnamed,unnamed,unnamed	Uts2b	Uts2b
Ensembl Genes	4185	Slc10a1	115	0.0181811	1	1	54.5637	0.0183272	1	8	0.00145138	0.125	1	1	1	unnamed	unnamed,unnamed,unnamed,unnamed,unnamed,unnamed,unnamed,unnamed	Slc10a1	Slc10a1
Ensembl Genes	14627	Ugt2b5	115	0.0181811	1	1	54.5637	0.0183272	1	8	0.00145138	0.125	1	1	1	unnamed	unnamed,unnamed,unnamed,unnamed,unnamed,unnamed,unnamed,unnamed	Ugt2b5	Ugt2b5
Ensembl Genes	14453	Zbtb49	115	0.0181811	1	1	54.5637	0.0183272	1	8	0.00145138	0.125	1	1	1	unnamed	unnamed,unnamed,unnamed,unnamed,unnamed,unnamed,unnamed,unnamed	Zbtb49	Zbtb49
Ensembl Genes	14670	Afp	115	0.0181811	1	1	54.5637	0.0183272	1	8	0.00145138	0.125	1	1	1	unnamed	unnamed,unnamed,unnamed,unnamed,unnamed,unnamed,unnamed,unnamed	Afp	Afp
Ensembl Genes	14671	Afm	115	0.0181811	1	1	54.5637	0.0183272	1	8	0.00145138	0.125	1	1	1	unnamed	unnamed,unnamed,unnamed,unnamed,unnamed,unnamed,unnamed,unnamed	Afm	Afm
Ensembl Genes	15161	Tbl2	115	0.0181811	1	1	54.5637	0.0183272	1	8	0.00145138	0.125	1	1	1	unnamed	unnamed,unnamed,unnamed,unnamed,unnamed,unnamed,unnamed,unnamed	Tbl2	Tbl2
Ensembl Genes	10112	Entpd8	115	0.0181811	1	1	54.5637	0.0183272	1	8	0.00145138	0.125	1	1	1	unnamed	unnamed,unnamed,unnamed,unnamed,unnamed,unnamed,unnamed,unnamed	Entpd8	Entpd8
Ensembl Genes	2098	Rdh16f2	115	0.0181811	1	1	54.5637	0.0183272	1	8	0.00145138	0.125	1	1	1	unnamed	unnamed,unnamed,unnamed,unnamed,unnamed,unnamed,unnamed,unnamed	Rdh16f2	Rdh16f2
Ensembl Genes	12479	Fam46c	129	0.0187596	1	1	9.59361	0.208472	2	91	0.00290276	0.021978	1	1	1	unnamed,unnamed	unnamed,unnamed,unnamed,unnamed,unnamed,unnamed,unnamed,unnamed,unnamed,unnamed,unnamed,unnamed,unnamed,unnamed,unnamed,unnamed,unnamed,unnamed,unnamed,unnamed,unnamed,unnamed,unnamed,unnamed,unnamed,unnamed,unnamed,unnamed,unnamed,unnamed,unnamed,unnamed,unnamed,unnamed,unnamed,unnamed,unnamed,unnamed,unnamed,unnamed,unnamed,unnamed,unnamed,unnamed,unnamed,unnamed,unnamed,unnamed,unnamed,unnamed…	Fam46c	Fam46c
Ensembl Genes	4517	Pitrm1	130	0.0191478	1	1	9.48934	0.210763	2	92	0.00290276	0.0217391	1	1	1	unnamed,unnamed	unnamed,unnamed,unnamed,unnamed,unnamed,unnamed,unnamed,unnamed,unnamed,unnamed,unnamed,unnamed,unnamed,unnamed,unnamed,unnamed,unnamed,unnamed,unnamed,unnamed,unnamed,unnamed,unnamed,unnamed,unnamed,unnamed,unnamed,unnamed,unnamed,unnamed,unnamed,unnamed,unnamed,unnamed,unnamed,unnamed,unnamed,unnamed,unnamed,unnamed,unnamed,unnamed,unnamed,unnamed,unnamed,unnamed,unnamed,unnamed,unnamed,unnamed…	Pitrm1	Pitrm1
Ensembl Genes	6029	Kif13b	131	0.0199342	1	1	9.28744	0.215345	2	94	0.00290276	0.0212766	1	1	1	unnamed,unnamed	unnamed,unnamed,unnamed,unnamed,unnamed,unnamed,unnamed,unnamed,unnamed,unnamed,unnamed,unnamed,unnamed,unnamed,unnamed,unnamed,unnamed,unnamed,unnamed,unnamed,unnamed,unnamed,unnamed,unnamed,unnamed,unnamed,unnamed,unnamed,unnamed,unnamed,unnamed,unnamed,unnamed,unnamed,unnamed,unnamed,unnamed,unnamed,unnamed,unnamed,unnamed,unnamed,unnamed,unnamed,unnamed,unnamed,unnamed,unnamed,unnamed,unnamed…	Kif13b	Kif13b
Ensembl Genes	13451	Bend5	131	0.0199342	1	1	9.28744	0.215345	2	94	0.00290276	0.0212766	1	1	1	unnamed,unnamed	unnamed,unnamed,unnamed,unnamed,unnamed,unnamed,unnamed,unnamed,unnamed,unnamed,unnamed,unnamed,unnamed,unnamed,unnamed,unnamed,unnamed,unnamed,unnamed,unnamed,unnamed,unnamed,unnamed,unnamed,unnamed,unnamed,unnamed,unnamed,unnamed,unnamed,unnamed,unnamed,unnamed,unnamed,unnamed,unnamed,unnamed,unnamed,unnamed,unnamed,unnamed,unnamed,unnamed,unnamed,unnamed,unnamed,unnamed,unnamed,unnamed,unnamed…	Bend5	Bend5
Ensembl Genes	9250	Ctdp1	133	0.0203324	1	1	9.18967	0.217636	2	95	0.00290276	0.0210526	1	1	1	unnamed,unnamed	unnamed,unnamed,unnamed,unnamed,unnamed,unnamed,unnamed,unnamed,unnamed,unnamed,unnamed,unnamed,unnamed,unnamed,unnamed,unnamed,unnamed,unnamed,unnamed,unnamed,unnamed,unnamed,unnamed,unnamed,unnamed,unnamed,unnamed,unnamed,unnamed,unnamed,unnamed,unnamed,unnamed,unnamed,unnamed,unnamed,unnamed,unnamed,unnamed,unnamed,unnamed,unnamed,unnamed,unnamed,unnamed,unnamed,unnamed,unnamed,unnamed,unnamed…	Ctdp1	Ctdp1
Ensembl Genes	4953	Hnrnpa0	134	0.0204304	1	1	48.501	0.0206181	1	9	0.00145138	0.111111	1	1	1	unnamed	unnamed,unnamed,unnamed,unnamed,unnamed,unnamed,unnamed,unnamed,unnamed	Hnrnpa0	Hnrnpa0
Ensembl Genes	8929	E230025N22Rik	134	0.0204304	1	1	48.501	0.0206181	1	9	0.00145138	0.111111	1	1	1	unnamed	unnamed,unnamed,unnamed,unnamed,unnamed,unnamed,unnamed,unnamed,unnamed	E230025N22Rik	E230025N22Rik
Ensembl Genes	18460	Pkp3	134	0.0204304	1	1	48.501	0.0206181	1	9	0.00145138	0.111111	1	1	1	unnamed	unnamed,unnamed,unnamed,unnamed,unnamed,unnamed,unnamed,unnamed,unnamed	Pkp3	Pkp3
Ensembl Genes	19312	Ces3a	134	0.0204304	1	1	48.501	0.0206181	1	9	0.00145138	0.111111	1	1	1	unnamed	unnamed,unnamed,unnamed,unnamed,unnamed,unnamed,unnamed,unnamed,unnamed	Ces3a	Ces3a
Ensembl Genes	14598	Paics	134	0.0204304	1	1	48.501	0.0206181	1	9	0.00145138	0.111111	1	1	1	unnamed	unnamed,unnamed,unnamed,unnamed,unnamed,unnamed,unnamed,unnamed,unnamed	Paics	Paics
Ensembl Genes	1784	Cactin	134	0.0204304	1	1	48.501	0.0206181	1	9	0.00145138	0.111111	1	1	1	unnamed	unnamed,unnamed,unnamed,unnamed,unnamed,unnamed,unnamed,unnamed,unnamed	Cactin	Cactin
Ensembl Genes	1783	Pip5k1c	134	0.0204304	1	1	48.501	0.0206181	1	9	0.00145138	0.111111	1	1	1	unnamed	unnamed,unnamed,unnamed,unnamed,unnamed,unnamed,unnamed,unnamed,unnamed	Pip5k1c	Pip5k1c
Ensembl Genes	12577	Ampd2	134	0.0204304	1	1	48.501	0.0206181	1	9	0.00145138	0.111111	1	1	1	unnamed	unnamed,unnamed,unnamed,unnamed,unnamed,unnamed,unnamed,unnamed,unnamed	Ampd2	Ampd2
Ensembl Genes	10970	Ccdc34	142	0.020734	1	1	9.09395	0.219926	2	96	0.00290276	0.0208333	1	1	1	unnamed,unnamed	unnamed,unnamed,unnamed,unnamed,unnamed,unnamed,unnamed,unnamed,unnamed,unnamed,unnamed,unnamed,unnamed,unnamed,unnamed,unnamed,unnamed,unnamed,unnamed,unnamed,unnamed,unnamed,unnamed,unnamed,unnamed,unnamed,unnamed,unnamed,unnamed,unnamed,unnamed,unnamed,unnamed,unnamed,unnamed,unnamed,unnamed,unnamed,unnamed,unnamed,unnamed,unnamed,unnamed,unnamed,unnamed,unnamed,unnamed,unnamed,unnamed,unnamed…	Ccdc34	Ccdc34
Ensembl Genes	7565	Atp5j	143	0.0211388	1	1	9.00019	0.222217	2	97	0.00290276	0.0206186	1	1	1	unnamed,unnamed	unnamed,unnamed,unnamed,unnamed,unnamed,unnamed,unnamed,unnamed,unnamed,unnamed,unnamed,unnamed,unnamed,unnamed,unnamed,unnamed,unnamed,unnamed,unnamed,unnamed,unnamed,unnamed,unnamed,unnamed,unnamed,unnamed,unnamed,unnamed,unnamed,unnamed,unnamed,unnamed,unnamed,unnamed,unnamed,unnamed,unnamed,unnamed,unnamed,unnamed,unnamed,unnamed,unnamed,unnamed,unnamed,unnamed,unnamed,unnamed,unnamed,unnamed…	Atp5j	Atp5j
Ensembl Genes	9251	Nfatc1	144	0.0219584	1	1	8.81837	0.226799	2	99	0.00290276	0.020202	1	1	1	unnamed,unnamed	unnamed,unnamed,unnamed,unnamed,unnamed,unnamed,unnamed,unnamed,unnamed,unnamed,unnamed,unnamed,unnamed,unnamed,unnamed,unnamed,unnamed,unnamed,unnamed,unnamed,unnamed,unnamed,unnamed,unnamed,unnamed,unnamed,unnamed,unnamed,unnamed,unnamed,unnamed,unnamed,unnamed,unnamed,unnamed,unnamed,unnamed,unnamed,unnamed,unnamed,unnamed,unnamed,unnamed,unnamed,unnamed,unnamed,unnamed,unnamed,unnamed,unnamed…	Nfatc1	Nfatc1
Ensembl Genes	12862	2610301B20Rik	144	0.0219584	1	1	8.81837	0.226799	2	99	0.00290276	0.020202	1	1	1	unnamed,unnamed	unnamed,unnamed,unnamed,unnamed,unnamed,unnamed,unnamed,unnamed,unnamed,unnamed,unnamed,unnamed,unnamed,unnamed,unnamed,unnamed,unnamed,unnamed,unnamed,unnamed,unnamed,unnamed,unnamed,unnamed,unnamed,unnamed,unnamed,unnamed,unnamed,unnamed,unnamed,unnamed,unnamed,unnamed,unnamed,unnamed,unnamed,unnamed,unnamed,unnamed,unnamed,unnamed,unnamed,unnamed,unnamed,unnamed,unnamed,unnamed,unnamed,unnamed…	2610301B20Rik	2610301B20Rik
Ensembl Genes	7657	Cbr1	146	0.0226746	1	1	43.6509	0.022909	1	10	0.00145138	0.1	1	1	1	unnamed	unnamed,unnamed,unnamed,unnamed,unnamed,unnamed,unnamed,unnamed,unnamed,unnamed	Cbr1	Cbr1
Ensembl Genes	510	Prlh	146	0.0226746	1	1	43.6509	0.022909	1	10	0.00145138	0.1	1	1	1	unnamed	unnamed,unnamed,unnamed,unnamed,unnamed,unnamed,unnamed,unnamed,unnamed,unnamed	Prlh	Prlh
Ensembl Genes	8049	Def6	146	0.0226746	1	1	43.6509	0.022909	1	10	0.00145138	0.1	1	1	1	unnamed	unnamed,unnamed,unnamed,unnamed,unnamed,unnamed,unnamed,unnamed,unnamed,unnamed	Def6	Def6
Ensembl Genes	9124	Cdx1	146	0.0226746	1	1	43.6509	0.022909	1	10	0.00145138	0.1	1	1	1	unnamed	unnamed,unnamed,unnamed,unnamed,unnamed,unnamed,unnamed,unnamed,unnamed,unnamed	Cdx1	Cdx1
Ensembl Genes	9246	Gm16286	146	0.0226746	1	1	43.6509	0.022909	1	10	0.00145138	0.1	1	1	1	unnamed	unnamed,unnamed,unnamed,unnamed,unnamed,unnamed,unnamed,unnamed,unnamed,unnamed	Gm16286	Gm16286
Ensembl Genes	9244	Rbfa	146	0.0226746	1	1	43.6509	0.022909	1	10	0.00145138	0.1	1	1	1	unnamed	unnamed,unnamed,unnamed,unnamed,unnamed,unnamed,unnamed,unnamed,unnamed,unnamed	Rbfa	Rbfa
Ensembl Genes	3586	Kcnh6	146	0.0226746	1	1	43.6509	0.022909	1	10	0.00145138	0.1	1	1	1	unnamed	unnamed,unnamed,unnamed,unnamed,unnamed,unnamed,unnamed,unnamed,unnamed,unnamed	Kcnh6	Kcnh6
Ensembl Genes	18281	Sephs2	146	0.0226746	1	1	43.6509	0.022909	1	10	0.00145138	0.1	1	1	1	unnamed	unnamed,unnamed,unnamed,unnamed,unnamed,unnamed,unnamed,unnamed,unnamed,unnamed	Sephs2	Sephs2
Ensembl Genes	20176	Scamp2	146	0.0226746	1	1	43.6509	0.022909	1	10	0.00145138	0.1	1	1	1	unnamed	unnamed,unnamed,unnamed,unnamed,unnamed,unnamed,unnamed,unnamed,unnamed,unnamed	Scamp2	Scamp2
Ensembl Genes	1014	Kcnj10	146	0.0226746	1	1	43.6509	0.022909	1	10	0.00145138	0.1	1	1	1	unnamed	unnamed,unnamed,unnamed,unnamed,unnamed,unnamed,unnamed,unnamed,unnamed,unnamed	Kcnj10	Kcnj10
Ensembl Genes	13489	6430628N08Rik	146	0.0226746	1	1	43.6509	0.022909	1	10	0.00145138	0.1	1	1	1	unnamed	unnamed,unnamed,unnamed,unnamed,unnamed,unnamed,unnamed,unnamed,unnamed,unnamed	6430628N08Rik	6430628N08Rik
Ensembl Genes	13484	Tex38	146	0.0226746	1	1	43.6509	0.022909	1	10	0.00145138	0.1	1	1	1	unnamed	unnamed,unnamed,unnamed,unnamed,unnamed,unnamed,unnamed,unnamed,unnamed,unnamed	Tex38	Tex38
Ensembl Genes	19313	Ces3b	146	0.0226746	1	1	43.6509	0.022909	1	10	0.00145138	0.1	1	1	1	unnamed	unnamed,unnamed,unnamed,unnamed,unnamed,unnamed,unnamed,unnamed,unnamed,unnamed	Ces3b	Ces3b
Ensembl Genes	17179	Sdhaf1	146	0.0226746	1	1	43.6509	0.022909	1	10	0.00145138	0.1	1	1	1	unnamed	unnamed,unnamed,unnamed,unnamed,unnamed,unnamed,unnamed,unnamed,unnamed,unnamed	Sdhaf1	Sdhaf1
Ensembl Genes	14397	Letm1	146	0.0226746	1	1	43.6509	0.022909	1	10	0.00145138	0.1	1	1	1	unnamed	unnamed,unnamed,unnamed,unnamed,unnamed,unnamed,unnamed,unnamed,unnamed,unnamed	Letm1	Letm1
Ensembl Genes	5987	Spata13	161	0.0244943	1	1	8.31447	0.240545	2	105	0.00290276	0.0190476	1	1	1	unnamed,unnamed	unnamed,unnamed,unnamed,unnamed,unnamed,unnamed,unnamed,unnamed,unnamed,unnamed,unnamed,unnamed,unnamed,unnamed,unnamed,unnamed,unnamed,unnamed,unnamed,unnamed,unnamed,unnamed,unnamed,unnamed,unnamed,unnamed,unnamed,unnamed,unnamed,unnamed,unnamed,unnamed,unnamed,unnamed,unnamed,unnamed,unnamed,unnamed,unnamed,unnamed,unnamed,unnamed,unnamed,unnamed,unnamed,unnamed,unnamed,unnamed,unnamed,unnamed…	Spata13	Spata13
Ensembl Genes	15956	Noto	162	0.0249136	1	1	39.6827	0.0251999	1	11	0.00145138	0.0909091	1	1	1	unnamed	unnamed,unnamed,unnamed,unnamed,unnamed,unnamed,unnamed,unnamed,unnamed,unnamed,unnamed	Noto	Noto
Ensembl Genes	20949	Rp2	162	0.0249136	1	1	39.6827	0.0251999	1	11	0.00145138	0.0909091	1	1	1	unnamed	unnamed,unnamed,unnamed,unnamed,unnamed,unnamed,unnamed,unnamed,unnamed,unnamed,unnamed	Rp2	Rp2
Ensembl Genes	2708	Shmt1	162	0.0249136	1	1	39.6827	0.0251999	1	11	0.00145138	0.0909091	1	1	1	unnamed	unnamed,unnamed,unnamed,unnamed,unnamed,unnamed,unnamed,unnamed,unnamed,unnamed,unnamed	Shmt1	Shmt1
Ensembl Genes	2876	Pelp1	162	0.0249136	1	1	39.6827	0.0251999	1	11	0.00145138	0.0909091	1	1	1	unnamed	unnamed,unnamed,unnamed,unnamed,unnamed,unnamed,unnamed,unnamed,unnamed,unnamed,unnamed	Pelp1	Pelp1
Ensembl Genes	16626	Zfp444	162	0.0249136	1	1	39.6827	0.0251999	1	11	0.00145138	0.0909091	1	1	1	unnamed	unnamed,unnamed,unnamed,unnamed,unnamed,unnamed,unnamed,unnamed,unnamed,unnamed,unnamed	Zfp444	Zfp444
Ensembl Genes	12099	Serpini2	162	0.0249136	1	1	39.6827	0.0251999	1	11	0.00145138	0.0909091	1	1	1	unnamed	unnamed,unnamed,unnamed,unnamed,unnamed,unnamed,unnamed,unnamed,unnamed,unnamed,unnamed	Serpini2	Serpini2
Ensembl Genes	13453	Slc5a9	162	0.0249136	1	1	39.6827	0.0251999	1	11	0.00145138	0.0909091	1	1	1	unnamed	unnamed,unnamed,unnamed,unnamed,unnamed,unnamed,unnamed,unnamed,unnamed,unnamed,unnamed	Slc5a9	Slc5a9
Ensembl Genes	14799	Gbp6	162	0.0249136	1	1	39.6827	0.0251999	1	11	0.00145138	0.0909091	1	1	1	unnamed	unnamed,unnamed,unnamed,unnamed,unnamed,unnamed,unnamed,unnamed,unnamed,unnamed,unnamed	Gbp6	Gbp6
Ensembl Genes	14629	Ugt2a3	162	0.0249136	1	1	39.6827	0.0251999	1	11	0.00145138	0.0909091	1	1	1	unnamed	unnamed,unnamed,unnamed,unnamed,unnamed,unnamed,unnamed,unnamed,unnamed,unnamed,unnamed	Ugt2a3	Ugt2a3
Ensembl Genes	15848	Gadd45a	171	0.025365	1	1	8.15906	0.245126	2	107	0.00290276	0.0186916	1	1	1	unnamed,unnamed	unnamed,unnamed,unnamed,unnamed,unnamed,unnamed,unnamed,unnamed,unnamed,unnamed,unnamed,unnamed,unnamed,unnamed,unnamed,unnamed,unnamed,unnamed,unnamed,unnamed,unnamed,unnamed,unnamed,unnamed,unnamed,unnamed,unnamed,unnamed,unnamed,unnamed,unnamed,unnamed,unnamed,unnamed,unnamed,unnamed,unnamed,unnamed,unnamed,unnamed,unnamed,unnamed,unnamed,unnamed,unnamed,unnamed,unnamed,unnamed,unnamed,unnamed…	Gadd45a	Gadd45a
Ensembl Genes	18824	Prag1	172	0.025805	1	1	8.08351	0.247417	2	108	0.00290276	0.0185185	1	1	1	unnamed,unnamed	unnamed,unnamed,unnamed,unnamed,unnamed,unnamed,unnamed,unnamed,unnamed,unnamed,unnamed,unnamed,unnamed,unnamed,unnamed,unnamed,unnamed,unnamed,unnamed,unnamed,unnamed,unnamed,unnamed,unnamed,unnamed,unnamed,unnamed,unnamed,unnamed,unnamed,unnamed,unnamed,unnamed,unnamed,unnamed,unnamed,unnamed,unnamed,unnamed,unnamed,unnamed,unnamed,unnamed,unnamed,unnamed,unnamed,unnamed,unnamed,unnamed,unnamed…	Prag1	Prag1
Ensembl Genes	3294	Hoxb3	173	0.0271475	1	1	36.3758	0.0274908	1	12	0.00145138	0.0833333	1	1	1	unnamed	unnamed,unnamed,unnamed,unnamed,unnamed,unnamed,unnamed,unnamed,unnamed,unnamed,unnamed,unnamed	Hoxb3	Hoxb3
Ensembl Genes	6292	Rxfp3	173	0.0271475	1	1	36.3758	0.0274908	1	12	0.00145138	0.0833333	1	1	1	unnamed	unnamed,unnamed,unnamed,unnamed,unnamed,unnamed,unnamed,unnamed,unnamed,unnamed,unnamed,unnamed	Rxfp3	Rxfp3
Ensembl Genes	19514	Il17c	173	0.0271475	1	1	36.3758	0.0274908	1	12	0.00145138	0.0833333	1	1	1	unnamed	unnamed,unnamed,unnamed,unnamed,unnamed,unnamed,unnamed,unnamed,unnamed,unnamed,unnamed,unnamed	Il17c	Il17c
Ensembl Genes	8885	Wnt8a	173	0.0271475	1	1	36.3758	0.0274908	1	12	0.00145138	0.0833333	1	1	1	unnamed	unnamed,unnamed,unnamed,unnamed,unnamed,unnamed,unnamed,unnamed,unnamed,unnamed,unnamed,unnamed	Wnt8a	Wnt8a
Ensembl Genes	19302	Cdh16	173	0.0271475	1	1	36.3758	0.0274908	1	12	0.00145138	0.0833333	1	1	1	unnamed	unnamed,unnamed,unnamed,unnamed,unnamed,unnamed,unnamed,unnamed,unnamed,unnamed,unnamed,unnamed	Cdh16	Cdh16
Ensembl Genes	7659	Cbr3	173	0.0271475	1	1	36.3758	0.0274908	1	12	0.00145138	0.0833333	1	1	1	unnamed	unnamed,unnamed,unnamed,unnamed,unnamed,unnamed,unnamed,unnamed,unnamed,unnamed,unnamed,unnamed	Cbr3	Cbr3
Ensembl Genes	6892	Prph	173	0.0271475	1	1	36.3758	0.0274908	1	12	0.00145138	0.0833333	1	1	1	unnamed	unnamed,unnamed,unnamed,unnamed,unnamed,unnamed,unnamed,unnamed,unnamed,unnamed,unnamed,unnamed	Prph	Prph
Ensembl Genes	2875	Alox15	173	0.0271475	1	1	36.3758	0.0274908	1	12	0.00145138	0.0833333	1	1	1	unnamed	unnamed,unnamed,unnamed,unnamed,unnamed,unnamed,unnamed,unnamed,unnamed,unnamed,unnamed,unnamed	Alox15	Alox15
Ensembl Genes	13208	Kif12	173	0.0271475	1	1	36.3758	0.0274908	1	12	0.00145138	0.0833333	1	1	1	unnamed	unnamed,unnamed,unnamed,unnamed,unnamed,unnamed,unnamed,unnamed,unnamed,unnamed,unnamed,unnamed	Kif12	Kif12
Ensembl Genes	16839	Vasp	173	0.0271475	1	1	36.3758	0.0274908	1	12	0.00145138	0.0833333	1	1	1	unnamed	unnamed,unnamed,unnamed,unnamed,unnamed,unnamed,unnamed,unnamed,unnamed,unnamed,unnamed,unnamed	Vasp	Vasp
Ensembl Genes	14180	Gtpbp10	173	0.0271475	1	1	36.3758	0.0274908	1	12	0.00145138	0.0833333	1	1	1	unnamed	unnamed,unnamed,unnamed,unnamed,unnamed,unnamed,unnamed,unnamed,unnamed,unnamed,unnamed,unnamed	Gtpbp10	Gtpbp10
Ensembl Genes	14637	Csn1s1	173	0.0271475	1	1	36.3758	0.0274908	1	12	0.00145138	0.0833333	1	1	1	unnamed	unnamed,unnamed,unnamed,unnamed,unnamed,unnamed,unnamed,unnamed,unnamed,unnamed,unnamed,unnamed	Csn1s1	Csn1s1
Ensembl Genes	11185	Ncaph	173	0.0271475	1	1	36.3758	0.0274908	1	12	0.00145138	0.0833333	1	1	1	unnamed	unnamed,unnamed,unnamed,unnamed,unnamed,unnamed,unnamed,unnamed,unnamed,unnamed,unnamed,unnamed	Ncaph	Ncaph
Ensembl Genes	16183	8430408G22Rik	173	0.0271475	1	1	36.3758	0.0274908	1	12	0.00145138	0.0833333	1	1	1	unnamed	unnamed,unnamed,unnamed,unnamed,unnamed,unnamed,unnamed,unnamed,unnamed,unnamed,unnamed,unnamed	8430408G22Rik	8430408G22Rik
Ensembl Genes	15584	Tmem213	173	0.0271475	1	1	36.3758	0.0274908	1	12	0.00145138	0.0833333	1	1	1	unnamed	unnamed,unnamed,unnamed,unnamed,unnamed,unnamed,unnamed,unnamed,unnamed,unnamed,unnamed,unnamed	Tmem213	Tmem213
Ensembl Genes	15557	Lrguk	188	0.0275959	1	1	7.79481	0.256581	2	112	0.00290276	0.0178571	1	1	1	unnamed,unnamed	unnamed,unnamed,unnamed,unnamed,unnamed,unnamed,unnamed,unnamed,unnamed,unnamed,unnamed,unnamed,unnamed,unnamed,unnamed,unnamed,unnamed,unnamed,unnamed,unnamed,unnamed,unnamed,unnamed,unnamed,unnamed,unnamed,unnamed,unnamed,unnamed,unnamed,unnamed,unnamed,unnamed,unnamed,unnamed,unnamed,unnamed,unnamed,unnamed,unnamed,unnamed,unnamed,unnamed,unnamed,unnamed,unnamed,unnamed,unnamed,unnamed,unnamed…	Lrguk	Lrguk
Ensembl Genes	18917	Sh3rf1	189	0.0280512	1	1	7.72583	0.258872	2	113	0.00290276	0.0176991	1	1	1	unnamed,unnamed	unnamed,unnamed,unnamed,unnamed,unnamed,unnamed,unnamed,unnamed,unnamed,unnamed,unnamed,unnamed,unnamed,unnamed,unnamed,unnamed,unnamed,unnamed,unnamed,unnamed,unnamed,unnamed,unnamed,unnamed,unnamed,unnamed,unnamed,unnamed,unnamed,unnamed,unnamed,unnamed,unnamed,unnamed,unnamed,unnamed,unnamed,unnamed,unnamed,unnamed,unnamed,unnamed,unnamed,unnamed,unnamed,unnamed,unnamed,unnamed,unnamed,unnamed…	Sh3rf1	Sh3rf1
Ensembl Genes	11898	Ghsr	189	0.0280512	1	1	7.72583	0.258872	2	113	0.00290276	0.0176991	1	1	1	unnamed,unnamed	unnamed,unnamed,unnamed,unnamed,unnamed,unnamed,unnamed,unnamed,unnamed,unnamed,unnamed,unnamed,unnamed,unnamed,unnamed,unnamed,unnamed,unnamed,unnamed,unnamed,unnamed,unnamed,unnamed,unnamed,unnamed,unnamed,unnamed,unnamed,unnamed,unnamed,unnamed,unnamed,unnamed,unnamed,unnamed,unnamed,unnamed,unnamed,unnamed,unnamed,unnamed,unnamed,unnamed,unnamed,unnamed,unnamed,unnamed,unnamed,unnamed,unnamed…	Ghsr	Ghsr
Ensembl Genes	3452	Acly	191	0.0293763	1	1	33.5776	0.0297817	1	13	0.00145138	0.0769231	1	1	1	unnamed	unnamed,unnamed,unnamed,unnamed,unnamed,unnamed,unnamed,unnamed,unnamed,unnamed,unnamed,unnamed,unnamed	Acly	Acly
Ensembl Genes	325	Pecr	191	0.0293763	1	1	33.5776	0.0297817	1	13	0.00145138	0.0769231	1	1	1	unnamed	unnamed,unnamed,unnamed,unnamed,unnamed,unnamed,unnamed,unnamed,unnamed,unnamed,unnamed,unnamed,unnamed	Pecr	Pecr
Ensembl Genes	21736	Tmem27	191	0.0293763	1	1	33.5776	0.0297817	1	13	0.00145138	0.0769231	1	1	1	unnamed	unnamed,unnamed,unnamed,unnamed,unnamed,unnamed,unnamed,unnamed,unnamed,unnamed,unnamed,unnamed,unnamed	Tmem27	Tmem27
Ensembl Genes	4221	Fam161b	191	0.0293763	1	1	33.5776	0.0297817	1	13	0.00145138	0.0769231	1	1	1	unnamed	unnamed,unnamed,unnamed,unnamed,unnamed,unnamed,unnamed,unnamed,unnamed,unnamed,unnamed,unnamed,unnamed	Fam161b	Fam161b
Ensembl Genes	2097	Rdh19	191	0.0293763	1	1	33.5776	0.0297817	1	13	0.00145138	0.0769231	1	1	1	unnamed	unnamed,unnamed,unnamed,unnamed,unnamed,unnamed,unnamed,unnamed,unnamed,unnamed,unnamed,unnamed,unnamed	Rdh19	Rdh19
Ensembl Genes	6291	Slc45a2	191	0.0293763	1	1	33.5776	0.0297817	1	13	0.00145138	0.0769231	1	1	1	unnamed	unnamed,unnamed,unnamed,unnamed,unnamed,unnamed,unnamed,unnamed,unnamed,unnamed,unnamed,unnamed,unnamed	Slc45a2	Slc45a2
Ensembl Genes	4223	Entpd5	191	0.0293763	1	1	33.5776	0.0297817	1	13	0.00145138	0.0769231	1	1	1	unnamed	unnamed,unnamed,unnamed,unnamed,unnamed,unnamed,unnamed,unnamed,unnamed,unnamed,unnamed,unnamed,unnamed	Entpd5	Entpd5
Ensembl Genes	8048	Zfp523	191	0.0293763	1	1	33.5776	0.0297817	1	13	0.00145138	0.0769231	1	1	1	unnamed	unnamed,unnamed,unnamed,unnamed,unnamed,unnamed,unnamed,unnamed,unnamed,unnamed,unnamed,unnamed,unnamed	Zfp523	Zfp523
Ensembl Genes	1895	Snrpf	191	0.0293763	1	1	33.5776	0.0297817	1	13	0.00145138	0.0769231	1	1	1	unnamed	unnamed,unnamed,unnamed,unnamed,unnamed,unnamed,unnamed,unnamed,unnamed,unnamed,unnamed,unnamed,unnamed	Snrpf	Snrpf
Ensembl Genes	12100	Wdr49	191	0.0293763	1	1	33.5776	0.0297817	1	13	0.00145138	0.0769231	1	1	1	unnamed	unnamed,unnamed,unnamed,unnamed,unnamed,unnamed,unnamed,unnamed,unnamed,unnamed,unnamed,unnamed,unnamed	Wdr49	Wdr49
Ensembl Genes	1191	Lamb3	191	0.0293763	1	1	33.5776	0.0297817	1	13	0.00145138	0.0769231	1	1	1	unnamed	unnamed,unnamed,unnamed,unnamed,unnamed,unnamed,unnamed,unnamed,unnamed,unnamed,unnamed,unnamed,unnamed	Lamb3	Lamb3
Ensembl Genes	20950	Jade3	191	0.0293763	1	1	33.5776	0.0297817	1	13	0.00145138	0.0769231	1	1	1	unnamed	unnamed,unnamed,unnamed,unnamed,unnamed,unnamed,unnamed,unnamed,unnamed,unnamed,unnamed,unnamed,unnamed	Jade3	Jade3
Ensembl Genes	13075	Stra6l	191	0.0293763	1	1	33.5776	0.0297817	1	13	0.00145138	0.0769231	1	1	1	unnamed	unnamed,unnamed,unnamed,unnamed,unnamed,unnamed,unnamed,unnamed,unnamed,unnamed,unnamed,unnamed,unnamed	Stra6l	Stra6l
Ensembl Genes	19119	Scoc	191	0.0293763	1	1	33.5776	0.0297817	1	13	0.00145138	0.0769231	1	1	1	unnamed	unnamed,unnamed,unnamed,unnamed,unnamed,unnamed,unnamed,unnamed,unnamed,unnamed,unnamed,unnamed,unnamed	Scoc	Scoc
Ensembl Genes	19730	Mrpl4	191	0.0293763	1	1	33.5776	0.0297817	1	13	0.00145138	0.0769231	1	1	1	unnamed	unnamed,unnamed,unnamed,unnamed,unnamed,unnamed,unnamed,unnamed,unnamed,unnamed,unnamed,unnamed,unnamed	Mrpl4	Mrpl4
Ensembl Genes	19265	Drc7	191	0.0293763	1	1	33.5776	0.0297817	1	13	0.00145138	0.0769231	1	1	1	unnamed	unnamed,unnamed,unnamed,unnamed,unnamed,unnamed,unnamed,unnamed,unnamed,unnamed,unnamed,unnamed,unnamed	Drc7	Drc7
Ensembl Genes	4708	Nrsn1	207	0.0294353	1	1	7.52602	0.265744	2	116	0.00290276	0.0172414	1	1	1	unnamed,unnamed	unnamed,unnamed,unnamed,unnamed,unnamed,unnamed,unnamed,unnamed,unnamed,unnamed,unnamed,unnamed,unnamed,unnamed,unnamed,unnamed,unnamed,unnamed,unnamed,unnamed,unnamed,unnamed,unnamed,unnamed,unnamed,unnamed,unnamed,unnamed,unnamed,unnamed,unnamed,unnamed,unnamed,unnamed,unnamed,unnamed,unnamed,unnamed,unnamed,unnamed,unnamed,unnamed,unnamed,unnamed,unnamed,unnamed,unnamed,unnamed,unnamed,unnamed…	Nrsn1	Nrsn1
Ensembl Genes	2029	Grip1	207	0.0294353	1	1	7.52602	0.265744	2	116	0.00290276	0.0172414	1	1	1	unnamed,unnamed	unnamed,unnamed,unnamed,unnamed,unnamed,unnamed,unnamed,unnamed,unnamed,unnamed,unnamed,unnamed,unnamed,unnamed,unnamed,unnamed,unnamed,unnamed,unnamed,unnamed,unnamed,unnamed,unnamed,unnamed,unnamed,unnamed,unnamed,unnamed,unnamed,unnamed,unnamed,unnamed,unnamed,unnamed,unnamed,unnamed,unnamed,unnamed,unnamed,unnamed,unnamed,unnamed,unnamed,unnamed,unnamed,unnamed,unnamed,unnamed,unnamed,unnamed…	Grip1	Grip1
Ensembl Genes	16461	Eps8	209	0.0299026	1	1	7.4617	0.268035	2	117	0.00290276	0.017094	1	1	1	unnamed,unnamed	unnamed,unnamed,unnamed,unnamed,unnamed,unnamed,unnamed,unnamed,unnamed,unnamed,unnamed,unnamed,unnamed,unnamed,unnamed,unnamed,unnamed,unnamed,unnamed,unnamed,unnamed,unnamed,unnamed,unnamed,unnamed,unnamed,unnamed,unnamed,unnamed,unnamed,unnamed,unnamed,unnamed,unnamed,unnamed,unnamed,unnamed,unnamed,unnamed,unnamed,unnamed,unnamed,unnamed,unnamed,unnamed,unnamed,unnamed,unnamed,unnamed,unnamed…	Eps8	Eps8
Ensembl Genes	16460	Ptpro	209	0.0299026	1	1	7.4617	0.268035	2	117	0.00290276	0.017094	1	1	1	unnamed,unnamed	unnamed,unnamed,unnamed,unnamed,unnamed,unnamed,unnamed,unnamed,unnamed,unnamed,unnamed,unnamed,unnamed,unnamed,unnamed,unnamed,unnamed,unnamed,unnamed,unnamed,unnamed,unnamed,unnamed,unnamed,unnamed,unnamed,unnamed,unnamed,unnamed,unnamed,unnamed,unnamed,unnamed,unnamed,unnamed,unnamed,unnamed,unnamed,unnamed,unnamed,unnamed,unnamed,unnamed,unnamed,unnamed,unnamed,unnamed,unnamed,unnamed,unnamed…	Ptpro	Ptpro
Ensembl Genes	8721	Prkce	211	0.0308461	1	1	7.33629	0.272617	2	119	0.00290276	0.0168067	1	1	1	unnamed,unnamed	unnamed,unnamed,unnamed,unnamed,unnamed,unnamed,unnamed,unnamed,unnamed,unnamed,unnamed,unnamed,unnamed,unnamed,unnamed,unnamed,unnamed,unnamed,unnamed,unnamed,unnamed,unnamed,unnamed,unnamed,unnamed,unnamed,unnamed,unnamed,unnamed,unnamed,unnamed,unnamed,unnamed,unnamed,unnamed,unnamed,unnamed,unnamed,unnamed,unnamed,unnamed,unnamed,unnamed,unnamed,unnamed,unnamed,unnamed,unnamed,unnamed,unnamed…	Prkce	Prkce
Ensembl Genes	233	Hsfy2	211	0.0308461	1	1	7.33629	0.272617	2	119	0.00290276	0.0168067	1	1	1	unnamed,unnamed	unnamed,unnamed,unnamed,unnamed,unnamed,unnamed,unnamed,unnamed,unnamed,unnamed,unnamed,unnamed,unnamed,unnamed,unnamed,unnamed,unnamed,unnamed,unnamed,unnamed,unnamed,unnamed,unnamed,unnamed,unnamed,unnamed,unnamed,unnamed,unnamed,unnamed,unnamed,unnamed,unnamed,unnamed,unnamed,unnamed,unnamed,unnamed,unnamed,unnamed,unnamed,unnamed,unnamed,unnamed,unnamed,unnamed,unnamed,unnamed,unnamed,unnamed…	Hsfy2	Hsfy2
Ensembl Genes	2096	Rdh16	213	0.0316	1	1	31.1792	0.0320726	1	14	0.00145138	0.0714286	1	1	1	unnamed	unnamed,unnamed,unnamed,unnamed,unnamed,unnamed,unnamed,unnamed,unnamed,unnamed,unnamed,unnamed,unnamed,unnamed	Rdh16	Rdh16
Ensembl Genes	19043	Colgalt1	213	0.0316	1	1	31.1792	0.0320726	1	14	0.00145138	0.0714286	1	1	1	unnamed	unnamed,unnamed,unnamed,unnamed,unnamed,unnamed,unnamed,unnamed,unnamed,unnamed,unnamed,unnamed,unnamed,unnamed	Colgalt1	Colgalt1
Ensembl Genes	3451	Klhl11	213	0.0316	1	1	31.1792	0.0320726	1	14	0.00145138	0.0714286	1	1	1	unnamed	unnamed,unnamed,unnamed,unnamed,unnamed,unnamed,unnamed,unnamed,unnamed,unnamed,unnamed,unnamed,unnamed,unnamed	Klhl11	Klhl11
Ensembl Genes	19571	Sprtn	213	0.0316	1	1	31.1792	0.0320726	1	14	0.00145138	0.0714286	1	1	1	unnamed	unnamed,unnamed,unnamed,unnamed,unnamed,unnamed,unnamed,unnamed,unnamed,unnamed,unnamed,unnamed,unnamed,unnamed	Sprtn	Sprtn
Ensembl Genes	4745	A530084C06Rik	213	0.0316	1	1	31.1792	0.0320726	1	14	0.00145138	0.0714286	1	1	1	unnamed	unnamed,unnamed,unnamed,unnamed,unnamed,unnamed,unnamed,unnamed,unnamed,unnamed,unnamed,unnamed,unnamed,unnamed	A530084C06Rik	A530084C06Rik
Ensembl Genes	18103	Zfp143	213	0.0316	1	1	31.1792	0.0320726	1	14	0.00145138	0.0714286	1	1	1	unnamed	unnamed,unnamed,unnamed,unnamed,unnamed,unnamed,unnamed,unnamed,unnamed,unnamed,unnamed,unnamed,unnamed,unnamed	Zfp143	Zfp143
Ensembl Genes	8589	C3	213	0.0316	1	1	31.1792	0.0320726	1	14	0.00145138	0.0714286	1	1	1	unnamed	unnamed,unnamed,unnamed,unnamed,unnamed,unnamed,unnamed,unnamed,unnamed,unnamed,unnamed,unnamed,unnamed,unnamed	C3	C3
Ensembl Genes	4363	Serpina1f	213	0.0316	1	1	31.1792	0.0320726	1	14	0.00145138	0.0714286	1	1	1	unnamed	unnamed,unnamed,unnamed,unnamed,unnamed,unnamed,unnamed,unnamed,unnamed,unnamed,unnamed,unnamed,unnamed,unnamed	Serpina1f	Serpina1f
Ensembl Genes	3702	Llgl2	213	0.0316	1	1	31.1792	0.0320726	1	14	0.00145138	0.0714286	1	1	1	unnamed	unnamed,unnamed,unnamed,unnamed,unnamed,unnamed,unnamed,unnamed,unnamed,unnamed,unnamed,unnamed,unnamed,unnamed	Llgl2	Llgl2
Ensembl Genes	17181	Lrfn3	213	0.0316	1	1	31.1792	0.0320726	1	14	0.00145138	0.0714286	1	1	1	unnamed	unnamed,unnamed,unnamed,unnamed,unnamed,unnamed,unnamed,unnamed,unnamed,unnamed,unnamed,unnamed,unnamed,unnamed	Lrfn3	Lrfn3
Ensembl Genes	12816	Acadm	213	0.0316	1	1	31.1792	0.0320726	1	14	0.00145138	0.0714286	1	1	1	unnamed	unnamed,unnamed,unnamed,unnamed,unnamed,unnamed,unnamed,unnamed,unnamed,unnamed,unnamed,unnamed,unnamed,unnamed	Acadm	Acadm
Ensembl Genes	12576	Gstm4	213	0.0316	1	1	31.1792	0.0320726	1	14	0.00145138	0.0714286	1	1	1	unnamed	unnamed,unnamed,unnamed,unnamed,unnamed,unnamed,unnamed,unnamed,unnamed,unnamed,unnamed,unnamed,unnamed,unnamed	Gstm4	Gstm4
Ensembl Genes	12212	Pklr	213	0.0316	1	1	31.1792	0.0320726	1	14	0.00145138	0.0714286	1	1	1	unnamed	unnamed,unnamed,unnamed,unnamed,unnamed,unnamed,unnamed,unnamed,unnamed,unnamed,unnamed,unnamed,unnamed,unnamed	Pklr	Pklr
Ensembl Genes	11539	Bpi	213	0.0316	1	1	31.1792	0.0320726	1	14	0.00145138	0.0714286	1	1	1	unnamed	unnamed,unnamed,unnamed,unnamed,unnamed,unnamed,unnamed,unnamed,unnamed,unnamed,unnamed,unnamed,unnamed,unnamed	Bpi	Bpi
Ensembl Genes	13201	Hdhd3	213	0.0316	1	1	31.1792	0.0320726	1	14	0.00145138	0.0714286	1	1	1	unnamed	unnamed,unnamed,unnamed,unnamed,unnamed,unnamed,unnamed,unnamed,unnamed,unnamed,unnamed,unnamed,unnamed,unnamed	Hdhd3	Hdhd3
Ensembl Genes	1245	Sf3b5	213	0.0316	1	1	31.1792	0.0320726	1	14	0.00145138	0.0714286	1	1	1	unnamed	unnamed,unnamed,unnamed,unnamed,unnamed,unnamed,unnamed,unnamed,unnamed,unnamed,unnamed,unnamed,unnamed,unnamed	Sf3b5	Sf3b5
Ensembl Genes	15990	Gfpt1	213	0.0316	1	1	31.1792	0.0320726	1	14	0.00145138	0.0714286	1	1	1	unnamed	unnamed,unnamed,unnamed,unnamed,unnamed,unnamed,unnamed,unnamed,unnamed,unnamed,unnamed,unnamed,unnamed,unnamed	Gfpt1	Gfpt1
Ensembl Genes	14179	Cldn12	213	0.0316	1	1	31.1792	0.0320726	1	14	0.00145138	0.0714286	1	1	1	unnamed	unnamed,unnamed,unnamed,unnamed,unnamed,unnamed,unnamed,unnamed,unnamed,unnamed,unnamed,unnamed,unnamed,unnamed	Cldn12	Cldn12
Ensembl Genes	16838	Opa3	213	0.0316	1	1	31.1792	0.0320726	1	14	0.00145138	0.0714286	1	1	1	unnamed	unnamed,unnamed,unnamed,unnamed,unnamed,unnamed,unnamed,unnamed,unnamed,unnamed,unnamed,unnamed,unnamed,unnamed	Opa3	Opa3
Ensembl Genes	1575	Lrrc75b	213	0.0316	1	1	31.1792	0.0320726	1	14	0.00145138	0.0714286	1	1	1	unnamed	unnamed,unnamed,unnamed,unnamed,unnamed,unnamed,unnamed,unnamed,unnamed,unnamed,unnamed,unnamed,unnamed,unnamed	Lrrc75b	Lrrc75b
Ensembl Genes	18856	Fat1	233	0.0318012	1	1	7.21503	0.277199	2	121	0.00290276	0.0165289	1	1	1	unnamed,unnamed	unnamed,unnamed,unnamed,unnamed,unnamed,unnamed,unnamed,unnamed,unnamed,unnamed,unnamed,unnamed,unnamed,unnamed,unnamed,unnamed,unnamed,unnamed,unnamed,unnamed,unnamed,unnamed,unnamed,unnamed,unnamed,unnamed,unnamed,unnamed,unnamed,unnamed,unnamed,unnamed,unnamed,unnamed,unnamed,unnamed,unnamed,unnamed,unnamed,unnamed,unnamed,unnamed,unnamed,unnamed,unnamed,unnamed,unnamed,unnamed,unnamed,unnamed…	Fat1	Fat1
Ensembl Genes	10007	Prpf18	234	0.0327679	1	1	7.09771	0.281781	2	123	0.00290276	0.0162602	1	1	1	unnamed,unnamed	unnamed,unnamed,unnamed,unnamed,unnamed,unnamed,unnamed,unnamed,unnamed,unnamed,unnamed,unnamed,unnamed,unnamed,unnamed,unnamed,unnamed,unnamed,unnamed,unnamed,unnamed,unnamed,unnamed,unnamed,unnamed,unnamed,unnamed,unnamed,unnamed,unnamed,unnamed,unnamed,unnamed,unnamed,unnamed,unnamed,unnamed,unnamed,unnamed,unnamed,unnamed,unnamed,unnamed,unnamed,unnamed,unnamed,unnamed,unnamed,unnamed,unnamed…	Prpf18	Prpf18
Ensembl Genes	16472	Plekha5	235	0.0332555	1	1	7.04047	0.284072	2	124	0.00290276	0.016129	1	1	1	unnamed,unnamed	unnamed,unnamed,unnamed,unnamed,unnamed,unnamed,unnamed,unnamed,unnamed,unnamed,unnamed,unnamed,unnamed,unnamed,unnamed,unnamed,unnamed,unnamed,unnamed,unnamed,unnamed,unnamed,unnamed,unnamed,unnamed,unnamed,unnamed,unnamed,unnamed,unnamed,unnamed,unnamed,unnamed,unnamed,unnamed,unnamed,unnamed,unnamed,unnamed,unnamed,unnamed,unnamed,unnamed,unnamed,unnamed,unnamed,unnamed,unnamed,unnamed,unnamed…	Plekha5	Plekha5
Ensembl Genes	5756	Exoc5	236	0.0338187	1	1	29.1006	0.0343635	1	15	0.00145138	0.0666667	1	1	1	unnamed	unnamed,unnamed,unnamed,unnamed,unnamed,unnamed,unnamed,unnamed,unnamed,unnamed,unnamed,unnamed,unnamed,unnamed,unnamed	Exoc5	Exoc5
Ensembl Genes	663	AA986860	236	0.0338187	1	1	29.1006	0.0343635	1	15	0.00145138	0.0666667	1	1	1	unnamed	unnamed,unnamed,unnamed,unnamed,unnamed,unnamed,unnamed,unnamed,unnamed,unnamed,unnamed,unnamed,unnamed,unnamed,unnamed	AA986860	AA986860
Ensembl Genes	8716	Prepl	236	0.0338187	1	1	29.1006	0.0343635	1	15	0.00145138	0.0666667	1	1	1	unnamed	unnamed,unnamed,unnamed,unnamed,unnamed,unnamed,unnamed,unnamed,unnamed,unnamed,unnamed,unnamed,unnamed,unnamed,unnamed	Prepl	Prepl
Ensembl Genes	3304	Pnpo	236	0.0338187	1	1	29.1006	0.0343635	1	15	0.00145138	0.0666667	1	1	1	unnamed	unnamed,unnamed,unnamed,unnamed,unnamed,unnamed,unnamed,unnamed,unnamed,unnamed,unnamed,unnamed,unnamed,unnamed,unnamed	Pnpo	Pnpo
Ensembl Genes	11184	Blvra	236	0.0338187	1	1	29.1006	0.0343635	1	15	0.00145138	0.0666667	1	1	1	unnamed	unnamed,unnamed,unnamed,unnamed,unnamed,unnamed,unnamed,unnamed,unnamed,unnamed,unnamed,unnamed,unnamed,unnamed,unnamed	Blvra	Blvra
Ensembl Genes	13111	Aldob	236	0.0338187	1	1	29.1006	0.0343635	1	15	0.00145138	0.0666667	1	1	1	unnamed	unnamed,unnamed,unnamed,unnamed,unnamed,unnamed,unnamed,unnamed,unnamed,unnamed,unnamed,unnamed,unnamed,unnamed,unnamed	Aldob	Aldob
Ensembl Genes	14636	Sult1e1	236	0.0338187	1	1	29.1006	0.0343635	1	15	0.00145138	0.0666667	1	1	1	unnamed	unnamed,unnamed,unnamed,unnamed,unnamed,unnamed,unnamed,unnamed,unnamed,unnamed,unnamed,unnamed,unnamed,unnamed,unnamed	Sult1e1	Sult1e1
Ensembl Genes	20361	Fbxo9	236	0.0338187	1	1	29.1006	0.0343635	1	15	0.00145138	0.0666667	1	1	1	unnamed	unnamed,unnamed,unnamed,unnamed,unnamed,unnamed,unnamed,unnamed,unnamed,unnamed,unnamed,unnamed,unnamed,unnamed,unnamed	Fbxo9	Fbxo9
Ensembl Genes	6384	Oxr1	244	0.0352343	1	1	6.82046	0.293235	2	128	0.00290276	0.015625	1	1	1	unnamed,unnamed	unnamed,unnamed,unnamed,unnamed,unnamed,unnamed,unnamed,unnamed,unnamed,unnamed,unnamed,unnamed,unnamed,unnamed,unnamed,unnamed,unnamed,unnamed,unnamed,unnamed,unnamed,unnamed,unnamed,unnamed,unnamed,unnamed,unnamed,unnamed,unnamed,unnamed,unnamed,unnamed,unnamed,unnamed,unnamed,unnamed,unnamed,unnamed,unnamed,unnamed,unnamed,unnamed,unnamed,unnamed,unnamed,unnamed,unnamed,unnamed,unnamed,unnamed…	Oxr1	Oxr1
Ensembl Genes	11899	Fndc3b	245	0.035736	1	1	6.76759	0.295526	2	129	0.00290276	0.0155039	1	1	1	unnamed,unnamed	unnamed,unnamed,unnamed,unnamed,unnamed,unnamed,unnamed,unnamed,unnamed,unnamed,unnamed,unnamed,unnamed,unnamed,unnamed,unnamed,unnamed,unnamed,unnamed,unnamed,unnamed,unnamed,unnamed,unnamed,unnamed,unnamed,unnamed,unnamed,unnamed,unnamed,unnamed,unnamed,unnamed,unnamed,unnamed,unnamed,unnamed,unnamed,unnamed,unnamed,unnamed,unnamed,unnamed,unnamed,unnamed,unnamed,unnamed,unnamed,unnamed,unnamed…	Fndc3b	Fndc3b
Ensembl Genes	2709	Dhrs7b	246	0.0360322	1	1	27.2818	0.0366544	1	16	0.00145138	0.0625	1	1	1	unnamed	unnamed,unnamed,unnamed,unnamed,unnamed,unnamed,unnamed,unnamed,unnamed,unnamed,unnamed,unnamed,unnamed,unnamed,unnamed,unnamed	Dhrs7b	Dhrs7b
Ensembl Genes	432	Daw1	246	0.0360322	1	1	27.2818	0.0366544	1	16	0.00145138	0.0625	1	1	1	unnamed	unnamed,unnamed,unnamed,unnamed,unnamed,unnamed,unnamed,unnamed,unnamed,unnamed,unnamed,unnamed,unnamed,unnamed,unnamed,unnamed	Daw1	Daw1
Ensembl Genes	9587	Keg1	246	0.0360322	1	1	27.2818	0.0366544	1	16	0.00145138	0.0625	1	1	1	unnamed	unnamed,unnamed,unnamed,unnamed,unnamed,unnamed,unnamed,unnamed,unnamed,unnamed,unnamed,unnamed,unnamed,unnamed,unnamed,unnamed	Keg1	Keg1
Ensembl Genes	19729	S1pr2	246	0.0360322	1	1	27.2818	0.0366544	1	16	0.00145138	0.0625	1	1	1	unnamed	unnamed,unnamed,unnamed,unnamed,unnamed,unnamed,unnamed,unnamed,unnamed,unnamed,unnamed,unnamed,unnamed,unnamed,unnamed,unnamed	S1pr2	S1pr2
Ensembl Genes	12162	Pear1	246	0.0360322	1	1	27.2818	0.0366544	1	16	0.00145138	0.0625	1	1	1	unnamed	unnamed,unnamed,unnamed,unnamed,unnamed,unnamed,unnamed,unnamed,unnamed,unnamed,unnamed,unnamed,unnamed,unnamed,unnamed,unnamed	Pear1	Pear1
Ensembl Genes	18655	BB014433	246	0.0360322	1	1	27.2818	0.0366544	1	16	0.00145138	0.0625	1	1	1	unnamed	unnamed,unnamed,unnamed,unnamed,unnamed,unnamed,unnamed,unnamed,unnamed,unnamed,unnamed,unnamed,unnamed,unnamed,unnamed,unnamed	BB014433	BB014433
Ensembl Genes	11178	Gabpb1	246	0.0360322	1	1	27.2818	0.0366544	1	16	0.00145138	0.0625	1	1	1	unnamed	unnamed,unnamed,unnamed,unnamed,unnamed,unnamed,unnamed,unnamed,unnamed,unnamed,unnamed,unnamed,unnamed,unnamed,unnamed,unnamed	Gabpb1	Gabpb1
Ensembl Genes	14446	Evc	246	0.0360322	1	1	27.2818	0.0366544	1	16	0.00145138	0.0625	1	1	1	unnamed	unnamed,unnamed,unnamed,unnamed,unnamed,unnamed,unnamed,unnamed,unnamed,unnamed,unnamed,unnamed,unnamed,unnamed,unnamed,unnamed	Evc	Evc
Ensembl Genes	14609	Tecrl	246	0.0360322	1	1	27.2818	0.0366544	1	16	0.00145138	0.0625	1	1	1	unnamed	unnamed,unnamed,unnamed,unnamed,unnamed,unnamed,unnamed,unnamed,unnamed,unnamed,unnamed,unnamed,unnamed,unnamed,unnamed,unnamed	Tecrl	Tecrl
Ensembl Genes	4853	Card19	255	0.0382407	1	1	25.677	0.0389453	1	17	0.00145138	0.0588235	1	1	1	unnamed	unnamed,unnamed,unnamed,unnamed,unnamed,unnamed,unnamed,unnamed,unnamed,unnamed,unnamed,unnamed,unnamed,unnamed,unnamed,unnamed,unnamed	Card19	Card19
Ensembl Genes	6283	Agxt2	255	0.0382407	1	1	25.677	0.0389453	1	17	0.00145138	0.0588235	1	1	1	unnamed	unnamed,unnamed,unnamed,unnamed,unnamed,unnamed,unnamed,unnamed,unnamed,unnamed,unnamed,unnamed,unnamed,unnamed,unnamed,unnamed,unnamed	Agxt2	Agxt2
Ensembl Genes	8884	Fam13b	255	0.0382407	1	1	25.677	0.0389453	1	17	0.00145138	0.0588235	1	1	1	unnamed	unnamed,unnamed,unnamed,unnamed,unnamed,unnamed,unnamed,unnamed,unnamed,unnamed,unnamed,unnamed,unnamed,unnamed,unnamed,unnamed,unnamed	Fam13b	Fam13b
Ensembl Genes	6891	Tuba1c	255	0.0382407	1	1	25.677	0.0389453	1	17	0.00145138	0.0588235	1	1	1	unnamed	unnamed,unnamed,unnamed,unnamed,unnamed,unnamed,unnamed,unnamed,unnamed,unnamed,unnamed,unnamed,unnamed,unnamed,unnamed,unnamed,unnamed	Tuba1c	Tuba1c
Ensembl Genes	63	Il17a	255	0.0382407	1	1	25.677	0.0389453	1	17	0.00145138	0.0588235	1	1	1	unnamed	unnamed,unnamed,unnamed,unnamed,unnamed,unnamed,unnamed,unnamed,unnamed,unnamed,unnamed,unnamed,unnamed,unnamed,unnamed,unnamed,unnamed	Il17a	Il17a
Ensembl Genes	4166	Plekhh1	255	0.0382407	1	1	25.677	0.0389453	1	17	0.00145138	0.0588235	1	1	1	unnamed	unnamed,unnamed,unnamed,unnamed,unnamed,unnamed,unnamed,unnamed,unnamed,unnamed,unnamed,unnamed,unnamed,unnamed,unnamed,unnamed,unnamed	Plekhh1	Plekhh1
Ensembl Genes	17619	Mesp2	255	0.0382407	1	1	25.677	0.0389453	1	17	0.00145138	0.0588235	1	1	1	unnamed	unnamed,unnamed,unnamed,unnamed,unnamed,unnamed,unnamed,unnamed,unnamed,unnamed,unnamed,unnamed,unnamed,unnamed,unnamed,unnamed,unnamed	Mesp2	Mesp2
Ensembl Genes	4062	Ctage5	255	0.0382407	1	1	25.677	0.0389453	1	17	0.00145138	0.0588235	1	1	1	unnamed	unnamed,unnamed,unnamed,unnamed,unnamed,unnamed,unnamed,unnamed,unnamed,unnamed,unnamed,unnamed,unnamed,unnamed,unnamed,unnamed,unnamed	Ctage5	Ctage5
Ensembl Genes	20177	Ulk3	255	0.0382407	1	1	25.677	0.0389453	1	17	0.00145138	0.0588235	1	1	1	unnamed	unnamed,unnamed,unnamed,unnamed,unnamed,unnamed,unnamed,unnamed,unnamed,unnamed,unnamed,unnamed,unnamed,unnamed,unnamed,unnamed,unnamed	Ulk3	Ulk3
Ensembl Genes	14912	Svop	255	0.0382407	1	1	25.677	0.0389453	1	17	0.00145138	0.0588235	1	1	1	unnamed	unnamed,unnamed,unnamed,unnamed,unnamed,unnamed,unnamed,unnamed,unnamed,unnamed,unnamed,unnamed,unnamed,unnamed,unnamed,unnamed,unnamed	Svop	Svop
Ensembl Genes	3491	G6pc	255	0.0382407	1	1	25.677	0.0389453	1	17	0.00145138	0.0588235	1	1	1	unnamed	unnamed,unnamed,unnamed,unnamed,unnamed,unnamed,unnamed,unnamed,unnamed,unnamed,unnamed,unnamed,unnamed,unnamed,unnamed,unnamed,unnamed	G6pc	G6pc
Ensembl Genes	3295	Hoxb2	255	0.0382407	1	1	25.677	0.0389453	1	17	0.00145138	0.0588235	1	1	1	unnamed	unnamed,unnamed,unnamed,unnamed,unnamed,unnamed,unnamed,unnamed,unnamed,unnamed,unnamed,unnamed,unnamed,unnamed,unnamed,unnamed,unnamed	Hoxb2	Hoxb2
Ensembl Genes	14536	Apbb2	267	0.0398478	1	1	6.3724	0.313854	2	137	0.00290276	0.0145985	1	1	1	unnamed,unnamed	unnamed,unnamed,unnamed,unnamed,unnamed,unnamed,unnamed,unnamed,unnamed,unnamed,unnamed,unnamed,unnamed,unnamed,unnamed,unnamed,unnamed,unnamed,unnamed,unnamed,unnamed,unnamed,unnamed,unnamed,unnamed,unnamed,unnamed,unnamed,unnamed,unnamed,unnamed,unnamed,unnamed,unnamed,unnamed,unnamed,unnamed,unnamed,unnamed,unnamed,unnamed,unnamed,unnamed,unnamed,unnamed,unnamed,unnamed,unnamed,unnamed,unnamed…	Apbb2	Apbb2
Ensembl Genes	14911	Dao	268	0.0404441	1	1	24.2505	0.0412362	1	18	0.00145138	0.0555556	1	1	1	unnamed	unnamed,unnamed,unnamed,unnamed,unnamed,unnamed,unnamed,unnamed,unnamed,unnamed,unnamed,unnamed,unnamed,unnamed,unnamed,unnamed,unnamed,unnamed	Dao	Dao
Ensembl Genes	4090	Sos2	268	0.0404441	1	1	24.2505	0.0412362	1	18	0.00145138	0.0555556	1	1	1	unnamed	unnamed,unnamed,unnamed,unnamed,unnamed,unnamed,unnamed,unnamed,unnamed,unnamed,unnamed,unnamed,unnamed,unnamed,unnamed,unnamed,unnamed,unnamed	Sos2	Sos2
Ensembl Genes	14152	9430015G10Rik	268	0.0404441	1	1	24.2505	0.0412362	1	18	0.00145138	0.0555556	1	1	1	unnamed	unnamed,unnamed,unnamed,unnamed,unnamed,unnamed,unnamed,unnamed,unnamed,unnamed,unnamed,unnamed,unnamed,unnamed,unnamed,unnamed,unnamed,unnamed	9430015G10Rik	9430015G10Rik
Ensembl Genes	7446	Cd96	268	0.0404441	1	1	24.2505	0.0412362	1	18	0.00145138	0.0555556	1	1	1	unnamed	unnamed,unnamed,unnamed,unnamed,unnamed,unnamed,unnamed,unnamed,unnamed,unnamed,unnamed,unnamed,unnamed,unnamed,unnamed,unnamed,unnamed,unnamed	Cd96	Cd96
Ensembl Genes	966	Fcgr2b	268	0.0404441	1	1	24.2505	0.0412362	1	18	0.00145138	0.0555556	1	1	1	unnamed	unnamed,unnamed,unnamed,unnamed,unnamed,unnamed,unnamed,unnamed,unnamed,unnamed,unnamed,unnamed,unnamed,unnamed,unnamed,unnamed,unnamed,unnamed	Fcgr2b	Fcgr2b
Ensembl Genes	11316	Snx5	268	0.0404441	1	1	24.2505	0.0412362	1	18	0.00145138	0.0555556	1	1	1	unnamed	unnamed,unnamed,unnamed,unnamed,unnamed,unnamed,unnamed,unnamed,unnamed,unnamed,unnamed,unnamed,unnamed,unnamed,unnamed,unnamed,unnamed,unnamed	Snx5	Snx5
Ensembl Genes	12141	Tigd4	268	0.0404441	1	1	24.2505	0.0412362	1	18	0.00145138	0.0555556	1	1	1	unnamed	unnamed,unnamed,unnamed,unnamed,unnamed,unnamed,unnamed,unnamed,unnamed,unnamed,unnamed,unnamed,unnamed,unnamed,unnamed,unnamed,unnamed,unnamed	Tigd4	Tigd4
Ensembl Genes	13752	Med18	268	0.0404441	1	1	24.2505	0.0412362	1	18	0.00145138	0.0555556	1	1	1	unnamed	unnamed,unnamed,unnamed,unnamed,unnamed,unnamed,unnamed,unnamed,unnamed,unnamed,unnamed,unnamed,unnamed,unnamed,unnamed,unnamed,unnamed,unnamed	Med18	Med18
Ensembl Genes	13753	Sesn2	268	0.0404441	1	1	24.2505	0.0412362	1	18	0.00145138	0.0555556	1	1	1	unnamed	unnamed,unnamed,unnamed,unnamed,unnamed,unnamed,unnamed,unnamed,unnamed,unnamed,unnamed,unnamed,unnamed,unnamed,unnamed,unnamed,unnamed,unnamed	Sesn2	Sesn2
Ensembl Genes	13783	Zdhhc18	268	0.0404441	1	1	24.2505	0.0412362	1	18	0.00145138	0.0555556	1	1	1	unnamed	unnamed,unnamed,unnamed,unnamed,unnamed,unnamed,unnamed,unnamed,unnamed,unnamed,unnamed,unnamed,unnamed,unnamed,unnamed,unnamed,unnamed,unnamed	Zdhhc18	Zdhhc18
Ensembl Genes	6322	Trio	278	0.0409024	1	1	6.28071	0.318435	2	139	0.00290276	0.0143885	1	1	1	unnamed,unnamed	unnamed,unnamed,unnamed,unnamed,unnamed,unnamed,unnamed,unnamed,unnamed,unnamed,unnamed,unnamed,unnamed,unnamed,unnamed,unnamed,unnamed,unnamed,unnamed,unnamed,unnamed,unnamed,unnamed,unnamed,unnamed,unnamed,unnamed,unnamed,unnamed,unnamed,unnamed,unnamed,unnamed,unnamed,unnamed,unnamed,unnamed,unnamed,unnamed,unnamed,unnamed,unnamed,unnamed,unnamed,unnamed,unnamed,unnamed,unnamed,unnamed,unnamed…	Trio	Trio
Ensembl Genes	13357	Ror1	279	0.0414337	1	1	6.23585	0.320726	2	140	0.00290276	0.0142857	1	1	1	unnamed,unnamed	unnamed,unnamed,unnamed,unnamed,unnamed,unnamed,unnamed,unnamed,unnamed,unnamed,unnamed,unnamed,unnamed,unnamed,unnamed,unnamed,unnamed,unnamed,unnamed,unnamed,unnamed,unnamed,unnamed,unnamed,unnamed,unnamed,unnamed,unnamed,unnamed,unnamed,unnamed,unnamed,unnamed,unnamed,unnamed,unnamed,unnamed,unnamed,unnamed,unnamed,unnamed,unnamed,unnamed,unnamed,unnamed,unnamed,unnamed,unnamed,unnamed,unnamed…	Ror1	Ror1
Ensembl Genes	6221	Farp1	280	0.0419675	1	1	6.19162	0.323017	2	141	0.00290276	0.0141844	1	1	1	unnamed,unnamed	unnamed,unnamed,unnamed,unnamed,unnamed,unnamed,unnamed,unnamed,unnamed,unnamed,unnamed,unnamed,unnamed,unnamed,unnamed,unnamed,unnamed,unnamed,unnamed,unnamed,unnamed,unnamed,unnamed,unnamed,unnamed,unnamed,unnamed,unnamed,unnamed,unnamed,unnamed,unnamed,unnamed,unnamed,unnamed,unnamed,unnamed,unnamed,unnamed,unnamed,unnamed,unnamed,unnamed,unnamed,unnamed,unnamed,unnamed,unnamed,unnamed,unnamed…	Farp1	Farp1
Ensembl Genes	15716	Tmem176b	281	0.0426425	1	1	22.9742	0.0435271	1	19	0.00145138	0.0526316	1	1	1	unnamed	unnamed,unnamed,unnamed,unnamed,unnamed,unnamed,unnamed,unnamed,unnamed,unnamed,unnamed,unnamed,unnamed,unnamed,unnamed,unnamed,unnamed,unnamed,unnamed	Tmem176b	Tmem176b
Ensembl Genes	664	Fcamr	281	0.0426425	1	1	22.9742	0.0435271	1	19	0.00145138	0.0526316	1	1	1	unnamed	unnamed,unnamed,unnamed,unnamed,unnamed,unnamed,unnamed,unnamed,unnamed,unnamed,unnamed,unnamed,unnamed,unnamed,unnamed,unnamed,unnamed,unnamed,unnamed	Fcamr	Fcamr
Ensembl Genes	15540	Tmem209	281	0.0426425	1	1	22.9742	0.0435271	1	19	0.00145138	0.0526316	1	1	1	unnamed	unnamed,unnamed,unnamed,unnamed,unnamed,unnamed,unnamed,unnamed,unnamed,unnamed,unnamed,unnamed,unnamed,unnamed,unnamed,unnamed,unnamed,unnamed,unnamed	Tmem209	Tmem209
Ensembl Genes	9154	Onecut2	281	0.0426425	1	1	22.9742	0.0435271	1	19	0.00145138	0.0526316	1	1	1	unnamed	unnamed,unnamed,unnamed,unnamed,unnamed,unnamed,unnamed,unnamed,unnamed,unnamed,unnamed,unnamed,unnamed,unnamed,unnamed,unnamed,unnamed,unnamed,unnamed	Onecut2	Onecut2
Ensembl Genes	5758	Naa30	281	0.0426425	1	1	22.9742	0.0435271	1	19	0.00145138	0.0526316	1	1	1	unnamed	unnamed,unnamed,unnamed,unnamed,unnamed,unnamed,unnamed,unnamed,unnamed,unnamed,unnamed,unnamed,unnamed,unnamed,unnamed,unnamed,unnamed,unnamed,unnamed	Naa30	Naa30
Ensembl Genes	15539	Klhdc10	281	0.0426425	1	1	22.9742	0.0435271	1	19	0.00145138	0.0526316	1	1	1	unnamed	unnamed,unnamed,unnamed,unnamed,unnamed,unnamed,unnamed,unnamed,unnamed,unnamed,unnamed,unnamed,unnamed,unnamed,unnamed,unnamed,unnamed,unnamed,unnamed	Klhdc10	Klhdc10
Ensembl Genes	12591	5330417C22Rik	281	0.0426425	1	1	22.9742	0.0435271	1	19	0.00145138	0.0526316	1	1	1	unnamed	unnamed,unnamed,unnamed,unnamed,unnamed,unnamed,unnamed,unnamed,unnamed,unnamed,unnamed,unnamed,unnamed,unnamed,unnamed,unnamed,unnamed,unnamed,unnamed	5330417C22Rik	5330417C22Rik
Ensembl Genes	12590	Sars	281	0.0426425	1	1	22.9742	0.0435271	1	19	0.00145138	0.0526316	1	1	1	unnamed	unnamed,unnamed,unnamed,unnamed,unnamed,unnamed,unnamed,unnamed,unnamed,unnamed,unnamed,unnamed,unnamed,unnamed,unnamed,unnamed,unnamed,unnamed,unnamed	Sars	Sars
Ensembl Genes	11318	Ovol2	281	0.0426425	1	1	22.9742	0.0435271	1	19	0.00145138	0.0526316	1	1	1	unnamed	unnamed,unnamed,unnamed,unnamed,unnamed,unnamed,unnamed,unnamed,unnamed,unnamed,unnamed,unnamed,unnamed,unnamed,unnamed,unnamed,unnamed,unnamed,unnamed	Ovol2	Ovol2
Ensembl Genes	14918	Myo1h	281	0.0426425	1	1	22.9742	0.0435271	1	19	0.00145138	0.0526316	1	1	1	unnamed	unnamed,unnamed,unnamed,unnamed,unnamed,unnamed,unnamed,unnamed,unnamed,unnamed,unnamed,unnamed,unnamed,unnamed,unnamed,unnamed,unnamed,unnamed,unnamed	Myo1h	Myo1h
Ensembl Genes	7467	Alcam	291	0.0441287	1	1	6.02082	0.332181	2	145	0.00290276	0.0137931	1	1	1	unnamed,unnamed	unnamed,unnamed,unnamed,unnamed,unnamed,unnamed,unnamed,unnamed,unnamed,unnamed,unnamed,unnamed,unnamed,unnamed,unnamed,unnamed,unnamed,unnamed,unnamed,unnamed,unnamed,unnamed,unnamed,unnamed,unnamed,unnamed,unnamed,unnamed,unnamed,unnamed,unnamed,unnamed,unnamed,unnamed,unnamed,unnamed,unnamed,unnamed,unnamed,unnamed,unnamed,unnamed,unnamed,unnamed,unnamed,unnamed,unnamed,unnamed,unnamed,unnamed…	Alcam	Alcam
Ensembl Genes	796	Pdc	292	0.0448358	1	1	21.8255	0.045818	1	20	0.00145138	0.05	1	1	1	unnamed	unnamed,unnamed,unnamed,unnamed,unnamed,unnamed,unnamed,unnamed,unnamed,unnamed,unnamed,unnamed,unnamed,unnamed,unnamed,unnamed,unnamed,unnamed,unnamed,unnamed	Pdc	Pdc
Ensembl Genes	9155	Fech	292	0.0448358	1	1	21.8255	0.045818	1	20	0.00145138	0.05	1	1	1	unnamed	unnamed,unnamed,unnamed,unnamed,unnamed,unnamed,unnamed,unnamed,unnamed,unnamed,unnamed,unnamed,unnamed,unnamed,unnamed,unnamed,unnamed,unnamed,unnamed,unnamed	Fech	Fech
Ensembl Genes	5016	Ctsl	292	0.0448358	1	1	21.8255	0.045818	1	20	0.00145138	0.05	1	1	1	unnamed	unnamed,unnamed,unnamed,unnamed,unnamed,unnamed,unnamed,unnamed,unnamed,unnamed,unnamed,unnamed,unnamed,unnamed,unnamed,unnamed,unnamed,unnamed,unnamed,unnamed	Ctsl	Ctsl
Ensembl Genes	9125	Pdgfrb	292	0.0448358	1	1	21.8255	0.045818	1	20	0.00145138	0.05	1	1	1	unnamed	unnamed,unnamed,unnamed,unnamed,unnamed,unnamed,unnamed,unnamed,unnamed,unnamed,unnamed,unnamed,unnamed,unnamed,unnamed,unnamed,unnamed,unnamed,unnamed,unnamed	Pdgfrb	Pdgfrb
Ensembl Genes	2449	Pwwp2a	292	0.0448358	1	1	21.8255	0.045818	1	20	0.00145138	0.05	1	1	1	unnamed	unnamed,unnamed,unnamed,unnamed,unnamed,unnamed,unnamed,unnamed,unnamed,unnamed,unnamed,unnamed,unnamed,unnamed,unnamed,unnamed,unnamed,unnamed,unnamed,unnamed	Pwwp2a	Pwwp2a
Ensembl Genes	4852	Ninj1	292	0.0448358	1	1	21.8255	0.045818	1	20	0.00145138	0.05	1	1	1	unnamed	unnamed,unnamed,unnamed,unnamed,unnamed,unnamed,unnamed,unnamed,unnamed,unnamed,unnamed,unnamed,unnamed,unnamed,unnamed,unnamed,unnamed,unnamed,unnamed,unnamed	Ninj1	Ninj1
Ensembl Genes	13483	Efcab14	292	0.0448358	1	1	21.8255	0.045818	1	20	0.00145138	0.05	1	1	1	unnamed	unnamed,unnamed,unnamed,unnamed,unnamed,unnamed,unnamed,unnamed,unnamed,unnamed,unnamed,unnamed,unnamed,unnamed,unnamed,unnamed,unnamed,unnamed,unnamed,unnamed	Efcab14	Efcab14
Ensembl Genes	12937	Pnrc1	292	0.0448358	1	1	21.8255	0.045818	1	20	0.00145138	0.05	1	1	1	unnamed	unnamed,unnamed,unnamed,unnamed,unnamed,unnamed,unnamed,unnamed,unnamed,unnamed,unnamed,unnamed,unnamed,unnamed,unnamed,unnamed,unnamed,unnamed,unnamed,unnamed	Pnrc1	Pnrc1
Ensembl Genes	2448	Fabp6	292	0.0448358	1	1	21.8255	0.045818	1	20	0.00145138	0.05	1	1	1	unnamed	unnamed,unnamed,unnamed,unnamed,unnamed,unnamed,unnamed,unnamed,unnamed,unnamed,unnamed,unnamed,unnamed,unnamed,unnamed,unnamed,unnamed,unnamed,unnamed,unnamed	Fabp6	Fabp6
Ensembl Genes	4965	Golm1	301	0.0470242	1	1	20.7862	0.0481089	1	21	0.00145138	0.0476191	1	1	1	unnamed	unnamed,unnamed,unnamed,unnamed,unnamed,unnamed,unnamed,unnamed,unnamed,unnamed,unnamed,unnamed,unnamed,unnamed,unnamed,unnamed,unnamed,unnamed,unnamed,unnamed,unnamed	Golm1	Golm1
Ensembl Genes	5090	Slc6a18	301	0.0470242	1	1	20.7862	0.0481089	1	21	0.00145138	0.0476191	1	1	1	unnamed	unnamed,unnamed,unnamed,unnamed,unnamed,unnamed,unnamed,unnamed,unnamed,unnamed,unnamed,unnamed,unnamed,unnamed,unnamed,unnamed,unnamed,unnamed,unnamed,unnamed,unnamed	Slc6a18	Slc6a18
Ensembl Genes	4139	Wdr89	301	0.0470242	1	1	20.7862	0.0481089	1	21	0.00145138	0.0476191	1	1	1	unnamed	unnamed,unnamed,unnamed,unnamed,unnamed,unnamed,unnamed,unnamed,unnamed,unnamed,unnamed,unnamed,unnamed,unnamed,unnamed,unnamed,unnamed,unnamed,unnamed,unnamed,unnamed	Wdr89	Wdr89
Ensembl Genes	9847	Cyp2c44	301	0.0470242	1	1	20.7862	0.0481089	1	21	0.00145138	0.0476191	1	1	1	unnamed	unnamed,unnamed,unnamed,unnamed,unnamed,unnamed,unnamed,unnamed,unnamed,unnamed,unnamed,unnamed,unnamed,unnamed,unnamed,unnamed,unnamed,unnamed,unnamed,unnamed,unnamed	Cyp2c44	Cyp2c44
Ensembl Genes	12194	Lmna	301	0.0470242	1	1	20.7862	0.0481089	1	21	0.00145138	0.0476191	1	1	1	unnamed	unnamed,unnamed,unnamed,unnamed,unnamed,unnamed,unnamed,unnamed,unnamed,unnamed,unnamed,unnamed,unnamed,unnamed,unnamed,unnamed,unnamed,unnamed,unnamed,unnamed,unnamed	Lmna	Lmna
Ensembl Genes	3985	Agr2	301	0.0470242	1	1	20.7862	0.0481089	1	21	0.00145138	0.0476191	1	1	1	unnamed	unnamed,unnamed,unnamed,unnamed,unnamed,unnamed,unnamed,unnamed,unnamed,unnamed,unnamed,unnamed,unnamed,unnamed,unnamed,unnamed,unnamed,unnamed,unnamed,unnamed,unnamed	Agr2	Agr2
Ensembl Genes	11682	Cyp24a1	301	0.0470242	1	1	20.7862	0.0481089	1	21	0.00145138	0.0476191	1	1	1	unnamed	unnamed,unnamed,unnamed,unnamed,unnamed,unnamed,unnamed,unnamed,unnamed,unnamed,unnamed,unnamed,unnamed,unnamed,unnamed,unnamed,unnamed,unnamed,unnamed,unnamed,unnamed	Cyp24a1	Cyp24a1
Ensembl Genes	20046	Fxyd2	301	0.0470242	1	1	20.7862	0.0481089	1	21	0.00145138	0.0476191	1	1	1	unnamed	unnamed,unnamed,unnamed,unnamed,unnamed,unnamed,unnamed,unnamed,unnamed,unnamed,unnamed,unnamed,unnamed,unnamed,unnamed,unnamed,unnamed,unnamed,unnamed,unnamed,unnamed	Fxyd2	Fxyd2
Ensembl Genes	6222	Stk24	309	0.0474459	1	1	5.78158	0.345926	2	151	0.00290276	0.013245	1	1	1	unnamed,unnamed	unnamed,unnamed,unnamed,unnamed,unnamed,unnamed,unnamed,unnamed,unnamed,unnamed,unnamed,unnamed,unnamed,unnamed,unnamed,unnamed,unnamed,unnamed,unnamed,unnamed,unnamed,unnamed,unnamed,unnamed,unnamed,unnamed,unnamed,unnamed,unnamed,unnamed,unnamed,unnamed,unnamed,unnamed,unnamed,unnamed,unnamed,unnamed,unnamed,unnamed,unnamed,unnamed,unnamed,unnamed,unnamed,unnamed,unnamed,unnamed,unnamed,unnamed…	Stk24	Stk24
Ensembl Genes	7567	App	310	0.0480074	1	1	5.74355	0.348217	2	152	0.00290276	0.0131579	1	1	1	unnamed,unnamed	unnamed,unnamed,unnamed,unnamed,unnamed,unnamed,unnamed,unnamed,unnamed,unnamed,unnamed,unnamed,unnamed,unnamed,unnamed,unnamed,unnamed,unnamed,unnamed,unnamed,unnamed,unnamed,unnamed,unnamed,unnamed,unnamed,unnamed,unnamed,unnamed,unnamed,unnamed,unnamed,unnamed,unnamed,unnamed,unnamed,unnamed,unnamed,unnamed,unnamed,unnamed,unnamed,unnamed,unnamed,unnamed,unnamed,unnamed,unnamed,unnamed,unnamed…	App	App
Ensembl Genes	14535	Nsun7	310	0.0480074	1	1	5.74355	0.348217	2	152	0.00290276	0.0131579	1	1	1	unnamed,unnamed	unnamed,unnamed,unnamed,unnamed,unnamed,unnamed,unnamed,unnamed,unnamed,unnamed,unnamed,unnamed,unnamed,unnamed,unnamed,unnamed,unnamed,unnamed,unnamed,unnamed,unnamed,unnamed,unnamed,unnamed,unnamed,unnamed,unnamed,unnamed,unnamed,unnamed,unnamed,unnamed,unnamed,unnamed,unnamed,unnamed,unnamed,unnamed,unnamed,unnamed,unnamed,unnamed,unnamed,unnamed,unnamed,unnamed,unnamed,unnamed,unnamed,unnamed…	Nsun7	Nsun7
Ensembl Genes	2431	Wwc1	312	0.0485713	1	1	5.70601	0.350508	2	153	0.00290276	0.0130719	1	1	1	unnamed,unnamed	unnamed,unnamed,unnamed,unnamed,unnamed,unnamed,unnamed,unnamed,unnamed,unnamed,unnamed,unnamed,unnamed,unnamed,unnamed,unnamed,unnamed,unnamed,unnamed,unnamed,unnamed,unnamed,unnamed,unnamed,unnamed,unnamed,unnamed,unnamed,unnamed,unnamed,unnamed,unnamed,unnamed,unnamed,unnamed,unnamed,unnamed,unnamed,unnamed,unnamed,unnamed,unnamed,unnamed,unnamed,unnamed,unnamed,unnamed,unnamed,unnamed,unnamed…	Wwc1	Wwc1
Ensembl Genes	20237	Smad3	312	0.0485713	1	1	5.70601	0.350508	2	153	0.00290276	0.0130719	1	1	1	unnamed,unnamed	unnamed,unnamed,unnamed,unnamed,unnamed,unnamed,unnamed,unnamed,unnamed,unnamed,unnamed,unnamed,unnamed,unnamed,unnamed,unnamed,unnamed,unnamed,unnamed,unnamed,unnamed,unnamed,unnamed,unnamed,unnamed,unnamed,unnamed,unnamed,unnamed,unnamed,unnamed,unnamed,unnamed,unnamed,unnamed,unnamed,unnamed,unnamed,unnamed,unnamed,unnamed,unnamed,unnamed,unnamed,unnamed,unnamed,unnamed,unnamed,unnamed,unnamed…	Smad3	Smad3
Ensembl Genes	6399	Trps1	314	0.0491376	1	1	5.66895	0.352799	2	154	0.00290276	0.012987	1	1	1	unnamed,unnamed	unnamed,unnamed,unnamed,unnamed,unnamed,unnamed,unnamed,unnamed,unnamed,unnamed,unnamed,unnamed,unnamed,unnamed,unnamed,unnamed,unnamed,unnamed,unnamed,unnamed,unnamed,unnamed,unnamed,unnamed,unnamed,unnamed,unnamed,unnamed,unnamed,unnamed,unnamed,unnamed,unnamed,unnamed,unnamed,unnamed,unnamed,unnamed,unnamed,unnamed,unnamed,unnamed,unnamed,unnamed,unnamed,unnamed,unnamed,unnamed,unnamed,unnamed…	Trps1	Trps1
Ensembl Genes	2385	Psme4	315	0.0492075	1	1	19.8413	0.0503998	1	22	0.00145138	0.0454546	1	1	1	unnamed	unnamed,unnamed,unnamed,unnamed,unnamed,unnamed,unnamed,unnamed,unnamed,unnamed,unnamed,unnamed,unnamed,unnamed,unnamed,unnamed,unnamed,unnamed,unnamed,unnamed,unnamed,unnamed	Psme4	Psme4
Ensembl Genes	2257	Nefh	315	0.0492075	1	1	19.8413	0.0503998	1	22	0.00145138	0.0454546	1	1	1	unnamed	unnamed,unnamed,unnamed,unnamed,unnamed,unnamed,unnamed,unnamed,unnamed,unnamed,unnamed,unnamed,unnamed,unnamed,unnamed,unnamed,unnamed,unnamed,unnamed,unnamed,unnamed,unnamed	Nefh	Nefh
Ensembl Genes	932	Ildr2	315	0.0492075	1	1	19.8413	0.0503998	1	22	0.00145138	0.0454546	1	1	1	unnamed	unnamed,unnamed,unnamed,unnamed,unnamed,unnamed,unnamed,unnamed,unnamed,unnamed,unnamed,unnamed,unnamed,unnamed,unnamed,unnamed,unnamed,unnamed,unnamed,unnamed,unnamed,unnamed	Ildr2	Ildr2
Ensembl Genes	9820	Ubtd1	315	0.0492075	1	1	19.8413	0.0503998	1	22	0.00145138	0.0454546	1	1	1	unnamed	unnamed,unnamed,unnamed,unnamed,unnamed,unnamed,unnamed,unnamed,unnamed,unnamed,unnamed,unnamed,unnamed,unnamed,unnamed,unnamed,unnamed,unnamed,unnamed,unnamed,unnamed,unnamed	Ubtd1	Ubtd1
Ensembl Genes	21105	Xpnpep2	315	0.0492075	1	1	19.8413	0.0503998	1	22	0.00145138	0.0454546	1	1	1	unnamed	unnamed,unnamed,unnamed,unnamed,unnamed,unnamed,unnamed,unnamed,unnamed,unnamed,unnamed,unnamed,unnamed,unnamed,unnamed,unnamed,unnamed,unnamed,unnamed,unnamed,unnamed,unnamed	Xpnpep2	Xpnpep2
Ensembl Genes	312	Acadl	315	0.0492075	1	1	19.8413	0.0503998	1	22	0.00145138	0.0454546	1	1	1	unnamed	unnamed,unnamed,unnamed,unnamed,unnamed,unnamed,unnamed,unnamed,unnamed,unnamed,unnamed,unnamed,unnamed,unnamed,unnamed,unnamed,unnamed,unnamed,unnamed,unnamed,unnamed,unnamed	Acadl	Acadl
Ensembl Genes	14151	Ttll10	315	0.0492075	1	1	19.8413	0.0503998	1	22	0.00145138	0.0454546	1	1	1	unnamed	unnamed,unnamed,unnamed,unnamed,unnamed,unnamed,unnamed,unnamed,unnamed,unnamed,unnamed,unnamed,unnamed,unnamed,unnamed,unnamed,unnamed,unnamed,unnamed,unnamed,unnamed,unnamed	Ttll10	Ttll10
Ensembl Genes	14935	Oasl1	315	0.0492075	1	1	19.8413	0.0503998	1	22	0.00145138	0.0454546	1	1	1	unnamed	unnamed,unnamed,unnamed,unnamed,unnamed,unnamed,unnamed,unnamed,unnamed,unnamed,unnamed,unnamed,unnamed,unnamed,unnamed,unnamed,unnamed,unnamed,unnamed,unnamed,unnamed,unnamed	Oasl1	Oasl1
Ensembl Genes	10573	Cerkl	315	0.0492075	1	1	19.8413	0.0503998	1	22	0.00145138	0.0454546	1	1	1	unnamed	unnamed,unnamed,unnamed,unnamed,unnamed,unnamed,unnamed,unnamed,unnamed,unnamed,unnamed,unnamed,unnamed,unnamed,unnamed,unnamed,unnamed,unnamed,unnamed,unnamed,unnamed,unnamed	Cerkl	Cerkl
Ensembl Genes	10286	Fibcd1	315	0.0492075	1	1	19.8413	0.0503998	1	22	0.00145138	0.0454546	1	1	1	unnamed	unnamed,unnamed,unnamed,unnamed,unnamed,unnamed,unnamed,unnamed,unnamed,unnamed,unnamed,unnamed,unnamed,unnamed,unnamed,unnamed,unnamed,unnamed,unnamed,unnamed,unnamed,unnamed	Fibcd1	Fibcd1
Ensembl Genes	14473	Gm7879	315	0.0492075	1	1	19.8413	0.0503998	1	22	0.00145138	0.0454546	1	1	1	unnamed	unnamed,unnamed,unnamed,unnamed,unnamed,unnamed,unnamed,unnamed,unnamed,unnamed,unnamed,unnamed,unnamed,unnamed,unnamed,unnamed,unnamed,unnamed,unnamed,unnamed,unnamed,unnamed	Gm7879	Gm7879
Ensembl Genes	11293	Ankef1	315	0.0492075	1	1	19.8413	0.0503998	1	22	0.00145138	0.0454546	1	1	1	unnamed	unnamed,unnamed,unnamed,unnamed,unnamed,unnamed,unnamed,unnamed,unnamed,unnamed,unnamed,unnamed,unnamed,unnamed,unnamed,unnamed,unnamed,unnamed,unnamed,unnamed,unnamed,unnamed	Ankef1	Ankef1
Ensembl Genes	10079	Arhgap21	327	0.0497064	1	1	5.63238	0.35509	2	155	0.00290276	0.0129032	1	1	1	unnamed,unnamed	unnamed,unnamed,unnamed,unnamed,unnamed,unnamed,unnamed,unnamed,unnamed,unnamed,unnamed,unnamed,unnamed,unnamed,unnamed,unnamed,unnamed,unnamed,unnamed,unnamed,unnamed,unnamed,unnamed,unnamed,unnamed,unnamed,unnamed,unnamed,unnamed,unnamed,unnamed,unnamed,unnamed,unnamed,unnamed,unnamed,unnamed,unnamed,unnamed,unnamed,unnamed,unnamed,unnamed,unnamed,unnamed,unnamed,unnamed,unnamed,unnamed,unnamed…	Arhgap21	Arhgap21
Ensembl Genes	5459	Psmd6	328	0.0513858	1	1	18.9787	0.0526907	1	23	0.00145138	0.0434783	1	1	1	unnamed	unnamed,unnamed,unnamed,unnamed,unnamed,unnamed,unnamed,unnamed,unnamed,unnamed,unnamed,unnamed,unnamed,unnamed,unnamed,unnamed,unnamed,unnamed,unnamed,unnamed,unnamed,unnamed,unnamed	Psmd6	Psmd6
Ensembl Genes	8767	Rpl27-ps3	328	0.0513858	1	1	18.9787	0.0526907	1	23	0.00145138	0.0434783	1	1	1	unnamed	unnamed,unnamed,unnamed,unnamed,unnamed,unnamed,unnamed,unnamed,unnamed,unnamed,unnamed,unnamed,unnamed,unnamed,unnamed,unnamed,unnamed,unnamed,unnamed,unnamed,unnamed,unnamed,unnamed	Rpl27-ps3	Rpl27-ps3
Ensembl Genes	21103	Ocrl	328	0.0513858	1	1	18.9787	0.0526907	1	23	0.00145138	0.0434783	1	1	1	unnamed	unnamed,unnamed,unnamed,unnamed,unnamed,unnamed,unnamed,unnamed,unnamed,unnamed,unnamed,unnamed,unnamed,unnamed,unnamed,unnamed,unnamed,unnamed,unnamed,unnamed,unnamed,unnamed,unnamed	Ocrl	Ocrl
Ensembl Genes	9821	Ankrd2	328	0.0513858	1	1	18.9787	0.0526907	1	23	0.00145138	0.0434783	1	1	1	unnamed	unnamed,unnamed,unnamed,unnamed,unnamed,unnamed,unnamed,unnamed,unnamed,unnamed,unnamed,unnamed,unnamed,unnamed,unnamed,unnamed,unnamed,unnamed,unnamed,unnamed,unnamed,unnamed,unnamed	Ankrd2	Ankrd2
Ensembl Genes	4964	Naa35	328	0.0513858	1	1	18.9787	0.0526907	1	23	0.00145138	0.0434783	1	1	1	unnamed	unnamed,unnamed,unnamed,unnamed,unnamed,unnamed,unnamed,unnamed,unnamed,unnamed,unnamed,unnamed,unnamed,unnamed,unnamed,unnamed,unnamed,unnamed,unnamed,unnamed,unnamed,unnamed,unnamed	Naa35	Naa35
Ensembl Genes	12795	Prkacb	328	0.0513858	1	1	18.9787	0.0526907	1	23	0.00145138	0.0434783	1	1	1	unnamed	unnamed,unnamed,unnamed,unnamed,unnamed,unnamed,unnamed,unnamed,unnamed,unnamed,unnamed,unnamed,unnamed,unnamed,unnamed,unnamed,unnamed,unnamed,unnamed,unnamed,unnamed,unnamed,unnamed	Prkacb	Prkacb
Ensembl Genes	16481	Gm6614	328	0.0513858	1	1	18.9787	0.0526907	1	23	0.00145138	0.0434783	1	1	1	unnamed	unnamed,unnamed,unnamed,unnamed,unnamed,unnamed,unnamed,unnamed,unnamed,unnamed,unnamed,unnamed,unnamed,unnamed,unnamed,unnamed,unnamed,unnamed,unnamed,unnamed,unnamed,unnamed,unnamed	Gm6614	Gm6614
Ensembl Genes	18212	Lcmt1	328	0.0513858	1	1	18.9787	0.0526907	1	23	0.00145138	0.0434783	1	1	1	unnamed	unnamed,unnamed,unnamed,unnamed,unnamed,unnamed,unnamed,unnamed,unnamed,unnamed,unnamed,unnamed,unnamed,unnamed,unnamed,unnamed,unnamed,unnamed,unnamed,unnamed,unnamed,unnamed,unnamed	Lcmt1	Lcmt1
Ensembl Genes	1181	Traf5	328	0.0513858	1	1	18.9787	0.0526907	1	23	0.00145138	0.0434783	1	1	1	unnamed	unnamed,unnamed,unnamed,unnamed,unnamed,unnamed,unnamed,unnamed,unnamed,unnamed,unnamed,unnamed,unnamed,unnamed,unnamed,unnamed,unnamed,unnamed,unnamed,unnamed,unnamed,unnamed,unnamed	Traf5	Traf5
Ensembl Genes	19579	Map3k21	328	0.0513858	1	1	18.9787	0.0526907	1	23	0.00145138	0.0434783	1	1	1	unnamed	unnamed,unnamed,unnamed,unnamed,unnamed,unnamed,unnamed,unnamed,unnamed,unnamed,unnamed,unnamed,unnamed,unnamed,unnamed,unnamed,unnamed,unnamed,unnamed,unnamed,unnamed,unnamed,unnamed	Map3k21	Map3k21
Ensembl Genes	5081	Irx1	338	0.0525856	1	1	5.45637	0.366544	2	160	0.00290276	0.0125	1	1	1	unnamed,unnamed	unnamed,unnamed,unnamed,unnamed,unnamed,unnamed,unnamed,unnamed,unnamed,unnamed,unnamed,unnamed,unnamed,unnamed,unnamed,unnamed,unnamed,unnamed,unnamed,unnamed,unnamed,unnamed,unnamed,unnamed,unnamed,unnamed,unnamed,unnamed,unnamed,unnamed,unnamed,unnamed,unnamed,unnamed,unnamed,unnamed,unnamed,unnamed,unnamed,unnamed,unnamed,unnamed,unnamed,unnamed,unnamed,unnamed,unnamed,unnamed,unnamed,unnamed…	Irx1	Irx1
Ensembl Genes	2428	Pank3	338	0.0525856	1	1	5.45637	0.366544	2	160	0.00290276	0.0125	1	1	1	unnamed,unnamed	unnamed,unnamed,unnamed,unnamed,unnamed,unnamed,unnamed,unnamed,unnamed,unnamed,unnamed,unnamed,unnamed,unnamed,unnamed,unnamed,unnamed,unnamed,unnamed,unnamed,unnamed,unnamed,unnamed,unnamed,unnamed,unnamed,unnamed,unnamed,unnamed,unnamed,unnamed,unnamed,unnamed,unnamed,unnamed,unnamed,unnamed,unnamed,unnamed,unnamed,unnamed,unnamed,unnamed,unnamed,unnamed,unnamed,unnamed,unnamed,unnamed,unnamed…	Pank3	Pank3
Ensembl Genes	9159	Alpk2	340	0.0531684	1	1	5.42248	0.368835	2	161	0.00290276	0.0124224	1	1	1	unnamed,unnamed	unnamed,unnamed,unnamed,unnamed,unnamed,unnamed,unnamed,unnamed,unnamed,unnamed,unnamed,unnamed,unnamed,unnamed,unnamed,unnamed,unnamed,unnamed,unnamed,unnamed,unnamed,unnamed,unnamed,unnamed,unnamed,unnamed,unnamed,unnamed,unnamed,unnamed,unnamed,unnamed,unnamed,unnamed,unnamed,unnamed,unnamed,unnamed,unnamed,unnamed,unnamed,unnamed,unnamed,unnamed,unnamed,unnamed,unnamed,unnamed,unnamed,unnamed…	Alpk2	Alpk2
Ensembl Genes	7579	Cldn17	341	0.0535592	1	1	18.1879	0.0549816	1	24	0.00145138	0.0416667	1	1	1	unnamed	unnamed,unnamed,unnamed,unnamed,unnamed,unnamed,unnamed,unnamed,unnamed,unnamed,unnamed,unnamed,unnamed,unnamed,unnamed,unnamed,unnamed,unnamed,unnamed,unnamed,unnamed,unnamed,unnamed,unnamed	Cldn17	Cldn17
Ensembl Genes	9180	Gm17669	341	0.0535592	1	1	18.1879	0.0549816	1	24	0.00145138	0.0416667	1	1	1	unnamed	unnamed,unnamed,unnamed,unnamed,unnamed,unnamed,unnamed,unnamed,unnamed,unnamed,unnamed,unnamed,unnamed,unnamed,unnamed,unnamed,unnamed,unnamed,unnamed,unnamed,unnamed,unnamed,unnamed,unnamed	Gm17669	Gm17669
Ensembl Genes	4204	Psen1	341	0.0535592	1	1	18.1879	0.0549816	1	24	0.00145138	0.0416667	1	1	1	unnamed	unnamed,unnamed,unnamed,unnamed,unnamed,unnamed,unnamed,unnamed,unnamed,unnamed,unnamed,unnamed,unnamed,unnamed,unnamed,unnamed,unnamed,unnamed,unnamed,unnamed,unnamed,unnamed,unnamed,unnamed	Psen1	Psen1
Ensembl Genes	933	Tada1	341	0.0535592	1	1	18.1879	0.0549816	1	24	0.00145138	0.0416667	1	1	1	unnamed	unnamed,unnamed,unnamed,unnamed,unnamed,unnamed,unnamed,unnamed,unnamed,unnamed,unnamed,unnamed,unnamed,unnamed,unnamed,unnamed,unnamed,unnamed,unnamed,unnamed,unnamed,unnamed,unnamed,unnamed	Tada1	Tada1
Ensembl Genes	311	Kansl1l	341	0.0535592	1	1	18.1879	0.0549816	1	24	0.00145138	0.0416667	1	1	1	unnamed	unnamed,unnamed,unnamed,unnamed,unnamed,unnamed,unnamed,unnamed,unnamed,unnamed,unnamed,unnamed,unnamed,unnamed,unnamed,unnamed,unnamed,unnamed,unnamed,unnamed,unnamed,unnamed,unnamed,unnamed	Kansl1l	Kansl1l
Ensembl Genes	9181	Cep76	341	0.0535592	1	1	18.1879	0.0549816	1	24	0.00145138	0.0416667	1	1	1	unnamed	unnamed,unnamed,unnamed,unnamed,unnamed,unnamed,unnamed,unnamed,unnamed,unnamed,unnamed,unnamed,unnamed,unnamed,unnamed,unnamed,unnamed,unnamed,unnamed,unnamed,unnamed,unnamed,unnamed,unnamed	Cep76	Cep76
Ensembl Genes	20077	Gm4894	341	0.0535592	1	1	18.1879	0.0549816	1	24	0.00145138	0.0416667	1	1	1	unnamed	unnamed,unnamed,unnamed,unnamed,unnamed,unnamed,unnamed,unnamed,unnamed,unnamed,unnamed,unnamed,unnamed,unnamed,unnamed,unnamed,unnamed,unnamed,unnamed,unnamed,unnamed,unnamed,unnamed,unnamed	Gm4894	Gm4894
Ensembl Genes	13268	Dennd4c	341	0.0535592	1	1	18.1879	0.0549816	1	24	0.00145138	0.0416667	1	1	1	unnamed	unnamed,unnamed,unnamed,unnamed,unnamed,unnamed,unnamed,unnamed,unnamed,unnamed,unnamed,unnamed,unnamed,unnamed,unnamed,unnamed,unnamed,unnamed,unnamed,unnamed,unnamed,unnamed,unnamed,unnamed	Dennd4c	Dennd4c
Ensembl Genes	14445	Crmp1	341	0.0535592	1	1	18.1879	0.0549816	1	24	0.00145138	0.0416667	1	1	1	unnamed	unnamed,unnamed,unnamed,unnamed,unnamed,unnamed,unnamed,unnamed,unnamed,unnamed,unnamed,unnamed,unnamed,unnamed,unnamed,unnamed,unnamed,unnamed,unnamed,unnamed,unnamed,unnamed,unnamed,unnamed	Crmp1	Crmp1
Ensembl Genes	16482	Slco1a6	341	0.0535592	1	1	18.1879	0.0549816	1	24	0.00145138	0.0416667	1	1	1	unnamed	unnamed,unnamed,unnamed,unnamed,unnamed,unnamed,unnamed,unnamed,unnamed,unnamed,unnamed,unnamed,unnamed,unnamed,unnamed,unnamed,unnamed,unnamed,unnamed,unnamed,unnamed,unnamed,unnamed,unnamed	Slco1a6	Slco1a6
Ensembl Genes	12193	Sema4a	341	0.0535592	1	1	18.1879	0.0549816	1	24	0.00145138	0.0416667	1	1	1	unnamed	unnamed,unnamed,unnamed,unnamed,unnamed,unnamed,unnamed,unnamed,unnamed,unnamed,unnamed,unnamed,unnamed,unnamed,unnamed,unnamed,unnamed,unnamed,unnamed,unnamed,unnamed,unnamed,unnamed,unnamed	Sema4a	Sema4a
Ensembl Genes	20377	Slc17a5	341	0.0535592	1	1	18.1879	0.0549816	1	24	0.00145138	0.0416667	1	1	1	unnamed	unnamed,unnamed,unnamed,unnamed,unnamed,unnamed,unnamed,unnamed,unnamed,unnamed,unnamed,unnamed,unnamed,unnamed,unnamed,unnamed,unnamed,unnamed,unnamed,unnamed,unnamed,unnamed,unnamed,unnamed	Slc17a5	Slc17a5
Ensembl Genes	4975	Dapk1	353	0.0543409	1	1	5.35594	0.373417	2	163	0.00290276	0.0122699	1	1	1	unnamed,unnamed	unnamed,unnamed,unnamed,unnamed,unnamed,unnamed,unnamed,unnamed,unnamed,unnamed,unnamed,unnamed,unnamed,unnamed,unnamed,unnamed,unnamed,unnamed,unnamed,unnamed,unnamed,unnamed,unnamed,unnamed,unnamed,unnamed,unnamed,unnamed,unnamed,unnamed,unnamed,unnamed,unnamed,unnamed,unnamed,unnamed,unnamed,unnamed,unnamed,unnamed,unnamed,unnamed,unnamed,unnamed,unnamed,unnamed,unnamed,unnamed,unnamed,unnamed…	Dapk1	Dapk1
Ensembl Genes	6258	Dab2	354	0.0555226	1	1	5.29102	0.377999	2	165	0.00290276	0.0121212	1	1	1	unnamed,unnamed	unnamed,unnamed,unnamed,unnamed,unnamed,unnamed,unnamed,unnamed,unnamed,unnamed,unnamed,unnamed,unnamed,unnamed,unnamed,unnamed,unnamed,unnamed,unnamed,unnamed,unnamed,unnamed,unnamed,unnamed,unnamed,unnamed,unnamed,unnamed,unnamed,unnamed,unnamed,unnamed,unnamed,unnamed,unnamed,unnamed,unnamed,unnamed,unnamed,unnamed,unnamed,unnamed,unnamed,unnamed,unnamed,unnamed,unnamed,unnamed,unnamed,unnamed…	Dab2	Dab2
Ensembl Genes	4338	Golga5	355	0.0557275	1	1	17.4604	0.0572725	1	25	0.00145138	0.04	1	1	1	unnamed	unnamed,unnamed,unnamed,unnamed,unnamed,unnamed,unnamed,unnamed,unnamed,unnamed,unnamed,unnamed,unnamed,unnamed,unnamed,unnamed,unnamed,unnamed,unnamed,unnamed,unnamed,unnamed,unnamed,unnamed,unnamed	Golga5	Golga5
Ensembl Genes	6130	Slc25a30	355	0.0557275	1	1	17.4604	0.0572725	1	25	0.00145138	0.04	1	1	1	unnamed	unnamed,unnamed,unnamed,unnamed,unnamed,unnamed,unnamed,unnamed,unnamed,unnamed,unnamed,unnamed,unnamed,unnamed,unnamed,unnamed,unnamed,unnamed,unnamed,unnamed,unnamed,unnamed,unnamed,unnamed,unnamed	Slc25a30	Slc25a30
Ensembl Genes	6729	Cyb5r3	355	0.0557275	1	1	17.4604	0.0572725	1	25	0.00145138	0.04	1	1	1	unnamed	unnamed,unnamed,unnamed,unnamed,unnamed,unnamed,unnamed,unnamed,unnamed,unnamed,unnamed,unnamed,unnamed,unnamed,unnamed,unnamed,unnamed,unnamed,unnamed,unnamed,unnamed,unnamed,unnamed,unnamed,unnamed	Cyb5r3	Cyb5r3
Ensembl Genes	18299	Bcl7c	355	0.0557275	1	1	17.4604	0.0572725	1	25	0.00145138	0.04	1	1	1	unnamed	unnamed,unnamed,unnamed,unnamed,unnamed,unnamed,unnamed,unnamed,unnamed,unnamed,unnamed,unnamed,unnamed,unnamed,unnamed,unnamed,unnamed,unnamed,unnamed,unnamed,unnamed,unnamed,unnamed,unnamed,unnamed	Bcl7c	Bcl7c
Ensembl Genes	15715	Gimap3	355	0.0557275	1	1	17.4604	0.0572725	1	25	0.00145138	0.04	1	1	1	unnamed	unnamed,unnamed,unnamed,unnamed,unnamed,unnamed,unnamed,unnamed,unnamed,unnamed,unnamed,unnamed,unnamed,unnamed,unnamed,unnamed,unnamed,unnamed,unnamed,unnamed,unnamed,unnamed,unnamed,unnamed,unnamed	Gimap3	Gimap3
Ensembl Genes	10885	Dgkz	355	0.0557275	1	1	17.4604	0.0572725	1	25	0.00145138	0.04	1	1	1	unnamed	unnamed,unnamed,unnamed,unnamed,unnamed,unnamed,unnamed,unnamed,unnamed,unnamed,unnamed,unnamed,unnamed,unnamed,unnamed,unnamed,unnamed,unnamed,unnamed,unnamed,unnamed,unnamed,unnamed,unnamed,unnamed	Dgkz	Dgkz
Ensembl Genes	14234	Speer4f1	355	0.0557275	1	1	17.4604	0.0572725	1	25	0.00145138	0.04	1	1	1	unnamed	unnamed,unnamed,unnamed,unnamed,unnamed,unnamed,unnamed,unnamed,unnamed,unnamed,unnamed,unnamed,unnamed,unnamed,unnamed,unnamed,unnamed,unnamed,unnamed,unnamed,unnamed,unnamed,unnamed,unnamed,unnamed	Speer4f1	Speer4f1
Ensembl Genes	14937	Hnf1a	355	0.0557275	1	1	17.4604	0.0572725	1	25	0.00145138	0.04	1	1	1	unnamed	unnamed,unnamed,unnamed,unnamed,unnamed,unnamed,unnamed,unnamed,unnamed,unnamed,unnamed,unnamed,unnamed,unnamed,unnamed,unnamed,unnamed,unnamed,unnamed,unnamed,unnamed,unnamed,unnamed,unnamed,unnamed	Hnf1a	Hnf1a
Ensembl Genes	20376	Eef1a1	363	0.0578909	1	1	16.7888	0.0595634	1	26	0.00145138	0.0384615	1	1	1	unnamed	unnamed,unnamed,unnamed,unnamed,unnamed,unnamed,unnamed,unnamed,unnamed,unnamed,unnamed,unnamed,unnamed,unnamed,unnamed,unnamed,unnamed,unnamed,unnamed,unnamed,unnamed,unnamed,unnamed,unnamed,unnamed,unnamed	Eef1a1	Eef1a1
Ensembl Genes	20076	Tmprss5	363	0.0578909	1	1	16.7888	0.0595634	1	26	0.00145138	0.0384615	1	1	1	unnamed	unnamed,unnamed,unnamed,unnamed,unnamed,unnamed,unnamed,unnamed,unnamed,unnamed,unnamed,unnamed,unnamed,unnamed,unnamed,unnamed,unnamed,unnamed,unnamed,unnamed,unnamed,unnamed,unnamed,unnamed,unnamed,unnamed	Tmprss5	Tmprss5
Ensembl Genes	3147	Heatr6	363	0.0578909	1	1	16.7888	0.0595634	1	26	0.00145138	0.0384615	1	1	1	unnamed	unnamed,unnamed,unnamed,unnamed,unnamed,unnamed,unnamed,unnamed,unnamed,unnamed,unnamed,unnamed,unnamed,unnamed,unnamed,unnamed,unnamed,unnamed,unnamed,unnamed,unnamed,unnamed,unnamed,unnamed,unnamed,unnamed	Heatr6	Heatr6
Ensembl Genes	5017	Cdk20	363	0.0578909	1	1	16.7888	0.0595634	1	26	0.00145138	0.0384615	1	1	1	unnamed	unnamed,unnamed,unnamed,unnamed,unnamed,unnamed,unnamed,unnamed,unnamed,unnamed,unnamed,unnamed,unnamed,unnamed,unnamed,unnamed,unnamed,unnamed,unnamed,unnamed,unnamed,unnamed,unnamed,unnamed,unnamed,unnamed	Cdk20	Cdk20
Ensembl Genes	19263	Adgrg1	363	0.0578909	1	1	16.7888	0.0595634	1	26	0.00145138	0.0384615	1	1	1	unnamed	unnamed,unnamed,unnamed,unnamed,unnamed,unnamed,unnamed,unnamed,unnamed,unnamed,unnamed,unnamed,unnamed,unnamed,unnamed,unnamed,unnamed,unnamed,unnamed,unnamed,unnamed,unnamed,unnamed,unnamed,unnamed,unnamed	Adgrg1	Adgrg1
Ensembl Genes	4167	Pigh	363	0.0578909	1	1	16.7888	0.0595634	1	26	0.00145138	0.0384615	1	1	1	unnamed	unnamed,unnamed,unnamed,unnamed,unnamed,unnamed,unnamed,unnamed,unnamed,unnamed,unnamed,unnamed,unnamed,unnamed,unnamed,unnamed,unnamed,unnamed,unnamed,unnamed,unnamed,unnamed,unnamed,unnamed,unnamed,unnamed	Pigh	Pigh
Ensembl Genes	3703	Myo15b	363	0.0578909	1	1	16.7888	0.0595634	1	26	0.00145138	0.0384615	1	1	1	unnamed	unnamed,unnamed,unnamed,unnamed,unnamed,unnamed,unnamed,unnamed,unnamed,unnamed,unnamed,unnamed,unnamed,unnamed,unnamed,unnamed,unnamed,unnamed,unnamed,unnamed,unnamed,unnamed,unnamed,unnamed,unnamed,unnamed	Myo15b	Myo15b
Ensembl Genes	19572	Egln1	363	0.0578909	1	1	16.7888	0.0595634	1	26	0.00145138	0.0384615	1	1	1	unnamed	unnamed,unnamed,unnamed,unnamed,unnamed,unnamed,unnamed,unnamed,unnamed,unnamed,unnamed,unnamed,unnamed,unnamed,unnamed,unnamed,unnamed,unnamed,unnamed,unnamed,unnamed,unnamed,unnamed,unnamed,unnamed,unnamed	Egln1	Egln1
Ensembl Genes	1192	Hsd11b1	363	0.0578909	1	1	16.7888	0.0595634	1	26	0.00145138	0.0384615	1	1	1	unnamed	unnamed,unnamed,unnamed,unnamed,unnamed,unnamed,unnamed,unnamed,unnamed,unnamed,unnamed,unnamed,unnamed,unnamed,unnamed,unnamed,unnamed,unnamed,unnamed,unnamed,unnamed,unnamed,unnamed,unnamed,unnamed,unnamed	Hsd11b1	Hsd11b1
Ensembl Genes	10287	Lamc3	363	0.0578909	1	1	16.7888	0.0595634	1	26	0.00145138	0.0384615	1	1	1	unnamed	unnamed,unnamed,unnamed,unnamed,unnamed,unnamed,unnamed,unnamed,unnamed,unnamed,unnamed,unnamed,unnamed,unnamed,unnamed,unnamed,unnamed,unnamed,unnamed,unnamed,unnamed,unnamed,unnamed,unnamed,unnamed,unnamed	Lamc3	Lamc3
Ensembl Genes	12606	Slc25a24	363	0.0578909	1	1	16.7888	0.0595634	1	26	0.00145138	0.0384615	1	1	1	unnamed	unnamed,unnamed,unnamed,unnamed,unnamed,unnamed,unnamed,unnamed,unnamed,unnamed,unnamed,unnamed,unnamed,unnamed,unnamed,unnamed,unnamed,unnamed,unnamed,unnamed,unnamed,unnamed,unnamed,unnamed,unnamed,unnamed	Slc25a24	Slc25a24
Ensembl Genes	1140	2020-03-02	363	0.0578909	1	1	16.7888	0.0595634	1	26	0.00145138	0.0384615	1	1	1	unnamed	unnamed,unnamed,unnamed,unnamed,unnamed,unnamed,unnamed,unnamed,unnamed,unnamed,unnamed,unnamed,unnamed,unnamed,unnamed,unnamed,unnamed,unnamed,unnamed,unnamed,unnamed,unnamed,unnamed,unnamed,unnamed,unnamed	2020-03-02	2020-03-02
Ensembl Genes	18335	Mcmbp	363	0.0578909	1	1	16.7888	0.0595634	1	26	0.00145138	0.0384615	1	1	1	unnamed	unnamed,unnamed,unnamed,unnamed,unnamed,unnamed,unnamed,unnamed,unnamed,unnamed,unnamed,unnamed,unnamed,unnamed,unnamed,unnamed,unnamed,unnamed,unnamed,unnamed,unnamed,unnamed,unnamed,unnamed,unnamed,unnamed	Mcmbp	Mcmbp
Ensembl Genes	15955	Rab11fip5	363	0.0578909	1	1	16.7888	0.0595634	1	26	0.00145138	0.0384615	1	1	1	unnamed	unnamed,unnamed,unnamed,unnamed,unnamed,unnamed,unnamed,unnamed,unnamed,unnamed,unnamed,unnamed,unnamed,unnamed,unnamed,unnamed,unnamed,unnamed,unnamed,unnamed,unnamed,unnamed,unnamed,unnamed,unnamed,unnamed	Rab11fip5	Rab11fip5
Ensembl Genes	13267	Plin2	363	0.0578909	1	1	16.7888	0.0595634	1	26	0.00145138	0.0384615	1	1	1	unnamed	unnamed,unnamed,unnamed,unnamed,unnamed,unnamed,unnamed,unnamed,unnamed,unnamed,unnamed,unnamed,unnamed,unnamed,unnamed,unnamed,unnamed,unnamed,unnamed,unnamed,unnamed,unnamed,unnamed,unnamed,unnamed,unnamed	Plin2	Plin2
Ensembl Genes	8722	Gm10309	378	0.0591211	1	1	5.10537	0.391744	2	171	0.00290276	0.0116959	1	1	1	unnamed,unnamed	unnamed,unnamed,unnamed,unnamed,unnamed,unnamed,unnamed,unnamed,unnamed,unnamed,unnamed,unnamed,unnamed,unnamed,unnamed,unnamed,unnamed,unnamed,unnamed,unnamed,unnamed,unnamed,unnamed,unnamed,unnamed,unnamed,unnamed,unnamed,unnamed,unnamed,unnamed,unnamed,unnamed,unnamed,unnamed,unnamed,unnamed,unnamed,unnamed,unnamed,unnamed,unnamed,unnamed,unnamed,unnamed,unnamed,unnamed,unnamed,unnamed,unnamed…	Gm10309	Gm10309
Ensembl Genes	10006	Frmd4a	379	0.0597286	1	1	5.07569	0.394035	2	172	0.00290276	0.0116279	1	1	1	unnamed,unnamed	unnamed,unnamed,unnamed,unnamed,unnamed,unnamed,unnamed,unnamed,unnamed,unnamed,unnamed,unnamed,unnamed,unnamed,unnamed,unnamed,unnamed,unnamed,unnamed,unnamed,unnamed,unnamed,unnamed,unnamed,unnamed,unnamed,unnamed,unnamed,unnamed,unnamed,unnamed,unnamed,unnamed,unnamed,unnamed,unnamed,unnamed,unnamed,unnamed,unnamed,unnamed,unnamed,unnamed,unnamed,unnamed,unnamed,unnamed,unnamed,unnamed,unnamed…	Frmd4a	Frmd4a
Ensembl Genes	18298	Zfp629	380	0.0600494	1	1	16.167	0.0618543	1	27	0.00145138	0.037037	1	1	1	unnamed	unnamed,unnamed,unnamed,unnamed,unnamed,unnamed,unnamed,unnamed,unnamed,unnamed,unnamed,unnamed,unnamed,unnamed,unnamed,unnamed,unnamed,unnamed,unnamed,unnamed,unnamed,unnamed,unnamed,unnamed,unnamed,unnamed,unnamed	Zfp629	Zfp629
Ensembl Genes	19264	Adgrg3	380	0.0600494	1	1	16.167	0.0618543	1	27	0.00145138	0.037037	1	1	1	unnamed	unnamed,unnamed,unnamed,unnamed,unnamed,unnamed,unnamed,unnamed,unnamed,unnamed,unnamed,unnamed,unnamed,unnamed,unnamed,unnamed,unnamed,unnamed,unnamed,unnamed,unnamed,unnamed,unnamed,unnamed,unnamed,unnamed,unnamed	Adgrg3	Adgrg3
Ensembl Genes	5013	Habp4	380	0.0600494	1	1	16.167	0.0618543	1	27	0.00145138	0.037037	1	1	1	unnamed	unnamed,unnamed,unnamed,unnamed,unnamed,unnamed,unnamed,unnamed,unnamed,unnamed,unnamed,unnamed,unnamed,unnamed,unnamed,unnamed,unnamed,unnamed,unnamed,unnamed,unnamed,unnamed,unnamed,unnamed,unnamed,unnamed,unnamed	Habp4	Habp4
Ensembl Genes	18213	Aqp8	380	0.0600494	1	1	16.167	0.0618543	1	27	0.00145138	0.037037	1	1	1	unnamed	unnamed,unnamed,unnamed,unnamed,unnamed,unnamed,unnamed,unnamed,unnamed,unnamed,unnamed,unnamed,unnamed,unnamed,unnamed,unnamed,unnamed,unnamed,unnamed,unnamed,unnamed,unnamed,unnamed,unnamed,unnamed,unnamed,unnamed	Aqp8	Aqp8
Ensembl Genes	70	Gsta3	380	0.0600494	1	1	16.167	0.0618543	1	27	0.00145138	0.037037	1	1	1	unnamed	unnamed,unnamed,unnamed,unnamed,unnamed,unnamed,unnamed,unnamed,unnamed,unnamed,unnamed,unnamed,unnamed,unnamed,unnamed,unnamed,unnamed,unnamed,unnamed,unnamed,unnamed,unnamed,unnamed,unnamed,unnamed,unnamed,unnamed	Gsta3	Gsta3
Ensembl Genes	15854	Eif2ak3	380	0.0600494	1	1	16.167	0.0618543	1	27	0.00145138	0.037037	1	1	1	unnamed	unnamed,unnamed,unnamed,unnamed,unnamed,unnamed,unnamed,unnamed,unnamed,unnamed,unnamed,unnamed,unnamed,unnamed,unnamed,unnamed,unnamed,unnamed,unnamed,unnamed,unnamed,unnamed,unnamed,unnamed,unnamed,unnamed,unnamed	Eif2ak3	Eif2ak3
Ensembl Genes	11292	Pak7	380	0.0600494	1	1	16.167	0.0618543	1	27	0.00145138	0.037037	1	1	1	unnamed	unnamed,unnamed,unnamed,unnamed,unnamed,unnamed,unnamed,unnamed,unnamed,unnamed,unnamed,unnamed,unnamed,unnamed,unnamed,unnamed,unnamed,unnamed,unnamed,unnamed,unnamed,unnamed,unnamed,unnamed,unnamed,unnamed,unnamed	Pak7	Pak7
Ensembl Genes	11641	Slc13a3	380	0.0600494	1	1	16.167	0.0618543	1	27	0.00145138	0.037037	1	1	1	unnamed	unnamed,unnamed,unnamed,unnamed,unnamed,unnamed,unnamed,unnamed,unnamed,unnamed,unnamed,unnamed,unnamed,unnamed,unnamed,unnamed,unnamed,unnamed,unnamed,unnamed,unnamed,unnamed,unnamed,unnamed,unnamed,unnamed,unnamed	Slc13a3	Slc13a3
Ensembl Genes	13768	Gpr3	380	0.0600494	1	1	16.167	0.0618543	1	27	0.00145138	0.037037	1	1	1	unnamed	unnamed,unnamed,unnamed,unnamed,unnamed,unnamed,unnamed,unnamed,unnamed,unnamed,unnamed,unnamed,unnamed,unnamed,unnamed,unnamed,unnamed,unnamed,unnamed,unnamed,unnamed,unnamed,unnamed,unnamed,unnamed,unnamed,unnamed	Gpr3	Gpr3
Ensembl Genes	13750	Rcc1	380	0.0600494	1	1	16.167	0.0618543	1	27	0.00145138	0.037037	1	1	1	unnamed	unnamed,unnamed,unnamed,unnamed,unnamed,unnamed,unnamed,unnamed,unnamed,unnamed,unnamed,unnamed,unnamed,unnamed,unnamed,unnamed,unnamed,unnamed,unnamed,unnamed,unnamed,unnamed,unnamed,unnamed,unnamed,unnamed,unnamed	Rcc1	Rcc1
Ensembl Genes	3986	Tspan13	390	0.0622029	1	1	15.5896	0.0641452	1	28	0.00145138	0.0357143	1	1	1	unnamed	unnamed,unnamed,unnamed,unnamed,unnamed,unnamed,unnamed,unnamed,unnamed,unnamed,unnamed,unnamed,unnamed,unnamed,unnamed,unnamed,unnamed,unnamed,unnamed,unnamed,unnamed,unnamed,unnamed,unnamed,unnamed,unnamed,unnamed,unnamed	Tspan13	Tspan13
Ensembl Genes	20931	Ddx3x	390	0.0622029	1	1	15.5896	0.0641452	1	28	0.00145138	0.0357143	1	1	1	unnamed	unnamed,unnamed,unnamed,unnamed,unnamed,unnamed,unnamed,unnamed,unnamed,unnamed,unnamed,unnamed,unnamed,unnamed,unnamed,unnamed,unnamed,unnamed,unnamed,unnamed,unnamed,unnamed,unnamed,unnamed,unnamed,unnamed,unnamed,unnamed	Ddx3x	Ddx3x
Ensembl Genes	8003	Rab11fip3	390	0.0622029	1	1	15.5896	0.0641452	1	28	0.00145138	0.0357143	1	1	1	unnamed	unnamed,unnamed,unnamed,unnamed,unnamed,unnamed,unnamed,unnamed,unnamed,unnamed,unnamed,unnamed,unnamed,unnamed,unnamed,unnamed,unnamed,unnamed,unnamed,unnamed,unnamed,unnamed,unnamed,unnamed,unnamed,unnamed,unnamed,unnamed	Rab11fip3	Rab11fip3
Ensembl Genes	18766	Nsd3	390	0.0622029	1	1	15.5896	0.0641452	1	28	0.00145138	0.0357143	1	1	1	unnamed	unnamed,unnamed,unnamed,unnamed,unnamed,unnamed,unnamed,unnamed,unnamed,unnamed,unnamed,unnamed,unnamed,unnamed,unnamed,unnamed,unnamed,unnamed,unnamed,unnamed,unnamed,unnamed,unnamed,unnamed,unnamed,unnamed,unnamed,unnamed	Nsd3	Nsd3
Ensembl Genes	6662	Rpl3	390	0.0622029	1	1	15.5896	0.0641452	1	28	0.00145138	0.0357143	1	1	1	unnamed	unnamed,unnamed,unnamed,unnamed,unnamed,unnamed,unnamed,unnamed,unnamed,unnamed,unnamed,unnamed,unnamed,unnamed,unnamed,unnamed,unnamed,unnamed,unnamed,unnamed,unnamed,unnamed,unnamed,unnamed,unnamed,unnamed,unnamed,unnamed	Rpl3	Rpl3
Ensembl Genes	5468	Ngly1	390	0.0622029	1	1	15.5896	0.0641452	1	28	0.00145138	0.0357143	1	1	1	unnamed	unnamed,unnamed,unnamed,unnamed,unnamed,unnamed,unnamed,unnamed,unnamed,unnamed,unnamed,unnamed,unnamed,unnamed,unnamed,unnamed,unnamed,unnamed,unnamed,unnamed,unnamed,unnamed,unnamed,unnamed,unnamed,unnamed,unnamed,unnamed	Ngly1	Ngly1
Ensembl Genes	2384	Acyp2	390	0.0622029	1	1	15.5896	0.0641452	1	28	0.00145138	0.0357143	1	1	1	unnamed	unnamed,unnamed,unnamed,unnamed,unnamed,unnamed,unnamed,unnamed,unnamed,unnamed,unnamed,unnamed,unnamed,unnamed,unnamed,unnamed,unnamed,unnamed,unnamed,unnamed,unnamed,unnamed,unnamed,unnamed,unnamed,unnamed,unnamed,unnamed	Acyp2	Acyp2
Ensembl Genes	11640	Ocstamp	390	0.0622029	1	1	15.5896	0.0641452	1	28	0.00145138	0.0357143	1	1	1	unnamed	unnamed,unnamed,unnamed,unnamed,unnamed,unnamed,unnamed,unnamed,unnamed,unnamed,unnamed,unnamed,unnamed,unnamed,unnamed,unnamed,unnamed,unnamed,unnamed,unnamed,unnamed,unnamed,unnamed,unnamed,unnamed,unnamed,unnamed,unnamed	Ocstamp	Ocstamp
Ensembl Genes	18598	Shcbp1	390	0.0622029	1	1	15.5896	0.0641452	1	28	0.00145138	0.0357143	1	1	1	unnamed	unnamed,unnamed,unnamed,unnamed,unnamed,unnamed,unnamed,unnamed,unnamed,unnamed,unnamed,unnamed,unnamed,unnamed,unnamed,unnamed,unnamed,unnamed,unnamed,unnamed,unnamed,unnamed,unnamed,unnamed,unnamed,unnamed,unnamed,unnamed	Shcbp1	Shcbp1
Ensembl Genes	13751	Phactr4	390	0.0622029	1	1	15.5896	0.0641452	1	28	0.00145138	0.0357143	1	1	1	unnamed	unnamed,unnamed,unnamed,unnamed,unnamed,unnamed,unnamed,unnamed,unnamed,unnamed,unnamed,unnamed,unnamed,unnamed,unnamed,unnamed,unnamed,unnamed,unnamed,unnamed,unnamed,unnamed,unnamed,unnamed,unnamed,unnamed,unnamed,unnamed	Phactr4	Phactr4
Ensembl Genes	12711	Arhgef38	390	0.0622029	1	1	15.5896	0.0641452	1	28	0.00145138	0.0357143	1	1	1	unnamed	unnamed,unnamed,unnamed,unnamed,unnamed,unnamed,unnamed,unnamed,unnamed,unnamed,unnamed,unnamed,unnamed,unnamed,unnamed,unnamed,unnamed,unnamed,unnamed,unnamed,unnamed,unnamed,unnamed,unnamed,unnamed,unnamed,unnamed,unnamed	Arhgef38	Arhgef38
Ensembl Genes	1537	Ctnna3	390	0.0622029	1	1	15.5896	0.0641452	1	28	0.00145138	0.0357143	1	1	1	unnamed	unnamed,unnamed,unnamed,unnamed,unnamed,unnamed,unnamed,unnamed,unnamed,unnamed,unnamed,unnamed,unnamed,unnamed,unnamed,unnamed,unnamed,unnamed,unnamed,unnamed,unnamed,unnamed,unnamed,unnamed,unnamed,unnamed,unnamed,unnamed	Ctnna3	Ctnna3
Ensembl Genes	14452	Nsg1	390	0.0622029	1	1	15.5896	0.0641452	1	28	0.00145138	0.0357143	1	1	1	unnamed	unnamed,unnamed,unnamed,unnamed,unnamed,unnamed,unnamed,unnamed,unnamed,unnamed,unnamed,unnamed,unnamed,unnamed,unnamed,unnamed,unnamed,unnamed,unnamed,unnamed,unnamed,unnamed,unnamed,unnamed,unnamed,unnamed,unnamed,unnamed	Nsg1	Nsg1
Ensembl Genes	14899	Sgsm1	390	0.0622029	1	1	15.5896	0.0641452	1	28	0.00145138	0.0357143	1	1	1	unnamed	unnamed,unnamed,unnamed,unnamed,unnamed,unnamed,unnamed,unnamed,unnamed,unnamed,unnamed,unnamed,unnamed,unnamed,unnamed,unnamed,unnamed,unnamed,unnamed,unnamed,unnamed,unnamed,unnamed,unnamed,unnamed,unnamed,unnamed,unnamed	Sgsm1	Sgsm1
Ensembl Genes	3926	Ywhaq	404	0.0643515	1	1	15.052	0.0664361	1	29	0.00145138	0.0344828	1	1	1	unnamed	unnamed,unnamed,unnamed,unnamed,unnamed,unnamed,unnamed,unnamed,unnamed,unnamed,unnamed,unnamed,unnamed,unnamed,unnamed,unnamed,unnamed,unnamed,unnamed,unnamed,unnamed,unnamed,unnamed,unnamed,unnamed,unnamed,unnamed,unnamed,unnamed	Ywhaq	Ywhaq
Ensembl Genes	6127	Spert	404	0.0643515	1	1	15.052	0.0664361	1	29	0.00145138	0.0344828	1	1	1	unnamed	unnamed,unnamed,unnamed,unnamed,unnamed,unnamed,unnamed,unnamed,unnamed,unnamed,unnamed,unnamed,unnamed,unnamed,unnamed,unnamed,unnamed,unnamed,unnamed,unnamed,unnamed,unnamed,unnamed,unnamed,unnamed,unnamed,unnamed,unnamed,unnamed	Spert	Spert
Ensembl Genes	7647	Mrps6	404	0.0643515	1	1	15.052	0.0664361	1	29	0.00145138	0.0344828	1	1	1	unnamed	unnamed,unnamed,unnamed,unnamed,unnamed,unnamed,unnamed,unnamed,unnamed,unnamed,unnamed,unnamed,unnamed,unnamed,unnamed,unnamed,unnamed,unnamed,unnamed,unnamed,unnamed,unnamed,unnamed,unnamed,unnamed,unnamed,unnamed,unnamed,unnamed	Mrps6	Mrps6
Ensembl Genes	20493	Msl2	404	0.0643515	1	1	15.052	0.0664361	1	29	0.00145138	0.0344828	1	1	1	unnamed	unnamed,unnamed,unnamed,unnamed,unnamed,unnamed,unnamed,unnamed,unnamed,unnamed,unnamed,unnamed,unnamed,unnamed,unnamed,unnamed,unnamed,unnamed,unnamed,unnamed,unnamed,unnamed,unnamed,unnamed,unnamed,unnamed,unnamed,unnamed,unnamed	Msl2	Msl2
Ensembl Genes	7384	Stxbp5l	404	0.0643515	1	1	15.052	0.0664361	1	29	0.00145138	0.0344828	1	1	1	unnamed	unnamed,unnamed,unnamed,unnamed,unnamed,unnamed,unnamed,unnamed,unnamed,unnamed,unnamed,unnamed,unnamed,unnamed,unnamed,unnamed,unnamed,unnamed,unnamed,unnamed,unnamed,unnamed,unnamed,unnamed,unnamed,unnamed,unnamed,unnamed,unnamed	Stxbp5l	Stxbp5l
Ensembl Genes	12161	Lrrc71	404	0.0643515	1	1	15.052	0.0664361	1	29	0.00145138	0.0344828	1	1	1	unnamed	unnamed,unnamed,unnamed,unnamed,unnamed,unnamed,unnamed,unnamed,unnamed,unnamed,unnamed,unnamed,unnamed,unnamed,unnamed,unnamed,unnamed,unnamed,unnamed,unnamed,unnamed,unnamed,unnamed,unnamed,unnamed,unnamed,unnamed,unnamed,unnamed	Lrrc71	Lrrc71
Ensembl Genes	11572	Ttpal	404	0.0643515	1	1	15.052	0.0664361	1	29	0.00145138	0.0344828	1	1	1	unnamed	unnamed,unnamed,unnamed,unnamed,unnamed,unnamed,unnamed,unnamed,unnamed,unnamed,unnamed,unnamed,unnamed,unnamed,unnamed,unnamed,unnamed,unnamed,unnamed,unnamed,unnamed,unnamed,unnamed,unnamed,unnamed,unnamed,unnamed,unnamed,unnamed	Ttpal	Ttpal
Ensembl Genes	134	Unc50	404	0.0643515	1	1	15.052	0.0664361	1	29	0.00145138	0.0344828	1	1	1	unnamed	unnamed,unnamed,unnamed,unnamed,unnamed,unnamed,unnamed,unnamed,unnamed,unnamed,unnamed,unnamed,unnamed,unnamed,unnamed,unnamed,unnamed,unnamed,unnamed,unnamed,unnamed,unnamed,unnamed,unnamed,unnamed,unnamed,unnamed,unnamed,unnamed	Unc50	Unc50
Ensembl Genes	14427	Sh3tc1	404	0.0643515	1	1	15.052	0.0664361	1	29	0.00145138	0.0344828	1	1	1	unnamed	unnamed,unnamed,unnamed,unnamed,unnamed,unnamed,unnamed,unnamed,unnamed,unnamed,unnamed,unnamed,unnamed,unnamed,unnamed,unnamed,unnamed,unnamed,unnamed,unnamed,unnamed,unnamed,unnamed,unnamed,unnamed,unnamed,unnamed,unnamed,unnamed	Sh3tc1	Sh3tc1
Ensembl Genes	14917	Foxn4	404	0.0643515	1	1	15.052	0.0664361	1	29	0.00145138	0.0344828	1	1	1	unnamed	unnamed,unnamed,unnamed,unnamed,unnamed,unnamed,unnamed,unnamed,unnamed,unnamed,unnamed,unnamed,unnamed,unnamed,unnamed,unnamed,unnamed,unnamed,unnamed,unnamed,unnamed,unnamed,unnamed,unnamed,unnamed,unnamed,unnamed,unnamed,unnamed	Foxn4	Foxn4
Ensembl Genes	1825	Txnrd1	404	0.0643515	1	1	15.052	0.0664361	1	29	0.00145138	0.0344828	1	1	1	unnamed	unnamed,unnamed,unnamed,unnamed,unnamed,unnamed,unnamed,unnamed,unnamed,unnamed,unnamed,unnamed,unnamed,unnamed,unnamed,unnamed,unnamed,unnamed,unnamed,unnamed,unnamed,unnamed,unnamed,unnamed,unnamed,unnamed,unnamed,unnamed,unnamed	Txnrd1	Txnrd1
Ensembl Genes	7544	Robo1	415	0.0646645	1	1	4.85011	0.412362	2	180	0.00290276	0.0111111	1	1	1	unnamed,unnamed	unnamed,unnamed,unnamed,unnamed,unnamed,unnamed,unnamed,unnamed,unnamed,unnamed,unnamed,unnamed,unnamed,unnamed,unnamed,unnamed,unnamed,unnamed,unnamed,unnamed,unnamed,unnamed,unnamed,unnamed,unnamed,unnamed,unnamed,unnamed,unnamed,unnamed,unnamed,unnamed,unnamed,unnamed,unnamed,unnamed,unnamed,unnamed,unnamed,unnamed,unnamed,unnamed,unnamed,unnamed,unnamed,unnamed,unnamed,unnamed,unnamed,unnamed…	Robo1	Robo1
Ensembl Genes	4140	Sgpp1	416	0.0664952	1	1	14.5503	0.068727	1	30	0.00145138	0.0333333	1	1	1	unnamed	unnamed,unnamed,unnamed,unnamed,unnamed,unnamed,unnamed,unnamed,unnamed,unnamed,unnamed,unnamed,unnamed,unnamed,unnamed,unnamed,unnamed,unnamed,unnamed,unnamed,unnamed,unnamed,unnamed,unnamed,unnamed,unnamed,unnamed,unnamed,unnamed,unnamed	Sgpp1	Sgpp1
Ensembl Genes	2332	Rab1a	416	0.0664952	1	1	14.5503	0.068727	1	30	0.00145138	0.0333333	1	1	1	unnamed	unnamed,unnamed,unnamed,unnamed,unnamed,unnamed,unnamed,unnamed,unnamed,unnamed,unnamed,unnamed,unnamed,unnamed,unnamed,unnamed,unnamed,unnamed,unnamed,unnamed,unnamed,unnamed,unnamed,unnamed,unnamed,unnamed,unnamed,unnamed,unnamed,unnamed	Rab1a	Rab1a
Ensembl Genes	475	Gigyf2	416	0.0664952	1	1	14.5503	0.068727	1	30	0.00145138	0.0333333	1	1	1	unnamed	unnamed,unnamed,unnamed,unnamed,unnamed,unnamed,unnamed,unnamed,unnamed,unnamed,unnamed,unnamed,unnamed,unnamed,unnamed,unnamed,unnamed,unnamed,unnamed,unnamed,unnamed,unnamed,unnamed,unnamed,unnamed,unnamed,unnamed,unnamed,unnamed,unnamed	Gigyf2	Gigyf2
Ensembl Genes	511	Rab17	416	0.0664952	1	1	14.5503	0.068727	1	30	0.00145138	0.0333333	1	1	1	unnamed	unnamed,unnamed,unnamed,unnamed,unnamed,unnamed,unnamed,unnamed,unnamed,unnamed,unnamed,unnamed,unnamed,unnamed,unnamed,unnamed,unnamed,unnamed,unnamed,unnamed,unnamed,unnamed,unnamed,unnamed,unnamed,unnamed,unnamed,unnamed,unnamed,unnamed	Rab17	Rab17
Ensembl Genes	1246	Plagl1	416	0.0664952	1	1	14.5503	0.068727	1	30	0.00145138	0.0333333	1	1	1	unnamed	unnamed,unnamed,unnamed,unnamed,unnamed,unnamed,unnamed,unnamed,unnamed,unnamed,unnamed,unnamed,unnamed,unnamed,unnamed,unnamed,unnamed,unnamed,unnamed,unnamed,unnamed,unnamed,unnamed,unnamed,unnamed,unnamed,unnamed,unnamed,unnamed,unnamed	Plagl1	Plagl1
Ensembl Genes	5759	1700011H14Rik	416	0.0664952	1	1	14.5503	0.068727	1	30	0.00145138	0.0333333	1	1	1	unnamed	unnamed,unnamed,unnamed,unnamed,unnamed,unnamed,unnamed,unnamed,unnamed,unnamed,unnamed,unnamed,unnamed,unnamed,unnamed,unnamed,unnamed,unnamed,unnamed,unnamed,unnamed,unnamed,unnamed,unnamed,unnamed,unnamed,unnamed,unnamed,unnamed,unnamed	1700011H14Rik	1700011H14Rik
Ensembl Genes	22	Sgk3	416	0.0664952	1	1	14.5503	0.068727	1	30	0.00145138	0.0333333	1	1	1	unnamed	unnamed,unnamed,unnamed,unnamed,unnamed,unnamed,unnamed,unnamed,unnamed,unnamed,unnamed,unnamed,unnamed,unnamed,unnamed,unnamed,unnamed,unnamed,unnamed,unnamed,unnamed,unnamed,unnamed,unnamed,unnamed,unnamed,unnamed,unnamed,unnamed,unnamed	Sgk3	Sgk3
Ensembl Genes	8768	Epc1	416	0.0664952	1	1	14.5503	0.068727	1	30	0.00145138	0.0333333	1	1	1	unnamed	unnamed,unnamed,unnamed,unnamed,unnamed,unnamed,unnamed,unnamed,unnamed,unnamed,unnamed,unnamed,unnamed,unnamed,unnamed,unnamed,unnamed,unnamed,unnamed,unnamed,unnamed,unnamed,unnamed,unnamed,unnamed,unnamed,unnamed,unnamed,unnamed,unnamed	Epc1	Epc1
Ensembl Genes	13077	Tdrd7	416	0.0664952	1	1	14.5503	0.068727	1	30	0.00145138	0.0333333	1	1	1	unnamed	unnamed,unnamed,unnamed,unnamed,unnamed,unnamed,unnamed,unnamed,unnamed,unnamed,unnamed,unnamed,unnamed,unnamed,unnamed,unnamed,unnamed,unnamed,unnamed,unnamed,unnamed,unnamed,unnamed,unnamed,unnamed,unnamed,unnamed,unnamed,unnamed,unnamed	Tdrd7	Tdrd7
Ensembl Genes	21737	Ace2	416	0.0664952	1	1	14.5503	0.068727	1	30	0.00145138	0.0333333	1	1	1	unnamed	unnamed,unnamed,unnamed,unnamed,unnamed,unnamed,unnamed,unnamed,unnamed,unnamed,unnamed,unnamed,unnamed,unnamed,unnamed,unnamed,unnamed,unnamed,unnamed,unnamed,unnamed,unnamed,unnamed,unnamed,unnamed,unnamed,unnamed,unnamed,unnamed,unnamed	Ace2	Ace2
Ensembl Genes	13784	Pigv	416	0.0664952	1	1	14.5503	0.068727	1	30	0.00145138	0.0333333	1	1	1	unnamed	unnamed,unnamed,unnamed,unnamed,unnamed,unnamed,unnamed,unnamed,unnamed,unnamed,unnamed,unnamed,unnamed,unnamed,unnamed,unnamed,unnamed,unnamed,unnamed,unnamed,unnamed,unnamed,unnamed,unnamed,unnamed,unnamed,unnamed,unnamed,unnamed,unnamed	Pigv	Pigv
Ensembl Genes	13490	Dmbx1	416	0.0664952	1	1	14.5503	0.068727	1	30	0.00145138	0.0333333	1	1	1	unnamed	unnamed,unnamed,unnamed,unnamed,unnamed,unnamed,unnamed,unnamed,unnamed,unnamed,unnamed,unnamed,unnamed,unnamed,unnamed,unnamed,unnamed,unnamed,unnamed,unnamed,unnamed,unnamed,unnamed,unnamed,unnamed,unnamed,unnamed,unnamed,unnamed,unnamed	Dmbx1	Dmbx1
Ensembl Genes	19993	Oaf	416	0.0664952	1	1	14.5503	0.068727	1	30	0.00145138	0.0333333	1	1	1	unnamed	unnamed,unnamed,unnamed,unnamed,unnamed,unnamed,unnamed,unnamed,unnamed,unnamed,unnamed,unnamed,unnamed,unnamed,unnamed,unnamed,unnamed,unnamed,unnamed,unnamed,unnamed,unnamed,unnamed,unnamed,unnamed,unnamed,unnamed,unnamed,unnamed,unnamed	Oaf	Oaf
Ensembl Genes	20230	Calml4	416	0.0664952	1	1	14.5503	0.068727	1	30	0.00145138	0.0333333	1	1	1	unnamed	unnamed,unnamed,unnamed,unnamed,unnamed,unnamed,unnamed,unnamed,unnamed,unnamed,unnamed,unnamed,unnamed,unnamed,unnamed,unnamed,unnamed,unnamed,unnamed,unnamed,unnamed,unnamed,unnamed,unnamed,unnamed,unnamed,unnamed,unnamed,unnamed,unnamed	Calml4	Calml4
Ensembl Genes	18104	Wee1	416	0.0664952	1	1	14.5503	0.068727	1	30	0.00145138	0.0333333	1	1	1	unnamed	unnamed,unnamed,unnamed,unnamed,unnamed,unnamed,unnamed,unnamed,unnamed,unnamed,unnamed,unnamed,unnamed,unnamed,unnamed,unnamed,unnamed,unnamed,unnamed,unnamed,unnamed,unnamed,unnamed,unnamed,unnamed,unnamed,unnamed,unnamed,unnamed,unnamed	Wee1	Wee1
Ensembl Genes	11963	Gm5148	431	0.0671821	1	1	4.74467	0.421526	2	184	0.00290276	0.0108696	1	1	1	unnamed,unnamed	unnamed,unnamed,unnamed,unnamed,unnamed,unnamed,unnamed,unnamed,unnamed,unnamed,unnamed,unnamed,unnamed,unnamed,unnamed,unnamed,unnamed,unnamed,unnamed,unnamed,unnamed,unnamed,unnamed,unnamed,unnamed,unnamed,unnamed,unnamed,unnamed,unnamed,unnamed,unnamed,unnamed,unnamed,unnamed,unnamed,unnamed,unnamed,unnamed,unnamed,unnamed,unnamed,unnamed,unnamed,unnamed,unnamed,unnamed,unnamed,unnamed,unnamed…	Gm5148	Gm5148
Ensembl Genes	10078	Etl4	432	0.0678166	1	1	4.71902	0.423817	2	185	0.00290276	0.0108108	1	1	1	unnamed,unnamed	unnamed,unnamed,unnamed,unnamed,unnamed,unnamed,unnamed,unnamed,unnamed,unnamed,unnamed,unnamed,unnamed,unnamed,unnamed,unnamed,unnamed,unnamed,unnamed,unnamed,unnamed,unnamed,unnamed,unnamed,unnamed,unnamed,unnamed,unnamed,unnamed,unnamed,unnamed,unnamed,unnamed,unnamed,unnamed,unnamed,unnamed,unnamed,unnamed,unnamed,unnamed,unnamed,unnamed,unnamed,unnamed,unnamed,unnamed,unnamed,unnamed,unnamed…	Etl4	Etl4
Ensembl Genes	5093	Nkd2	433	0.068634	1	1	14.0809	0.0710179	1	31	0.00145138	0.0322581	1	1	1	unnamed	unnamed,unnamed,unnamed,unnamed,unnamed,unnamed,unnamed,unnamed,unnamed,unnamed,unnamed,unnamed,unnamed,unnamed,unnamed,unnamed,unnamed,unnamed,unnamed,unnamed,unnamed,unnamed,unnamed,unnamed,unnamed,unnamed,unnamed,unnamed,unnamed,unnamed,unnamed	Nkd2	Nkd2
Ensembl Genes	6282	Gm21973	433	0.068634	1	1	14.0809	0.0710179	1	31	0.00145138	0.0322581	1	1	1	unnamed	unnamed,unnamed,unnamed,unnamed,unnamed,unnamed,unnamed,unnamed,unnamed,unnamed,unnamed,unnamed,unnamed,unnamed,unnamed,unnamed,unnamed,unnamed,unnamed,unnamed,unnamed,unnamed,unnamed,unnamed,unnamed,unnamed,unnamed,unnamed,unnamed,unnamed,unnamed	Gm21973	Gm21973
Ensembl Genes	245	Bzw1	433	0.068634	1	1	14.0809	0.0710179	1	31	0.00145138	0.0322581	1	1	1	unnamed	unnamed,unnamed,unnamed,unnamed,unnamed,unnamed,unnamed,unnamed,unnamed,unnamed,unnamed,unnamed,unnamed,unnamed,unnamed,unnamed,unnamed,unnamed,unnamed,unnamed,unnamed,unnamed,unnamed,unnamed,unnamed,unnamed,unnamed,unnamed,unnamed,unnamed,unnamed	Bzw1	Bzw1
Ensembl Genes	3959	Lamb1	433	0.068634	1	1	14.0809	0.0710179	1	31	0.00145138	0.0322581	1	1	1	unnamed	unnamed,unnamed,unnamed,unnamed,unnamed,unnamed,unnamed,unnamed,unnamed,unnamed,unnamed,unnamed,unnamed,unnamed,unnamed,unnamed,unnamed,unnamed,unnamed,unnamed,unnamed,unnamed,unnamed,unnamed,unnamed,unnamed,unnamed,unnamed,unnamed,unnamed,unnamed	Lamb1	Lamb1
Ensembl Genes	13249	Tyrp1	433	0.068634	1	1	14.0809	0.0710179	1	31	0.00145138	0.0322581	1	1	1	unnamed	unnamed,unnamed,unnamed,unnamed,unnamed,unnamed,unnamed,unnamed,unnamed,unnamed,unnamed,unnamed,unnamed,unnamed,unnamed,unnamed,unnamed,unnamed,unnamed,unnamed,unnamed,unnamed,unnamed,unnamed,unnamed,unnamed,unnamed,unnamed,unnamed,unnamed,unnamed	Tyrp1	Tyrp1
Ensembl Genes	6129	Cog3	438	0.0707679	1	1	13.6409	0.0733088	1	32	0.00145138	0.03125	1	1	1	unnamed	unnamed,unnamed,unnamed,unnamed,unnamed,unnamed,unnamed,unnamed,unnamed,unnamed,unnamed,unnamed,unnamed,unnamed,unnamed,unnamed,unnamed,unnamed,unnamed,unnamed,unnamed,unnamed,unnamed,unnamed,unnamed,unnamed,unnamed,unnamed,unnamed,unnamed,unnamed,unnamed	Cog3	Cog3
Ensembl Genes	3954	Alkal2	438	0.0707679	1	1	13.6409	0.0733088	1	32	0.00145138	0.03125	1	1	1	unnamed	unnamed,unnamed,unnamed,unnamed,unnamed,unnamed,unnamed,unnamed,unnamed,unnamed,unnamed,unnamed,unnamed,unnamed,unnamed,unnamed,unnamed,unnamed,unnamed,unnamed,unnamed,unnamed,unnamed,unnamed,unnamed,unnamed,unnamed,unnamed,unnamed,unnamed,unnamed,unnamed	Alkal2	Alkal2
Ensembl Genes	6413	Nov	438	0.0707679	1	1	13.6409	0.0733088	1	32	0.00145138	0.03125	1	1	1	unnamed	unnamed,unnamed,unnamed,unnamed,unnamed,unnamed,unnamed,unnamed,unnamed,unnamed,unnamed,unnamed,unnamed,unnamed,unnamed,unnamed,unnamed,unnamed,unnamed,unnamed,unnamed,unnamed,unnamed,unnamed,unnamed,unnamed,unnamed,unnamed,unnamed,unnamed,unnamed,unnamed	Nov	Nov
Ensembl Genes	474	Efhd1	438	0.0707679	1	1	13.6409	0.0733088	1	32	0.00145138	0.03125	1	1	1	unnamed	unnamed,unnamed,unnamed,unnamed,unnamed,unnamed,unnamed,unnamed,unnamed,unnamed,unnamed,unnamed,unnamed,unnamed,unnamed,unnamed,unnamed,unnamed,unnamed,unnamed,unnamed,unnamed,unnamed,unnamed,unnamed,unnamed,unnamed,unnamed,unnamed,unnamed,unnamed,unnamed	Efhd1	Efhd1
Ensembl Genes	8002	Capn15	438	0.0707679	1	1	13.6409	0.0733088	1	32	0.00145138	0.03125	1	1	1	unnamed	unnamed,unnamed,unnamed,unnamed,unnamed,unnamed,unnamed,unnamed,unnamed,unnamed,unnamed,unnamed,unnamed,unnamed,unnamed,unnamed,unnamed,unnamed,unnamed,unnamed,unnamed,unnamed,unnamed,unnamed,unnamed,unnamed,unnamed,unnamed,unnamed,unnamed,unnamed,unnamed	Capn15	Capn15
Ensembl Genes	3273	Phb	438	0.0707679	1	1	13.6409	0.0733088	1	32	0.00145138	0.03125	1	1	1	unnamed	unnamed,unnamed,unnamed,unnamed,unnamed,unnamed,unnamed,unnamed,unnamed,unnamed,unnamed,unnamed,unnamed,unnamed,unnamed,unnamed,unnamed,unnamed,unnamed,unnamed,unnamed,unnamed,unnamed,unnamed,unnamed,unnamed,unnamed,unnamed,unnamed,unnamed,unnamed,unnamed	Phb	Phb
Ensembl Genes	8770	Rab18	438	0.0707679	1	1	13.6409	0.0733088	1	32	0.00145138	0.03125	1	1	1	unnamed	unnamed,unnamed,unnamed,unnamed,unnamed,unnamed,unnamed,unnamed,unnamed,unnamed,unnamed,unnamed,unnamed,unnamed,unnamed,unnamed,unnamed,unnamed,unnamed,unnamed,unnamed,unnamed,unnamed,unnamed,unnamed,unnamed,unnamed,unnamed,unnamed,unnamed,unnamed,unnamed	Rab18	Rab18
Ensembl Genes	7127	Gm1758	438	0.0707679	1	1	13.6409	0.0733088	1	32	0.00145138	0.03125	1	1	1	unnamed	unnamed,unnamed,unnamed,unnamed,unnamed,unnamed,unnamed,unnamed,unnamed,unnamed,unnamed,unnamed,unnamed,unnamed,unnamed,unnamed,unnamed,unnamed,unnamed,unnamed,unnamed,unnamed,unnamed,unnamed,unnamed,unnamed,unnamed,unnamed,unnamed,unnamed,unnamed,unnamed	Gm1758	Gm1758
Ensembl Genes	14800	Lrrc8b	438	0.0707679	1	1	13.6409	0.0733088	1	32	0.00145138	0.03125	1	1	1	unnamed	unnamed,unnamed,unnamed,unnamed,unnamed,unnamed,unnamed,unnamed,unnamed,unnamed,unnamed,unnamed,unnamed,unnamed,unnamed,unnamed,unnamed,unnamed,unnamed,unnamed,unnamed,unnamed,unnamed,unnamed,unnamed,unnamed,unnamed,unnamed,unnamed,unnamed,unnamed,unnamed	Lrrc8b	Lrrc8b
Ensembl Genes	19414	Il34	438	0.0707679	1	1	13.6409	0.0733088	1	32	0.00145138	0.03125	1	1	1	unnamed	unnamed,unnamed,unnamed,unnamed,unnamed,unnamed,unnamed,unnamed,unnamed,unnamed,unnamed,unnamed,unnamed,unnamed,unnamed,unnamed,unnamed,unnamed,unnamed,unnamed,unnamed,unnamed,unnamed,unnamed,unnamed,unnamed,unnamed,unnamed,unnamed,unnamed,unnamed,unnamed	Il34	Il34
Ensembl Genes	2926	Spns3	438	0.0707679	1	1	13.6409	0.0733088	1	32	0.00145138	0.03125	1	1	1	unnamed	unnamed,unnamed,unnamed,unnamed,unnamed,unnamed,unnamed,unnamed,unnamed,unnamed,unnamed,unnamed,unnamed,unnamed,unnamed,unnamed,unnamed,unnamed,unnamed,unnamed,unnamed,unnamed,unnamed,unnamed,unnamed,unnamed,unnamed,unnamed,unnamed,unnamed,unnamed,unnamed	Spns3	Spns3
Ensembl Genes	19433	Ctrb1	438	0.0707679	1	1	13.6409	0.0733088	1	32	0.00145138	0.03125	1	1	1	unnamed	unnamed,unnamed,unnamed,unnamed,unnamed,unnamed,unnamed,unnamed,unnamed,unnamed,unnamed,unnamed,unnamed,unnamed,unnamed,unnamed,unnamed,unnamed,unnamed,unnamed,unnamed,unnamed,unnamed,unnamed,unnamed,unnamed,unnamed,unnamed,unnamed,unnamed,unnamed,unnamed	Ctrb1	Ctrb1
Ensembl Genes	1432	Ascc3	438	0.0707679	1	1	13.6409	0.0733088	1	32	0.00145138	0.03125	1	1	1	unnamed	unnamed,unnamed,unnamed,unnamed,unnamed,unnamed,unnamed,unnamed,unnamed,unnamed,unnamed,unnamed,unnamed,unnamed,unnamed,unnamed,unnamed,unnamed,unnamed,unnamed,unnamed,unnamed,unnamed,unnamed,unnamed,unnamed,unnamed,unnamed,unnamed,unnamed,unnamed,unnamed	Ascc3	Ascc3
Ensembl Genes	1994	4933416C03Rik	438	0.0707679	1	1	13.6409	0.0733088	1	32	0.00145138	0.03125	1	1	1	unnamed	unnamed,unnamed,unnamed,unnamed,unnamed,unnamed,unnamed,unnamed,unnamed,unnamed,unnamed,unnamed,unnamed,unnamed,unnamed,unnamed,unnamed,unnamed,unnamed,unnamed,unnamed,unnamed,unnamed,unnamed,unnamed,unnamed,unnamed,unnamed,unnamed,unnamed,unnamed,unnamed	4933416C03Rik	4933416C03Rik
Ensembl Genes	23	Mcmdc2	438	0.0707679	1	1	13.6409	0.0733088	1	32	0.00145138	0.03125	1	1	1	unnamed	unnamed,unnamed,unnamed,unnamed,unnamed,unnamed,unnamed,unnamed,unnamed,unnamed,unnamed,unnamed,unnamed,unnamed,unnamed,unnamed,unnamed,unnamed,unnamed,unnamed,unnamed,unnamed,unnamed,unnamed,unnamed,unnamed,unnamed,unnamed,unnamed,unnamed,unnamed,unnamed	Mcmdc2	Mcmdc2
Ensembl Genes	2226	Smtn	438	0.0707679	1	1	13.6409	0.0733088	1	32	0.00145138	0.03125	1	1	1	unnamed	unnamed,unnamed,unnamed,unnamed,unnamed,unnamed,unnamed,unnamed,unnamed,unnamed,unnamed,unnamed,unnamed,unnamed,unnamed,unnamed,unnamed,unnamed,unnamed,unnamed,unnamed,unnamed,unnamed,unnamed,unnamed,unnamed,unnamed,unnamed,unnamed,unnamed,unnamed,unnamed	Smtn	Smtn
Ensembl Genes	111	Hs6st1	454	0.0710184	1	1	4.59484	0.435271	2	190	0.00290276	0.0105263	1	1	1	unnamed,unnamed	unnamed,unnamed,unnamed,unnamed,unnamed,unnamed,unnamed,unnamed,unnamed,unnamed,unnamed,unnamed,unnamed,unnamed,unnamed,unnamed,unnamed,unnamed,unnamed,unnamed,unnamed,unnamed,unnamed,unnamed,unnamed,unnamed,unnamed,unnamed,unnamed,unnamed,unnamed,unnamed,unnamed,unnamed,unnamed,unnamed,unnamed,unnamed,unnamed,unnamed,unnamed,unnamed,unnamed,unnamed,unnamed,unnamed,unnamed,unnamed,unnamed,unnamed…	Hs6st1	Hs6st1
Ensembl Genes	6378	Rims2	455	0.0728969	1	1	13.2276	0.0755997	1	33	0.00145138	0.030303	1	1	1	unnamed	unnamed,unnamed,unnamed,unnamed,unnamed,unnamed,unnamed,unnamed,unnamed,unnamed,unnamed,unnamed,unnamed,unnamed,unnamed,unnamed,unnamed,unnamed,unnamed,unnamed,unnamed,unnamed,unnamed,unnamed,unnamed,unnamed,unnamed,unnamed,unnamed,unnamed,unnamed,unnamed,unnamed	Rims2	Rims2
Ensembl Genes	795	Ptgs2	455	0.0728969	1	1	13.2276	0.0755997	1	33	0.00145138	0.030303	1	1	1	unnamed	unnamed,unnamed,unnamed,unnamed,unnamed,unnamed,unnamed,unnamed,unnamed,unnamed,unnamed,unnamed,unnamed,unnamed,unnamed,unnamed,unnamed,unnamed,unnamed,unnamed,unnamed,unnamed,unnamed,unnamed,unnamed,unnamed,unnamed,unnamed,unnamed,unnamed,unnamed,unnamed,unnamed	Ptgs2	Ptgs2
Ensembl Genes	9747	Ifit1	455	0.0728969	1	1	13.2276	0.0755997	1	33	0.00145138	0.030303	1	1	1	unnamed	unnamed,unnamed,unnamed,unnamed,unnamed,unnamed,unnamed,unnamed,unnamed,unnamed,unnamed,unnamed,unnamed,unnamed,unnamed,unnamed,unnamed,unnamed,unnamed,unnamed,unnamed,unnamed,unnamed,unnamed,unnamed,unnamed,unnamed,unnamed,unnamed,unnamed,unnamed,unnamed,unnamed	Ifit1	Ifit1
Ensembl Genes	3749	Tmc6	455	0.0728969	1	1	13.2276	0.0755997	1	33	0.00145138	0.030303	1	1	1	unnamed	unnamed,unnamed,unnamed,unnamed,unnamed,unnamed,unnamed,unnamed,unnamed,unnamed,unnamed,unnamed,unnamed,unnamed,unnamed,unnamed,unnamed,unnamed,unnamed,unnamed,unnamed,unnamed,unnamed,unnamed,unnamed,unnamed,unnamed,unnamed,unnamed,unnamed,unnamed,unnamed,unnamed	Tmc6	Tmc6
Ensembl Genes	9202	Smad4	455	0.0728969	1	1	13.2276	0.0755997	1	33	0.00145138	0.030303	1	1	1	unnamed	unnamed,unnamed,unnamed,unnamed,unnamed,unnamed,unnamed,unnamed,unnamed,unnamed,unnamed,unnamed,unnamed,unnamed,unnamed,unnamed,unnamed,unnamed,unnamed,unnamed,unnamed,unnamed,unnamed,unnamed,unnamed,unnamed,unnamed,unnamed,unnamed,unnamed,unnamed,unnamed,unnamed	Smad4	Smad4
Ensembl Genes	14396	Fgfr3	455	0.0728969	1	1	13.2276	0.0755997	1	33	0.00145138	0.030303	1	1	1	unnamed	unnamed,unnamed,unnamed,unnamed,unnamed,unnamed,unnamed,unnamed,unnamed,unnamed,unnamed,unnamed,unnamed,unnamed,unnamed,unnamed,unnamed,unnamed,unnamed,unnamed,unnamed,unnamed,unnamed,unnamed,unnamed,unnamed,unnamed,unnamed,unnamed,unnamed,unnamed,unnamed,unnamed	Fgfr3	Fgfr3
Ensembl Genes	12666	Prss12	455	0.0728969	1	1	13.2276	0.0755997	1	33	0.00145138	0.030303	1	1	1	unnamed	unnamed,unnamed,unnamed,unnamed,unnamed,unnamed,unnamed,unnamed,unnamed,unnamed,unnamed,unnamed,unnamed,unnamed,unnamed,unnamed,unnamed,unnamed,unnamed,unnamed,unnamed,unnamed,unnamed,unnamed,unnamed,unnamed,unnamed,unnamed,unnamed,unnamed,unnamed,unnamed,unnamed	Prss12	Prss12
Ensembl Genes	13566	Lao1	455	0.0728969	1	1	13.2276	0.0755997	1	33	0.00145138	0.030303	1	1	1	unnamed	unnamed,unnamed,unnamed,unnamed,unnamed,unnamed,unnamed,unnamed,unnamed,unnamed,unnamed,unnamed,unnamed,unnamed,unnamed,unnamed,unnamed,unnamed,unnamed,unnamed,unnamed,unnamed,unnamed,unnamed,unnamed,unnamed,unnamed,unnamed,unnamed,unnamed,unnamed,unnamed,unnamed	Lao1	Lao1
Ensembl Genes	11859	Ralyl	455	0.0728969	1	1	13.2276	0.0755997	1	33	0.00145138	0.030303	1	1	1	unnamed	unnamed,unnamed,unnamed,unnamed,unnamed,unnamed,unnamed,unnamed,unnamed,unnamed,unnamed,unnamed,unnamed,unnamed,unnamed,unnamed,unnamed,unnamed,unnamed,unnamed,unnamed,unnamed,unnamed,unnamed,unnamed,unnamed,unnamed,unnamed,unnamed,unnamed,unnamed,unnamed,unnamed	Ralyl	Ralyl
Ensembl Genes	1578	Susd2	455	0.0728969	1	1	13.2276	0.0755997	1	33	0.00145138	0.030303	1	1	1	unnamed	unnamed,unnamed,unnamed,unnamed,unnamed,unnamed,unnamed,unnamed,unnamed,unnamed,unnamed,unnamed,unnamed,unnamed,unnamed,unnamed,unnamed,unnamed,unnamed,unnamed,unnamed,unnamed,unnamed,unnamed,unnamed,unnamed,unnamed,unnamed,unnamed,unnamed,unnamed,unnamed,unnamed	Susd2	Susd2
Ensembl Genes	18918	Cbr4	465	0.0736146	1	1	4.5001	0.444435	2	194	0.00290276	0.0103093	1	1	1	unnamed,unnamed	unnamed,unnamed,unnamed,unnamed,unnamed,unnamed,unnamed,unnamed,unnamed,unnamed,unnamed,unnamed,unnamed,unnamed,unnamed,unnamed,unnamed,unnamed,unnamed,unnamed,unnamed,unnamed,unnamed,unnamed,unnamed,unnamed,unnamed,unnamed,unnamed,unnamed,unnamed,unnamed,unnamed,unnamed,unnamed,unnamed,unnamed,unnamed,unnamed,unnamed,unnamed,unnamed,unnamed,unnamed,unnamed,unnamed,unnamed,unnamed,unnamed,unnamed…	Cbr4	Cbr4
Ensembl Genes	5458	Atxn7	466	0.075021	1	1	12.8385	0.0778906	1	34	0.00145138	0.0294118	1	1	1	unnamed	unnamed,unnamed,unnamed,unnamed,unnamed,unnamed,unnamed,unnamed,unnamed,unnamed,unnamed,unnamed,unnamed,unnamed,unnamed,unnamed,unnamed,unnamed,unnamed,unnamed,unnamed,unnamed,unnamed,unnamed,unnamed,unnamed,unnamed,unnamed,unnamed,unnamed,unnamed,unnamed,unnamed,unnamed	Atxn7	Atxn7
Ensembl Genes	6345	Pop1	466	0.075021	1	1	12.8385	0.0778906	1	34	0.00145138	0.0294118	1	1	1	unnamed	unnamed,unnamed,unnamed,unnamed,unnamed,unnamed,unnamed,unnamed,unnamed,unnamed,unnamed,unnamed,unnamed,unnamed,unnamed,unnamed,unnamed,unnamed,unnamed,unnamed,unnamed,unnamed,unnamed,unnamed,unnamed,unnamed,unnamed,unnamed,unnamed,unnamed,unnamed,unnamed,unnamed,unnamed	Pop1	Pop1
Ensembl Genes	7717	Rsph3b	466	0.075021	1	1	12.8385	0.0778906	1	34	0.00145138	0.0294118	1	1	1	unnamed	unnamed,unnamed,unnamed,unnamed,unnamed,unnamed,unnamed,unnamed,unnamed,unnamed,unnamed,unnamed,unnamed,unnamed,unnamed,unnamed,unnamed,unnamed,unnamed,unnamed,unnamed,unnamed,unnamed,unnamed,unnamed,unnamed,unnamed,unnamed,unnamed,unnamed,unnamed,unnamed,unnamed,unnamed	Rsph3b	Rsph3b
Ensembl Genes	8741	Ppp1r21	466	0.075021	1	1	12.8385	0.0778906	1	34	0.00145138	0.0294118	1	1	1	unnamed	unnamed,unnamed,unnamed,unnamed,unnamed,unnamed,unnamed,unnamed,unnamed,unnamed,unnamed,unnamed,unnamed,unnamed,unnamed,unnamed,unnamed,unnamed,unnamed,unnamed,unnamed,unnamed,unnamed,unnamed,unnamed,unnamed,unnamed,unnamed,unnamed,unnamed,unnamed,unnamed,unnamed,unnamed	Ppp1r21	Ppp1r21
Ensembl Genes	4439	Tnfaip2	466	0.075021	1	1	12.8385	0.0778906	1	34	0.00145138	0.0294118	1	1	1	unnamed	unnamed,unnamed,unnamed,unnamed,unnamed,unnamed,unnamed,unnamed,unnamed,unnamed,unnamed,unnamed,unnamed,unnamed,unnamed,unnamed,unnamed,unnamed,unnamed,unnamed,unnamed,unnamed,unnamed,unnamed,unnamed,unnamed,unnamed,unnamed,unnamed,unnamed,unnamed,unnamed,unnamed,unnamed	Tnfaip2	Tnfaip2
Ensembl Genes	3960	Dld	466	0.075021	1	1	12.8385	0.0778906	1	34	0.00145138	0.0294118	1	1	1	unnamed	unnamed,unnamed,unnamed,unnamed,unnamed,unnamed,unnamed,unnamed,unnamed,unnamed,unnamed,unnamed,unnamed,unnamed,unnamed,unnamed,unnamed,unnamed,unnamed,unnamed,unnamed,unnamed,unnamed,unnamed,unnamed,unnamed,unnamed,unnamed,unnamed,unnamed,unnamed,unnamed,unnamed,unnamed	Dld	Dld
Ensembl Genes	4387	Glrx5	466	0.075021	1	1	12.8385	0.0778906	1	34	0.00145138	0.0294118	1	1	1	unnamed	unnamed,unnamed,unnamed,unnamed,unnamed,unnamed,unnamed,unnamed,unnamed,unnamed,unnamed,unnamed,unnamed,unnamed,unnamed,unnamed,unnamed,unnamed,unnamed,unnamed,unnamed,unnamed,unnamed,unnamed,unnamed,unnamed,unnamed,unnamed,unnamed,unnamed,unnamed,unnamed,unnamed,unnamed	Glrx5	Glrx5
Ensembl Genes	18489	Ap2a2	466	0.075021	1	1	12.8385	0.0778906	1	34	0.00145138	0.0294118	1	1	1	unnamed	unnamed,unnamed,unnamed,unnamed,unnamed,unnamed,unnamed,unnamed,unnamed,unnamed,unnamed,unnamed,unnamed,unnamed,unnamed,unnamed,unnamed,unnamed,unnamed,unnamed,unnamed,unnamed,unnamed,unnamed,unnamed,unnamed,unnamed,unnamed,unnamed,unnamed,unnamed,unnamed,unnamed,unnamed	Ap2a2	Ap2a2
Ensembl Genes	1180	Rd3	466	0.075021	1	1	12.8385	0.0778906	1	34	0.00145138	0.0294118	1	1	1	unnamed	unnamed,unnamed,unnamed,unnamed,unnamed,unnamed,unnamed,unnamed,unnamed,unnamed,unnamed,unnamed,unnamed,unnamed,unnamed,unnamed,unnamed,unnamed,unnamed,unnamed,unnamed,unnamed,unnamed,unnamed,unnamed,unnamed,unnamed,unnamed,unnamed,unnamed,unnamed,unnamed,unnamed,unnamed	Rd3	Rd3
Ensembl Genes	18767	Plpp5	466	0.075021	1	1	12.8385	0.0778906	1	34	0.00145138	0.0294118	1	1	1	unnamed	unnamed,unnamed,unnamed,unnamed,unnamed,unnamed,unnamed,unnamed,unnamed,unnamed,unnamed,unnamed,unnamed,unnamed,unnamed,unnamed,unnamed,unnamed,unnamed,unnamed,unnamed,unnamed,unnamed,unnamed,unnamed,unnamed,unnamed,unnamed,unnamed,unnamed,unnamed,unnamed,unnamed,unnamed	Plpp5	Plpp5
Ensembl Genes	11571	Hnf4a	466	0.075021	1	1	12.8385	0.0778906	1	34	0.00145138	0.0294118	1	1	1	unnamed	unnamed,unnamed,unnamed,unnamed,unnamed,unnamed,unnamed,unnamed,unnamed,unnamed,unnamed,unnamed,unnamed,unnamed,unnamed,unnamed,unnamed,unnamed,unnamed,unnamed,unnamed,unnamed,unnamed,unnamed,unnamed,unnamed,unnamed,unnamed,unnamed,unnamed,unnamed,unnamed,unnamed,unnamed	Hnf4a	Hnf4a
Ensembl Genes	2427	Slit3	477	0.0755816	1	1	4.43157	0.451307	2	197	0.00290276	0.0101523	1	1	1	unnamed,unnamed	unnamed,unnamed,unnamed,unnamed,unnamed,unnamed,unnamed,unnamed,unnamed,unnamed,unnamed,unnamed,unnamed,unnamed,unnamed,unnamed,unnamed,unnamed,unnamed,unnamed,unnamed,unnamed,unnamed,unnamed,unnamed,unnamed,unnamed,unnamed,unnamed,unnamed,unnamed,unnamed,unnamed,unnamed,unnamed,unnamed,unnamed,unnamed,unnamed,unnamed,unnamed,unnamed,unnamed,unnamed,unnamed,unnamed,unnamed,unnamed,unnamed,unnamed…	Slit3	Slit3
Ensembl Genes	1862	Pmch	478	0.0771403	1	1	12.4717	0.0801815	1	35	0.00145138	0.0285714	1	1	1	unnamed	unnamed,unnamed,unnamed,unnamed,unnamed,unnamed,unnamed,unnamed,unnamed,unnamed,unnamed,unnamed,unnamed,unnamed,unnamed,unnamed,unnamed,unnamed,unnamed,unnamed,unnamed,unnamed,unnamed,unnamed,unnamed,unnamed,unnamed,unnamed,unnamed,unnamed,unnamed,unnamed,unnamed,unnamed,unnamed	Pmch	Pmch
Ensembl Genes	8715	Slc3a1	478	0.0771403	1	1	12.4717	0.0801815	1	35	0.00145138	0.0285714	1	1	1	unnamed	unnamed,unnamed,unnamed,unnamed,unnamed,unnamed,unnamed,unnamed,unnamed,unnamed,unnamed,unnamed,unnamed,unnamed,unnamed,unnamed,unnamed,unnamed,unnamed,unnamed,unnamed,unnamed,unnamed,unnamed,unnamed,unnamed,unnamed,unnamed,unnamed,unnamed,unnamed,unnamed,unnamed,unnamed,unnamed	Slc3a1	Slc3a1
Ensembl Genes	18490	Muc6	478	0.0771403	1	1	12.4717	0.0801815	1	35	0.00145138	0.0285714	1	1	1	unnamed	unnamed,unnamed,unnamed,unnamed,unnamed,unnamed,unnamed,unnamed,unnamed,unnamed,unnamed,unnamed,unnamed,unnamed,unnamed,unnamed,unnamed,unnamed,unnamed,unnamed,unnamed,unnamed,unnamed,unnamed,unnamed,unnamed,unnamed,unnamed,unnamed,unnamed,unnamed,unnamed,unnamed,unnamed,unnamed	Muc6	Muc6
Ensembl Genes	5014	Cdc14b	478	0.0771403	1	1	12.4717	0.0801815	1	35	0.00145138	0.0285714	1	1	1	unnamed	unnamed,unnamed,unnamed,unnamed,unnamed,unnamed,unnamed,unnamed,unnamed,unnamed,unnamed,unnamed,unnamed,unnamed,unnamed,unnamed,unnamed,unnamed,unnamed,unnamed,unnamed,unnamed,unnamed,unnamed,unnamed,unnamed,unnamed,unnamed,unnamed,unnamed,unnamed,unnamed,unnamed,unnamed,unnamed	Cdc14b	Cdc14b
Ensembl Genes	18599	Slc10a2	478	0.0771403	1	1	12.4717	0.0801815	1	35	0.00145138	0.0285714	1	1	1	unnamed	unnamed,unnamed,unnamed,unnamed,unnamed,unnamed,unnamed,unnamed,unnamed,unnamed,unnamed,unnamed,unnamed,unnamed,unnamed,unnamed,unnamed,unnamed,unnamed,unnamed,unnamed,unnamed,unnamed,unnamed,unnamed,unnamed,unnamed,unnamed,unnamed,unnamed,unnamed,unnamed,unnamed,unnamed,unnamed	Slc10a2	Slc10a2
Ensembl Genes	13151	Svep1	478	0.0771403	1	1	12.4717	0.0801815	1	35	0.00145138	0.0285714	1	1	1	unnamed	unnamed,unnamed,unnamed,unnamed,unnamed,unnamed,unnamed,unnamed,unnamed,unnamed,unnamed,unnamed,unnamed,unnamed,unnamed,unnamed,unnamed,unnamed,unnamed,unnamed,unnamed,unnamed,unnamed,unnamed,unnamed,unnamed,unnamed,unnamed,unnamed,unnamed,unnamed,unnamed,unnamed,unnamed,unnamed	Svep1	Svep1
Ensembl Genes	1824	Nfyb	478	0.0771403	1	1	12.4717	0.0801815	1	35	0.00145138	0.0285714	1	1	1	unnamed	unnamed,unnamed,unnamed,unnamed,unnamed,unnamed,unnamed,unnamed,unnamed,unnamed,unnamed,unnamed,unnamed,unnamed,unnamed,unnamed,unnamed,unnamed,unnamed,unnamed,unnamed,unnamed,unnamed,unnamed,unnamed,unnamed,unnamed,unnamed,unnamed,unnamed,unnamed,unnamed,unnamed,unnamed,unnamed	Nfyb	Nfyb
Ensembl Genes	14739	Mrpl1	478	0.0771403	1	1	12.4717	0.0801815	1	35	0.00145138	0.0285714	1	1	1	unnamed	unnamed,unnamed,unnamed,unnamed,unnamed,unnamed,unnamed,unnamed,unnamed,unnamed,unnamed,unnamed,unnamed,unnamed,unnamed,unnamed,unnamed,unnamed,unnamed,unnamed,unnamed,unnamed,unnamed,unnamed,unnamed,unnamed,unnamed,unnamed,unnamed,unnamed,unnamed,unnamed,unnamed,unnamed,unnamed	Mrpl1	Mrpl1
Ensembl Genes	17620	Anpep	478	0.0771403	1	1	12.4717	0.0801815	1	35	0.00145138	0.0285714	1	1	1	unnamed	unnamed,unnamed,unnamed,unnamed,unnamed,unnamed,unnamed,unnamed,unnamed,unnamed,unnamed,unnamed,unnamed,unnamed,unnamed,unnamed,unnamed,unnamed,unnamed,unnamed,unnamed,unnamed,unnamed,unnamed,unnamed,unnamed,unnamed,unnamed,unnamed,unnamed,unnamed,unnamed,unnamed,unnamed,unnamed	Anpep	Anpep
Ensembl Genes	9158	Nedd4l	487	0.0775652	1	1	4.36509	0.45818	2	200	0.00290276	0.01	1	1	1	unnamed,unnamed	unnamed,unnamed,unnamed,unnamed,unnamed,unnamed,unnamed,unnamed,unnamed,unnamed,unnamed,unnamed,unnamed,unnamed,unnamed,unnamed,unnamed,unnamed,unnamed,unnamed,unnamed,unnamed,unnamed,unnamed,unnamed,unnamed,unnamed,unnamed,unnamed,unnamed,unnamed,unnamed,unnamed,unnamed,unnamed,unnamed,unnamed,unnamed,unnamed,unnamed,unnamed,unnamed,unnamed,unnamed,unnamed,unnamed,unnamed,unnamed,unnamed,unnamed…	Nedd4l	Nedd4l
Ensembl Genes	12106	Rapgef2	488	0.0788966	1	1	4.32188	0.462762	2	202	0.00290276	0.00990099	1	1	1	unnamed,unnamed	unnamed,unnamed,unnamed,unnamed,unnamed,unnamed,unnamed,unnamed,unnamed,unnamed,unnamed,unnamed,unnamed,unnamed,unnamed,unnamed,unnamed,unnamed,unnamed,unnamed,unnamed,unnamed,unnamed,unnamed,unnamed,unnamed,unnamed,unnamed,unnamed,unnamed,unnamed,unnamed,unnamed,unnamed,unnamed,unnamed,unnamed,unnamed,unnamed,unnamed,unnamed,unnamed,unnamed,unnamed,unnamed,unnamed,unnamed,unnamed,unnamed,unnamed…	Rapgef2	Rapgef2
Ensembl Genes	7126	Abcc1	489	0.0792547	1	1	12.1253	0.0824724	1	36	0.00145138	0.0277778	1	1	1	unnamed	unnamed,unnamed,unnamed,unnamed,unnamed,unnamed,unnamed,unnamed,unnamed,unnamed,unnamed,unnamed,unnamed,unnamed,unnamed,unnamed,unnamed,unnamed,unnamed,unnamed,unnamed,unnamed,unnamed,unnamed,unnamed,unnamed,unnamed,unnamed,unnamed,unnamed,unnamed,unnamed,unnamed,unnamed,unnamed,unnamed	Abcc1	Abcc1
Ensembl Genes	6915	Cers5	489	0.0792547	1	1	12.1253	0.0824724	1	36	0.00145138	0.0277778	1	1	1	unnamed	unnamed,unnamed,unnamed,unnamed,unnamed,unnamed,unnamed,unnamed,unnamed,unnamed,unnamed,unnamed,unnamed,unnamed,unnamed,unnamed,unnamed,unnamed,unnamed,unnamed,unnamed,unnamed,unnamed,unnamed,unnamed,unnamed,unnamed,unnamed,unnamed,unnamed,unnamed,unnamed,unnamed,unnamed,unnamed,unnamed	Cers5	Cers5
Ensembl Genes	8777	Gjd4	489	0.0792547	1	1	12.1253	0.0824724	1	36	0.00145138	0.0277778	1	1	1	unnamed	unnamed,unnamed,unnamed,unnamed,unnamed,unnamed,unnamed,unnamed,unnamed,unnamed,unnamed,unnamed,unnamed,unnamed,unnamed,unnamed,unnamed,unnamed,unnamed,unnamed,unnamed,unnamed,unnamed,unnamed,unnamed,unnamed,unnamed,unnamed,unnamed,unnamed,unnamed,unnamed,unnamed,unnamed,unnamed,unnamed	Gjd4	Gjd4
Ensembl Genes	9123	Slc6a7	489	0.0792547	1	1	12.1253	0.0824724	1	36	0.00145138	0.0277778	1	1	1	unnamed	unnamed,unnamed,unnamed,unnamed,unnamed,unnamed,unnamed,unnamed,unnamed,unnamed,unnamed,unnamed,unnamed,unnamed,unnamed,unnamed,unnamed,unnamed,unnamed,unnamed,unnamed,unnamed,unnamed,unnamed,unnamed,unnamed,unnamed,unnamed,unnamed,unnamed,unnamed,unnamed,unnamed,unnamed,unnamed,unnamed	Slc6a7	Slc6a7
Ensembl Genes	9739	Fas	489	0.0792547	1	1	12.1253	0.0824724	1	36	0.00145138	0.0277778	1	1	1	unnamed	unnamed,unnamed,unnamed,unnamed,unnamed,unnamed,unnamed,unnamed,unnamed,unnamed,unnamed,unnamed,unnamed,unnamed,unnamed,unnamed,unnamed,unnamed,unnamed,unnamed,unnamed,unnamed,unnamed,unnamed,unnamed,unnamed,unnamed,unnamed,unnamed,unnamed,unnamed,unnamed,unnamed,unnamed,unnamed,unnamed	Fas	Fas
Ensembl Genes	6111	Rb1	489	0.0792547	1	1	12.1253	0.0824724	1	36	0.00145138	0.0277778	1	1	1	unnamed	unnamed,unnamed,unnamed,unnamed,unnamed,unnamed,unnamed,unnamed,unnamed,unnamed,unnamed,unnamed,unnamed,unnamed,unnamed,unnamed,unnamed,unnamed,unnamed,unnamed,unnamed,unnamed,unnamed,unnamed,unnamed,unnamed,unnamed,unnamed,unnamed,unnamed,unnamed,unnamed,unnamed,unnamed,unnamed,unnamed	Rb1	Rb1
Ensembl Genes	9688	Kcnv2	489	0.0792547	1	1	12.1253	0.0824724	1	36	0.00145138	0.0277778	1	1	1	unnamed	unnamed,unnamed,unnamed,unnamed,unnamed,unnamed,unnamed,unnamed,unnamed,unnamed,unnamed,unnamed,unnamed,unnamed,unnamed,unnamed,unnamed,unnamed,unnamed,unnamed,unnamed,unnamed,unnamed,unnamed,unnamed,unnamed,unnamed,unnamed,unnamed,unnamed,unnamed,unnamed,unnamed,unnamed,unnamed,unnamed	Kcnv2	Kcnv2
Ensembl Genes	10004	Cdnf	489	0.0792547	1	1	12.1253	0.0824724	1	36	0.00145138	0.0277778	1	1	1	unnamed	unnamed,unnamed,unnamed,unnamed,unnamed,unnamed,unnamed,unnamed,unnamed,unnamed,unnamed,unnamed,unnamed,unnamed,unnamed,unnamed,unnamed,unnamed,unnamed,unnamed,unnamed,unnamed,unnamed,unnamed,unnamed,unnamed,unnamed,unnamed,unnamed,unnamed,unnamed,unnamed,unnamed,unnamed,unnamed,unnamed	Cdnf	Cdnf
Ensembl Genes	4530	Mtr	489	0.0792547	1	1	12.1253	0.0824724	1	36	0.00145138	0.0277778	1	1	1	unnamed	unnamed,unnamed,unnamed,unnamed,unnamed,unnamed,unnamed,unnamed,unnamed,unnamed,unnamed,unnamed,unnamed,unnamed,unnamed,unnamed,unnamed,unnamed,unnamed,unnamed,unnamed,unnamed,unnamed,unnamed,unnamed,unnamed,unnamed,unnamed,unnamed,unnamed,unnamed,unnamed,unnamed,unnamed,unnamed,unnamed	Mtr	Mtr
Ensembl Genes	14117	Prkcz	489	0.0792547	1	1	12.1253	0.0824724	1	36	0.00145138	0.0277778	1	1	1	unnamed	unnamed,unnamed,unnamed,unnamed,unnamed,unnamed,unnamed,unnamed,unnamed,unnamed,unnamed,unnamed,unnamed,unnamed,unnamed,unnamed,unnamed,unnamed,unnamed,unnamed,unnamed,unnamed,unnamed,unnamed,unnamed,unnamed,unnamed,unnamed,unnamed,unnamed,unnamed,unnamed,unnamed,unnamed,unnamed,unnamed	Prkcz	Prkcz
Ensembl Genes	11670	Adnp	489	0.0792547	1	1	12.1253	0.0824724	1	36	0.00145138	0.0277778	1	1	1	unnamed	unnamed,unnamed,unnamed,unnamed,unnamed,unnamed,unnamed,unnamed,unnamed,unnamed,unnamed,unnamed,unnamed,unnamed,unnamed,unnamed,unnamed,unnamed,unnamed,unnamed,unnamed,unnamed,unnamed,unnamed,unnamed,unnamed,unnamed,unnamed,unnamed,unnamed,unnamed,unnamed,unnamed,unnamed,unnamed,unnamed	Adnp	Adnp
Ensembl Genes	14745	Gk2	489	0.0792547	1	1	12.1253	0.0824724	1	36	0.00145138	0.0277778	1	1	1	unnamed	unnamed,unnamed,unnamed,unnamed,unnamed,unnamed,unnamed,unnamed,unnamed,unnamed,unnamed,unnamed,unnamed,unnamed,unnamed,unnamed,unnamed,unnamed,unnamed,unnamed,unnamed,unnamed,unnamed,unnamed,unnamed,unnamed,unnamed,unnamed,unnamed,unnamed,unnamed,unnamed,unnamed,unnamed,unnamed,unnamed	Gk2	Gk2
#
# Ontology	TermsTested	MinAnnotCount	MaxAnnotCount
#
# Ensembl Genes	21395	1	1000

## Sheet: DCT1 up
# GREAT version 4.0.4	Species assembly: mm10	Association rule: Basal+extension: 5000 bp upstream, 1000 bp downstream, 1000000 bp max extension, curated regulatory domains included
# Ontology summary statistics are provided in the footer.
#
# Ontology	ID	Desc	Rank	HyperP	HyperBonfP	HyperFdrQ	RegionFoldEnrich	ExpFgRegions	FgRegionsHit	BgRegionsHit	FgSetTermCov	TermCov	NumFgGenesHit	NumBgGenesHit	TotalGenes	FgRegionNames	BgRegionNames	FgGeneNames	BgGeneNames
Ensembl Genes	19246	Slc12a3	1	6.32693e-08	0.00135365	0.00135365	108.498	0.0368672	4	42	0.0151515	0.0952381	1	1	1	unnamed,unnamed,unnamed,unnamed	unnamed,unnamed,unnamed,unnamed,unnamed,unnamed,unnamed,unnamed,unnamed,unnamed,unnamed,unnamed,unnamed,unnamed,unnamed,unnamed,unnamed,unnamed,unnamed,unnamed,unnamed,unnamed,unnamed,unnamed,unnamed,unnamed,unnamed,unnamed,unnamed,unnamed,unnamed,unnamed,unnamed,unnamed,unnamed,unnamed,unnamed,unnamed,unnamed,unnamed,unnamed,unnamed	Slc12a3	Slc12a3
Ensembl Genes	7173	Scarf2	2	1.92562e-06	0.0411985	0.0205993	126.58	0.0237003	3	27	0.0113636	0.111111	1	1	1	unnamed,unnamed,unnamed	unnamed,unnamed,unnamed,unnamed,unnamed,unnamed,unnamed,unnamed,unnamed,unnamed,unnamed,unnamed,unnamed,unnamed,unnamed,unnamed,unnamed,unnamed,unnamed,unnamed,unnamed,unnamed,unnamed,unnamed,unnamed,unnamed,unnamed	Scarf2	Scarf2
Ensembl Genes	3160	Pigw	3	2.30146e-06	0.0492398	0.0164133	759.482	0.00263337	2	3	0.00757576	0.666667	1	1	1	unnamed,unnamed	unnamed,unnamed,unnamed	Pigw	Pigw
Ensembl Genes	7174	Car15	4	2.9515e-06	0.0631474	0.0157869	110.247	0.0272115	3	31	0.0113636	0.0967742	1	1	1	unnamed,unnamed,unnamed	unnamed,unnamed,unnamed,unnamed,unnamed,unnamed,unnamed,unnamed,unnamed,unnamed,unnamed,unnamed,unnamed,unnamed,unnamed,unnamed,unnamed,unnamed,unnamed,unnamed,unnamed,unnamed,unnamed,unnamed,unnamed,unnamed,unnamed,unnamed,unnamed,unnamed,unnamed	Car15	Car15
Ensembl Genes	12703	Papss1	5	4.25617e-06	0.0910607	0.0182121	38.2932	0.104457	4	119	0.0151515	0.0336135	1	1	1	unnamed,unnamed,unnamed,unnamed	unnamed,unnamed,unnamed,unnamed,unnamed,unnamed,unnamed,unnamed,unnamed,unnamed,unnamed,unnamed,unnamed,unnamed,unnamed,unnamed,unnamed,unnamed,unnamed,unnamed,unnamed,unnamed,unnamed,unnamed,unnamed,unnamed,unnamed,unnamed,unnamed,unnamed,unnamed,unnamed,unnamed,unnamed,unnamed,unnamed,unnamed,unnamed,unnamed,unnamed,unnamed,unnamed,unnamed,unnamed,unnamed,unnamed,unnamed,unnamed,unnamed,unnamed…	Papss1	Papss1
Ensembl Genes	4952	Klhl3	6	9.23301e-06	0.19754	0.0329234	75.9482	0.0395006	3	45	0.0113636	0.0666667	1	1	1	unnamed,unnamed,unnamed	unnamed,unnamed,unnamed,unnamed,unnamed,unnamed,unnamed,unnamed,unnamed,unnamed,unnamed,unnamed,unnamed,unnamed,unnamed,unnamed,unnamed,unnamed,unnamed,unnamed,unnamed,unnamed,unnamed,unnamed,unnamed,unnamed,unnamed,unnamed,unnamed,unnamed,unnamed,unnamed,unnamed,unnamed,unnamed,unnamed,unnamed,unnamed,unnamed,unnamed,unnamed,unnamed,unnamed,unnamed,unnamed	Klhl3	Klhl3
Ensembl Genes	12702	Sgms2	7	9.87075e-06	0.211185	0.0301693	74.2972	0.0403784	3	46	0.0113636	0.0652174	1	1	1	unnamed,unnamed,unnamed	unnamed,unnamed,unnamed,unnamed,unnamed,unnamed,unnamed,unnamed,unnamed,unnamed,unnamed,unnamed,unnamed,unnamed,unnamed,unnamed,unnamed,unnamed,unnamed,unnamed,unnamed,unnamed,unnamed,unnamed,unnamed,unnamed,unnamed,unnamed,unnamed,unnamed,unnamed,unnamed,unnamed,unnamed,unnamed,unnamed,unnamed,unnamed,unnamed,unnamed,unnamed,unnamed,unnamed,unnamed,unnamed,unnamed	Sgms2	Sgms2
Ensembl Genes	11702	Zbp1	7	9.87075e-06	0.211185	0.0301693	74.2972	0.0403784	3	46	0.0113636	0.0652174	1	1	1	unnamed,unnamed,unnamed	unnamed,unnamed,unnamed,unnamed,unnamed,unnamed,unnamed,unnamed,unnamed,unnamed,unnamed,unnamed,unnamed,unnamed,unnamed,unnamed,unnamed,unnamed,unnamed,unnamed,unnamed,unnamed,unnamed,unnamed,unnamed,unnamed,unnamed,unnamed,unnamed,unnamed,unnamed,unnamed,unnamed,unnamed,unnamed,unnamed,unnamed,unnamed,unnamed,unnamed,unnamed,unnamed,unnamed,unnamed,unnamed,unnamed	Zbp1	Zbp1
Ensembl Genes	16364	Tmem52b	9	2.14181e-05	0.458239	0.0509155	284.806	0.00702233	2	8	0.00757576	0.25	1	1	1	unnamed,unnamed	unnamed,unnamed,unnamed,unnamed,unnamed,unnamed,unnamed,unnamed	Tmem52b	Tmem52b
Ensembl Genes	3162	Znhit3	10	3.43819e-05	0.735601	0.0735601	227.845	0.00877791	2	10	0.00757576	0.2	1	1	1	unnamed,unnamed	unnamed,unnamed,unnamed,unnamed,unnamed,unnamed,unnamed,unnamed,unnamed,unnamed	Znhit3	Znhit3
Ensembl Genes	12489	Mab21l3	11	4.84506e-05	1	0.0942365	43.8163	0.0684677	3	78	0.0113636	0.0384615	1	1	1	unnamed,unnamed,unnamed	unnamed,unnamed,unnamed,unnamed,unnamed,unnamed,unnamed,unnamed,unnamed,unnamed,unnamed,unnamed,unnamed,unnamed,unnamed,unnamed,unnamed,unnamed,unnamed,unnamed,unnamed,unnamed,unnamed,unnamed,unnamed,unnamed,unnamed,unnamed,unnamed,unnamed,unnamed,unnamed,unnamed,unnamed,unnamed,unnamed,unnamed,unnamed,unnamed,unnamed,unnamed,unnamed,unnamed,unnamed,unnamed,unnamed,unnamed,unnamed,unnamed,unnamed…	Mab21l3	Mab21l3
Ensembl Genes	17613	Ticrr	12	5.94916e-05	1	0.106069	175.265	0.0114113	2	13	0.00757576	0.153846	1	1	1	unnamed,unnamed	unnamed,unnamed,unnamed,unnamed,unnamed,unnamed,unnamed,unnamed,unnamed,unnamed,unnamed,unnamed,unnamed	Ticrr	Ticrr
Ensembl Genes	6851	Tmem106c	13	0.000209169	1	0.344245	94.9353	0.021067	2	24	0.00757576	0.0833333	1	1	1	unnamed,unnamed	unnamed,unnamed,unnamed,unnamed,unnamed,unnamed,unnamed,unnamed,unnamed,unnamed,unnamed,unnamed,unnamed,unnamed,unnamed,unnamed,unnamed,unnamed,unnamed,unnamed,unnamed,unnamed,unnamed,unnamed	Tmem106c	Tmem106c
Ensembl Genes	12488	Atp1a1	14	0.00022531	1	0.344322	26.0891	0.114991	3	131	0.0113636	0.0229008	1	1	1	unnamed,unnamed,unnamed	unnamed,unnamed,unnamed,unnamed,unnamed,unnamed,unnamed,unnamed,unnamed,unnamed,unnamed,unnamed,unnamed,unnamed,unnamed,unnamed,unnamed,unnamed,unnamed,unnamed,unnamed,unnamed,unnamed,unnamed,unnamed,unnamed,unnamed,unnamed,unnamed,unnamed,unnamed,unnamed,unnamed,unnamed,unnamed,unnamed,unnamed,unnamed,unnamed,unnamed,unnamed,unnamed,unnamed,unnamed,unnamed,unnamed,unnamed,unnamed,unnamed,unnamed…	Atp1a1	Atp1a1
Ensembl Genes	4951	Spock1	15	0.000322202	1	0.459568	23.0924	0.129913	3	148	0.0113636	0.0202703	1	1	1	unnamed,unnamed,unnamed	unnamed,unnamed,unnamed,unnamed,unnamed,unnamed,unnamed,unnamed,unnamed,unnamed,unnamed,unnamed,unnamed,unnamed,unnamed,unnamed,unnamed,unnamed,unnamed,unnamed,unnamed,unnamed,unnamed,unnamed,unnamed,unnamed,unnamed,unnamed,unnamed,unnamed,unnamed,unnamed,unnamed,unnamed,unnamed,unnamed,unnamed,unnamed,unnamed,unnamed,unnamed,unnamed,unnamed,unnamed,unnamed,unnamed,unnamed,unnamed,unnamed,unnamed…	Spock1	Spock1
Ensembl Genes	18196	Cog7	16	0.000328524	1	0.439298	75.9482	0.0263337	2	30	0.00757576	0.0666667	1	1	1	unnamed,unnamed	unnamed,unnamed,unnamed,unnamed,unnamed,unnamed,unnamed,unnamed,unnamed,unnamed,unnamed,unnamed,unnamed,unnamed,unnamed,unnamed,unnamed,unnamed,unnamed,unnamed,unnamed,unnamed,unnamed,unnamed,unnamed,unnamed,unnamed,unnamed,unnamed,unnamed	Cog7	Cog7
Ensembl Genes	9648	Trpm6	17	0.000350977	1	0.441715	73.4983	0.0272115	2	31	0.00757576	0.0645161	1	1	1	unnamed,unnamed	unnamed,unnamed,unnamed,unnamed,unnamed,unnamed,unnamed,unnamed,unnamed,unnamed,unnamed,unnamed,unnamed,unnamed,unnamed,unnamed,unnamed,unnamed,unnamed,unnamed,unnamed,unnamed,unnamed,unnamed,unnamed,unnamed,unnamed,unnamed,unnamed,unnamed,unnamed	Trpm6	Trpm6
Ensembl Genes	19247	Herpud1	18	0.00044806	1	0.532569	65.0985	0.0307227	2	35	0.00757576	0.0571429	1	1	1	unnamed,unnamed	unnamed,unnamed,unnamed,unnamed,unnamed,unnamed,unnamed,unnamed,unnamed,unnamed,unnamed,unnamed,unnamed,unnamed,unnamed,unnamed,unnamed,unnamed,unnamed,unnamed,unnamed,unnamed,unnamed,unnamed,unnamed,unnamed,unnamed,unnamed,unnamed,unnamed,unnamed,unnamed,unnamed,unnamed,unnamed	Herpud1	Herpud1
Ensembl Genes	6850	Vdr	19	0.000556712	1	0.626887	58.4217	0.0342338	2	39	0.00757576	0.0512821	1	1	1	unnamed,unnamed	unnamed,unnamed,unnamed,unnamed,unnamed,unnamed,unnamed,unnamed,unnamed,unnamed,unnamed,unnamed,unnamed,unnamed,unnamed,unnamed,unnamed,unnamed,unnamed,unnamed,unnamed,unnamed,unnamed,unnamed,unnamed,unnamed,unnamed,unnamed,unnamed,unnamed,unnamed,unnamed,unnamed,unnamed,unnamed,unnamed,unnamed,unnamed,unnamed	Vdr	Vdr
Ensembl Genes	5111	Pcsk1	20	0.000615351	1	0.658272	55.5719	0.0359894	2	41	0.00757576	0.0487805	1	1	1	unnamed,unnamed	unnamed,unnamed,unnamed,unnamed,unnamed,unnamed,unnamed,unnamed,unnamed,unnamed,unnamed,unnamed,unnamed,unnamed,unnamed,unnamed,unnamed,unnamed,unnamed,unnamed,unnamed,unnamed,unnamed,unnamed,unnamed,unnamed,unnamed,unnamed,unnamed,unnamed,unnamed,unnamed,unnamed,unnamed,unnamed,unnamed,unnamed,unnamed,unnamed,unnamed,unnamed	Pcsk1	Pcsk1
Ensembl Genes	20670	Pth1r	20	0.000615351	1	0.658272	55.5719	0.0359894	2	41	0.00757576	0.0487805	1	1	1	unnamed,unnamed	unnamed,unnamed,unnamed,unnamed,unnamed,unnamed,unnamed,unnamed,unnamed,unnamed,unnamed,unnamed,unnamed,unnamed,unnamed,unnamed,unnamed,unnamed,unnamed,unnamed,unnamed,unnamed,unnamed,unnamed,unnamed,unnamed,unnamed,unnamed,unnamed,unnamed,unnamed,unnamed,unnamed,unnamed,unnamed,unnamed,unnamed,unnamed,unnamed,unnamed,unnamed	Pth1r	Pth1r
[truncated: 426 more rows]

## Sheet: LOH1 down
# GREAT version 4.0.4	Species assembly: mm10	Association rule: Basal+extension: 5000 bp upstream, 1000 bp downstream, 1000000 bp max extension, curated regulatory domains included
[truncated: 507 more rows]

[truncated: 10 more sheets: LOH1 up, LOH2 down, LOH2 up, Podo1 down, Podo2 down, Podo2 up, Podo3 down, Podo3 up, PT2 up, PT1 up]
