# Supplementary material for: Single cell regulatory landscape of the mouse kidney highlights cellular differentiation programs and disease targets
Source: Nat Commun. 2021 Apr 15;12:2277. doi: 10.1038/s41467-021-22266-1 (PMC8050063; doi:10.1038/s41467-021-22266-1)
Supplement: Supplementary file 16 — Supplementary Data 13 [file 41467_2021_22266_MOESM16_ESM.xlsx]

## Sheet: CM1 down
# GREAT version 4.0.4	Species assembly: mm10	Association rule: Basal+extension: 5000 bp upstream, 1000 bp downstream, 1000000 bp max extension, curated regulatory domains included
# Ontology summary statistics are provided in the footer.
#
# Ontology	ID	Desc	Rank	HyperP	HyperBonfP	HyperFdrQ	RegionFoldEnrich	ExpFgRegions	FgRegionsHit	BgRegionsHit	FgSetTermCov	TermCov	NumFgGenesHit	NumBgGenesHit	TotalGenes	FgRegionNames	BgRegionNames	FgGeneNames	BgGeneNames
GO Biological Process	GO:0070613	regulation of protein processing	1	0.000152517	1	1	14.8046	0.270187	4	2390	0.117647	0.00167364	4	75	77	unnamed,unnamed,unnamed,unnamed	unnamed,unnamed,unnamed,unnamed,unnamed,unnamed,unnamed,unnamed,unnamed,unnamed,unnamed,unnamed,unnamed,unnamed,unnamed,unnamed,unnamed,unnamed,unnamed,unnamed,unnamed,unnamed,unnamed,unnamed,unnamed,unnamed,unnamed,unnamed,unnamed,unnamed,unnamed,unnamed,unnamed,unnamed,unnamed,unnamed,unnamed,unnamed,unnamed,unnamed,unnamed,unnamed,unnamed,unnamed,unnamed,unnamed,unnamed,unnamed,unnamed,unnamed…	Birc2,Gas1,Ldlrad3,Tnp1	A2m,Angptl8,Astl,Bcl2l12,Birc2,Birc3,Birc5,Birc7,C1qbp,C3,C4bp,Cast,Ccbe1,Cd46,Cd55,Cd55b,Cd59a,Cd59b,Cdh1,Cfh,Chac1,Clec3b,Cntn2,Cpb2,Cr1l,Ctla2a,Ctnnd1,Ctsz,F12,Fcmr,Fuz,Gas1,Glg1,Gm28635,Gsn,Hpn,Ift52,Ift88,Il1r2,Inpp5b,Ldlrad3,Lrrk2,Mdm2,Meltf,Mr1,Myh9,Naip1,Naip2,Naip5,Naip6,Nkd2,Nlrc4,Nol3,Notch4,Phb,Plgrkt,Prkaca,Prkacb,Rfx4,Rhbdd1,Rnf139,Rps6ka2,Serpine1,Serpine2,Serpinf2,Serping1,Sirt4,S…
GO Biological Process	GO:1903317	regulation of protein maturation	2	0.000153737	1	0.988375	14.7737	0.270752	4	2395	0.117647	0.00167015	4	76	78	unnamed,unnamed,unnamed,unnamed	unnamed,unnamed,unnamed,unnamed,unnamed,unnamed,unnamed,unnamed,unnamed,unnamed,unnamed,unnamed,unnamed,unnamed,unnamed,unnamed,unnamed,unnamed,unnamed,unnamed,unnamed,unnamed,unnamed,unnamed,unnamed,unnamed,unnamed,unnamed,unnamed,unnamed,unnamed,unnamed,unnamed,unnamed,unnamed,unnamed,unnamed,unnamed,unnamed,unnamed,unnamed,unnamed,unnamed,unnamed,unnamed,unnamed,unnamed,unnamed,unnamed,unnamed…	Birc2,Gas1,Ldlrad3,Tnp1	A2m,Angptl8,Astl,Bcl2l12,Birc2,Birc3,Birc5,Birc7,C1qbp,C3,C4bp,Cast,Ccbe1,Cd46,Cd55,Cd55b,Cd59a,Cd59b,Cdh1,Cfh,Chac1,Clec3b,Cntn2,Cpb2,Cr1l,Ctla2a,Ctnnd1,Ctsz,F12,Fcmr,Fuz,Gas1,Glg1,Gm28635,Gsn,Hpn,Ift52,Ift88,Il1r2,Inpp5b,Ldlrad3,Lrrk2,Mdm2,Meltf,Mr1,Myh9,Naip1,Naip2,Naip5,Naip6,Nkd2,Nlrc4,Nol3,Notch4,Phb,Plgrkt,Prkaca,Prkacb,Rfx4,Rhbdd1,Rnf139,Rps6ka2,Serpine1,Serpine2,Serpinf2,Serping1,Sirt4,S…
GO Biological Process	GO:0009887	animal organ morphogenesis	3	0.00142152	1	1	2.39987	5.41696	13	47917	0.382353	0.000271303	14	960	962	unnamed,unnamed,unnamed,unnamed,unnamed,unnamed,unnamed,unnamed,unnamed,unnamed,unnamed,unnamed,unnamed	unnamed,unnamed,unnamed,unnamed,unnamed,unnamed,unnamed,unnamed,unnamed,unnamed,unnamed,unnamed,unnamed,unnamed,unnamed,unnamed,unnamed,unnamed,unnamed,unnamed,unnamed,unnamed,unnamed,unnamed,unnamed,unnamed,unnamed,unnamed,unnamed,unnamed,unnamed,unnamed,unnamed,unnamed,unnamed,unnamed,unnamed,unnamed,unnamed,unnamed,unnamed,unnamed,unnamed,unnamed,unnamed,unnamed,unnamed,unnamed,unnamed,unnamed…	Ahr,Gas1,Myo15,Ncoa3,Nectin1,Nrp1,Osr1,Ripply2,Sall1,Smad2,Tbx5,Tgfa,Thy1,Tmem100	Abr,Acan,Acp5,Acpt,Acta1,Acta2,Actc1,Actg2,Actn3,Acvr1,Acvr2b,Acvrl1,Adam15,Adamts1,Adamts16,Adamts5,Adarb1,Adgrg6,Adm,Afdn,Agt,Agtpbp1,Agtr2,Ahi1,Ahr,Akt3,Aldh1a1,Aldh1a2,Aldh1a3,Alg3,Alms1,Alpl,Alx1,Alx3,Alx4,Ambn,Amelx,Amtn,Angpt1,Ankrd1,Ankrd11,Aqp1,Aqp3,Aqp5,Aqp6,Ar,Areg,Arg1,Arid1a,Arid2,Arid5b,Arl13b,Arl6,Ash1l,Asxl1,Asxl2,Atf2,Atoh1,Atp2b2,Atp8a2,Axin1,Axin2,Bak1,Barx2,Bax,Bbs1,Bbs2,Bbs4,…
GO Biological Process	GO:0045793	positive regulation of cell size	4	0.00161353	1	1	34.0221	0.0587854	2	520	0.0588235	0.00384615	2	11	11	unnamed,unnamed	unnamed,unnamed,unnamed,unnamed,unnamed,unnamed,unnamed,unnamed,unnamed,unnamed,unnamed,unnamed,unnamed,unnamed,unnamed,unnamed,unnamed,unnamed,unnamed,unnamed,unnamed,unnamed,unnamed,unnamed,unnamed,unnamed,unnamed,unnamed,unnamed,unnamed,unnamed,unnamed,unnamed,unnamed,unnamed,unnamed,unnamed,unnamed,unnamed,unnamed,unnamed,unnamed,unnamed,unnamed,unnamed,unnamed,unnamed,unnamed,unnamed,unnamed…	Ahr,Tmem123	Ahr,Akt3,Cdk4,Edn1,Hsp90ab1,Prr16,Rb1cc1,Ret,Slc26a5,Tmem123,Trp73
GO Biological Process	GO:0032489	regulation of Cdc42 protein signal transduction	5	0.00178221	1	1	32.3427	0.0618377	2	547	0.0588235	0.00365631	2	6	6	unnamed,unnamed	unnamed,unnamed,unnamed,unnamed,unnamed,unnamed,unnamed,unnamed,unnamed,unnamed,unnamed,unnamed,unnamed,unnamed,unnamed,unnamed,unnamed,unnamed,unnamed,unnamed,unnamed,unnamed,unnamed,unnamed,unnamed,unnamed,unnamed,unnamed,unnamed,unnamed,unnamed,unnamed,unnamed,unnamed,unnamed,unnamed,unnamed,unnamed,unnamed,unnamed,unnamed,unnamed,unnamed,unnamed,unnamed,unnamed,unnamed,unnamed,unnamed,unnamed…	Nrp1,Rit2	Abca1,Abl1,Apoa1,Apoe,Nrp1,Rit2
GO Biological Process	GO:0060547	negative regulation of necrotic cell death	6	0.00191233	1	1	31.2019	0.0640987	2	567	0.0588235	0.00352734	2	17	17	unnamed,unnamed	unnamed,unnamed,unnamed,unnamed,unnamed,unnamed,unnamed,unnamed,unnamed,unnamed,unnamed,unnamed,unnamed,unnamed,unnamed,unnamed,unnamed,unnamed,unnamed,unnamed,unnamed,unnamed,unnamed,unnamed,unnamed,unnamed,unnamed,unnamed,unnamed,unnamed,unnamed,unnamed,unnamed,unnamed,unnamed,unnamed,unnamed,unnamed,unnamed,unnamed,unnamed,unnamed,unnamed,unnamed,unnamed,unnamed,unnamed,unnamed,unnamed,unnamed…	Ahr,Birc2	Ahr,Birc2,Birc3,Bok,Casp8,Cav1,Cflar,Fadd,Fzd9,Map3k7,Mt3,Nol3,Rbck1,Rnf31,Slc25a4,Ucn,Ybx3
GO Biological Process	GO:2000697	negative regulation of epithelial cell differentiation involved in kidney development	7	0.00201281	1	1	30.3977	0.0657944	2	582	0.0588235	0.00343643	2	5	5	unnamed,unnamed	unnamed,unnamed,unnamed,unnamed,unnamed,unnamed,unnamed,unnamed,unnamed,unnamed,unnamed,unnamed,unnamed,unnamed,unnamed,unnamed,unnamed,unnamed,unnamed,unnamed,unnamed,unnamed,unnamed,unnamed,unnamed,unnamed,unnamed,unnamed,unnamed,unnamed,unnamed,unnamed,unnamed,unnamed,unnamed,unnamed,unnamed,unnamed,unnamed,unnamed,unnamed,unnamed,unnamed,unnamed,unnamed,unnamed,unnamed,unnamed,unnamed,unnamed…	Osr1,Sall1	Cited1,Ctnnb1,Osr1,Sall1,Stat1
GO Biological Process	GO:0008037	cell recognition	8	0.00203849	1	1	7.38375	0.54173	4	4792	0.117647	0.000834724	4	113	119	unnamed,unnamed,unnamed,unnamed	unnamed,unnamed,unnamed,unnamed,unnamed,unnamed,unnamed,unnamed,unnamed,unnamed,unnamed,unnamed,unnamed,unnamed,unnamed,unnamed,unnamed,unnamed,unnamed,unnamed,unnamed,unnamed,unnamed,unnamed,unnamed,unnamed,unnamed,unnamed,unnamed,unnamed,unnamed,unnamed,unnamed,unnamed,unnamed,unnamed,unnamed,unnamed,unnamed,unnamed,unnamed,unnamed,unnamed,unnamed,unnamed,unnamed,unnamed,unnamed,unnamed,unnamed…	Nck2,Nectin1,Nrp1,Spaca3	Acr,Adam1a,Adam3,Adgrb1,Amigo1,App,Arhgap35,Arsa,Atp8b3,B4galt1,Bdnf,Cadm1,Cadm2,Cadm3,Cadm4,Ccl21a,Ccr7,Cct2,Cct3,Cct4,Cct5,Cct7,Cct8,Cd200,Cd226,Cd36,Cd6,Cdk5r1,Celsr3,Clgn,Cnr1,Cntn2,Cntnap2,Colec12,Crisp4,Crtac1,Crtam,Dlg1,Dock2,Dock8,Dscam,Dscaml1,Efnb3,Epha3,Epha4,Ephb1,Ephb2,Ephb3,Fcgr1,Fcgr3,Fcnb,Fetub,Fezf2,Foxg1,Gap43,Git1,Glipr1l1,Gm609,Gypc,Hist1h1t,Hspa1b,Hspa1l,Igll1,Izumo1,Izumo1r,…
GO Biological Process	GO:0070267	oncosis	9	0.00214581	1	1	465.565	0.00214793	1	19	0.0294118	0.0526316	1	1	1	unnamed	unnamed,unnamed,unnamed,unnamed,unnamed,unnamed,unnamed,unnamed,unnamed,unnamed,unnamed,unnamed,unnamed,unnamed,unnamed,unnamed,unnamed,unnamed,unnamed	Tmem123	Tmem123
GO Biological Process	GO:0001822	kidney development	10	0.0032024	1	1	3.49989	2.00006	7	17692	0.205882	0.000395659	7	277	278	unnamed,unnamed,unnamed,unnamed,unnamed,unnamed,unnamed	unnamed,unnamed,unnamed,unnamed,unnamed,unnamed,unnamed,unnamed,unnamed,unnamed,unnamed,unnamed,unnamed,unnamed,unnamed,unnamed,unnamed,unnamed,unnamed,unnamed,unnamed,unnamed,unnamed,unnamed,unnamed,unnamed,unnamed,unnamed,unnamed,unnamed,unnamed,unnamed,unnamed,unnamed,unnamed,unnamed,unnamed,unnamed,unnamed,unnamed,unnamed,unnamed,unnamed,unnamed,unnamed,unnamed,unnamed,unnamed,unnamed,unnamed…	Ahr,Bmper,Nrp1,Osr1,Sall1,Smad2,Sulf2	2410089E03Rik,Acat1,Ace,Acta2,Acvr2b,Adamts1,Adamts16,Adipoq,Agt,Agtr1a,Agtr1b,Agtr2,Ahi1,Ahr,Akr1b3,Aldh1a2,Amer1,Ampd2,Angpt1,Angpt2,Anxa4,Apc,Aph1a,Aph1c,Aqp1,Aqp11,Aqp2,Arg2,Arid5b,Arl3,Bag6,Basp1,Bax,Bcl2,Bcl2l11,Bdnf,Bmp2,Bmp4,Bmp6,Bmp7,Bmper,C1galt1,Calb1,Car2,Cat,Cd24a,Cd34,Cd44,Cdkn1c,Cenpf,Cep290,Cer1,Clcnka,Col4a3,Col4a4,Crlf1,Ctnnb1,Ctnnbip1,Ctnnd1,Ctsh,Cux1,Cxcr2,Cys1,Dact2,Dchs1,Dch…
GO Biological Process	GO:0032535	regulation of cellular component size	11	0.00321614	1	1	4.04808	1.48218	6	13111	0.176471	0.000457631	6	329	329	unnamed,unnamed,unnamed,unnamed,unnamed,unnamed	unnamed,unnamed,unnamed,unnamed,unnamed,unnamed,unnamed,unnamed,unnamed,unnamed,unnamed,unnamed,unnamed,unnamed,unnamed,unnamed,unnamed,unnamed,unnamed,unnamed,unnamed,unnamed,unnamed,unnamed,unnamed,unnamed,unnamed,unnamed,unnamed,unnamed,unnamed,unnamed,unnamed,unnamed,unnamed,unnamed,unnamed,unnamed,unnamed,unnamed,unnamed,unnamed,unnamed,unnamed,unnamed,unnamed,unnamed,unnamed,unnamed,unnamed…	Add2,Ahr,Nck2,Nrp1,Sptb,Tmem123	4933400A11Rik,Aatk,Abi2,Abl1,Actn2,Actr2,Actr3,Actr3b,Add1,Add2,Adnp,Ahr,Akt1,Akt1s1,Akt3,Alox15,Als2,Anapc2,Ano6,Anxa7,Ap1ar,Ap2m1,Apoe,Aqp1,Arf1,Arf6,Arfgef1,Arfip1,Arfip2,Arhgap18,Arhgap35,Arhgap5,Arpc1a,Arpc1b,Arpc2,Arpc3,Arpc4,Arpc5,Arpc5l,Arpin,Atp13a2,Atp2b2,Avil,Bag4,Baiap2,Baiap2l1,Baiap2l2,Barhl2,Bbs4,Bcl11a,Bdnf,Bmpr2,Brk1,Capg,Capza1,Capza2,Capza3,Capzb,Carmil1,Carmil2,Cav3,Ccl11,Ccl2…
GO Biological Process	GO:0042473	outer ear morphogenesis	12	0.00366519	1	1	22.366	0.0894216	2	791	0.0588235	0.00252844	2	9	9	unnamed,unnamed	unnamed,unnamed,unnamed,unnamed,unnamed,unnamed,unnamed,unnamed,unnamed,unnamed,unnamed,unnamed,unnamed,unnamed,unnamed,unnamed,unnamed,unnamed,unnamed,unnamed,unnamed,unnamed,unnamed,unnamed,unnamed,unnamed,unnamed,unnamed,unnamed,unnamed,unnamed,unnamed,unnamed,unnamed,unnamed,unnamed,unnamed,unnamed,unnamed,unnamed,unnamed,unnamed,unnamed,unnamed,unnamed,unnamed,unnamed,unnamed,unnamed,unnamed…	Gas1,Sall1	Eya1,Fgfr1,Gas1,Hoxa1,Mapk1,Mapk3,Prkra,Sall1,Tbx1
GO Biological Process	GO:0010939	regulation of necrotic cell death	13	0.00370134	1	1	22.2534	0.0898738	2	795	0.0588235	0.00251572	2	23	23	unnamed,unnamed	unnamed,unnamed,unnamed,unnamed,unnamed,unnamed,unnamed,unnamed,unnamed,unnamed,unnamed,unnamed,unnamed,unnamed,unnamed,unnamed,unnamed,unnamed,unnamed,unnamed,unnamed,unnamed,unnamed,unnamed,unnamed,unnamed,unnamed,unnamed,unnamed,unnamed,unnamed,unnamed,unnamed,unnamed,unnamed,unnamed,unnamed,unnamed,unnamed,unnamed,unnamed,unnamed,unnamed,unnamed,unnamed,unnamed,unnamed,unnamed,unnamed,unnamed…	Ahr,Birc2	Ahr,Birc2,Birc3,Bnip3,Bok,Casp8,Cav1,Cflar,Fadd,Fzd9,Hebp2,Map3k7,Mt3,Nol3,Ppif,Rbck1,Ripk1,Ripk3,Rnf31,Slc25a4,Tspo,Ucn,Ybx3
GO Biological Process	GO:0035136	forelimb morphogenesis	14	0.00387322	1	1	9.49113	0.316084	3	2796	0.0882353	0.00107296	3	45	45	unnamed,unnamed,unnamed	unnamed,unnamed,unnamed,unnamed,unnamed,unnamed,unnamed,unnamed,unnamed,unnamed,unnamed,unnamed,unnamed,unnamed,unnamed,unnamed,unnamed,unnamed,unnamed,unnamed,unnamed,unnamed,unnamed,unnamed,unnamed,unnamed,unnamed,unnamed,unnamed,unnamed,unnamed,unnamed,unnamed,unnamed,unnamed,unnamed,unnamed,unnamed,unnamed,unnamed,unnamed,unnamed,unnamed,unnamed,unnamed,unnamed,unnamed,unnamed,unnamed,unnamed…	Osr1,Sall1,Tbx5	Aldh1a2,Alx3,Alx4,Atrx,Cacna1c,Crabp2,Ctnnb1,En1,Fmn1,Gdf5,Hoxa11,Hoxa13,Hoxa9,Hoxd10,Hoxd11,Hoxd9,Ift122,Lnpk,Lrp6,Mecom,Msx1,Msx2,Nipbl,Osr1,Osr2,Rdh10,Reck,Rnf165,Rpgrip1l,Rspo2,Runx2,Sall1,Sall3,Shh,Shox2,Tbx3,Tbx5,Tfap2a,Tfap2b,Trp63,Twist1,Wnt3,Wnt7a,Wnt9a,Zbtb16
GO Biological Process	GO:0090066	regulation of anatomical structure size	15	0.00399165	1	1	3.36358	2.08112	7	18409	0.205882	0.000380249	7	450	450	unnamed,unnamed,unnamed,unnamed,unnamed,unnamed,unnamed	unnamed,unnamed,unnamed,unnamed,unnamed,unnamed,unnamed,unnamed,unnamed,unnamed,unnamed,unnamed,unnamed,unnamed,unnamed,unnamed,unnamed,unnamed,unnamed,unnamed,unnamed,unnamed,unnamed,unnamed,unnamed,unnamed,unnamed,unnamed,unnamed,unnamed,unnamed,unnamed,unnamed,unnamed,unnamed,unnamed,unnamed,unnamed,unnamed,unnamed,unnamed,unnamed,unnamed,unnamed,unnamed,unnamed,unnamed,unnamed,unnamed,unnamed…	Add2,Ahr,Asic2,Nck2,Nrp1,Sptb,Tmem123	4933400A11Rik,Aatk,Abi2,Abl1,Acta2,Actn2,Actr2,Actr3,Actr3b,Adcy6,Add1,Add2,Adm,Adnp,Adora1,Adora2a,Adora2b,Adra1a,Adra1b,Adra1d,Adra2a,Adra2b,Adra2c,Adrb1,Adrb2,Adrb3,Agt,Agtr1a,Agtr1b,Agtr2,Ahr,Akt1,Akt1s1,Akt3,Alox15,Als2,Anapc2,Ano6,Anxa7,Ap1ar,Ap2m1,Apln,Apoe,Aqp1,Arf1,Arf6,Arfgef1,Arfip1,Arfip2,Arhgap18,Arhgap35,Arhgap42,Arhgap5,Arpc1a,Arpc1b,Arpc2,Arpc3,Arpc4,Arpc5,Arpc5l,Arpin,Asic2,Atg5,…
GO Biological Process	GO:1902524	positive regulation of protein K48-linked ubiquitination	16	0.00406195	1	1	245.715	0.00406976	1	36	0.0294118	0.0277778	1	2	2	unnamed	unnamed,unnamed,unnamed,unnamed,unnamed,unnamed,unnamed,unnamed,unnamed,unnamed,unnamed,unnamed,unnamed,unnamed,unnamed,unnamed,unnamed,unnamed,unnamed,unnamed,unnamed,unnamed,unnamed,unnamed,unnamed,unnamed,unnamed,unnamed,unnamed,unnamed,unnamed,unnamed,unnamed,unnamed,unnamed,unnamed	Birc2	Birc2,Nmi
GO Biological Process	GO:0051302	regulation of cell division	17	0.00417099	1	1	6.04527	0.661675	4	5853	0.117647	0.00068341	4	142	142	unnamed,unnamed,unnamed,unnamed	unnamed,unnamed,unnamed,unnamed,unnamed,unnamed,unnamed,unnamed,unnamed,unnamed,unnamed,unnamed,unnamed,unnamed,unnamed,unnamed,unnamed,unnamed,unnamed,unnamed,unnamed,unnamed,unnamed,unnamed,unnamed,unnamed,unnamed,unnamed,unnamed,unnamed,unnamed,unnamed,unnamed,unnamed,unnamed,unnamed,unnamed,unnamed,unnamed,unnamed,unnamed,unnamed,unnamed,unnamed,unnamed,unnamed,unnamed,unnamed,unnamed,unnamed…	Cenpv,Ncoa3,Pik3c3,Tgfa	2610528A11Rik,Ankrd53,Apc,Aspm,Aurka,Aurkb,Aurkc,Bbs4,Becn1,Birc6,Blm,Brca2,Btc,Cat,Ccp110,Cdc25b,Cdc42,Cdc6,Cdk2ap2,Cenpv,Cetn2,Chmp3,Chmp4c,Cib1,Cit,Cspp1,Cul3,Cxcr5,Dll1,Drd2,Drd3,E2f7,E2f8,Ect2,Efhc1,Ereg,Esrrb,Evi2,Evi2b,Fgf1,Fgf2,Fgf3,Fgf4,Fgf5,Fgf6,Fgf7,Fgf8,Fgf9,Fgfr2,Flcn,Garem1,Gipc1,Git1,Gkn1,Htr2b,Igf2,Il1a,Il1b,Intu,Itgb1bp1,Kdf1,Kif14,Kif18b,Kif20b,Kif23,Kif3b,Klhl21,Lbh,Map10,Map9,…
GO Biological Process	GO:0048646	anatomical structure formation involved in morphogenesis	18	0.0047139	1	1	2.33683	4.70724	11	41639	0.323529	0.000264175	13	881	884	unnamed,unnamed,unnamed,unnamed,unnamed,unnamed,unnamed,unnamed,unnamed,unnamed,unnamed	unnamed,unnamed,unnamed,unnamed,unnamed,unnamed,unnamed,unnamed,unnamed,unnamed,unnamed,unnamed,unnamed,unnamed,unnamed,unnamed,unnamed,unnamed,unnamed,unnamed,unnamed,unnamed,unnamed,unnamed,unnamed,unnamed,unnamed,unnamed,unnamed,unnamed,unnamed,unnamed,unnamed,unnamed,unnamed,unnamed,unnamed,unnamed,unnamed,unnamed,unnamed,unnamed,unnamed,unnamed,unnamed,unnamed,unnamed,unnamed,unnamed,unnamed…	Ahr,Bmper,Nectin1,Nrp1,Osr1,Ripply2,Sall1,Skor2,Smad2,Tbx5,Tgfa,Thy1,Tmem100	2900011O08Rik,Abi1,Abl1,Abl2,Ackr3,Acta1,Actc1,Actg1,Actn1,Actn2,Acvr1,Acvr2b,Acvrl1,Ada,Adam15,Adam17,Adam8,Adamts1,Adgra2,Adgrb3,Adgrg1,Adgrg6,Adipor2,Adm,Adm2,Adra2b,Agfg1,Aggf1,Agtpbp1,Ahi1,Ahr,Aimp1,Aldh1a1,Aldh1a3,Alg3,Alx1,Ang4,Angpt1,Angpt2,Angpt4,Angptl3,Angptl4,Angptl6,Anpep,Anxa2,Apaf1,Apold1,Ar,Arhgap22,Arhgap24,Arhgap35,Arid1a,Arl6,Atf2,Atm,Atoh8,Atp2b2,Atp5b,Atp7a,Atp8a2,Atp8b1,Atxn…
GO Biological Process	GO:0072001	renal system development	19	0.00494085	1	1	3.23529	2.16364	7	19139	0.205882	0.000365745	7	297	298	unnamed,unnamed,unnamed,unnamed,unnamed,unnamed,unnamed	unnamed,unnamed,unnamed,unnamed,unnamed,unnamed,unnamed,unnamed,unnamed,unnamed,unnamed,unnamed,unnamed,unnamed,unnamed,unnamed,unnamed,unnamed,unnamed,unnamed,unnamed,unnamed,unnamed,unnamed,unnamed,unnamed,unnamed,unnamed,unnamed,unnamed,unnamed,unnamed,unnamed,unnamed,unnamed,unnamed,unnamed,unnamed,unnamed,unnamed,unnamed,unnamed,unnamed,unnamed,unnamed,unnamed,unnamed,unnamed,unnamed,unnamed…	Ahr,Bmper,Nrp1,Osr1,Sall1,Smad2,Sulf2	2410089E03Rik,Acat1,Ace,Acta2,Acvr2b,Adamts1,Adamts16,Adipoq,Agt,Agtr1a,Agtr1b,Agtr2,Ahi1,Ahr,Akr1b3,Aldh1a2,Amer1,Ampd2,Angpt1,Angpt2,Anxa4,Apc,Aph1a,Aph1c,Aqp1,Aqp11,Aqp2,Arg2,Arid5b,Arl3,Bag6,Basp1,Bax,Bcl2,Bcl2l11,Bdnf,Bmp2,Bmp4,Bmp6,Bmp7,Bmper,C1galt1,Calb1,Car2,Cat,Cd24a,Cd34,Cd44,Cdkn1c,Cenpf,Cep290,Cep55,Cer1,Clcnka,Col4a1,Col4a3,Col4a4,Crlf1,Ctnnb1,Ctnnbip1,Ctnnd1,Ctsh,Cux1,Cxcr2,Cys1,Da…
GO Biological Process	GO:0035295	tube development	20	0.00526888	1	1	2.45143	4.07925	10	36084	0.294118	0.000277131	10	653	655	unnamed,unnamed,unnamed,unnamed,unnamed,unnamed,unnamed,unnamed,unnamed,unnamed	unnamed,unnamed,unnamed,unnamed,unnamed,unnamed,unnamed,unnamed,unnamed,unnamed,unnamed,unnamed,unnamed,unnamed,unnamed,unnamed,unnamed,unnamed,unnamed,unnamed,unnamed,unnamed,unnamed,unnamed,unnamed,unnamed,unnamed,unnamed,unnamed,unnamed,unnamed,unnamed,unnamed,unnamed,unnamed,unnamed,unnamed,unnamed,unnamed,unnamed,unnamed,unnamed,unnamed,unnamed,unnamed,unnamed,unnamed,unnamed,unnamed,unnamed…	Ahr,Bmper,Foxl1,Gas1,Ncoa3,Nrp1,Osr1,Sall1,Smad2,Tbx5	Aard,Abca12,Abl1,Abl2,Acat1,Acvr1,Acvr2b,Acvrl1,Ada,Adamts16,Adamts2,Adamtsl2,Adgrg1,Adm,Adrm1,Agr2,Agt,Ahi1,Ahr,Aimp2,Akp3,Akr1b3,Aldh1a2,Alg3,Alx1,Alx4,Ambra1,Angpt1,Apaf1,Aqp1,Aqp11,Aqp2,Ar,Areg,Arg1,Arg2,Arhgap35,Arid1a,Arl13b,Ascl1,Asxl1,Atoh8,Atp6ap2,Atp7a,Atrx,Atxn1,Atxn1l,B4galt1,Bag6,Bbs4,Bcas3,Bcl10,Bcl2,Bcl2l11,Bdnf,Bmi1,Bmp2,Bmp4,Bmp5,Bmp7,Bmper,Bmpr1a,Bmpr2,Brip1,Btrc,C1galt1,C2cd3,C…
GO Biological Process	GO:2000380	regulation of mesoderm development	21	0.00565174	1	1	17.8882	0.111805	2	989	0.0588235	0.00202225	2	16	16	unnamed,unnamed	unnamed,unnamed,unnamed,unnamed,unnamed,unnamed,unnamed,unnamed,unnamed,unnamed,unnamed,unnamed,unnamed,unnamed,unnamed,unnamed,unnamed,unnamed,unnamed,unnamed,unnamed,unnamed,unnamed,unnamed,unnamed,unnamed,unnamed,unnamed,unnamed,unnamed,unnamed,unnamed,unnamed,unnamed,unnamed,unnamed,unnamed,unnamed,unnamed,unnamed,unnamed,unnamed,unnamed,unnamed,unnamed,unnamed,unnamed,unnamed,unnamed,unnamed…	Sall1,Smad2	Bmpr1a,Cer1,Dand5,Dkk1,Etv2,Fgfr1,Mesp1,Mixl1,Rps6ka6,Sall1,Sfrp2,Smad2,Sox17,Trp63,Wnt3a,Zic2
GO Biological Process	GO:0031508	pericentric heterochromatin assembly	22	0.00597453	1	1	166.901	0.00599159	1	53	0.0294118	0.0188679	1	4	4	unnamed	unnamed,unnamed,unnamed,unnamed,unnamed,unnamed,unnamed,unnamed,unnamed,unnamed,unnamed,unnamed,unnamed,unnamed,unnamed,unnamed,unnamed,unnamed,unnamed,unnamed,unnamed,unnamed,unnamed,unnamed,unnamed,unnamed,unnamed,unnamed,unnamed,unnamed,unnamed,unnamed,unnamed,unnamed,unnamed,unnamed,unnamed,unnamed,unnamed,unnamed,unnamed,unnamed,unnamed,unnamed,unnamed,unnamed,unnamed,unnamed,unnamed,unnamed…	Cenpv	Cenpv,H3f3a,H3f3b,Hells
GO Biological Process	GO:0009988	cell-cell recognition	23	0.00622754	1	1	17.011	0.117571	2	1040	0.0588235	0.00192308	2	51	56	unnamed,unnamed	unnamed,unnamed,unnamed,unnamed,unnamed,unnamed,unnamed,unnamed,unnamed,unnamed,unnamed,unnamed,unnamed,unnamed,unnamed,unnamed,unnamed,unnamed,unnamed,unnamed,unnamed,unnamed,unnamed,unnamed,unnamed,unnamed,unnamed,unnamed,unnamed,unnamed,unnamed,unnamed,unnamed,unnamed,unnamed,unnamed,unnamed,unnamed,unnamed,unnamed,unnamed,unnamed,unnamed,unnamed,unnamed,unnamed,unnamed,unnamed,unnamed,unnamed…	Nck2,Spaca3	Acr,Adam1a,Adam3,Arsa,Atp8b3,B4galt1,Ccl21a,Ccr7,Cct2,Cct3,Cct4,Cct5,Cct7,Cct8,Cd6,Clgn,Crisp4,Dlg1,Dock2,Dock8,Ephb1,Fetub,Git1,Glipr1l1,Hist1h1t,Hspa1b,Hspa1l,Izumo1,Izumo1r,Ly6k,Msn,Nck2,Pcdhb6,Pcsk4,Pmis2,Prf1,Smcp,Spa17,Spaca3,Spesp1,St6galnac6,Tcp1,Tex101,Ubap2l,Vdac2,Zan,Zp2,Zp3,Zp3r,Zpbp,Zpbp2
GO Biological Process	GO:1902527	positive regulation of protein monoubiquitination	24	0.00653637	1	1	152.513	0.00655683	1	58	0.0294118	0.0172414	1	3	3	unnamed	unnamed,unnamed,unnamed,unnamed,unnamed,unnamed,unnamed,unnamed,unnamed,unnamed,unnamed,unnamed,unnamed,unnamed,unnamed,unnamed,unnamed,unnamed,unnamed,unnamed,unnamed,unnamed,unnamed,unnamed,unnamed,unnamed,unnamed,unnamed,unnamed,unnamed,unnamed,unnamed,unnamed,unnamed,unnamed,unnamed,unnamed,unnamed,unnamed,unnamed,unnamed,unnamed,unnamed,unnamed,unnamed,unnamed,unnamed,unnamed,unnamed,unnamed…	Birc2	Birc2,Pdcd6,Pef1
GO Biological Process	GO:0072359	circulatory system development	25	0.00663881	1	1	2.23495	4.92181	11	43537	0.323529	0.000252659	11	879	880	unnamed,unnamed,unnamed,unnamed,unnamed,unnamed,unnamed,unnamed,unnamed,unnamed,unnamed	unnamed,unnamed,unnamed,unnamed,unnamed,unnamed,unnamed,unnamed,unnamed,unnamed,unnamed,unnamed,unnamed,unnamed,unnamed,unnamed,unnamed,unnamed,unnamed,unnamed,unnamed,unnamed,unnamed,unnamed,unnamed,unnamed,unnamed,unnamed,unnamed,unnamed,unnamed,unnamed,unnamed,unnamed,unnamed,unnamed,unnamed,unnamed,unnamed,unnamed,unnamed,unnamed,unnamed,unnamed,unnamed,unnamed,unnamed,unnamed,unnamed,unnamed…	Ahr,Bmper,Foxl1,Nrp1,Osr1,Sall1,Smad2,Tbx5,Tgfa,Thy1,Tmem100	1190002N15Rik,2410089E03Rik,AW551984,Abl1,Abl2,Acadm,Acan,Ackr3,Acta2,Actc1,Actn2,Acvr1,Acvr2b,Acvrl1,Adam15,Adam19,Adam8,Adamts1,Adamts6,Adamts9,Adap2,Adgra2,Adgrg1,Adgrg6,Adipor2,Adm,Adm2,Adra1a,Adra1b,Adra2b,Aggf1,Agt,Agtr1a,Agtr1b,Agtr2,Ahi1,Ahr,Aimp1,Akap13,Akt1,Aldh1a2,Alpk3,Amot,Ang4,Angpt1,Angpt2,Angpt4,Angptl3,Angptl4,Angptl6,Ankrd1,Ankrd17,Anks6,Anp32b,Anpep,Antxr1,Anxa2,Ap1b1,Ap2b1,Ape…
GO Biological Process	GO:1902523	positive regulation of protein K63-linked ubiquitination	26	0.0066487	1	1	149.928	0.00666988	1	59	0.0294118	0.0169491	1	3	3	unnamed	unnamed,unnamed,unnamed,unnamed,unnamed,unnamed,unnamed,unnamed,unnamed,unnamed,unnamed,unnamed,unnamed,unnamed,unnamed,unnamed,unnamed,unnamed,unnamed,unnamed,unnamed,unnamed,unnamed,unnamed,unnamed,unnamed,unnamed,unnamed,unnamed,unnamed,unnamed,unnamed,unnamed,unnamed,unnamed,unnamed,unnamed,unnamed,unnamed,unnamed,unnamed,unnamed,unnamed,unnamed,unnamed,unnamed,unnamed,unnamed,unnamed,unnamed…	Birc2	Birc2,Nod2,Ptpn22
GO Biological Process	GO:0051693	actin filament capping	27	0.00717006	1	1	15.8101	0.126502	2	1119	0.0588235	0.00178731	2	31	31	unnamed,unnamed	unnamed,unnamed,unnamed,unnamed,unnamed,unnamed,unnamed,unnamed,unnamed,unnamed,unnamed,unnamed,unnamed,unnamed,unnamed,unnamed,unnamed,unnamed,unnamed,unnamed,unnamed,unnamed,unnamed,unnamed,unnamed,unnamed,unnamed,unnamed,unnamed,unnamed,unnamed,unnamed,unnamed,unnamed,unnamed,unnamed,unnamed,unnamed,unnamed,unnamed,unnamed,unnamed,unnamed,unnamed,unnamed,unnamed,unnamed,unnamed,unnamed,unnamed…	Add2,Sptb	4933400A11Rik,Add1,Add2,Avil,Capg,Capza1,Capza2,Capza3,Capzb,Dmtn,Eps8,Evl,Gsn,Lmod1,Lmod2,Lmod3,Rdx,Scin,Spta1,Sptan1,Sptb,Sptbn1,Sptbn2,Sptbn4,Tmod1,Tmod2,Tmod3,Tmod4,Twf1,Vil1,Vill
GO Biological Process	GO:0048729	tissue morphogenesis	28	0.00734652	1	1	2.5054	3.59224	9	31776	0.264706	0.000283233	10	607	608	unnamed,unnamed,unnamed,unnamed,unnamed,unnamed,unnamed,unnamed,unnamed	unnamed,unnamed,unnamed,unnamed,unnamed,unnamed,unnamed,unnamed,unnamed,unnamed,unnamed,unnamed,unnamed,unnamed,unnamed,unnamed,unnamed,unnamed,unnamed,unnamed,unnamed,unnamed,unnamed,unnamed,unnamed,unnamed,unnamed,unnamed,unnamed,unnamed,unnamed,unnamed,unnamed,unnamed,unnamed,unnamed,unnamed,unnamed,unnamed,unnamed,unnamed,unnamed,unnamed,unnamed,unnamed,unnamed,unnamed,unnamed,unnamed,unnamed…	Ahr,Foxl1,Ncoa3,Nrp1,Osr1,Pard3,Sall1,Smad2,Tbx5,Tmem100	2410089E03Rik,Abl1,Abl2,Acta1,Acta2,Actc1,Actg2,Acvr1,Acvrl1,Adam8,Adamts16,Adarb1,Adm,Agt,Ahi1,Ahr,Aire,Ajuba,Aldh1a1,Aldh1a2,Aldh1a3,Alms1,Alx1,Angpt1,Ankrd1,Apaf1,Ar,Areg,Arhgap12,Arhgap24,Arhgap35,Arid1a,Arl13b,Artn,Astn2,Atp7a,Axin1,B4galt1,Bbs4,Bcl10,Bcl2,Bmp10,Bmp2,Bmp4,Bmp5,Bmp7,Bmpr1a,Bmpr2,Btrc,C2cd3,Camsap3,Car2,Car9,Carmil2,Casp8,Casr,Cc2d2a,Ccdc103,Ccdc39,Ccdc40,Ccl11,Ccm2,Ccm2l,Cd44…
GO Biological Process	GO:0072132	mesenchyme morphogenesis	29	0.00739252	1	1	7.50911	0.399515	3	3534	0.0882353	0.000848896	3	48	48	unnamed,unnamed,unnamed	unnamed,unnamed,unnamed,unnamed,unnamed,unnamed,unnamed,unnamed,unnamed,unnamed,unnamed,unnamed,unnamed,unnamed,unnamed,unnamed,unnamed,unnamed,unnamed,unnamed,unnamed,unnamed,unnamed,unnamed,unnamed,unnamed,unnamed,unnamed,unnamed,unnamed,unnamed,unnamed,unnamed,unnamed,unnamed,unnamed,unnamed,unnamed,unnamed,unnamed,unnamed,unnamed,unnamed,unnamed,unnamed,unnamed,unnamed,unnamed,unnamed,unnamed…	Osr1,Smad2,Tmem100	Acta1,Acta2,Actc1,Actg2,Acvr1,Acvrl1,Bmp2,Bmp5,Bmp7,Bmpr1a,Ctnnb1,Dchs1,Eng,Exoc4,Fgf8,Foxc1,Foxc2,Foxf1,Hey1,Heyl,Hnf1a,Htt,Isl1,Lef1,Mdm2,Mdm4,Msx1,Msx2,Nckap1,Nog,Notch1,Osr1,Rbpj,Smad2,Smad3,Smad4,Snai1,Snai2,Sox9,Tbx2,Tbx20,Tgfb2,Tgfbr2,Tmem100,Twist1,Wnt11,Wnt3a,Wnt5a
GO Biological Process	GO:0003218	cardiac left ventricle formation	30	0.00799572	1	1	124.588	0.00802647	1	71	0.0294118	0.0140845	1	2	2	unnamed	unnamed,unnamed,unnamed,unnamed,unnamed,unnamed,unnamed,unnamed,unnamed,unnamed,unnamed,unnamed,unnamed,unnamed,unnamed,unnamed,unnamed,unnamed,unnamed,unnamed,unnamed,unnamed,unnamed,unnamed,unnamed,unnamed,unnamed,unnamed,unnamed,unnamed,unnamed,unnamed,unnamed,unnamed,unnamed,unnamed,unnamed,unnamed,unnamed,unnamed,unnamed,unnamed,unnamed,unnamed,unnamed,unnamed,unnamed,unnamed,unnamed,unnamed…	Tbx5	Hand1,Tbx5
GO Biological Process	GO:0010955	negative regulation of protein processing	31	0.00802985	1	1	14.9044	0.134189	2	1187	0.0588235	0.00168492	2	43	43	unnamed,unnamed	unnamed,unnamed,unnamed,unnamed,unnamed,unnamed,unnamed,unnamed,unnamed,unnamed,unnamed,unnamed,unnamed,unnamed,unnamed,unnamed,unnamed,unnamed,unnamed,unnamed,unnamed,unnamed,unnamed,unnamed,unnamed,unnamed,unnamed,unnamed,unnamed,unnamed,unnamed,unnamed,unnamed,unnamed,unnamed,unnamed,unnamed,unnamed,unnamed,unnamed,unnamed,unnamed,unnamed,unnamed,unnamed,unnamed,unnamed,unnamed,unnamed,unnamed…	Birc2,Gas1	A2m,Bcl2l12,Birc2,Birc3,Birc5,Birc7,C4bp,Cast,Cd46,Cd55,Cd55b,Cd59a,Cd59b,Cdh1,Chac1,Cpb2,Cr1l,Ctla2a,Ctsz,Fcmr,Gas1,Glg1,Il1r2,Lrrk2,Mdm2,Mr1,Naip1,Naip2,Naip5,Naip6,Nlrc4,Nol3,Serpine1,Serpine2,Serpinf2,Serping1,Sirt4,Snx12,Susd4,Thbs1,Tmem59,Usp17le,Xiap
GO Biological Process	GO:0001525	angiogenesis	32	0.00811248	1	1	3.34264	1.79499	6	15878	0.176471	0.000377881	6	297	297	unnamed,unnamed,unnamed,unnamed,unnamed,unnamed	unnamed,unnamed,unnamed,unnamed,unnamed,unnamed,unnamed,unnamed,unnamed,unnamed,unnamed,unnamed,unnamed,unnamed,unnamed,unnamed,unnamed,unnamed,unnamed,unnamed,unnamed,unnamed,unnamed,unnamed,unnamed,unnamed,unnamed,unnamed,unnamed,unnamed,unnamed,unnamed,unnamed,unnamed,unnamed,unnamed,unnamed,unnamed,unnamed,unnamed,unnamed,unnamed,unnamed,unnamed,unnamed,unnamed,unnamed,unnamed,unnamed,unnamed…	Ahr,Bmper,Nrp1,Tgfa,Thy1,Tmem100	Ackr3,Acvr1,Acvrl1,Adam15,Adam8,Adgra2,Adgrg1,Adipor2,Adm2,Adra2b,Aggf1,Ahr,Aimp1,Ang4,Angpt1,Angpt2,Angpt4,Angptl3,Angptl4,Angptl6,Anpep,Anxa2,Apold1,Arhgap22,Arhgap24,Atp5b,B4galt1,Bcas3,Becn1,Bmp4,Bmper,C1galt1,Calcrl,Casp8,Cav1,Ccbe1,Ccl12,Ccl2,Ccr2,Cd34,Cdc42,Cdh13,Cib1,Clic4,Col18a1,Col4a1,Col4a2,Col8a1,Col8a2,Cspg4,Ctgf,Ctnnb1,Cx3cl1,Cxcl12,Cxcl17,Cxcr3,Cxcr4,Cyp1b1,Cyr61,Dab2ip,Dag1,Dicer…
GO Biological Process	GO:0001655	urogenital system development	33	0.00835342	1	1	2.93419	2.38567	7	21103	0.205882	0.000331706	7	336	337	unnamed,unnamed,unnamed,unnamed,unnamed,unnamed,unnamed	unnamed,unnamed,unnamed,unnamed,unnamed,unnamed,unnamed,unnamed,unnamed,unnamed,unnamed,unnamed,unnamed,unnamed,unnamed,unnamed,unnamed,unnamed,unnamed,unnamed,unnamed,unnamed,unnamed,unnamed,unnamed,unnamed,unnamed,unnamed,unnamed,unnamed,unnamed,unnamed,unnamed,unnamed,unnamed,unnamed,unnamed,unnamed,unnamed,unnamed,unnamed,unnamed,unnamed,unnamed,unnamed,unnamed,unnamed,unnamed,unnamed,unnamed…	Ahr,Bmper,Nrp1,Osr1,Sall1,Smad2,Sulf2	2410089E03Rik,Acat1,Acd,Ace,Acta2,Acvr1,Acvr2b,Adamts1,Adamts16,Adipoq,Agt,Agtr1a,Agtr1b,Agtr2,Ahi1,Ahr,Akr1b3,Aldh1a2,Amer1,Amh,Ampd2,Angpt1,Angpt2,Anxa1,Anxa4,Apc,Aph1a,Aph1c,Aqp1,Aqp11,Aqp2,Ar,Arg2,Arid5b,Arl3,Bag6,Basp1,Bax,Bcl2,Bcl2l11,Bdnf,Bmp2,Bmp4,Bmp6,Bmp7,Bmper,C1galt1,Calb1,Car2,Cat,Cd24a,Cd34,Cd44,Cdkn1c,Cenpf,Cep290,Cep55,Cer1,Clcnka,Col4a1,Col4a3,Col4a4,Crlf1,Ctnnb1,Ctnnbip1,Ctnnd1,…
GO Biological Process	GO:1902525	regulation of protein monoubiquitination	34	0.00844433	1	1	117.943	0.00847866	1	75	0.0294118	0.0133333	1	4	4	unnamed	unnamed,unnamed,unnamed,unnamed,unnamed,unnamed,unnamed,unnamed,unnamed,unnamed,unnamed,unnamed,unnamed,unnamed,unnamed,unnamed,unnamed,unnamed,unnamed,unnamed,unnamed,unnamed,unnamed,unnamed,unnamed,unnamed,unnamed,unnamed,unnamed,unnamed,unnamed,unnamed,unnamed,unnamed,unnamed,unnamed,unnamed,unnamed,unnamed,unnamed,unnamed,unnamed,unnamed,unnamed,unnamed,unnamed,unnamed,unnamed,unnamed,unnamed…	Birc2	Birc2,Pdcd6,Pef1,Wdr48
GO Biological Process	GO:0032835	glomerulus development	35	0.00890352	1	1	7.013	0.427777	3	3784	0.0882353	0.000792812	3	57	57	unnamed,unnamed,unnamed	unnamed,unnamed,unnamed,unnamed,unnamed,unnamed,unnamed,unnamed,unnamed,unnamed,unnamed,unnamed,unnamed,unnamed,unnamed,unnamed,unnamed,unnamed,unnamed,unnamed,unnamed,unnamed,unnamed,unnamed,unnamed,unnamed,unnamed,unnamed,unnamed,unnamed,unnamed,unnamed,unnamed,unnamed,unnamed,unnamed,unnamed,unnamed,unnamed,unnamed,unnamed,unnamed,unnamed,unnamed,unnamed,unnamed,unnamed,unnamed,unnamed,unnamed…	Ahr,Osr1,Sulf2	Acta2,Ahr,Ampd2,Angpt1,Angpt2,Aqp1,Basp1,Bcl2,Bmp4,Cd24a,Cd34,Col4a3,Col4a4,Ctnnd1,Egr1,Enpep,Foxc1,Foxc2,Foxj1,Gm28635,Gpr4,Hes1,Heyl,Iqgap1,Jag1,Kirrel3,Klf15,Lamb2,Lgr4,Lhx1,Magi2,Mef2c,Mpv17,Mtss1,Myo1e,Nid1,Notch1,Notch2,Notch3,Nphs1,Nphs2,Nup93,Osr1,Pdgfb,Pdgfra,Pdgfrb,Plce1,Podxl,Prom1,Ptpro,Sis,Sulf1,Sulf2,Tcf21,Vangl2,Wt1,Wwtr1
GO Biological Process	GO:0001657	ureteric bud development	36	0.00912283	1	1	4.8278	0.828535	4	7329	0.117647	0.000545777	4	93	94	unnamed,unnamed,unnamed,unnamed	unnamed,unnamed,unnamed,unnamed,unnamed,unnamed,unnamed,unnamed,unnamed,unnamed,unnamed,unnamed,unnamed,unnamed,unnamed,unnamed,unnamed,unnamed,unnamed,unnamed,unnamed,unnamed,unnamed,unnamed,unnamed,unnamed,unnamed,unnamed,unnamed,unnamed,unnamed,unnamed,unnamed,unnamed,unnamed,unnamed,unnamed,unnamed,unnamed,unnamed,unnamed,unnamed,unnamed,unnamed,unnamed,unnamed,unnamed,unnamed,unnamed,unnamed…	Bmper,Osr1,Sall1,Smad2	Adamts16,Agt,Arg2,Bcl2,Bdnf,Bmp2,Bmp4,Bmp7,Bmper,Calb1,Cat,Cd44,Cer1,Crlf1,Ctnnb1,Ctnnbip1,Dchs1,Dlg1,Epcam,Eya1,Fat4,Fgf1,Fgf2,Fgf8,Fgfr1,Fgfr2,Fmn1,Foxc1,Foxc2,Foxd1,Foxj1,Gata3,Gdf11,Gdnf,Gli3,Gpc3,Grem1,Gsta3,Gzf1,Hes1,Hey1,Hnf1b,Hoxa11,Hoxd11,Hs2st1,Ilk,Kif26b,Lama5,Lhx1,Myc,Nog,Npnt,Osr1,Pax2,Pax8,Pbx1,Pgf,Pkd2,Ptch1,Rara,Rarb,Ret,Robo2,Sall1,Sdc1,Sdc4,Sfrp1,Shh,Sim1,Six1,Slit2,Smad1,Smad2,…
GO Biological Process	GO:0072164	mesonephric tubule development	37	0.00917828	1	1	4.81925	0.830005	4	7342	0.117647	0.000544811	4	94	95	unnamed,unnamed,unnamed,unnamed	unnamed,unnamed,unnamed,unnamed,unnamed,unnamed,unnamed,unnamed,unnamed,unnamed,unnamed,unnamed,unnamed,unnamed,unnamed,unnamed,unnamed,unnamed,unnamed,unnamed,unnamed,unnamed,unnamed,unnamed,unnamed,unnamed,unnamed,unnamed,unnamed,unnamed,unnamed,unnamed,unnamed,unnamed,unnamed,unnamed,unnamed,unnamed,unnamed,unnamed,unnamed,unnamed,unnamed,unnamed,unnamed,unnamed,unnamed,unnamed,unnamed,unnamed…	Bmper,Osr1,Sall1,Smad2	Adamts16,Agt,Arg2,Bcl2,Bdnf,Bmp2,Bmp4,Bmp7,Bmper,Calb1,Cat,Cd44,Cer1,Crlf1,Ctnnb1,Ctnnbip1,Dchs1,Dlg1,Epcam,Eya1,Fat4,Fgf1,Fgf2,Fgf8,Fgfr1,Fgfr2,Fmn1,Foxc1,Foxc2,Foxd1,Foxj1,Gata3,Gdf11,Gdnf,Gli3,Gpc3,Grem1,Gsta3,Gzf1,Hes1,Hey1,Hnf1b,Hoxa11,Hoxd11,Hs2st1,Ilk,Kif26b,Lama5,Lhx1,Myc,Nog,Npnt,Osr1,Pax2,Pax8,Pbx1,Pgf,Pkd1,Pkd2,Ptch1,Rara,Rarb,Ret,Robo2,Sall1,Sdc1,Sdc4,Sfrp1,Shh,Sim1,Six1,Slit2,Smad1,S…
GO Biological Process	GO:0008589	regulation of smoothened signaling pathway	38	0.00958834	1	1	6.82366	0.439647	3	3889	0.0882353	0.000771407	3	76	76	unnamed,unnamed,unnamed	unnamed,unnamed,unnamed,unnamed,unnamed,unnamed,unnamed,unnamed,unnamed,unnamed,unnamed,unnamed,unnamed,unnamed,unnamed,unnamed,unnamed,unnamed,unnamed,unnamed,unnamed,unnamed,unnamed,unnamed,unnamed,unnamed,unnamed,unnamed,unnamed,unnamed,unnamed,unnamed,unnamed,unnamed,unnamed,unnamed,unnamed,unnamed,unnamed,unnamed,unnamed,unnamed,unnamed,unnamed,unnamed,unnamed,unnamed,unnamed,unnamed,unnamed…	Gas1,Sall1,Skor2	Ankmy2,Arl6,C2cd3,Cd3e,Chrd,Chsy1,Ctnna1,Dcdc2a,Disp1,Dlg5,Dync2h1,Evc,Fgf10,Fgf9,Fgfr2,Fgfr3,Foxa1,Foxa2,Fuz,Gas1,Gli1,Gli2,Gli3,Glis2,Gorab,Gpc3,Gpr161,Gpr37l1,Hhip,Ift122,Ift140,Ift172,Ift80,Ift88,Ihh,Intu,Kctd11,Kctd21,Kctd6,Kif7,Mks1,Ndst1,Por,Prkaca,Prkacb,Prrx1,Prrx2,Ptch1,Rab23,Rb1,Rfx4,Rora,Rpgrip1l,Runx2,Sall1,Sall3,Scube1,Scube2,Scube3,Serpine2,Sfrp1,Shh,Shox2,Skor2,Smo,Stk36,Sufu,Tctn…
GO Biological Process	GO:0001823	mesonephros development	39	0.00997345	1	1	4.7033	0.850466	4	7523	0.117647	0.000531703	4	98	99	unnamed,unnamed,unnamed,unnamed	unnamed,unnamed,unnamed,unnamed,unnamed,unnamed,unnamed,unnamed,unnamed,unnamed,unnamed,unnamed,unnamed,unnamed,unnamed,unnamed,unnamed,unnamed,unnamed,unnamed,unnamed,unnamed,unnamed,unnamed,unnamed,unnamed,unnamed,unnamed,unnamed,unnamed,unnamed,unnamed,unnamed,unnamed,unnamed,unnamed,unnamed,unnamed,unnamed,unnamed,unnamed,unnamed,unnamed,unnamed,unnamed,unnamed,unnamed,unnamed,unnamed,unnamed…	Bmper,Osr1,Sall1,Smad2	Adamts16,Agt,Arg2,Bcl2,Bdnf,Bmp2,Bmp4,Bmp7,Bmper,Calb1,Cat,Cd44,Cer1,Crlf1,Ctnnb1,Ctnnbip1,Dchs1,Dlg1,Epcam,Eya1,Fat4,Fgf1,Fgf10,Fgf2,Fgf8,Fgfr1,Fgfr2,Fmn1,Foxc1,Foxc2,Foxd1,Foxj1,Gata3,Gdf11,Gdnf,Gli3,Gpc3,Grem1,Gsta3,Gzf1,Hes1,Hey1,Hnf1b,Hoxa11,Hoxd11,Hs2st1,Ilk,Kif26b,Lama5,Lhx1,Myc,Nog,Npnt,Osr1,Osr2,Pax2,Pax8,Pbx1,Pgf,Pkd1,Pkd2,Ptch1,Rara,Rarb,Ren1,Ret,Robo2,Sall1,Sdc1,Sdc4,Sfrp1,Shh,Sim1,Si…
GO Biological Process	GO:0048706	embryonic skeletal system development	40	0.0101004	1	1	4.68586	0.853632	4	7551	0.117647	0.000529731	4	133	133	unnamed,unnamed,unnamed,unnamed	unnamed,unnamed,unnamed,unnamed,unnamed,unnamed,unnamed,unnamed,unnamed,unnamed,unnamed,unnamed,unnamed,unnamed,unnamed,unnamed,unnamed,unnamed,unnamed,unnamed,unnamed,unnamed,unnamed,unnamed,unnamed,unnamed,unnamed,unnamed,unnamed,unnamed,unnamed,unnamed,unnamed,unnamed,unnamed,unnamed,unnamed,unnamed,unnamed,unnamed,unnamed,unnamed,unnamed,unnamed,unnamed,unnamed,unnamed,unnamed,unnamed,unnamed…	Gas1,Osr1,Smad2,Sulf2	Acvr2a,Alx1,Alx3,Alx4,Asxl2,Bmi1,Bmp4,Bmp7,Chst11,Col11a1,Col1a1,Col2a1,Ctnnb1,Deaf1,Dlg1,Dlk1,Dlx1,Dlx2,Dmrt2,Dscaml1,Eif4a3,Etl4,Ext1,Eya1,Fgf9,Fgfr2,Foxc2,Fuz,Gas1,Gli3,Gnas,Grhl2,Gsc,Hoxa1,Hoxa11,Hoxa2,Hoxa3,Hoxa4,Hoxa5,Hoxa6,Hoxa7,Hoxa9,Hoxb1,Hoxb2,Hoxb3,Hoxb4,Hoxb5,Hoxb6,Hoxb7,Hoxb8,Hoxb9,Hoxc11,Hoxc5,Hoxc6,Hoxc9,Hoxd1,Hoxd10,Hoxd11,Hoxd3,Hoxd4,Hoxd9,Hspg2,Hyal1,Ift140,Ihh,Irx5,Lhx1,Mbtd1,M…
GO Biological Process	GO:0042471	ear morphogenesis	41	0.010581	1	1	4.6222	0.865389	4	7655	0.117647	0.000522534	4	133	133	unnamed,unnamed,unnamed,unnamed	unnamed,unnamed,unnamed,unnamed,unnamed,unnamed,unnamed,unnamed,unnamed,unnamed,unnamed,unnamed,unnamed,unnamed,unnamed,unnamed,unnamed,unnamed,unnamed,unnamed,unnamed,unnamed,unnamed,unnamed,unnamed,unnamed,unnamed,unnamed,unnamed,unnamed,unnamed,unnamed,unnamed,unnamed,unnamed,unnamed,unnamed,unnamed,unnamed,unnamed,unnamed,unnamed,unnamed,unnamed,unnamed,unnamed,unnamed,unnamed,unnamed,unnamed…	Gas1,Myo15,Osr1,Sall1	Abr,Aldh1a3,Atoh1,Atp2b2,Atp8a2,Bcr,Bloc1s5,Cdh23,Celsr1,Cep290,Chd7,Chrna10,Chrna9,Clic5,Clrn1,Col11a1,Col2a1,Cthrc1,Dll1,Dlx5,Dlx6,Dvl1,Dvl2,Dvl3,Edn1,Ephb2,Eya1,Eya4,Fgf10,Fgf3,Fgf8,Fgf9,Fgfr1,Fgfr2,Foxg1,Foxi1,Frzb,Fzd2,Fzd3,Fzd6,Gas1,Gata2,Gata3,Gbx2,Gfi1,Gjb6,Gli2,Grhl3,Gsc,Hesx1,Hmx2,Hmx3,Hoxa1,Hoxa2,Hpn,Insig1,Insig2,Itga8,Kcnq4,Lhfpl5,Lrig1,Lrig3,Mafb,Mapk1,Mapk3,Msx1,Myc,Myo15,Myo3a,Myo…
GO Biological Process	GO:0051894	positive regulation of focal adhesion assembly	42	0.0107083	1	1	12.8199	0.156007	2	1380	0.0588235	0.00144928	2	23	23	unnamed,unnamed	unnamed,unnamed,unnamed,unnamed,unnamed,unnamed,unnamed,unnamed,unnamed,unnamed,unnamed,unnamed,unnamed,unnamed,unnamed,unnamed,unnamed,unnamed,unnamed,unnamed,unnamed,unnamed,unnamed,unnamed,unnamed,unnamed,unnamed,unnamed,unnamed,unnamed,unnamed,unnamed,unnamed,unnamed,unnamed,unnamed,unnamed,unnamed,unnamed,unnamed,unnamed,unnamed,unnamed,unnamed,unnamed,unnamed,unnamed,unnamed,unnamed,unnamed…	Nrp1,Thy1	Abl1,Col16a1,Epb41l5,Fmn1,Hrg,Iqgap1,Itgb1bp1,Kdr,Lims1,Myoc,Nrp1,Ppm1f,Ptprj,Rac1,Rock1,S100a10,Sdc4,Smad3,Tek,Thy1,Tsc1,Vegfa,Wnt4
GO Biological Process	GO:0090185	negative regulation of kidney development	43	0.0107971	1	1	12.7644	0.156686	2	1386	0.0588235	0.001443	2	19	19	unnamed,unnamed	unnamed,unnamed,unnamed,unnamed,unnamed,unnamed,unnamed,unnamed,unnamed,unnamed,unnamed,unnamed,unnamed,unnamed,unnamed,unnamed,unnamed,unnamed,unnamed,unnamed,unnamed,unnamed,unnamed,unnamed,unnamed,unnamed,unnamed,unnamed,unnamed,unnamed,unnamed,unnamed,unnamed,unnamed,unnamed,unnamed,unnamed,unnamed,unnamed,unnamed,unnamed,unnamed,unnamed,unnamed,unnamed,unnamed,unnamed,unnamed,unnamed,unnamed…	Osr1,Sall1	Adipoq,Bmp4,Bmp7,Cited1,Ctnnb1,Flcn,Gata3,Grem1,Hnf1b,Ifng,Osr1,Pax2,Pax8,Sall1,Shh,Six1,Stat1,Tacstd2,Wt1
GO Biological Process	GO:0030835	negative regulation of actin filament depolymerization	44	0.0110055	1	1	12.6368	0.158268	2	1400	0.0588235	0.00142857	2	36	36	unnamed,unnamed	unnamed,unnamed,unnamed,unnamed,unnamed,unnamed,unnamed,unnamed,unnamed,unnamed,unnamed,unnamed,unnamed,unnamed,unnamed,unnamed,unnamed,unnamed,unnamed,unnamed,unnamed,unnamed,unnamed,unnamed,unnamed,unnamed,unnamed,unnamed,unnamed,unnamed,unnamed,unnamed,unnamed,unnamed,unnamed,unnamed,unnamed,unnamed,unnamed,unnamed,unnamed,unnamed,unnamed,unnamed,unnamed,unnamed,unnamed,unnamed,unnamed,unnamed…	Add2,Sptb	4933400A11Rik,Add1,Add2,Avil,Capg,Capza1,Capza2,Capza3,Capzb,Dmtn,Eps8,Evl,Gsn,Lima1,Lmod1,Lmod2,Lmod3,Plekhh2,Rdx,Scin,Shroom2,Specc1l,Spta1,Sptan1,Sptb,Sptbn1,Sptbn2,Sptbn4,Swap70,Tmod1,Tmod2,Tmod3,Tmod4,Twf1,Vil1,Vill
GO Biological Process	GO:1903393	positive regulation of adherens junction organization	45	0.0112913	1	1	12.4676	0.160416	2	1419	0.0588235	0.00140944	2	25	25	unnamed,unnamed	unnamed,unnamed,unnamed,unnamed,unnamed,unnamed,unnamed,unnamed,unnamed,unnamed,unnamed,unnamed,unnamed,unnamed,unnamed,unnamed,unnamed,unnamed,unnamed,unnamed,unnamed,unnamed,unnamed,unnamed,unnamed,unnamed,unnamed,unnamed,unnamed,unnamed,unnamed,unnamed,unnamed,unnamed,unnamed,unnamed,unnamed,unnamed,unnamed,unnamed,unnamed,unnamed,unnamed,unnamed,unnamed,unnamed,unnamed,unnamed,unnamed,unnamed…	Nrp1,Thy1	Abl1,Add1,Col16a1,Epb41l5,Fmn1,Hrg,Iqgap1,Itgb1bp1,Kdr,Lims1,Myoc,Nrp1,Ppm1f,Ptpn23,Ptprj,Rac1,Rock1,S100a10,Sdc4,Smad3,Tek,Thy1,Tsc1,Vegfa,Wnt4
GO Biological Process	GO:0072202	cell differentiation involved in metanephros development	46	0.0118881	1	1	12.1341	0.164825	2	1458	0.0588235	0.00137174	2	19	19	unnamed,unnamed	unnamed,unnamed,unnamed,unnamed,unnamed,unnamed,unnamed,unnamed,unnamed,unnamed,unnamed,unnamed,unnamed,unnamed,unnamed,unnamed,unnamed,unnamed,unnamed,unnamed,unnamed,unnamed,unnamed,unnamed,unnamed,unnamed,unnamed,unnamed,unnamed,unnamed,unnamed,unnamed,unnamed,unnamed,unnamed,unnamed,unnamed,unnamed,unnamed,unnamed,unnamed,unnamed,unnamed,unnamed,unnamed,unnamed,unnamed,unnamed,unnamed,unnamed…	Osr1,Sall1	Bmp4,Cd34,Gdnf,Grem1,Lamb2,Lgr4,Nphs2,Osr1,Pax2,Pax8,Pdgfb,Pou3f3,Sall1,Sis,Six2,Smo,Stat1,Tcf21,Wnt4
GO Biological Process	GO:0007507	heart development	47	0.0120917	1	1	2.49571	3.2055	8	28355	0.235294	0.000282137	8	548	548	unnamed,unnamed,unnamed,unnamed,unnamed,unnamed,unnamed,unnamed	unnamed,unnamed,unnamed,unnamed,unnamed,unnamed,unnamed,unnamed,unnamed,unnamed,unnamed,unnamed,unnamed,unnamed,unnamed,unnamed,unnamed,unnamed,unnamed,unnamed,unnamed,unnamed,unnamed,unnamed,unnamed,unnamed,unnamed,unnamed,unnamed,unnamed,unnamed,unnamed,unnamed,unnamed,unnamed,unnamed,unnamed,unnamed,unnamed,unnamed,unnamed,unnamed,unnamed,unnamed,unnamed,unnamed,unnamed,unnamed,unnamed,unnamed…	Ahr,Foxl1,Nrp1,Osr1,Sall1,Smad2,Tbx5,Tmem100	1190002N15Rik,2410089E03Rik,AW551984,Acadm,Acan,Actc1,Actn2,Acvr1,Acvr2b,Acvrl1,Adam15,Adam19,Adamts1,Adamts6,Adamts9,Adap2,Adgrg6,Adipor2,Adm,Adra1a,Adra1b,Agtr1a,Agtr2,Ahi1,Ahr,Akap13,Aldh1a2,Alpk3,Angpt1,Ankrd1,Anks6,Ap1b1,Ap2b1,Apela,Aplnr,Arid1a,Arid2,Arl13b,Armc4,Asxl1,Asxl2,Atf2,Atg5,Atg7,Atm,Axin2,Bbs7,Bcor,Bicc1,Bmp10,Bmp2,Bmp4,Bmp5,Bmp7,Bmpr1a,Bmpr2,Bves,C2cd3,Cacna1c,Cacybp,Cad,Calcrl,…
GO Biological Process	GO:0009880	embryonic pattern specification	48	0.0122741	1	1	6.22501	0.481927	3	4263	0.0882353	0.00070373	3	68	69	unnamed,unnamed,unnamed	unnamed,unnamed,unnamed,unnamed,unnamed,unnamed,unnamed,unnamed,unnamed,unnamed,unnamed,unnamed,unnamed,unnamed,unnamed,unnamed,unnamed,unnamed,unnamed,unnamed,unnamed,unnamed,unnamed,unnamed,unnamed,unnamed,unnamed,unnamed,unnamed,unnamed,unnamed,unnamed,unnamed,unnamed,unnamed,unnamed,unnamed,unnamed,unnamed,unnamed,unnamed,unnamed,unnamed,unnamed,unnamed,unnamed,unnamed,unnamed,unnamed,unnamed…	Nrp1,Ripply2,Smad2	Bmp7,C2cd3,Cited1,Cobl,Ctnnb1,Disp1,Dll1,Efnb1,Epb41l5,Erbb4,Fgf10,Fgfr2,Foxa2,Frat1,Frs2,Fzd5,Ihh,Kdm6a,Lhx1,Lrp6,Meox1,Meox2,Mesp1,Mesp2,Msgn1,Nanog,Nckap1,Neurog1,Nodal,Noto,Nrarp,Nrp1,Nrp2,Ooep,Otx2,Pcsk6,Peg12,Pgap1,Pld6,Ptch1,Ripply1,Ripply2,Ripply3,Satb2,Sema3a,Sema3f,Sim2,Smad1,Smad2,Smad3,Smad4,Smad5,Smad6,Stil,Tbx3,Tbx6,Tcf3,Tcf7l1,Tdgf1,Tdrd5,Tfap2a,Tifab,Tmed2,Wnt1,Wnt5a,Wnt7a,Wt1,Zbt…
GO Biological Process	GO:2000696	regulation of epithelial cell differentiation involved in kidney development	49	0.0122778	1	1	11.9295	0.167651	2	1483	0.0588235	0.00134862	2	19	19	unnamed,unnamed	unnamed,unnamed,unnamed,unnamed,unnamed,unnamed,unnamed,unnamed,unnamed,unnamed,unnamed,unnamed,unnamed,unnamed,unnamed,unnamed,unnamed,unnamed,unnamed,unnamed,unnamed,unnamed,unnamed,unnamed,unnamed,unnamed,unnamed,unnamed,unnamed,unnamed,unnamed,unnamed,unnamed,unnamed,unnamed,unnamed,unnamed,unnamed,unnamed,unnamed,unnamed,unnamed,unnamed,unnamed,unnamed,unnamed,unnamed,unnamed,unnamed,unnamed…	Osr1,Sall1	Adipoq,Cd24a,Cited1,Ctnnb1,Fat4,Gata3,Gdnf,Lhx1,Lif,Osr1,Pax2,Pax8,Prkx,Prom1,Sall1,Stat1,Wnt9b,Wwtr1,Yap1
GO Biological Process	GO:0003214	cardiac left ventricle morphogenesis	50	0.0123093	1	1	11.9134	0.167878	2	1485	0.0588235	0.0013468	2	19	19	unnamed,unnamed	unnamed,unnamed,unnamed,unnamed,unnamed,unnamed,unnamed,unnamed,unnamed,unnamed,unnamed,unnamed,unnamed,unnamed,unnamed,unnamed,unnamed,unnamed,unnamed,unnamed,unnamed,unnamed,unnamed,unnamed,unnamed,unnamed,unnamed,unnamed,unnamed,unnamed,unnamed,unnamed,unnamed,unnamed,unnamed,unnamed,unnamed,unnamed,unnamed,unnamed,unnamed,unnamed,unnamed,unnamed,unnamed,unnamed,unnamed,unnamed,unnamed,unnamed…	Ahr,Tbx5	Ahr,Cpe,Fgf9,Foxf1,Gsk3a,Hand1,Hey2,Klk1b1,Notch1,Npy2r,Npy5r,Rbpj,Rnls,Ryr2,Sfrp2,Smad4,Tbx5,Tgfb2,Tgfbr2
GO Biological Process	GO:0072087	renal vesicle development	51	0.0124511	1	1	11.8417	0.168895	2	1494	0.0588235	0.00133869	2	15	15	unnamed,unnamed	unnamed,unnamed,unnamed,unnamed,unnamed,unnamed,unnamed,unnamed,unnamed,unnamed,unnamed,unnamed,unnamed,unnamed,unnamed,unnamed,unnamed,unnamed,unnamed,unnamed,unnamed,unnamed,unnamed,unnamed,unnamed,unnamed,unnamed,unnamed,unnamed,unnamed,unnamed,unnamed,unnamed,unnamed,unnamed,unnamed,unnamed,unnamed,unnamed,unnamed,unnamed,unnamed,unnamed,unnamed,unnamed,unnamed,unnamed,unnamed,unnamed,unnamed…	Osr1,Sall1	Bmp4,Ctnnb1,Fmn1,Gdnf,Grem1,Hey1,Kif26b,Lhx1,Osr1,Pax2,Pax8,Sall1,Six2,Smo,Wnt4
GO Biological Process	GO:0003243	circumferential growth involved in left ventricle morphogenesis	52	0.0125847	1	1	78.9798	0.0126615	1	112	0.0294118	0.00892857	1	1	1	unnamed	unnamed,unnamed,unnamed,unnamed,unnamed,unnamed,unnamed,unnamed,unnamed,unnamed,unnamed,unnamed,unnamed,unnamed,unnamed,unnamed,unnamed,unnamed,unnamed,unnamed,unnamed,unnamed,unnamed,unnamed,unnamed,unnamed,unnamed,unnamed,unnamed,unnamed,unnamed,unnamed,unnamed,unnamed,unnamed,unnamed,unnamed,unnamed,unnamed,unnamed,unnamed,unnamed,unnamed,unnamed,unnamed,unnamed,unnamed,unnamed,unnamed,unnamed…	Ahr	Ahr
GO Biological Process	GO:0045879	negative regulation of smoothened signaling pathway	53	0.0127369	1	1	11.7007	0.17093	2	1512	0.0588235	0.00132275	2	29	29	unnamed,unnamed	unnamed,unnamed,unnamed,unnamed,unnamed,unnamed,unnamed,unnamed,unnamed,unnamed,unnamed,unnamed,unnamed,unnamed,unnamed,unnamed,unnamed,unnamed,unnamed,unnamed,unnamed,unnamed,unnamed,unnamed,unnamed,unnamed,unnamed,unnamed,unnamed,unnamed,unnamed,unnamed,unnamed,unnamed,unnamed,unnamed,unnamed,unnamed,unnamed,unnamed,unnamed,unnamed,unnamed,unnamed,unnamed,unnamed,unnamed,unnamed,unnamed,unnamed…	Gas1,Sall1	Cd3e,Chrd,Fgfr3,Gas1,Gli3,Glis2,Gpc3,Gpr161,Gpr37l1,Hhip,Ift122,Kctd11,Kctd21,Kctd6,Kif7,Prkaca,Prkacb,Ptch1,Rb1,Rfx4,Runx2,Sall1,Sall3,Serpine2,Sufu,Traf3ip1,Tulp3,Ulk3,Wnt7b
GO Biological Process	GO:1902559	3'-phospho-5'-adenylyl sulfate transmembrane transport	54	0.0131429	1	1	75.6046	0.0132267	1	117	0.0294118	0.00854701	1	2	2	unnamed	unnamed,unnamed,unnamed,unnamed,unnamed,unnamed,unnamed,unnamed,unnamed,unnamed,unnamed,unnamed,unnamed,unnamed,unnamed,unnamed,unnamed,unnamed,unnamed,unnamed,unnamed,unnamed,unnamed,unnamed,unnamed,unnamed,unnamed,unnamed,unnamed,unnamed,unnamed,unnamed,unnamed,unnamed,unnamed,unnamed,unnamed,unnamed,unnamed,unnamed,unnamed,unnamed,unnamed,unnamed,unnamed,unnamed,unnamed,unnamed,unnamed,unnamed…	Slc35b3	Slc35b2,Slc35b3
GO Biological Process	GO:0030856	regulation of epithelial cell differentiation	55	0.0131698	1	1	4.3319	0.923383	4	8168	0.117647	0.000489716	4	134	136	unnamed,unnamed,unnamed,unnamed	unnamed,unnamed,unnamed,unnamed,unnamed,unnamed,unnamed,unnamed,unnamed,unnamed,unnamed,unnamed,unnamed,unnamed,unnamed,unnamed,unnamed,unnamed,unnamed,unnamed,unnamed,unnamed,unnamed,unnamed,unnamed,unnamed,unnamed,unnamed,unnamed,unnamed,unnamed,unnamed,unnamed,unnamed,unnamed,unnamed,unnamed,unnamed,unnamed,unnamed,unnamed,unnamed,unnamed,unnamed,unnamed,unnamed,unnamed,unnamed,unnamed,unnamed…	Ncoa3,Osr1,Sall1,Tmem100	Acvrl1,Add1,Adipoq,Ahi1,Ajap1,Alox12,Alox8,Apc,Apold1,Arntl,Ascl1,Atoh1,Atoh8,Bad,Bmp4,Bmp6,Btg1,Cav1,Ccnd1,Cd109,Cd24a,Cdh5,Cdkn1b,Cdkn1c,Ceacam1,Cited1,Cldn5,Clock,Ctnnb1,Cul7,Cyp27b1,Dll1,Dmbt1,Errfi1,Etv2,Ezh2,Fat4,Foxc1,Foxe3,Foxj1,Foxn1,Foxp1,Foxp4,Frzb,Gata3,Gdf2,Gdnf,Grhl1,Grhl2,H2afy,H2afy2,Hes1,Hes5,Hey1,Hey2,Hoxa7,Id1,Ifng,Ikbkb,Il1b,Jag1,Kdf1,Kdr,Keap1,Krt36,Krt84,Lhx1,Lif,Maff,Mafg,M…
GO Biological Process	GO:0060485	mesenchyme development	56	0.0132202	1	1	3.49661	1.42996	5	12649	0.147059	0.000395288	5	194	194	unnamed,unnamed,unnamed,unnamed,unnamed	unnamed,unnamed,unnamed,unnamed,unnamed,unnamed,unnamed,unnamed,unnamed,unnamed,unnamed,unnamed,unnamed,unnamed,unnamed,unnamed,unnamed,unnamed,unnamed,unnamed,unnamed,unnamed,unnamed,unnamed,unnamed,unnamed,unnamed,unnamed,unnamed,unnamed,unnamed,unnamed,unnamed,unnamed,unnamed,unnamed,unnamed,unnamed,unnamed,unnamed,unnamed,unnamed,unnamed,unnamed,unnamed,unnamed,unnamed,unnamed,unnamed,unnamed…	Nrp1,Osr1,Smad2,Tbx5,Tmem100	Acta1,Acta2,Actc1,Actg2,Acvr1,Acvrl1,Adam15,Aldh1a2,Alx1,Amer1,Amh,Bcl2,Bmp2,Bmp4,Bmp5,Bmp7,Bmpr1a,Bmpr2,Bnc2,Cfl1,Cited2,Coro1c,Ctnnb1,Cul7,Cyp26a1,Cyp26c1,Dand5,Dchs1,Ddx17,Ddx5,Dicer1,Dlg5,Dll3,Dppa2,Dppa4,Edn1,Edn3,Ednra,Ednrb,Efna1,Efnb1,Eng,Eomes,Epb41l5,Epha3,Erbb3,Erbb4,Erg,Exoc4,Fam83d,Fgf10,Fgf15,Fgf8,Fgf9,Fgfr1,Fgfr2,Flna,Folr1,Foxc1,Foxc2,Foxd1,Foxf1,Frzb,Gata4,Gbx2,Gdnf,Gja1,Gsc,Gsk3…
GO Biological Process	GO:0061440	kidney vasculature development	57	0.0133823	1	1	11.3991	0.175452	2	1552	0.0588235	0.00128866	2	21	21	unnamed,unnamed	unnamed,unnamed,unnamed,unnamed,unnamed,unnamed,unnamed,unnamed,unnamed,unnamed,unnamed,unnamed,unnamed,unnamed,unnamed,unnamed,unnamed,unnamed,unnamed,unnamed,unnamed,unnamed,unnamed,unnamed,unnamed,unnamed,unnamed,unnamed,unnamed,unnamed,unnamed,unnamed,unnamed,unnamed,unnamed,unnamed,unnamed,unnamed,unnamed,unnamed,unnamed,unnamed,unnamed,unnamed,unnamed,unnamed,unnamed,unnamed,unnamed,unnamed…	Nrp1,Osr1	Acta2,Angpt1,Angpt2,Aqp1,Bmp4,Cd34,Egr1,Foxc2,Gpr4,Hes1,Notch1,Notch2,Notch3,Nrp1,Osr1,Pdgfb,Pdgfra,Pdgfrb,Pkd2,Sis,Tcf21
GO Biological Process	GO:0060548	negative regulation of cell death	58	0.0136232	1	1	2.27241	3.96055	9	35034	0.264706	0.000256893	9	927	970	unnamed,unnamed,unnamed,unnamed,unnamed,unnamed,unnamed,unnamed,unnamed	unnamed,unnamed,unnamed,unnamed,unnamed,unnamed,unnamed,unnamed,unnamed,unnamed,unnamed,unnamed,unnamed,unnamed,unnamed,unnamed,unnamed,unnamed,unnamed,unnamed,unnamed,unnamed,unnamed,unnamed,unnamed,unnamed,unnamed,unnamed,unnamed,unnamed,unnamed,unnamed,unnamed,unnamed,unnamed,unnamed,unnamed,unnamed,unnamed,unnamed,unnamed,unnamed,unnamed,unnamed,unnamed,unnamed,unnamed,unnamed,unnamed,unnamed…	Ahr,Asic2,Birc2,Fank1,Gas1,Nrp1,Osr1,Tgfa,Tox3	1810011O10Rik,Aamdc,Aars,Aatf,Abcb4,Abl1,Abl2,Abraxas2,Acaa2,Ackr3,Actc1,Acvr1,Ada,Adam8,Adamts20,Adar,Adcyap1,Adcyap1r1,Adnp,Adnp2,Adora1,Adora2a,Agap2,Ago4,Agr2,Agr3,Agt,Agtr1a,Ahi1,Ahr,Aif1,Aipl1,Ak6,Akr1b3,Akt1,Akt2,Alb,Alg3,Alkbh1,Alms1,Alox12,Ambra1,Amigo2,Angpt1,Angpt4,Angptl4,Ankle2,Apbb2,Apc,Api5,Apip,Apoe,Apoh,Aqp1,Ar,Araf,Arel1,Arf4,Arg2,Arhgap10,Arl6ip1,Armc10,Arnt2,Arrb1,Arrb2,Ascl1,…
GO Biological Process	GO:0003026	regulation of systemic arterial blood pressure by aortic arch baroreceptor feedback	59	0.0138123	1	1	71.9166	0.013905	1	123	0.0294118	0.00813008	1	1	1	unnamed	unnamed,unnamed,unnamed,unnamed,unnamed,unnamed,unnamed,unnamed,unnamed,unnamed,unnamed,unnamed,unnamed,unnamed,unnamed,unnamed,unnamed,unnamed,unnamed,unnamed,unnamed,unnamed,unnamed,unnamed,unnamed,unnamed,unnamed,unnamed,unnamed,unnamed,unnamed,unnamed,unnamed,unnamed,unnamed,unnamed,unnamed,unnamed,unnamed,unnamed,unnamed,unnamed,unnamed,unnamed,unnamed,unnamed,unnamed,unnamed,unnamed,unnamed…	Asic2	Asic2
GO Biological Process	GO:0042733	embryonic digit morphogenesis	60	0.0139206	1	1	5.93806	0.505215	3	4469	0.0882353	0.000671291	3	70	70	unnamed,unnamed,unnamed	unnamed,unnamed,unnamed,unnamed,unnamed,unnamed,unnamed,unnamed,unnamed,unnamed,unnamed,unnamed,unnamed,unnamed,unnamed,unnamed,unnamed,unnamed,unnamed,unnamed,unnamed,unnamed,unnamed,unnamed,unnamed,unnamed,unnamed,unnamed,unnamed,unnamed,unnamed,unnamed,unnamed,unnamed,unnamed,unnamed,unnamed,unnamed,unnamed,unnamed,unnamed,unnamed,unnamed,unnamed,unnamed,unnamed,unnamed,unnamed,unnamed,unnamed…	Gas1,Osr1,Sall1	2410089E03Rik,Alx4,B9d1,Bax,Bcl2l11,Bmp4,Bmpr1a,C2cd3,Chst11,Ctnnb1,Ece1,Fbxw4,Fuz,Fzd6,Gas1,Gja1,Gli2,Gli3,Gna12,Gnaq,Grhl2,Hand2,Hdac1,Hdac2,Hoxa11,Hoxc11,Hoxd11,Hoxd12,Hoxd13,Ift122,Ift140,Ift52,Ift88,Ihh,Impad1,Intu,Lmbr1,Lnpk,Lrp4,Lrp5,Lrp6,Map3k20,Mfsd7b,Mks1,Msx1,Msx2,Mycn,Nog,Notch1,Osr1,Osr2,Rab23,Ror2,Sall1,Sfrp2,Shh,Smad4,Tbc1d32,Tbx2,Tbx3,Tmem107,Tmem231,Traf3ip1,Ttbk2,Tulp3,Twist1,Wd…
GO Biological Process	GO:0031333	negative regulation of protein complex assembly	61	0.0139455	1	1	5.93408	0.505554	3	4472	0.0882353	0.000670841	3	119	119	unnamed,unnamed,unnamed	unnamed,unnamed,unnamed,unnamed,unnamed,unnamed,unnamed,unnamed,unnamed,unnamed,unnamed,unnamed,unnamed,unnamed,unnamed,unnamed,unnamed,unnamed,unnamed,unnamed,unnamed,unnamed,unnamed,unnamed,unnamed,unnamed,unnamed,unnamed,unnamed,unnamed,unnamed,unnamed,unnamed,unnamed,unnamed,unnamed,unnamed,unnamed,unnamed,unnamed,unnamed,unnamed,unnamed,unnamed,unnamed,unnamed,unnamed,unnamed,unnamed,unnamed…	Add2,Birc2,Sptb	4933400A11Rik,Add1,Add2,Akain1,Alg3,Ankrd27,Arfgef1,Arhgef2,Avil,Bbs4,Birc2,Capg,Capza1,Capza2,Capza3,Capzb,Cdc42,Cldn7,Clip3,Clu,Crbn,Cryab,Ctnnbip1,Dact1,Ddx3x,Dkk1,Dmtn,Dnajc15,Eif4ebp1,Eml2,Eps8,Evl,Fhod3,Fkbp4,Gba,Gsk3b,Gsn,Hey2,Hip1r,Hmgb1,Impact,Inpp5j,Ins2,Kank1,Kif14,Lamp2,Lcmt1,Ldlrad4,Lefty1,Lmo4,Lmod1,Lmod2,Lmod3,Map3k7,Mapre1,Mefv,Mkks,Morc1,Myadm,Nlrc3,Nop53,Oprd1,Pex14,Pex5,Pfn1,Pf…
GO Biological Process	GO:0007495	visceral mesoderm-endoderm interaction involved in midgut development	62	0.0144814	1	1	68.5716	0.0145833	1	129	0.0294118	0.00775194	1	1	1	unnamed	unnamed,unnamed,unnamed,unnamed,unnamed,unnamed,unnamed,unnamed,unnamed,unnamed,unnamed,unnamed,unnamed,unnamed,unnamed,unnamed,unnamed,unnamed,unnamed,unnamed,unnamed,unnamed,unnamed,unnamed,unnamed,unnamed,unnamed,unnamed,unnamed,unnamed,unnamed,unnamed,unnamed,unnamed,unnamed,unnamed,unnamed,unnamed,unnamed,unnamed,unnamed,unnamed,unnamed,unnamed,unnamed,unnamed,unnamed,unnamed,unnamed,unnamed…	Foxl1	Foxl1
GO Biological Process	GO:0043254	regulation of protein complex assembly	63	0.0147819	1	1	3.39959	1.47077	5	13010	0.147059	0.00038432	5	376	376	unnamed,unnamed,unnamed,unnamed,unnamed	unnamed,unnamed,unnamed,unnamed,unnamed,unnamed,unnamed,unnamed,unnamed,unnamed,unnamed,unnamed,unnamed,unnamed,unnamed,unnamed,unnamed,unnamed,unnamed,unnamed,unnamed,unnamed,unnamed,unnamed,unnamed,unnamed,unnamed,unnamed,unnamed,unnamed,unnamed,unnamed,unnamed,unnamed,unnamed,unnamed,unnamed,unnamed,unnamed,unnamed,unnamed,unnamed,unnamed,unnamed,unnamed,unnamed,unnamed,unnamed,unnamed,unnamed…	Add2,Ahr,Birc2,Nck2,Sptb	4933400A11Rik,Abi2,Abl1,Actr2,Actr3,Actr3b,Add1,Add2,Ahr,Aim2,Ajuba,Akain1,Alg3,Alox15,Ankra2,Ankrd27,Ankrd53,Ap1ar,Apc,Apoe,Arf1,Arf6,Arfgef1,Arfip1,Arfip2,Arhgap18,Arhgef2,Arhgef5,Arl2,Arpc1a,Arpc1b,Arpc2,Arpc3,Arpc4,Arpc5,Arpc5l,Arpin,Asap1,Atat1,Atf7ip,Avil,Bag4,Baiap2,Baiap2l1,Baiap2l2,Bax,Bbc3,Bbs10,Bbs4,Bcl2l11,Bclaf1,Bid,Bik,Birc2,Bmf,Brk1,Camsap1,Camsap2,Camsap3,Cand1,Capg,Capza1,Capza2,…
GO Biological Process	GO:0030833	regulation of actin filament polymerization	64	0.0148921	1	1	5.78909	0.518216	3	4584	0.0882353	0.00065445	3	140	140	unnamed,unnamed,unnamed	unnamed,unnamed,unnamed,unnamed,unnamed,unnamed,unnamed,unnamed,unnamed,unnamed,unnamed,unnamed,unnamed,unnamed,unnamed,unnamed,unnamed,unnamed,unnamed,unnamed,unnamed,unnamed,unnamed,unnamed,unnamed,unnamed,unnamed,unnamed,unnamed,unnamed,unnamed,unnamed,unnamed,unnamed,unnamed,unnamed,unnamed,unnamed,unnamed,unnamed,unnamed,unnamed,unnamed,unnamed,unnamed,unnamed,unnamed,unnamed,unnamed,unnamed…	Add2,Nck2,Sptb	4933400A11Rik,Abi2,Actr2,Actr3,Actr3b,Add1,Add2,Alox15,Ap1ar,Arf1,Arf6,Arfgef1,Arfip1,Arfip2,Arhgap18,Arpc1a,Arpc1b,Arpc2,Arpc3,Arpc4,Arpc5,Arpc5l,Arpin,Avil,Bag4,Baiap2,Baiap2l1,Baiap2l2,Bbs4,Brk1,Capg,Capza1,Capza2,Capza3,Capzb,Carmil1,Carmil2,Ccl11,Ccl21a,Ccl24,Ccl26,Cdc42ep1,Cdc42ep2,Cdc42ep3,Cdc42ep4,Cdc42ep5,Clec2i,Coro1a,Coro1b,Csf3,Cttn,Cyfip1,Dlg1,Dmtn,Eln,Eps8,Evl,Fchsd1,Fchsd2,Fer,Fhod…
GO Biological Process	GO:0072259	metanephric interstitial fibroblast development	65	0.0149271	1	1	66.5093	0.0150355	1	133	0.0294118	0.0075188	1	1	1	unnamed	unnamed,unnamed,unnamed,unnamed,unnamed,unnamed,unnamed,unnamed,unnamed,unnamed,unnamed,unnamed,unnamed,unnamed,unnamed,unnamed,unnamed,unnamed,unnamed,unnamed,unnamed,unnamed,unnamed,unnamed,unnamed,unnamed,unnamed,unnamed,unnamed,unnamed,unnamed,unnamed,unnamed,unnamed,unnamed,unnamed,unnamed,unnamed,unnamed,unnamed,unnamed,unnamed,unnamed,unnamed,unnamed,unnamed,unnamed,unnamed,unnamed,unnamed…	Osr1	Osr1
GO Biological Process	GO:0090094	metanephric cap mesenchymal cell proliferation involved in metanephros development	65	0.0149271	1	1	66.5093	0.0150355	1	133	0.0294118	0.0075188	1	1	1	unnamed	unnamed,unnamed,unnamed,unnamed,unnamed,unnamed,unnamed,unnamed,unnamed,unnamed,unnamed,unnamed,unnamed,unnamed,unnamed,unnamed,unnamed,unnamed,unnamed,unnamed,unnamed,unnamed,unnamed,unnamed,unnamed,unnamed,unnamed,unnamed,unnamed,unnamed,unnamed,unnamed,unnamed,unnamed,unnamed,unnamed,unnamed,unnamed,unnamed,unnamed,unnamed,unnamed,unnamed,unnamed,unnamed,unnamed,unnamed,unnamed,unnamed,unnamed…	Osr1	Osr1
GO Biological Process	GO:0072169	specification of posterior mesonephric tubule identity	65	0.0149271	1	1	66.5093	0.0150355	1	133	0.0294118	0.0075188	1	1	1	unnamed	unnamed,unnamed,unnamed,unnamed,unnamed,unnamed,unnamed,unnamed,unnamed,unnamed,unnamed,unnamed,unnamed,unnamed,unnamed,unnamed,unnamed,unnamed,unnamed,unnamed,unnamed,unnamed,unnamed,unnamed,unnamed,unnamed,unnamed,unnamed,unnamed,unnamed,unnamed,unnamed,unnamed,unnamed,unnamed,unnamed,unnamed,unnamed,unnamed,unnamed,unnamed,unnamed,unnamed,unnamed,unnamed,unnamed,unnamed,unnamed,unnamed,unnamed…	Osr1	Osr1
GO Biological Process	GO:0072184	renal vesicle progenitor cell differentiation	65	0.0149271	1	1	66.5093	0.0150355	1	133	0.0294118	0.0075188	1	1	1	unnamed	unnamed,unnamed,unnamed,unnamed,unnamed,unnamed,unnamed,unnamed,unnamed,unnamed,unnamed,unnamed,unnamed,unnamed,unnamed,unnamed,unnamed,unnamed,unnamed,unnamed,unnamed,unnamed,unnamed,unnamed,unnamed,unnamed,unnamed,unnamed,unnamed,unnamed,unnamed,unnamed,unnamed,unnamed,unnamed,unnamed,unnamed,unnamed,unnamed,unnamed,unnamed,unnamed,unnamed,unnamed,unnamed,unnamed,unnamed,unnamed,unnamed,unnamed…	Osr1	Osr1
GO Biological Process	GO:0072168	specification of anterior mesonephric tubule identity	65	0.0149271	1	1	66.5093	0.0150355	1	133	0.0294118	0.0075188	1	1	1	unnamed	unnamed,unnamed,unnamed,unnamed,unnamed,unnamed,unnamed,unnamed,unnamed,unnamed,unnamed,unnamed,unnamed,unnamed,unnamed,unnamed,unnamed,unnamed,unnamed,unnamed,unnamed,unnamed,unnamed,unnamed,unnamed,unnamed,unnamed,unnamed,unnamed,unnamed,unnamed,unnamed,unnamed,unnamed,unnamed,unnamed,unnamed,unnamed,unnamed,unnamed,unnamed,unnamed,unnamed,unnamed,unnamed,unnamed,unnamed,unnamed,unnamed,unnamed…	Osr1	Osr1
GO Biological Process	GO:0040010	positive regulation of growth rate	70	0.0151499	1	1	65.524	0.0152616	1	135	0.0294118	0.00740741	1	3	3	unnamed	unnamed,unnamed,unnamed,unnamed,unnamed,unnamed,unnamed,unnamed,unnamed,unnamed,unnamed,unnamed,unnamed,unnamed,unnamed,unnamed,unnamed,unnamed,unnamed,unnamed,unnamed,unnamed,unnamed,unnamed,unnamed,unnamed,unnamed,unnamed,unnamed,unnamed,unnamed,unnamed,unnamed,unnamed,unnamed,unnamed,unnamed,unnamed,unnamed,unnamed,unnamed,unnamed,unnamed,unnamed,unnamed,unnamed,unnamed,unnamed,unnamed,unnamed…	Ahr	Ahr,Armc10,Ghrl
GO Biological Process	GO:1901890	positive regulation of cell junction assembly	71	0.0155935	1	1	10.5119	0.190261	2	1683	0.0588235	0.00118835	2	30	30	unnamed,unnamed	unnamed,unnamed,unnamed,unnamed,unnamed,unnamed,unnamed,unnamed,unnamed,unnamed,unnamed,unnamed,unnamed,unnamed,unnamed,unnamed,unnamed,unnamed,unnamed,unnamed,unnamed,unnamed,unnamed,unnamed,unnamed,unnamed,unnamed,unnamed,unnamed,unnamed,unnamed,unnamed,unnamed,unnamed,unnamed,unnamed,unnamed,unnamed,unnamed,unnamed,unnamed,unnamed,unnamed,unnamed,unnamed,unnamed,unnamed,unnamed,unnamed,unnamed…	Nrp1,Thy1	Abl1,Ace2,Agt,Cav1,Cldn1,Col16a1,Epb41l5,Flot1,Fmn1,Hrg,Iqgap1,Itgb1bp1,Kdr,Lims1,Myoc,Nphp1,Nphp4,Nrp1,Ppm1f,Ptprj,Rac1,Rock1,S100a10,Sdc4,Smad3,Tek,Thy1,Tsc1,Vegfa,Wnt4
GO Biological Process	GO:0007423	sensory organ development	72	0.0156997	1	1	2.38309	3.35698	8	29695	0.235294	0.000269406	9	586	587	unnamed,unnamed,unnamed,unnamed,unnamed,unnamed,unnamed,unnamed	unnamed,unnamed,unnamed,unnamed,unnamed,unnamed,unnamed,unnamed,unnamed,unnamed,unnamed,unnamed,unnamed,unnamed,unnamed,unnamed,unnamed,unnamed,unnamed,unnamed,unnamed,unnamed,unnamed,unnamed,unnamed,unnamed,unnamed,unnamed,unnamed,unnamed,unnamed,unnamed,unnamed,unnamed,unnamed,unnamed,unnamed,unnamed,unnamed,unnamed,unnamed,unnamed,unnamed,unnamed,unnamed,unnamed,unnamed,unnamed,unnamed,unnamed…	Ahr,Bmper,Gas1,Myo15,Nectin1,Nrp1,Osr1,Sall1,Thy1	Abcb5,Abi2,Abr,Ache,Actl6a,Acvr2b,Acvrl1,Adamts18,Adgrv1,Agtpbp1,Ahi1,Ahr,Aldh1a1,Aldh1a2,Aldh1a3,Alg10b,Alms1,Anp32b,Apc,Aqp1,Aqp5,Arhgap35,Arhgef15,Arid1a,Arl6,Ascl1,Atf6,Atg5,Atoh1,Atoh7,Atp2b1,Atp2b2,Atp2b4,Atp8a2,Atp8b1,Axin1,B9d1,Bak1,Bax,Bbs4,Bbs7,Bcar3,Bcl11b,Bcl2,Bcl2l11,Bcr,Bdnf,Bfsp1,Bfsp2,Bhlhe22,Bhlhe23,Bloc1s3,Bloc1s5,Bmp2,Bmp4,Bmp6,Bmp7,Bmper,Bmpr1b,Bmpr2,Bnc2,C1qb,C1qtnf5,Cabp4,Ca…
GO Biological Process	GO:0019919	peptidyl-arginine methylation, to asymmetrical-dimethyl arginine	73	0.0158181	1	1	62.7357	0.0159399	1	141	0.0294118	0.0070922	1	7	7	unnamed	unnamed,unnamed,unnamed,unnamed,unnamed,unnamed,unnamed,unnamed,unnamed,unnamed,unnamed,unnamed,unnamed,unnamed,unnamed,unnamed,unnamed,unnamed,unnamed,unnamed,unnamed,unnamed,unnamed,unnamed,unnamed,unnamed,unnamed,unnamed,unnamed,unnamed,unnamed,unnamed,unnamed,unnamed,unnamed,unnamed,unnamed,unnamed,unnamed,unnamed,unnamed,unnamed,unnamed,unnamed,unnamed,unnamed,unnamed,unnamed,unnamed,unnamed…	Prmt8	Carm1,Prmt1,Prmt2,Prmt3,Prmt6,Prmt7,Prmt8
GO Biological Process	GO:0007044	cell-substrate junction assembly	74	0.0161383	1	1	10.3217	0.193766	2	1714	0.0588235	0.00116686	2	32	32	unnamed,unnamed	unnamed,unnamed,unnamed,unnamed,unnamed,unnamed,unnamed,unnamed,unnamed,unnamed,unnamed,unnamed,unnamed,unnamed,unnamed,unnamed,unnamed,unnamed,unnamed,unnamed,unnamed,unnamed,unnamed,unnamed,unnamed,unnamed,unnamed,unnamed,unnamed,unnamed,unnamed,unnamed,unnamed,unnamed,unnamed,unnamed,unnamed,unnamed,unnamed,unnamed,unnamed,unnamed,unnamed,unnamed,unnamed,unnamed,unnamed,unnamed,unnamed,unnamed…	Thy1,Tns1	Actn1,Actn2,Ajuba,Arhgap6,Arhgef7,Bcl2,Col17a1,Cttn,Dlc1,Fermt2,Fn1,Itga2,Itga5,Itgav,Itgb3,Itgb4,Lamc1,Pdpk1,Pip5k1a,Plec,Ptk2b,Ptprk,Pxn,Rcc2,Rhod,Sorbs1,Taok2,Tesk2,Thy1,Tln1,Tns1,Whamm
GO Biological Process	GO:0030326	embryonic limb morphogenesis	75	0.0162898	1	1	4.0642	0.984203	4	8706	0.117647	0.000459453	4	144	144	unnamed,unnamed,unnamed,unnamed	unnamed,unnamed,unnamed,unnamed,unnamed,unnamed,unnamed,unnamed,unnamed,unnamed,unnamed,unnamed,unnamed,unnamed,unnamed,unnamed,unnamed,unnamed,unnamed,unnamed,unnamed,unnamed,unnamed,unnamed,unnamed,unnamed,unnamed,unnamed,unnamed,unnamed,unnamed,unnamed,unnamed,unnamed,unnamed,unnamed,unnamed,unnamed,unnamed,unnamed,unnamed,unnamed,unnamed,unnamed,unnamed,unnamed,unnamed,unnamed,unnamed,unnamed…	Gas1,Osr1,Sall1,Tbx5	2410089E03Rik,Acd,Aff3,Aldh1a2,Alg3,Alx1,Alx3,Alx4,B9d1,Bax,Bcl2l11,Bmp4,Bmp7,Bmpr1a,C2cd3,Cacna1c,Chd7,Chst11,Crabp2,Ctnnb1,Cyp26b1,Dicer1,Dkk1,Dlx5,Dlx6,Dync2h1,Ece1,En1,Fbn2,Fbxw4,Fgf4,Fgf8,Fgf9,Fgfr1,Fras1,Fuz,Fzd6,Gas1,Gdf5,Gja1,Gja5,Gli2,Gli3,Gna12,Gnaq,Gnas,Gpc3,Grem1,Grhl2,Hand2,Hdac1,Hdac2,Hnf1a,Hoxa10,Hoxa11,Hoxa13,Hoxa9,Hoxc10,Hoxc11,Hoxd10,Hoxd11,Hoxd12,Hoxd13,Hoxd9,Ift122,Ift140,Ift5…
GO Biological Process	GO:0072208	metanephric smooth muscle tissue development	76	0.0163745	1	1	60.5872	0.0165051	1	146	0.0294118	0.00684931	1	2	2	unnamed	unnamed,unnamed,unnamed,unnamed,unnamed,unnamed,unnamed,unnamed,unnamed,unnamed,unnamed,unnamed,unnamed,unnamed,unnamed,unnamed,unnamed,unnamed,unnamed,unnamed,unnamed,unnamed,unnamed,unnamed,unnamed,unnamed,unnamed,unnamed,unnamed,unnamed,unnamed,unnamed,unnamed,unnamed,unnamed,unnamed,unnamed,unnamed,unnamed,unnamed,unnamed,unnamed,unnamed,unnamed,unnamed,unnamed,unnamed,unnamed,unnamed,unnamed…	Osr1	Osr1,Pkd2
GO Biological Process	GO:0045880	positive regulation of smoothened signaling pathway	77	0.0164048	1	1	10.2322	0.195461	2	1729	0.0588235	0.00115674	2	34	34	unnamed,unnamed	unnamed,unnamed,unnamed,unnamed,unnamed,unnamed,unnamed,unnamed,unnamed,unnamed,unnamed,unnamed,unnamed,unnamed,unnamed,unnamed,unnamed,unnamed,unnamed,unnamed,unnamed,unnamed,unnamed,unnamed,unnamed,unnamed,unnamed,unnamed,unnamed,unnamed,unnamed,unnamed,unnamed,unnamed,unnamed,unnamed,unnamed,unnamed,unnamed,unnamed,unnamed,unnamed,unnamed,unnamed,unnamed,unnamed,unnamed,unnamed,unnamed,unnamed…	Gas1,Skor2	Chsy1,Ctnna1,Dcdc2a,Disp1,Dlg5,Dync2h1,Evc,Fgf9,Foxa1,Foxa2,Gas1,Gli1,Gorab,Gpc3,Ift172,Ift80,Ihh,Intu,Kif7,Ndst1,Por,Prrx1,Prrx2,Scube1,Scube2,Scube3,Sfrp1,Shh,Shox2,Skor2,Smo,Stk36,Ulk3,Wnt9a
GO Biological Process	GO:0021675	nerve development	78	0.0165435	1	1	5.56336	0.539243	3	4770	0.0882353	0.000628931	3	79	79	unnamed,unnamed,unnamed	unnamed,unnamed,unnamed,unnamed,unnamed,unnamed,unnamed,unnamed,unnamed,unnamed,unnamed,unnamed,unnamed,unnamed,unnamed,unnamed,unnamed,unnamed,unnamed,unnamed,unnamed,unnamed,unnamed,unnamed,unnamed,unnamed,unnamed,unnamed,unnamed,unnamed,unnamed,unnamed,unnamed,unnamed,unnamed,unnamed,unnamed,unnamed,unnamed,unnamed,unnamed,unnamed,unnamed,unnamed,unnamed,unnamed,unnamed,unnamed,unnamed,unnamed…	Nrp1,Sall1,Sulf2	Adarb1,Afg3l2,Atoh7,Atp8b1,Bdnf,Chd7,Chrnb2,Cited2,Col25a1,Ctnnb1,Ctsl,Dag1,Dicer1,Dmd,Egr2,Ephb1,Ephb2,Erbb3,Fbxo45,Fgfr3,Gabra5,Gabrb2,Gabrb3,Gli3,Hes1,Hes3,Hoxa1,Hoxa3,Hoxb1,Hoxb2,Hoxb3,Hoxd3,Ilk,Isl1,Kcna2,Lpar1,Lrig1,Lrig2,Mafb,Mnx1,Nav2,Neurog1,Ngfr,Nkx2-2,Nptx1,Nrp1,Nrp2,Nrtn,Ntf3,Ntf5,Ntrk1,Pax2,Phox2a,Phox2b,Plxna3,Plxna4,Pou4f1,Pou4f3,Prkcg,Prrxl1,Ret,Rnf165,Rpl24,Sall1,Sema3a,Sema3f,Se…
GO Biological Process	GO:0043583	ear development	79	0.0168003	1	1	3.29082	1.51938	5	13440	0.147059	0.000372024	5	239	239	unnamed,unnamed,unnamed,unnamed,unnamed	unnamed,unnamed,unnamed,unnamed,unnamed,unnamed,unnamed,unnamed,unnamed,unnamed,unnamed,unnamed,unnamed,unnamed,unnamed,unnamed,unnamed,unnamed,unnamed,unnamed,unnamed,unnamed,unnamed,unnamed,unnamed,unnamed,unnamed,unnamed,unnamed,unnamed,unnamed,unnamed,unnamed,unnamed,unnamed,unnamed,unnamed,unnamed,unnamed,unnamed,unnamed,unnamed,unnamed,unnamed,unnamed,unnamed,unnamed,unnamed,unnamed,unnamed…	Bmper,Gas1,Myo15,Osr1,Sall1	Abr,Adgrv1,Ahi1,Aldh1a3,Alg10b,Alms1,Anp32b,Atg5,Atoh1,Atp2b2,Atp8a2,Atp8b1,Bcl2,Bcl2l11,Bcr,Bdnf,Bloc1s5,Bmp2,Bmp4,Bmper,C1qb,C1qtnf5,Ccm2,Ccna2,Cdh1,Cdh23,Cdkn1b,Cebpa,Cebpd,Cecr2,Celsr1,Cep290,Chd7,Chrna10,Chrna9,Clic5,Clrn1,Col11a1,Col2a1,Cthrc1,Cux1,Cxcl14,Cys1,Cytl1,Dchs1,Ddr1,Dfna5,Dicer1,Dll1,Dlx5,Dlx6,Duox2,Dvl1,Dvl2,Dvl3,Ece1,Edn1,Ephb2,Esrrb,Eya1,Eya4,Fat4,Fgf10,Fgf20,Fgf3,Fgf8,Fgf9,Fg…
GO Biological Process	GO:0050915	sensory perception of sour taste	80	0.0168194	1	1	58.9716	0.0169573	1	150	0.0294118	0.00666667	1	5	5	unnamed	unnamed,unnamed,unnamed,unnamed,unnamed,unnamed,unnamed,unnamed,unnamed,unnamed,unnamed,unnamed,unnamed,unnamed,unnamed,unnamed,unnamed,unnamed,unnamed,unnamed,unnamed,unnamed,unnamed,unnamed,unnamed,unnamed,unnamed,unnamed,unnamed,unnamed,unnamed,unnamed,unnamed,unnamed,unnamed,unnamed,unnamed,unnamed,unnamed,unnamed,unnamed,unnamed,unnamed,unnamed,unnamed,unnamed,unnamed,unnamed,unnamed,unnamed…	Asic2	Asic1,Asic2,Asic3,Pkd1l3,Pkd2l1
GO Biological Process	GO:0036493	positive regulation of translation in response to endoplasmic reticulum stress	81	0.0169306	1	1	58.581	0.0170704	1	151	0.0294118	0.00662252	1	3	3	unnamed	unnamed,unnamed,unnamed,unnamed,unnamed,unnamed,unnamed,unnamed,unnamed,unnamed,unnamed,unnamed,unnamed,unnamed,unnamed,unnamed,unnamed,unnamed,unnamed,unnamed,unnamed,unnamed,unnamed,unnamed,unnamed,unnamed,unnamed,unnamed,unnamed,unnamed,unnamed,unnamed,unnamed,unnamed,unnamed,unnamed,unnamed,unnamed,unnamed,unnamed,unnamed,unnamed,unnamed,unnamed,unnamed,unnamed,unnamed,unnamed,unnamed,unnamed…	Nck2	Dnajc3,Nck1,Nck2
GO Biological Process	GO:0060384	innervation	82	0.0169797	1	1	10.0463	0.199079	2	1761	0.0588235	0.00113572	2	26	26	unnamed,unnamed	unnamed,unnamed,unnamed,unnamed,unnamed,unnamed,unnamed,unnamed,unnamed,unnamed,unnamed,unnamed,unnamed,unnamed,unnamed,unnamed,unnamed,unnamed,unnamed,unnamed,unnamed,unnamed,unnamed,unnamed,unnamed,unnamed,unnamed,unnamed,unnamed,unnamed,unnamed,unnamed,unnamed,unnamed,unnamed,unnamed,unnamed,unnamed,unnamed,unnamed,unnamed,unnamed,unnamed,unnamed,unnamed,unnamed,unnamed,unnamed,unnamed,unnamed…	Nrp1,Sulf2	Adarb1,Chd7,Col25a1,Fbxo45,Fgfr3,Gabra5,Gabrb2,Gabrb3,Isl1,Lrig1,Lrig2,Nptx1,Nrp1,Ntf5,Ntrk1,Pou4f1,Prkcg,Ret,Rnf165,Sema3a,Serpine2,Slitrk6,Sulf1,Sulf2,Unc13a,Unc13b
GO Biological Process	GO:0016185	synaptic vesicle budding from presynaptic endocytic zone membrane	83	0.017153	1	1	57.8153	0.0172965	1	153	0.0294118	0.00653595	1	4	4	unnamed	unnamed,unnamed,unnamed,unnamed,unnamed,unnamed,unnamed,unnamed,unnamed,unnamed,unnamed,unnamed,unnamed,unnamed,unnamed,unnamed,unnamed,unnamed,unnamed,unnamed,unnamed,unnamed,unnamed,unnamed,unnamed,unnamed,unnamed,unnamed,unnamed,unnamed,unnamed,unnamed,unnamed,unnamed,unnamed,unnamed,unnamed,unnamed,unnamed,unnamed,unnamed,unnamed,unnamed,unnamed,unnamed,unnamed,unnamed,unnamed,unnamed,unnamed…	Snap91	Ap2m1,Dnm1,Dnm3,Snap91
GO Biological Process	GO:0030837	negative regulation of actin filament polymerization	84	0.0172886	1	1	9.95021	0.201001	2	1778	0.0588235	0.00112486	2	47	47	unnamed,unnamed	unnamed,unnamed,unnamed,unnamed,unnamed,unnamed,unnamed,unnamed,unnamed,unnamed,unnamed,unnamed,unnamed,unnamed,unnamed,unnamed,unnamed,unnamed,unnamed,unnamed,unnamed,unnamed,unnamed,unnamed,unnamed,unnamed,unnamed,unnamed,unnamed,unnamed,unnamed,unnamed,unnamed,unnamed,unnamed,unnamed,unnamed,unnamed,unnamed,unnamed,unnamed,unnamed,unnamed,unnamed,unnamed,unnamed,unnamed,unnamed,unnamed,unnamed…	Add2,Sptb	4933400A11Rik,Add1,Add2,Arfgef1,Avil,Bbs4,Capg,Capza1,Capza2,Capza3,Capzb,Dmtn,Eps8,Evl,Fhod3,Gsn,Hip1r,Kank1,Lmod1,Lmod2,Lmod3,Mkks,Myadm,Pfn1,Pfn2,Pfn4,Prkcd,Rdx,Scin,Slit2,Spta1,Sptan1,Sptb,Sptbn1,Sptbn2,Sptbn4,Tlr2,Tmod1,Tmod2,Tmod3,Tmod4,Tmsb15b2,Tmsb15l,Twf1,Twf2,Vil1,Vill
GO Biological Process	GO:0006661	phosphatidylinositol biosynthetic process	85	0.0173616	1	1	9.92787	0.201453	2	1782	0.0588235	0.00112233	2	56	56	unnamed,unnamed	unnamed,unnamed,unnamed,unnamed,unnamed,unnamed,unnamed,unnamed,unnamed,unnamed,unnamed,unnamed,unnamed,unnamed,unnamed,unnamed,unnamed,unnamed,unnamed,unnamed,unnamed,unnamed,unnamed,unnamed,unnamed,unnamed,unnamed,unnamed,unnamed,unnamed,unnamed,unnamed,unnamed,unnamed,unnamed,unnamed,unnamed,unnamed,unnamed,unnamed,unnamed,unnamed,unnamed,unnamed,unnamed,unnamed,unnamed,unnamed,unnamed,unnamed…	Pigl,Pik3c3	Atm,Cdipt,Cds1,Cwh43,Dpm1,Dpm2,Dpm3,Fgf2,Gm20716,Gpaa1,Impa1,Inpp4a,Inpp4b,Inppl1,Mppe1,Pgap1,Pgap2,Pgap3,Pi4k2a,Piga,Pigb,Pigc,Pigf,Pigg,Pigh,Pigk,Pigl,Pigm,Pign,Pigo,Pigp,Pigq,Pigs,Pigt,Pigu,Pigv,Pigw,Pigx,Pigyl,Pigz,Pik3c2a,Pik3c2b,Pik3c2g,Pik3c3,Pik3ca,Pik3cb,Pik3cd,Pik3cg,Pik3r1,Pip5k1a,Pip5k1b,Pip5k1c,Plcg2,Pyurf,Sh3yl1,Slc27a1
GO Biological Process	GO:0048568	embryonic organ development	86	0.0175877	1	1	2.54	2.7559	7	24378	0.205882	0.000287144	7	486	489	unnamed,unnamed,unnamed,unnamed,unnamed,unnamed,unnamed	unnamed,unnamed,unnamed,unnamed,unnamed,unnamed,unnamed,unnamed,unnamed,unnamed,unnamed,unnamed,unnamed,unnamed,unnamed,unnamed,unnamed,unnamed,unnamed,unnamed,unnamed,unnamed,unnamed,unnamed,unnamed,unnamed,unnamed,unnamed,unnamed,unnamed,unnamed,unnamed,unnamed,unnamed,unnamed,unnamed,unnamed,unnamed,unnamed,unnamed,unnamed,unnamed,unnamed,unnamed,unnamed,unnamed,unnamed,unnamed,unnamed,unnamed…	Ahr,Gas1,Myo15,Ncoa3,Osr1,Sall1,Smad2	Abr,Acvr1,Ada,Adm,Ahi1,Ahr,Akt1,Aldh1a1,Aldh1a2,Aldh1a3,Alx1,Alx3,Alx4,Arid1a,Arid2,Arl13b,Arnt,Ascl2,Asxl2,Atoh1,Atp2b2,Atp8a2,Axin1,Bcr,Birc6,Bloc1s5,Bmi1,Bmp4,Bmp5,Bmp7,Bmpr1a,Bptf,C2cd3,Cc2d2a,Ccdc103,Ccdc39,Ccdc40,Cdh23,Cdkn1c,Cdx2,Cdx4,Cebpa,Cebpb,Celsr1,Cep290,Cfc1,Chd7,Chrna10,Chrna9,Chst11,Cited1,Cited2,Clic5,Clrn1,Cluap1,Cobl,Col11a1,Col2a1,Crb2,Cryaa,Csf2,Cthrc1,Ctnnb1,Cts8,Cyr61,Dlg1,…
GO Biological Process	GO:2000298	regulation of Rho-dependent protein serine/threonine kinase activity	87	0.0177087	1	1	55.9857	0.0178617	1	158	0.0294118	0.00632911	1	3	3	unnamed	unnamed,unnamed,unnamed,unnamed,unnamed,unnamed,unnamed,unnamed,unnamed,unnamed,unnamed,unnamed,unnamed,unnamed,unnamed,unnamed,unnamed,unnamed,unnamed,unnamed,unnamed,unnamed,unnamed,unnamed,unnamed,unnamed,unnamed,unnamed,unnamed,unnamed,unnamed,unnamed,unnamed,unnamed,unnamed,unnamed,unnamed,unnamed,unnamed,unnamed,unnamed,unnamed,unnamed,unnamed,unnamed,unnamed,unnamed,unnamed,unnamed,unnamed…	Thy1	Chordc1,Synpo2,Thy1
GO Biological Process	GO:0031055	chromatin remodeling at centromere	88	0.0181531	1	1	54.6033	0.0183139	1	162	0.0294118	0.00617284	1	9	9	unnamed	unnamed,unnamed,unnamed,unnamed,unnamed,unnamed,unnamed,unnamed,unnamed,unnamed,unnamed,unnamed,unnamed,unnamed,unnamed,unnamed,unnamed,unnamed,unnamed,unnamed,unnamed,unnamed,unnamed,unnamed,unnamed,unnamed,unnamed,unnamed,unnamed,unnamed,unnamed,unnamed,unnamed,unnamed,unnamed,unnamed,unnamed,unnamed,unnamed,unnamed,unnamed,unnamed,unnamed,unnamed,unnamed,unnamed,unnamed,unnamed,unnamed,unnamed…	Cenpv	Cenpp,Cenpv,H3f3a,H3f3b,Hells,Hjurp,Itgb3bp,Mis18a,Oip5
GO Biological Process	GO:0030834	regulation of actin filament depolymerization	89	0.018267	1	1	9.66219	0.206992	2	1831	0.0588235	0.0010923	2	48	48	unnamed,unnamed	unnamed,unnamed,unnamed,unnamed,unnamed,unnamed,unnamed,unnamed,unnamed,unnamed,unnamed,unnamed,unnamed,unnamed,unnamed,unnamed,unnamed,unnamed,unnamed,unnamed,unnamed,unnamed,unnamed,unnamed,unnamed,unnamed,unnamed,unnamed,unnamed,unnamed,unnamed,unnamed,unnamed,unnamed,unnamed,unnamed,unnamed,unnamed,unnamed,unnamed,unnamed,unnamed,unnamed,unnamed,unnamed,unnamed,unnamed,unnamed,unnamed,unnamed…	Add2,Sptb	4933400A11Rik,Actn2,Add1,Add2,Avil,Capg,Capza1,Capza2,Capza3,Capzb,Carmil1,Carmil2,Cfl1,Cfl2,Dmtn,Dstn,Eps8,Evl,F2rl1,Gsn,Lima1,Lmod1,Lmod2,Lmod3,Mtpn,Plek,Plekhh2,Rdx,Scin,Sema5a,Sh3bp1,Shroom2,Specc1l,Spta1,Sptan1,Sptb,Sptbn1,Sptbn2,Sptbn4,Swap70,Tmod1,Tmod2,Tmod3,Tmod4,Twf1,Vil1,Vill,Wdr1
GO Biological Process	GO:0072166	posterior mesonephric tubule development	90	0.0183752	1	1	53.9374	0.01854	1	164	0.0294118	0.00609756	1	2	2	unnamed	unnamed,unnamed,unnamed,unnamed,unnamed,unnamed,unnamed,unnamed,unnamed,unnamed,unnamed,unnamed,unnamed,unnamed,unnamed,unnamed,unnamed,unnamed,unnamed,unnamed,unnamed,unnamed,unnamed,unnamed,unnamed,unnamed,unnamed,unnamed,unnamed,unnamed,unnamed,unnamed,unnamed,unnamed,unnamed,unnamed,unnamed,unnamed,unnamed,unnamed,unnamed,unnamed,unnamed,unnamed,unnamed,unnamed,unnamed,unnamed,unnamed,unnamed…	Osr1	Osr1,Wt1
GO Biological Process	GO:1990001	inhibition of cysteine-type endopeptidase activity involved in apoptotic process	91	0.0184862	1	1	53.6105	0.0186531	1	165	0.0294118	0.00606061	1	13	13	unnamed	unnamed,unnamed,unnamed,unnamed,unnamed,unnamed,unnamed,unnamed,unnamed,unnamed,unnamed,unnamed,unnamed,unnamed,unnamed,unnamed,unnamed,unnamed,unnamed,unnamed,unnamed,unnamed,unnamed,unnamed,unnamed,unnamed,unnamed,unnamed,unnamed,unnamed,unnamed,unnamed,unnamed,unnamed,unnamed,unnamed,unnamed,unnamed,unnamed,unnamed,unnamed,unnamed,unnamed,unnamed,unnamed,unnamed,unnamed,unnamed,unnamed,unnamed…	Birc2	Bcl2l12,Birc2,Birc3,Birc5,Birc7,Fcmr,Naip1,Naip2,Naip5,Naip6,Nlrc4,Nol3,Xiap
GO Biological Process	GO:0042351	'de novo' GDP-L-fucose biosynthetic process	92	0.0187082	1	1	52.9685	0.0188792	1	167	0.0294118	0.00598802	1	2	2	unnamed	unnamed,unnamed,unnamed,unnamed,unnamed,unnamed,unnamed,unnamed,unnamed,unnamed,unnamed,unnamed,unnamed,unnamed,unnamed,unnamed,unnamed,unnamed,unnamed,unnamed,unnamed,unnamed,unnamed,unnamed,unnamed,unnamed,unnamed,unnamed,unnamed,unnamed,unnamed,unnamed,unnamed,unnamed,unnamed,unnamed,unnamed,unnamed,unnamed,unnamed,unnamed,unnamed,unnamed,unnamed,unnamed,unnamed,unnamed,unnamed,unnamed,unnamed…	Gmds	Gmds,Tsta3
GO Biological Process	GO:0072006	nephron development	93	0.018842	1	1	3.88866	1.02863	4	9099	0.117647	0.000439609	4	131	132	unnamed,unnamed,unnamed,unnamed	unnamed,unnamed,unnamed,unnamed,unnamed,unnamed,unnamed,unnamed,unnamed,unnamed,unnamed,unnamed,unnamed,unnamed,unnamed,unnamed,unnamed,unnamed,unnamed,unnamed,unnamed,unnamed,unnamed,unnamed,unnamed,unnamed,unnamed,unnamed,unnamed,unnamed,unnamed,unnamed,unnamed,unnamed,unnamed,unnamed,unnamed,unnamed,unnamed,unnamed,unnamed,unnamed,unnamed,unnamed,unnamed,unnamed,unnamed,unnamed,unnamed,unnamed…	Ahr,Osr1,Sall1,Sulf2	Acat1,Acta2,Adamts16,Agt,Ahi1,Ahr,Ampd2,Angpt1,Angpt2,Aqp1,Aqp11,Basp1,Bcl2,Bmp2,Bmp4,Bmp7,Calb1,Cd24a,Cd34,Cd44,Col4a3,Col4a4,Ctnnb1,Ctnnbip1,Ctnnd1,Dchs1,Dchs2,Dlg1,Dll1,Egr1,Enpep,Eya1,Fat4,Fgf1,Fgf2,Fgf8,Fmn1,Foxc1,Foxc2,Foxd1,Foxj1,Gata3,Gdnf,Gli3,Gm28635,Gpc3,Gpr4,Grem1,Gzf1,Hes1,Hes5,Hey1,Heyl,Hnf1b,Hoxa11,Hoxd11,Hs2st1,Ilk,Iqgap1,Irx1,Irx2,Irx3,Itga3,Jag1,Kif26b,Kirrel3,Klf15,Klhl3,Lama5,…
GO Biological Process	GO:1900224	positive regulation of nodal signaling pathway involved in determination of lateral mesoderm left/right asymmetry	94	0.0192631	1	1	51.4287	0.0194444	1	172	0.0294118	0.00581395	1	2	2	unnamed	unnamed,unnamed,unnamed,unnamed,unnamed,unnamed,unnamed,unnamed,unnamed,unnamed,unnamed,unnamed,unnamed,unnamed,unnamed,unnamed,unnamed,unnamed,unnamed,unnamed,unnamed,unnamed,unnamed,unnamed,unnamed,unnamed,unnamed,unnamed,unnamed,unnamed,unnamed,unnamed,unnamed,unnamed,unnamed,unnamed,unnamed,unnamed,unnamed,unnamed,unnamed,unnamed,unnamed,unnamed,unnamed,unnamed,unnamed,unnamed,unnamed,unnamed…	Smad2	Smad2,Zic2
GO Biological Process	GO:0072183	negative regulation of nephron tubule epithelial cell differentiation	94	0.0192631	1	1	51.4287	0.0194444	1	172	0.0294118	0.00581395	1	2	2	unnamed	unnamed,unnamed,unnamed,unnamed,unnamed,unnamed,unnamed,unnamed,unnamed,unnamed,unnamed,unnamed,unnamed,unnamed,unnamed,unnamed,unnamed,unnamed,unnamed,unnamed,unnamed,unnamed,unnamed,unnamed,unnamed,unnamed,unnamed,unnamed,unnamed,unnamed,unnamed,unnamed,unnamed,unnamed,unnamed,unnamed,unnamed,unnamed,unnamed,unnamed,unnamed,unnamed,unnamed,unnamed,unnamed,unnamed,unnamed,unnamed,unnamed,unnamed…	Osr1	Osr1,Stat1
GO Biological Process	GO:0032056	positive regulation of translation in response to stress	96	0.019374	1	1	51.1314	0.0195575	1	173	0.0294118	0.00578035	1	6	6	unnamed	unnamed,unnamed,unnamed,unnamed,unnamed,unnamed,unnamed,unnamed,unnamed,unnamed,unnamed,unnamed,unnamed,unnamed,unnamed,unnamed,unnamed,unnamed,unnamed,unnamed,unnamed,unnamed,unnamed,unnamed,unnamed,unnamed,unnamed,unnamed,unnamed,unnamed,unnamed,unnamed,unnamed,unnamed,unnamed,unnamed,unnamed,unnamed,unnamed,unnamed,unnamed,unnamed,unnamed,unnamed,unnamed,unnamed,unnamed,unnamed,unnamed,unnamed…	Nck2	Dnajc3,Eif2ak4,Impact,Nck1,Nck2,Slc35a4
GO Biological Process	GO:0070142	synaptic vesicle budding	97	0.0195958	1	1	50.5471	0.0197835	1	175	0.0294118	0.00571429	1	6	6	unnamed	unnamed,unnamed,unnamed,unnamed,unnamed,unnamed,unnamed,unnamed,unnamed,unnamed,unnamed,unnamed,unnamed,unnamed,unnamed,unnamed,unnamed,unnamed,unnamed,unnamed,unnamed,unnamed,unnamed,unnamed,unnamed,unnamed,unnamed,unnamed,unnamed,unnamed,unnamed,unnamed,unnamed,unnamed,unnamed,unnamed,unnamed,unnamed,unnamed,unnamed,unnamed,unnamed,unnamed,unnamed,unnamed,unnamed,unnamed,unnamed,unnamed,unnamed…	Snap91	Ap2m1,Ap3d1,Arf1,Dnm1,Dnm3,Snap91
GO Biological Process	GO:0042350	GDP-L-fucose biosynthetic process	97	0.0195958	1	1	50.5471	0.0197835	1	175	0.0294118	0.00571429	1	3	3	unnamed	unnamed,unnamed,unnamed,unnamed,unnamed,unnamed,unnamed,unnamed,unnamed,unnamed,unnamed,unnamed,unnamed,unnamed,unnamed,unnamed,unnamed,unnamed,unnamed,unnamed,unnamed,unnamed,unnamed,unnamed,unnamed,unnamed,unnamed,unnamed,unnamed,unnamed,unnamed,unnamed,unnamed,unnamed,unnamed,unnamed,unnamed,unnamed,unnamed,unnamed,unnamed,unnamed,unnamed,unnamed,unnamed,unnamed,unnamed,unnamed,unnamed,unnamed…	Gmds	Fuk,Gmds,Tsta3
GO Biological Process	GO:0007231	osmosensory signaling pathway	97	0.0195958	1	1	50.5471	0.0197835	1	175	0.0294118	0.00571429	1	2	2	unnamed	unnamed,unnamed,unnamed,unnamed,unnamed,unnamed,unnamed,unnamed,unnamed,unnamed,unnamed,unnamed,unnamed,unnamed,unnamed,unnamed,unnamed,unnamed,unnamed,unnamed,unnamed,unnamed,unnamed,unnamed,unnamed,unnamed,unnamed,unnamed,unnamed,unnamed,unnamed,unnamed,unnamed,unnamed,unnamed,unnamed,unnamed,unnamed,unnamed,unnamed,unnamed,unnamed,unnamed,unnamed,unnamed,unnamed,unnamed,unnamed,unnamed,unnamed…	Osr1	Osr1,Trpv4
GO Biological Process	GO:0097340	inhibition of cysteine-type endopeptidase activity	100	0.0198176	1	1	49.9759	0.0200096	1	177	0.0294118	0.00564972	1	14	14	unnamed	unnamed,unnamed,unnamed,unnamed,unnamed,unnamed,unnamed,unnamed,unnamed,unnamed,unnamed,unnamed,unnamed,unnamed,unnamed,unnamed,unnamed,unnamed,unnamed,unnamed,unnamed,unnamed,unnamed,unnamed,unnamed,unnamed,unnamed,unnamed,unnamed,unnamed,unnamed,unnamed,unnamed,unnamed,unnamed,unnamed,unnamed,unnamed,unnamed,unnamed,unnamed,unnamed,unnamed,unnamed,unnamed,unnamed,unnamed,unnamed,unnamed,unnamed…	Birc2	Bcl2l12,Birc2,Birc3,Birc5,Birc7,Cast,Fcmr,Naip1,Naip2,Naip5,Naip6,Nlrc4,Nol3,Xiap
GO Biological Process	GO:0048704	embryonic skeletal system morphogenesis	101	0.0199415	1	1	5.18102	0.579036	3	5122	0.0882353	0.000585709	3	100	100	unnamed,unnamed,unnamed	unnamed,unnamed,unnamed,unnamed,unnamed,unnamed,unnamed,unnamed,unnamed,unnamed,unnamed,unnamed,unnamed,unnamed,unnamed,unnamed,unnamed,unnamed,unnamed,unnamed,unnamed,unnamed,unnamed,unnamed,unnamed,unnamed,unnamed,unnamed,unnamed,unnamed,unnamed,unnamed,unnamed,unnamed,unnamed,unnamed,unnamed,unnamed,unnamed,unnamed,unnamed,unnamed,unnamed,unnamed,unnamed,unnamed,unnamed,unnamed,unnamed,unnamed…	Gas1,Osr1,Smad2	Alx1,Alx3,Alx4,Asxl2,Bmi1,Bmp4,Bmp7,Chst11,Col11a1,Col2a1,Ctnnb1,Dlg1,Dlx2,Dscaml1,Eif4a3,Eya1,Fgfr2,Foxc2,Fuz,Gas1,Gli3,Gnas,Grhl2,Gsc,Hoxa1,Hoxa11,Hoxa2,Hoxa3,Hoxa4,Hoxa5,Hoxa6,Hoxa7,Hoxb1,Hoxb2,Hoxb3,Hoxb4,Hoxb5,Hoxb6,Hoxb7,Hoxb8,Hoxc11,Hoxc9,Hoxd10,Hoxd11,Hoxd3,Hoxd4,Hoxd9,Hspg2,Hyal1,Ift140,Irx5,Lhx1,Mdfi,Med12,Mef2c,Megf8,Men1,Mfsd7b,Mmp14,Mmp16,Mthfd1l,Mycn,Myf5,Ndst1,Nipbl,Nodal,Nog,Osr1,…
GO Biological Process	GO:0042474	middle ear morphogenesis	102	0.020195	1	1	9.15708	0.21841	2	1932	0.0588235	0.0010352	2	24	24	unnamed,unnamed	unnamed,unnamed,unnamed,unnamed,unnamed,unnamed,unnamed,unnamed,unnamed,unnamed,unnamed,unnamed,unnamed,unnamed,unnamed,unnamed,unnamed,unnamed,unnamed,unnamed,unnamed,unnamed,unnamed,unnamed,unnamed,unnamed,unnamed,unnamed,unnamed,unnamed,unnamed,unnamed,unnamed,unnamed,unnamed,unnamed,unnamed,unnamed,unnamed,unnamed,unnamed,unnamed,unnamed,unnamed,unnamed,unnamed,unnamed,unnamed,unnamed,unnamed…	Gas1,Osr1	Edn1,Eya1,Eya4,Fgfr1,Gas1,Gsc,Hoxa2,Insig1,Insig2,Msx1,Myc,Naglu,Nkx3-2,Nog,Osr1,Osr2,Prkra,Prrx1,Prrx2,Rpl38,Six1,Six2,Tbx1,Tshz1
GO Biological Process	GO:0035247	peptidyl-arginine omega-N-methylation	103	0.0203719	1	1	48.6029	0.0205749	1	182	0.0294118	0.00549451	1	10	10	unnamed	unnamed,unnamed,unnamed,unnamed,unnamed,unnamed,unnamed,unnamed,unnamed,unnamed,unnamed,unnamed,unnamed,unnamed,unnamed,unnamed,unnamed,unnamed,unnamed,unnamed,unnamed,unnamed,unnamed,unnamed,unnamed,unnamed,unnamed,unnamed,unnamed,unnamed,unnamed,unnamed,unnamed,unnamed,unnamed,unnamed,unnamed,unnamed,unnamed,unnamed,unnamed,unnamed,unnamed,unnamed,unnamed,unnamed,unnamed,unnamed,unnamed,unnamed…	Prmt8	Carm1,Ndufaf7,Prmt1,Prmt2,Prmt3,Prmt5,Prmt6,Prmt7,Prmt8,Prmt9
GO Biological Process	GO:0043066	negative regulation of apoptotic process	104	0.0205587	1	1	2.26981	3.52452	8	31177	0.235294	0.000256599	8	835	878	unnamed,unnamed,unnamed,unnamed,unnamed,unnamed,unnamed,unnamed	unnamed,unnamed,unnamed,unnamed,unnamed,unnamed,unnamed,unnamed,unnamed,unnamed,unnamed,unnamed,unnamed,unnamed,unnamed,unnamed,unnamed,unnamed,unnamed,unnamed,unnamed,unnamed,unnamed,unnamed,unnamed,unnamed,unnamed,unnamed,unnamed,unnamed,unnamed,unnamed,unnamed,unnamed,unnamed,unnamed,unnamed,unnamed,unnamed,unnamed,unnamed,unnamed,unnamed,unnamed,unnamed,unnamed,unnamed,unnamed,unnamed,unnamed…	Asic2,Birc2,Fank1,Gas1,Nrp1,Osr1,Tgfa,Tox3	1810011O10Rik,Aamdc,Aars,Aatf,Abl1,Abl2,Abraxas2,Acaa2,Ackr3,Actc1,Acvr1,Ada,Adam8,Adamts20,Adar,Adcyap1,Adnp,Adora1,Adora2a,Agap2,Ago4,Agt,Agtr1a,Ahi1,Aif1,Aipl1,Ak6,Akr1b3,Akt1,Akt2,Alb,Alg3,Alkbh1,Alms1,Alox12,Ambra1,Amigo2,Angpt1,Angpt4,Angptl4,Ankle2,Apbb2,Apc,Api5,Apip,Apoe,Apoh,Aqp1,Ar,Araf,Arel1,Arf4,Arg2,Arhgap10,Arl6ip1,Armc10,Arnt2,Arrb1,Arrb2,Ascl1,Asic2,Asns,Atad3a,Atf5,Atg5,Atg7,Ato…
GO Biological Process	GO:0032272	negative regulation of protein polymerization	105	0.0208625	1	1	8.99871	0.222254	2	1966	0.0588235	0.00101729	2	58	58	unnamed,unnamed	unnamed,unnamed,unnamed,unnamed,unnamed,unnamed,unnamed,unnamed,unnamed,unnamed,unnamed,unnamed,unnamed,unnamed,unnamed,unnamed,unnamed,unnamed,unnamed,unnamed,unnamed,unnamed,unnamed,unnamed,unnamed,unnamed,unnamed,unnamed,unnamed,unnamed,unnamed,unnamed,unnamed,unnamed,unnamed,unnamed,unnamed,unnamed,unnamed,unnamed,unnamed,unnamed,unnamed,unnamed,unnamed,unnamed,unnamed,unnamed,unnamed,unnamed…	Add2,Sptb	4933400A11Rik,Add1,Add2,Arfgef1,Avil,Bbs4,Capg,Capza1,Capza2,Capza3,Capzb,Clip3,Dmtn,Eml2,Eps8,Evl,Fhod3,Fkbp4,Gsn,Hip1r,Inpp5j,Kank1,Lmod1,Lmod2,Lmod3,Mapre1,Mkks,Myadm,Pfn1,Pfn2,Pfn4,Prkcd,Rdx,Scin,Slit2,Snca,Spta1,Sptan1,Sptb,Sptbn1,Sptbn2,Sptbn4,Stmn1,Stmn2,Tbcd,Tlr2,Tmod1,Tmod2,Tmod3,Tmod4,Tmsb15b2,Tmsb15l,Tubb4a,Twf1,Twf2,Vdac2,Vil1,Vill
GO Biological Process	GO:0035553	oxidative single-stranded RNA demethylation	106	0.0211473	1	1	46.8028	0.0213662	1	189	0.0294118	0.005291	1	3	3	unnamed	unnamed,unnamed,unnamed,unnamed,unnamed,unnamed,unnamed,unnamed,unnamed,unnamed,unnamed,unnamed,unnamed,unnamed,unnamed,unnamed,unnamed,unnamed,unnamed,unnamed,unnamed,unnamed,unnamed,unnamed,unnamed,unnamed,unnamed,unnamed,unnamed,unnamed,unnamed,unnamed,unnamed,unnamed,unnamed,unnamed,unnamed,unnamed,unnamed,unnamed,unnamed,unnamed,unnamed,unnamed,unnamed,unnamed,unnamed,unnamed,unnamed,unnamed…	Alkbh5	Alkbh3,Alkbh5,Fto
GO Biological Process	GO:0070314	G1 to G0 transition	107	0.021258	1	1	46.5565	0.0214793	1	190	0.0294118	0.00526316	1	7	7	unnamed	unnamed,unnamed,unnamed,unnamed,unnamed,unnamed,unnamed,unnamed,unnamed,unnamed,unnamed,unnamed,unnamed,unnamed,unnamed,unnamed,unnamed,unnamed,unnamed,unnamed,unnamed,unnamed,unnamed,unnamed,unnamed,unnamed,unnamed,unnamed,unnamed,unnamed,unnamed,unnamed,unnamed,unnamed,unnamed,unnamed,unnamed,unnamed,unnamed,unnamed,unnamed,unnamed,unnamed,unnamed,unnamed,unnamed,unnamed,unnamed,unnamed,unnamed…	1500015O10Rik	1500015O10Rik,Capn3,Cyp27b1,Ezh2,Phgdh,Rida,Zfp503
GO Biological Process	GO:2000382	positive regulation of mesoderm development	108	0.0213687	1	1	46.3128	0.0215923	1	191	0.0294118	0.0052356	1	5	5	unnamed	unnamed,unnamed,unnamed,unnamed,unnamed,unnamed,unnamed,unnamed,unnamed,unnamed,unnamed,unnamed,unnamed,unnamed,unnamed,unnamed,unnamed,unnamed,unnamed,unnamed,unnamed,unnamed,unnamed,unnamed,unnamed,unnamed,unnamed,unnamed,unnamed,unnamed,unnamed,unnamed,unnamed,unnamed,unnamed,unnamed,unnamed,unnamed,unnamed,unnamed,unnamed,unnamed,unnamed,unnamed,unnamed,unnamed,unnamed,unnamed,unnamed,unnamed…	Smad2	Etv2,Mixl1,Smad2,Wnt3a,Zic2
GO Biological Process	GO:1902443	negative regulation of ripoptosome assembly involved in necroptotic process	108	0.0213687	1	1	46.3128	0.0215923	1	191	0.0294118	0.0052356	1	2	2	unnamed	unnamed,unnamed,unnamed,unnamed,unnamed,unnamed,unnamed,unnamed,unnamed,unnamed,unnamed,unnamed,unnamed,unnamed,unnamed,unnamed,unnamed,unnamed,unnamed,unnamed,unnamed,unnamed,unnamed,unnamed,unnamed,unnamed,unnamed,unnamed,unnamed,unnamed,unnamed,unnamed,unnamed,unnamed,unnamed,unnamed,unnamed,unnamed,unnamed,unnamed,unnamed,unnamed,unnamed,unnamed,unnamed,unnamed,unnamed,unnamed,unnamed,unnamed…	Birc2	Birc2,Map3k7
GO Biological Process	GO:0000578	embryonic axis specification	110	0.0214591	1	1	8.86346	0.225645	2	1996	0.0588235	0.001002	2	38	39	unnamed,unnamed	unnamed,unnamed,unnamed,unnamed,unnamed,unnamed,unnamed,unnamed,unnamed,unnamed,unnamed,unnamed,unnamed,unnamed,unnamed,unnamed,unnamed,unnamed,unnamed,unnamed,unnamed,unnamed,unnamed,unnamed,unnamed,unnamed,unnamed,unnamed,unnamed,unnamed,unnamed,unnamed,unnamed,unnamed,unnamed,unnamed,unnamed,unnamed,unnamed,unnamed,unnamed,unnamed,unnamed,unnamed,unnamed,unnamed,unnamed,unnamed,unnamed,unnamed…	Ripply2,Smad2	C2cd3,Cited1,Cobl,Ctnnb1,Epb41l5,Foxa2,Frat1,Frs2,Fzd5,Kdm6a,Lhx1,Mesp2,Nckap1,Neurog1,Nrarp,Otx2,Pcsk6,Peg12,Pld6,Ptch1,Ripply1,Ripply2,Smad2,Smad4,Smad6,Stil,Tbx3,Tbx6,Tcf3,Tcf7l1,Tdgf1,Tdrd5,Tifab,Tmed2,Wnt1,Wnt5a,Wnt7a,Wt1
GO Biological Process	GO:0034329	cell junction assembly	111	0.0217112	1	1	5.01459	0.598254	3	5292	0.0882353	0.000566893	3	103	103	unnamed,unnamed,unnamed	unnamed,unnamed,unnamed,unnamed,unnamed,unnamed,unnamed,unnamed,unnamed,unnamed,unnamed,unnamed,unnamed,unnamed,unnamed,unnamed,unnamed,unnamed,unnamed,unnamed,unnamed,unnamed,unnamed,unnamed,unnamed,unnamed,unnamed,unnamed,unnamed,unnamed,unnamed,unnamed,unnamed,unnamed,unnamed,unnamed,unnamed,unnamed,unnamed,unnamed,unnamed,unnamed,unnamed,unnamed,unnamed,unnamed,unnamed,unnamed,unnamed,unnamed…	Pard3,Thy1,Tns1	4933400A11Rik,Actn1,Actn2,Actn4,Ajuba,Arhgap6,Arhgef7,Arl2,Bcl2,Capza1,Cd9,Cdc42,Cdh1,Cdh5,Cgn,Cldn1,Cldn19,Cldn3,Cldn5,Cntnap1,Col17a1,Ctnna1,Ctnnb1,Cttn,Dlc1,Dlg1,Dlg5,Ect2,Epb41l3,Fbf1,Fermt2,Flcn,Fn1,Frmpd2,Fscn1,Gja5,Gjb2,Gjc1,Gjd3,Gnpat,Grhl2,Hdac7,Heg1,Hipk1,Itga2,Itga5,Itgav,Itgb3,Itgb4,Jup,Lamc1,Lsr,Marveld2,Marveld3,Micall2,Mpp5,Mpp7,Mtdh,Myo9a,Nfasc,Nr1h4,Ocln,Ophn1,Pard3,Pard6b,Pdcd6i…
GO Biological Process	GO:0060039	pericardium development	112	0.0217601	1	1	8.79735	0.227341	2	2011	0.0588235	0.00099453	2	28	28	unnamed,unnamed	unnamed,unnamed,unnamed,unnamed,unnamed,unnamed,unnamed,unnamed,unnamed,unnamed,unnamed,unnamed,unnamed,unnamed,unnamed,unnamed,unnamed,unnamed,unnamed,unnamed,unnamed,unnamed,unnamed,unnamed,unnamed,unnamed,unnamed,unnamed,unnamed,unnamed,unnamed,unnamed,unnamed,unnamed,unnamed,unnamed,unnamed,unnamed,unnamed,unnamed,unnamed,unnamed,unnamed,unnamed,unnamed,unnamed,unnamed,unnamed,unnamed,unnamed…	Smad2,Tbx5	Bmp2,Bmp5,Bmp7,Ccm2,Dll4,Epo,Epor,Flrt3,Hand2,Heg1,Itga4,Lrp6,Mecom,Nkx2-6,Notch1,Pdpn,Rpgrip1l,Rxra,Setd2,Smad2,Smad3,Sos1,Tbx20,Tbx5,Tgfbr3,Vcam1,Wnt5a,Wt1
GO Biological Process	GO:0008064	regulation of actin polymerization or depolymerization	113	0.0218073	1	1	5.00608	0.599272	3	5301	0.0882353	0.000565931	3	158	158	unnamed,unnamed,unnamed	unnamed,unnamed,unnamed,unnamed,unnamed,unnamed,unnamed,unnamed,unnamed,unnamed,unnamed,unnamed,unnamed,unnamed,unnamed,unnamed,unnamed,unnamed,unnamed,unnamed,unnamed,unnamed,unnamed,unnamed,unnamed,unnamed,unnamed,unnamed,unnamed,unnamed,unnamed,unnamed,unnamed,unnamed,unnamed,unnamed,unnamed,unnamed,unnamed,unnamed,unnamed,unnamed,unnamed,unnamed,unnamed,unnamed,unnamed,unnamed,unnamed,unnamed…	Add2,Nck2,Sptb	4933400A11Rik,Abi2,Actn2,Actr2,Actr3,Actr3b,Add1,Add2,Alox15,Ap1ar,Arf1,Arf6,Arfgef1,Arfip1,Arfip2,Arhgap18,Arhgap35,Arpc1a,Arpc1b,Arpc2,Arpc3,Arpc4,Arpc5,Arpc5l,Arpin,Avil,Bag4,Baiap2,Baiap2l1,Baiap2l2,Bbs4,Brk1,Capg,Capza1,Capza2,Capza3,Capzb,Carmil1,Carmil2,Ccl11,Ccl21a,Ccl24,Ccl26,Cdc42ep1,Cdc42ep2,Cdc42ep3,Cdc42ep4,Cdc42ep5,Cfl1,Cfl2,Clec2i,Coro1a,Coro1b,Csf3,Cttn,Cyfip1,Dlg1,Dmtn,Dstn,Eln,E…
GO Biological Process	GO:0030832	regulation of actin filament length	114	0.0222153	1	1	4.97044	0.603568	3	5339	0.0882353	0.000561903	3	159	159	unnamed,unnamed,unnamed	unnamed,unnamed,unnamed,unnamed,unnamed,unnamed,unnamed,unnamed,unnamed,unnamed,unnamed,unnamed,unnamed,unnamed,unnamed,unnamed,unnamed,unnamed,unnamed,unnamed,unnamed,unnamed,unnamed,unnamed,unnamed,unnamed,unnamed,unnamed,unnamed,unnamed,unnamed,unnamed,unnamed,unnamed,unnamed,unnamed,unnamed,unnamed,unnamed,unnamed,unnamed,unnamed,unnamed,unnamed,unnamed,unnamed,unnamed,unnamed,unnamed,unnamed…	Add2,Nck2,Sptb	4933400A11Rik,Abi2,Actn2,Actr2,Actr3,Actr3b,Add1,Add2,Alox15,Ap1ar,Arf1,Arf6,Arfgef1,Arfip1,Arfip2,Arhgap18,Arhgap35,Arpc1a,Arpc1b,Arpc2,Arpc3,Arpc4,Arpc5,Arpc5l,Arpin,Avil,Bag4,Baiap2,Baiap2l1,Baiap2l2,Bbs4,Brk1,Capg,Capza1,Capza2,Capza3,Capzb,Carmil1,Carmil2,Ccl11,Ccl21a,Ccl24,Ccl26,Cdc42ep1,Cdc42ep2,Cdc42ep3,Cdc42ep4,Cdc42ep5,Cfl1,Cfl2,Clec2i,Coro1a,Coro1b,Csf3,Cttn,Cyfip1,Dlg1,Dmtn,Dstn,Eln,E…
GO Biological Process	GO:0032465	regulation of cytokinesis	115	0.0225509	1	1	8.62999	0.23175	2	2050	0.0588235	0.00097561	2	62	62	unnamed,unnamed	unnamed,unnamed,unnamed,unnamed,unnamed,unnamed,unnamed,unnamed,unnamed,unnamed,unnamed,unnamed,unnamed,unnamed,unnamed,unnamed,unnamed,unnamed,unnamed,unnamed,unnamed,unnamed,unnamed,unnamed,unnamed,unnamed,unnamed,unnamed,unnamed,unnamed,unnamed,unnamed,unnamed,unnamed,unnamed,unnamed,unnamed,unnamed,unnamed,unnamed,unnamed,unnamed,unnamed,unnamed,unnamed,unnamed,unnamed,unnamed,unnamed,unnamed…	Cenpv,Pik3c3	Ankrd53,Aurka,Aurkb,Aurkc,Bbs4,Becn1,Birc6,Brca2,Ccp110,Cdc25b,Cdc42,Cdc6,Cenpv,Cetn2,Chmp3,Chmp4c,Cit,Cspp1,Cul3,Cxcr5,Drd2,Drd3,E2f7,E2f8,Ect2,Flcn,Gipc1,Git1,Kif14,Kif20b,Kif23,Kif3b,Klhl21,Map10,Map9,Myo19,Nup62,Opn1mw,Pik3c3,Pik3r4,Pin1,Pkn2,Pkp4,Plk3,Prkce,Prpf40a,Racgap1,Rhoa,Rxfp3,Sdccag3,Setd2,Sh3bp1,Sh3glb1,Spast,Sstr5,Svil,Tas1r2,Tas2r121,Tex14,Uvrag,Vps4a,Zfyve19
GO Biological Process	GO:0043069	negative regulation of programmed cell death	116	0.0227232	1	1	2.2285	3.58987	8	31755	0.235294	0.000251929	8	848	891	unnamed,unnamed,unnamed,unnamed,unnamed,unnamed,unnamed,unnamed	unnamed,unnamed,unnamed,unnamed,unnamed,unnamed,unnamed,unnamed,unnamed,unnamed,unnamed,unnamed,unnamed,unnamed,unnamed,unnamed,unnamed,unnamed,unnamed,unnamed,unnamed,unnamed,unnamed,unnamed,unnamed,unnamed,unnamed,unnamed,unnamed,unnamed,unnamed,unnamed,unnamed,unnamed,unnamed,unnamed,unnamed,unnamed,unnamed,unnamed,unnamed,unnamed,unnamed,unnamed,unnamed,unnamed,unnamed,unnamed,unnamed,unnamed…	Asic2,Birc2,Fank1,Gas1,Nrp1,Osr1,Tgfa,Tox3	1810011O10Rik,Aamdc,Aars,Aatf,Abl1,Abl2,Abraxas2,Acaa2,Ackr3,Actc1,Acvr1,Ada,Adam8,Adamts20,Adar,Adcyap1,Adnp,Adora1,Adora2a,Agap2,Ago4,Agt,Agtr1a,Ahi1,Aif1,Aipl1,Ak6,Akr1b3,Akt1,Akt2,Alb,Alg3,Alkbh1,Alms1,Alox12,Ambra1,Amigo2,Angpt1,Angpt4,Angptl4,Ankle2,Apbb2,Apc,Api5,Apip,Apoe,Apoh,Aqp1,Ar,Araf,Arel1,Arf4,Arg2,Arhgap10,Arl6ip1,Armc10,Arnt2,Arrb1,Arrb2,Ascl1,Asic2,Asns,Atad3a,Atf5,Atg5,Atg7,Ato…
GO Biological Process	GO:1901880	negative regulation of protein depolymerization	117	0.0228787	1	1	8.56315	0.233559	2	2066	0.0588235	0.000968054	2	58	58	unnamed,unnamed	unnamed,unnamed,unnamed,unnamed,unnamed,unnamed,unnamed,unnamed,unnamed,unnamed,unnamed,unnamed,unnamed,unnamed,unnamed,unnamed,unnamed,unnamed,unnamed,unnamed,unnamed,unnamed,unnamed,unnamed,unnamed,unnamed,unnamed,unnamed,unnamed,unnamed,unnamed,unnamed,unnamed,unnamed,unnamed,unnamed,unnamed,unnamed,unnamed,unnamed,unnamed,unnamed,unnamed,unnamed,unnamed,unnamed,unnamed,unnamed,unnamed,unnamed…	Add2,Sptb	2900011O08Rik,4933400A11Rik,Add1,Add2,Apc,Arhgef2,Avil,Capg,Capza1,Capza2,Capza3,Capzb,Cib1,Ckap2,Clasp1,Clasp2,Dmtn,Eml4,Eps8,Evl,Fgf13,Gas2l1,Gas2l2,Gsn,Hdac6,Hdgfl3,Katnb1,Lima1,Lmod1,Lmod2,Lmod3,Map6d1,Mid1,Mid1ip1,Nav3,Plekhh2,Rdx,Rp1,Scin,Shroom2,Specc1l,Spef1,Spta1,Sptan1,Sptb,Sptbn1,Sptbn2,Sptbn4,Stmn2,Swap70,Tmod1,Tmod2,Tmod3,Tmod4,Trim54,Twf1,Vil1,Vill
GO Biological Process	GO:0044087	regulation of cellular component biogenesis	118	0.0228984	1	1	2.22534	3.59495	8	31800	0.235294	0.000251572	9	820	822	unnamed,unnamed,unnamed,unnamed,unnamed,unnamed,unnamed,unnamed	unnamed,unnamed,unnamed,unnamed,unnamed,unnamed,unnamed,unnamed,unnamed,unnamed,unnamed,unnamed,unnamed,unnamed,unnamed,unnamed,unnamed,unnamed,unnamed,unnamed,unnamed,unnamed,unnamed,unnamed,unnamed,unnamed,unnamed,unnamed,unnamed,unnamed,unnamed,unnamed,unnamed,unnamed,unnamed,unnamed,unnamed,unnamed,unnamed,unnamed,unnamed,unnamed,unnamed,unnamed,unnamed,unnamed,unnamed,unnamed,unnamed,unnamed…	Add2,Ahr,Asic2,Birc2,Nck2,Nectin1,Nrp1,Sptb,Thy1	2210013O21Rik,3110043O21Rik,4933400A11Rik,5330417C22Rik,Abi2,Abl1,Ace,Ace2,Actr2,Actr3,Actr3b,Acvrl1,Adamts16,Add1,Add2,Adgrb1,Adgrb2,Adgrb3,Adgrl1,Adgrl2,Adgrl3,Adnp,Agrn,Agt,Ahr,Aim2,Ajuba,Akain1,Akap13,Alg3,Alms1,Alox15,Amigo1,Amigo2,Amigo3,Ankra2,Ankrd23,Ankrd27,Ankrd53,Anln,Antxr1,Ap1ar,Apc,Apoa1,Apod,Apoe,Aqp1,Arap1,Arf1,Arf6,Arfgef1,Arfip1,Arfip2,Arhgap18,Arhgap24,Arhgap28,Arhgap35,Arhgap6…
GO Biological Process	GO:0035513	oxidative RNA demethylation	119	0.023028	1	1	42.9405	0.0232881	1	206	0.0294118	0.00485437	1	4	4	unnamed	unnamed,unnamed,unnamed,unnamed,unnamed,unnamed,unnamed,unnamed,unnamed,unnamed,unnamed,unnamed,unnamed,unnamed,unnamed,unnamed,unnamed,unnamed,unnamed,unnamed,unnamed,unnamed,unnamed,unnamed,unnamed,unnamed,unnamed,unnamed,unnamed,unnamed,unnamed,unnamed,unnamed,unnamed,unnamed,unnamed,unnamed,unnamed,unnamed,unnamed,unnamed,unnamed,unnamed,unnamed,unnamed,unnamed,unnamed,unnamed,unnamed,unnamed…	Alkbh5	Alkbh1,Alkbh3,Alkbh5,Fto
GO Biological Process	GO:0030242	pexophagy	119	0.023028	1	1	42.9405	0.0232881	1	206	0.0294118	0.00485437	1	5	5	unnamed	unnamed,unnamed,unnamed,unnamed,unnamed,unnamed,unnamed,unnamed,unnamed,unnamed,unnamed,unnamed,unnamed,unnamed,unnamed,unnamed,unnamed,unnamed,unnamed,unnamed,unnamed,unnamed,unnamed,unnamed,unnamed,unnamed,unnamed,unnamed,unnamed,unnamed,unnamed,unnamed,unnamed,unnamed,unnamed,unnamed,unnamed,unnamed,unnamed,unnamed,unnamed,unnamed,unnamed,unnamed,unnamed,unnamed,unnamed,unnamed,unnamed,unnamed…	Pik3c3	Acbd5,Pik3c3,Pik3r4,Rb1cc1,Trappc8
GO Biological Process	GO:0072513	positive regulation of secondary heart field cardioblast proliferation	121	0.0231386	1	1	42.733	0.0234011	1	207	0.0294118	0.00483092	1	5	5	unnamed	unnamed,unnamed,unnamed,unnamed,unnamed,unnamed,unnamed,unnamed,unnamed,unnamed,unnamed,unnamed,unnamed,unnamed,unnamed,unnamed,unnamed,unnamed,unnamed,unnamed,unnamed,unnamed,unnamed,unnamed,unnamed,unnamed,unnamed,unnamed,unnamed,unnamed,unnamed,unnamed,unnamed,unnamed,unnamed,unnamed,unnamed,unnamed,unnamed,unnamed,unnamed,unnamed,unnamed,unnamed,unnamed,unnamed,unnamed,unnamed,unnamed,unnamed…	Tbx5	Eya1,Gng5,Six1,Tbx1,Tbx5
GO Biological Process	GO:0072098	anterior/posterior pattern specification involved in kidney development	121	0.0231386	1	1	42.733	0.0234011	1	207	0.0294118	0.00483092	1	2	2	unnamed	unnamed,unnamed,unnamed,unnamed,unnamed,unnamed,unnamed,unnamed,unnamed,unnamed,unnamed,unnamed,unnamed,unnamed,unnamed,unnamed,unnamed,unnamed,unnamed,unnamed,unnamed,unnamed,unnamed,unnamed,unnamed,unnamed,unnamed,unnamed,unnamed,unnamed,unnamed,unnamed,unnamed,unnamed,unnamed,unnamed,unnamed,unnamed,unnamed,unnamed,unnamed,unnamed,unnamed,unnamed,unnamed,unnamed,unnamed,unnamed,unnamed,unnamed…	Osr1	Bmp4,Osr1
GO Biological Process	GO:0061227	pattern specification involved in mesonephros development	121	0.0231386	1	1	42.733	0.0234011	1	207	0.0294118	0.00483092	1	2	2	unnamed	unnamed,unnamed,unnamed,unnamed,unnamed,unnamed,unnamed,unnamed,unnamed,unnamed,unnamed,unnamed,unnamed,unnamed,unnamed,unnamed,unnamed,unnamed,unnamed,unnamed,unnamed,unnamed,unnamed,unnamed,unnamed,unnamed,unnamed,unnamed,unnamed,unnamed,unnamed,unnamed,unnamed,unnamed,unnamed,unnamed,unnamed,unnamed,unnamed,unnamed,unnamed,unnamed,unnamed,unnamed,unnamed,unnamed,unnamed,unnamed,unnamed,unnamed…	Osr1	Bmp4,Osr1
GO Biological Process	GO:0048389	intermediate mesoderm development	121	0.0231386	1	1	42.733	0.0234011	1	207	0.0294118	0.00483092	1	2	2	unnamed	unnamed,unnamed,unnamed,unnamed,unnamed,unnamed,unnamed,unnamed,unnamed,unnamed,unnamed,unnamed,unnamed,unnamed,unnamed,unnamed,unnamed,unnamed,unnamed,unnamed,unnamed,unnamed,unnamed,unnamed,unnamed,unnamed,unnamed,unnamed,unnamed,unnamed,unnamed,unnamed,unnamed,unnamed,unnamed,unnamed,unnamed,unnamed,unnamed,unnamed,unnamed,unnamed,unnamed,unnamed,unnamed,unnamed,unnamed,unnamed,unnamed,unnamed…	Osr1	Bmp4,Osr1
GO Biological Process	GO:0036490	regulation of translation in response to endoplasmic reticulum stress	125	0.0232491	1	1	42.5276	0.0235142	1	208	0.0294118	0.00480769	1	6	6	unnamed	unnamed,unnamed,unnamed,unnamed,unnamed,unnamed,unnamed,unnamed,unnamed,unnamed,unnamed,unnamed,unnamed,unnamed,unnamed,unnamed,unnamed,unnamed,unnamed,unnamed,unnamed,unnamed,unnamed,unnamed,unnamed,unnamed,unnamed,unnamed,unnamed,unnamed,unnamed,unnamed,unnamed,unnamed,unnamed,unnamed,unnamed,unnamed,unnamed,unnamed,unnamed,unnamed,unnamed,unnamed,unnamed,unnamed,unnamed,unnamed,unnamed,unnamed…	Nck2	Dnajc3,Eif2ak3,Eif2ak4,Nck1,Nck2,Sesn2
GO Biological Process	GO:1900175	regulation of nodal signaling pathway involved in determination of lateral mesoderm left/right asymmetry	126	0.0233596	1	1	42.3241	0.0236272	1	209	0.0294118	0.00478469	1	4	4	unnamed	unnamed,unnamed,unnamed,unnamed,unnamed,unnamed,unnamed,unnamed,unnamed,unnamed,unnamed,unnamed,unnamed,unnamed,unnamed,unnamed,unnamed,unnamed,unnamed,unnamed,unnamed,unnamed,unnamed,unnamed,unnamed,unnamed,unnamed,unnamed,unnamed,unnamed,unnamed,unnamed,unnamed,unnamed,unnamed,unnamed,unnamed,unnamed,unnamed,unnamed,unnamed,unnamed,unnamed,unnamed,unnamed,unnamed,unnamed,unnamed,unnamed,unnamed…	Smad2	Cer1,Dand5,Smad2,Zic2
GO Biological Process	GO:0007219	Notch signaling pathway	127	0.0234092	1	1	4.871	0.61589	3	5448	0.0882353	0.000550661	3	116	116	unnamed,unnamed,unnamed	unnamed,unnamed,unnamed,unnamed,unnamed,unnamed,unnamed,unnamed,unnamed,unnamed,unnamed,unnamed,unnamed,unnamed,unnamed,unnamed,unnamed,unnamed,unnamed,unnamed,unnamed,unnamed,unnamed,unnamed,unnamed,unnamed,unnamed,unnamed,unnamed,unnamed,unnamed,unnamed,unnamed,unnamed,unnamed,unnamed,unnamed,unnamed,unnamed,unnamed,unnamed,unnamed,unnamed,unnamed,unnamed,unnamed,unnamed,unnamed,unnamed,unnamed…	Gmds,Ripply2,Tmem100	Adam10,Adam17,Agxt,Akt1s1,Alg3,Angpt4,Anxa4,Aph1a,Aph1b,Aph1c,App,Ascl1,Atoh1,Bmp2,Cdh6,Cdk6,Cdkn1b,Cebpa,Chac1,Cntn1,Cntn6,Dll1,Dll3,Dll4,Dner,Dtx1,Dtx2,Dtx3,Dtx4,Epn1,Epn2,Etv2,Fat4,Fbxw7,Foxa1,Foxa2,Foxc1,Foxc2,Galnt11,Gmds,Got1,Grip2,Hes1,Hes5,Hes7,Hey1,Hey2,Heyl,Hhex,Hnf1b,Hoxd3,Hp,Ift172,Ift74,Ift88,Il2ra,Itgb1bp1,Jag1,Jag2,Kcna5,Krt19,Maml1,Maml2,Maml3,Mesp1,Mesp2,Mib1,Mib2,Ncstn,Neurl1a,N…
GO Biological Process	GO:0043242	negative regulation of protein complex disassembly	128	0.0236444	1	1	8.41249	0.237742	2	2103	0.0588235	0.000951022	2	61	61	unnamed,unnamed	unnamed,unnamed,unnamed,unnamed,unnamed,unnamed,unnamed,unnamed,unnamed,unnamed,unnamed,unnamed,unnamed,unnamed,unnamed,unnamed,unnamed,unnamed,unnamed,unnamed,unnamed,unnamed,unnamed,unnamed,unnamed,unnamed,unnamed,unnamed,unnamed,unnamed,unnamed,unnamed,unnamed,unnamed,unnamed,unnamed,unnamed,unnamed,unnamed,unnamed,unnamed,unnamed,unnamed,unnamed,unnamed,unnamed,unnamed,unnamed,unnamed,unnamed…	Add2,Sptb	2900011O08Rik,4933400A11Rik,Add1,Add2,Apc,Arhgef2,Avil,Capg,Capza1,Capza2,Capza3,Capzb,Cib1,Ckap2,Clasp1,Clasp2,Dmtn,Eml4,Eps8,Evl,Fgf13,Gas2l1,Gas2l2,Gsn,Hdac6,Hdgfl3,Irak3,Katnb1,Lima1,Lmod1,Lmod2,Lmod3,Map6d1,Mid1,Mid1ip1,Nav3,Per2,Plekhh2,Rdx,Rp1,Scin,Shroom2,Specc1l,Spef1,Spta1,Sptan1,Sptb,Sptbn1,Sptbn2,Sptbn4,Stmn2,Swap70,Tmod1,Tmod2,Tmod3,Tmod4,Tnf,Trim54,Twf1,Vil1,Vill
GO Biological Process	GO:0072309	mesenchymal stem cell maintenance involved in metanephric nephron morphogenesis	129	0.0239119	1	1	41.3352	0.0241925	1	214	0.0294118	0.0046729	1	1	1	unnamed	unnamed,unnamed,unnamed,unnamed,unnamed,unnamed,unnamed,unnamed,unnamed,unnamed,unnamed,unnamed,unnamed,unnamed,unnamed,unnamed,unnamed,unnamed,unnamed,unnamed,unnamed,unnamed,unnamed,unnamed,unnamed,unnamed,unnamed,unnamed,unnamed,unnamed,unnamed,unnamed,unnamed,unnamed,unnamed,unnamed,unnamed,unnamed,unnamed,unnamed,unnamed,unnamed,unnamed,unnamed,unnamed,unnamed,unnamed,unnamed,unnamed,unnamed…	Sall1	Sall1
GO Biological Process	GO:0031129	inductive cell-cell signaling	129	0.0239119	1	1	41.3352	0.0241925	1	214	0.0294118	0.0046729	1	1	1	unnamed	unnamed,unnamed,unnamed,unnamed,unnamed,unnamed,unnamed,unnamed,unnamed,unnamed,unnamed,unnamed,unnamed,unnamed,unnamed,unnamed,unnamed,unnamed,unnamed,unnamed,unnamed,unnamed,unnamed,unnamed,unnamed,unnamed,unnamed,unnamed,unnamed,unnamed,unnamed,unnamed,unnamed,unnamed,unnamed,unnamed,unnamed,unnamed,unnamed,unnamed,unnamed,unnamed,unnamed,unnamed,unnamed,unnamed,unnamed,unnamed,unnamed,unnamed…	Sall1	Sall1
GO Biological Process	GO:0019673	GDP-mannose metabolic process	131	0.0240223	1	1	41.1429	0.0243055	1	215	0.0294118	0.00465116	1	6	6	unnamed	unnamed,unnamed,unnamed,unnamed,unnamed,unnamed,unnamed,unnamed,unnamed,unnamed,unnamed,unnamed,unnamed,unnamed,unnamed,unnamed,unnamed,unnamed,unnamed,unnamed,unnamed,unnamed,unnamed,unnamed,unnamed,unnamed,unnamed,unnamed,unnamed,unnamed,unnamed,unnamed,unnamed,unnamed,unnamed,unnamed,unnamed,unnamed,unnamed,unnamed,unnamed,unnamed,unnamed,unnamed,unnamed,unnamed,unnamed,unnamed,unnamed,unnamed…	Gmds	Gmds,Gmppb,Mpi,Pmm1,Pmm2,Tsta3
GO Biological Process	GO:1903912	negative regulation of endoplasmic reticulum stress-induced eIF2 alpha phosphorylation	132	0.0243535	1	1	40.5768	0.0246446	1	218	0.0294118	0.00458716	1	5	5	unnamed	unnamed,unnamed,unnamed,unnamed,unnamed,unnamed,unnamed,unnamed,unnamed,unnamed,unnamed,unnamed,unnamed,unnamed,unnamed,unnamed,unnamed,unnamed,unnamed,unnamed,unnamed,unnamed,unnamed,unnamed,unnamed,unnamed,unnamed,unnamed,unnamed,unnamed,unnamed,unnamed,unnamed,unnamed,unnamed,unnamed,unnamed,unnamed,unnamed,unnamed,unnamed,unnamed,unnamed,unnamed,unnamed,unnamed,unnamed,unnamed,unnamed,unnamed…	Nck2	Dnajc3,Nck1,Nck2,Ppp1r15a,Ppp1r15b
GO Biological Process	GO:0035282	segmentation	133	0.0245806	1	1	4.77976	0.627647	3	5552	0.0882353	0.000540346	3	98	99	unnamed,unnamed,unnamed	unnamed,unnamed,unnamed,unnamed,unnamed,unnamed,unnamed,unnamed,unnamed,unnamed,unnamed,unnamed,unnamed,unnamed,unnamed,unnamed,unnamed,unnamed,unnamed,unnamed,unnamed,unnamed,unnamed,unnamed,unnamed,unnamed,unnamed,unnamed,unnamed,unnamed,unnamed,unnamed,unnamed,unnamed,unnamed,unnamed,unnamed,unnamed,unnamed,unnamed,unnamed,unnamed,unnamed,unnamed,unnamed,unnamed,unnamed,unnamed,unnamed,unnamed…	Nrp1,Osr1,Ripply2	Abi1,Acd,Alg3,Atm,Axin2,Bmp4,Bmpr1a,Cobl,Crb2,Dkk1,Dll1,Dll3,Dvl2,Egr2,Ep300,Epb41l5,Foxa2,Foxb1,Foxc1,Foxc2,Foxf1,Frs2,Fzd5,Hes5,Hes7,Hoxa2,Ifitm1,Irx1,Irx2,Irx3,Kat2a,Kdm6a,Lef1,Lfng,Lhx1,Lrp6,Mafb,Med12,Meox1,Meox2,Mesp1,Mesp2,Mib1,Mllt3,Msgn1,Mtf2,Myf5,Myf6,Nckap1,Neurog1,Nkx3-1,Nle1,Nrarp,Nrp1,Nrp2,Osr1,Otx2,Palb2,Pax1,Pcdh8,Pcsk6,Pld6,Plxna2,Pofut1,Poglut1,Prkdc,Psen1,Psen2,Rbpj,Ripply1,Rip…
GO Biological Process	GO:0032271	regulation of protein polymerization	134	0.0246949	1	1	4.77116	0.628778	3	5562	0.0882353	0.000539374	3	182	182	unnamed,unnamed,unnamed	unnamed,unnamed,unnamed,unnamed,unnamed,unnamed,unnamed,unnamed,unnamed,unnamed,unnamed,unnamed,unnamed,unnamed,unnamed,unnamed,unnamed,unnamed,unnamed,unnamed,unnamed,unnamed,unnamed,unnamed,unnamed,unnamed,unnamed,unnamed,unnamed,unnamed,unnamed,unnamed,unnamed,unnamed,unnamed,unnamed,unnamed,unnamed,unnamed,unnamed,unnamed,unnamed,unnamed,unnamed,unnamed,unnamed,unnamed,unnamed,unnamed,unnamed…	Add2,Nck2,Sptb	4933400A11Rik,Abi2,Abl1,Actr2,Actr3,Actr3b,Add1,Add2,Alox15,Ankrd53,Ap1ar,Apc,Arf1,Arf6,Arfgef1,Arfip1,Arfip2,Arhgap18,Arl2,Arpc1a,Arpc1b,Arpc2,Arpc3,Arpc4,Arpc5,Arpc5l,Arpin,Avil,Bag4,Baiap2,Baiap2l1,Baiap2l2,Bbs4,Brk1,Camsap1,Camsap2,Camsap3,Capg,Capza1,Capza2,Capza3,Capzb,Carmil1,Carmil2,Cav3,Ccl11,Ccl21a,Ccl24,Ccl26,Cdc42ep1,Cdc42ep2,Cdc42ep3,Cdc42ep4,Cdc42ep5,Cdkn1b,Clasp2,Clec2i,Clip1,Clip3…
GO Biological Process	GO:1905408	negative regulation of creatine transmembrane transporter activity	135	0.0250156	1	1	39.4899	0.0253229	1	224	0.0294118	0.00446429	1	2	2	unnamed	unnamed,unnamed,unnamed,unnamed,unnamed,unnamed,unnamed,unnamed,unnamed,unnamed,unnamed,unnamed,unnamed,unnamed,unnamed,unnamed,unnamed,unnamed,unnamed,unnamed,unnamed,unnamed,unnamed,unnamed,unnamed,unnamed,unnamed,unnamed,unnamed,unnamed,unnamed,unnamed,unnamed,unnamed,unnamed,unnamed,unnamed,unnamed,unnamed,unnamed,unnamed,unnamed,unnamed,unnamed,unnamed,unnamed,unnamed,unnamed,unnamed,unnamed…	Osr1	Osr1,Stk39
GO Biological Process	GO:0035115	embryonic forelimb morphogenesis	136	0.025079	1	1	8.149	0.245429	2	2171	0.0588235	0.000921235	2	36	36	unnamed,unnamed	unnamed,unnamed,unnamed,unnamed,unnamed,unnamed,unnamed,unnamed,unnamed,unnamed,unnamed,unnamed,unnamed,unnamed,unnamed,unnamed,unnamed,unnamed,unnamed,unnamed,unnamed,unnamed,unnamed,unnamed,unnamed,unnamed,unnamed,unnamed,unnamed,unnamed,unnamed,unnamed,unnamed,unnamed,unnamed,unnamed,unnamed,unnamed,unnamed,unnamed,unnamed,unnamed,unnamed,unnamed,unnamed,unnamed,unnamed,unnamed,unnamed,unnamed…	Osr1,Tbx5	Aldh1a2,Alx3,Alx4,Cacna1c,Crabp2,Ctnnb1,En1,Hoxa11,Hoxa13,Hoxa9,Hoxd11,Hoxd9,Ift122,Lnpk,Lrp6,Mecom,Msx1,Msx2,Nipbl,Osr1,Osr2,Rdh10,Reck,Rpgrip1l,Rspo2,Runx2,Shh,Shox2,Tbx3,Tbx5,Tfap2a,Trp63,Twist1,Wnt3,Wnt7a,Wnt9a
GO Biological Process	GO:0007167	enzyme linked receptor protein signaling pathway	137	0.0252304	1	1	2.36129	2.96448	7	26223	0.205882	0.000266941	7	553	556	unnamed,unnamed,unnamed,unnamed,unnamed,unnamed,unnamed	unnamed,unnamed,unnamed,unnamed,unnamed,unnamed,unnamed,unnamed,unnamed,unnamed,unnamed,unnamed,unnamed,unnamed,unnamed,unnamed,unnamed,unnamed,unnamed,unnamed,unnamed,unnamed,unnamed,unnamed,unnamed,unnamed,unnamed,unnamed,unnamed,unnamed,unnamed,unnamed,unnamed,unnamed,unnamed,unnamed,unnamed,unnamed,unnamed,unnamed,unnamed,unnamed,unnamed,unnamed,unnamed,unnamed,unnamed,unnamed,unnamed,unnamed…	Lifr,Nck2,Nrp1,Smad2,Sulf2,Tgfa,Tmem100	Abl1,Abl2,Acvr1,Acvr1b,Acvr1c,Acvr2a,Acvr2b,Acvrl1,Adam17,Adam9,Adgre4,Afp,Ahi1,Akap2,Akap3,Akap4,Akap7,Akt1,Akt1s1,Akt2,Alk,Amhr2,Angpt1,Angpt2,Angpt4,Angptl1,Anks1,Apc,Apela,Appl1,Arap1,Areg,Arf4,Arid5b,Arrb2,Atoh8,Axl,Baiap2,Baiap2l1,Baiap2l2,Bambi,Bcar1,Bcr,Bdnf,Blk,Blnk,Bmp10,Bmp15,Bmp2,Bmp3,Bmp4,Bmp5,Bmp6,Bmp7,Bmp8a,Bmp8b,Bmpr1a,Bmpr1b,Bmpr2,Bmx,Btbd11,Btc,Btk,C2cd5,Caml,Casp3,Cav2,Cbl,Cblb…
GO Biological Process	GO:0048745	smooth muscle tissue development	138	0.0256799	1	1	8.04523	0.248594	2	2199	0.0588235	0.000909504	2	26	26	unnamed,unnamed	unnamed,unnamed,unnamed,unnamed,unnamed,unnamed,unnamed,unnamed,unnamed,unnamed,unnamed,unnamed,unnamed,unnamed,unnamed,unnamed,unnamed,unnamed,unnamed,unnamed,unnamed,unnamed,unnamed,unnamed,unnamed,unnamed,unnamed,unnamed,unnamed,unnamed,unnamed,unnamed,unnamed,unnamed,unnamed,unnamed,unnamed,unnamed,unnamed,unnamed,unnamed,unnamed,unnamed,unnamed,unnamed,unnamed,unnamed,unnamed,unnamed,unnamed…	Ahr,Osr1	Ahr,Bmp4,Col3a1,Dlg1,Eng,Foxp1,Foxp2,Gm21949,Ihh,Itga8,Mylk,Nf1,Osr1,Pdgfrb,Pkd2,Prox1,Schip1,Six1,Sox9,Srf,Stra6,Tiparp,Trp63,Tshz3,Zfand5,Zfp950
GO Biological Process	GO:0006497	protein lipidation	139	0.0259176	1	1	8.00519	0.249838	2	2210	0.0588235	0.000904977	2	85	85	unnamed,unnamed	unnamed,unnamed,unnamed,unnamed,unnamed,unnamed,unnamed,unnamed,unnamed,unnamed,unnamed,unnamed,unnamed,unnamed,unnamed,unnamed,unnamed,unnamed,unnamed,unnamed,unnamed,unnamed,unnamed,unnamed,unnamed,unnamed,unnamed,unnamed,unnamed,unnamed,unnamed,unnamed,unnamed,unnamed,unnamed,unnamed,unnamed,unnamed,unnamed,unnamed,unnamed,unnamed,unnamed,unnamed,unnamed,unnamed,unnamed,unnamed,unnamed,unnamed…	Pigl,Pik3c3	Abca1,Abhd17a,Abhd17b,Abhd17c,Alox12b,Atg10,Atg12,Atg16l1,Atg4a,Atg4a-ps,Atg4b,Atg4c,Atg4d,Atg5,Atg7,Clip3,Cwh43,Dpm1,Dpm2,Dpm3,Gm20716,Golga7,Golga7b,Gpaa1,Hhat,Irgm2,Map6d1,Mboat4,Mppe1,Mttp,Nmt1,Nmt2,Oas2,Pgap1,Pgap2,Pgap3,Piga,Pigb,Pigc,Pigf,Pigg,Pigh,Pigk,Pigl,Pigm,Pign,Pigo,Pigp,Pigq,Pigs,Pigt,Pigu,Pigv,Pigw,Pigx,Pigyl,Pigz,Pik3c3,Porcn,Ppm1a,Ppm1b,Pyurf,Selenok,Wdr45,Wdr45b,Wipi1,Wipi2,Zdh…
GO Biological Process	GO:0061034	olfactory bulb mitral cell layer development	140	0.026118	1	1	37.8023	0.0264534	1	234	0.0294118	0.0042735	1	2	3	unnamed	unnamed,unnamed,unnamed,unnamed,unnamed,unnamed,unnamed,unnamed,unnamed,unnamed,unnamed,unnamed,unnamed,unnamed,unnamed,unnamed,unnamed,unnamed,unnamed,unnamed,unnamed,unnamed,unnamed,unnamed,unnamed,unnamed,unnamed,unnamed,unnamed,unnamed,unnamed,unnamed,unnamed,unnamed,unnamed,unnamed,unnamed,unnamed,unnamed,unnamed,unnamed,unnamed,unnamed,unnamed,unnamed,unnamed,unnamed,unnamed,unnamed,unnamed…	Sall1	Ogdh,Sall1
GO Biological Process	GO:0007389	pattern specification process	141	0.0261694	1	1	2.58144	2.32428	6	20560	0.176471	0.000291829	6	439	440	unnamed,unnamed,unnamed,unnamed,unnamed,unnamed	unnamed,unnamed,unnamed,unnamed,unnamed,unnamed,unnamed,unnamed,unnamed,unnamed,unnamed,unnamed,unnamed,unnamed,unnamed,unnamed,unnamed,unnamed,unnamed,unnamed,unnamed,unnamed,unnamed,unnamed,unnamed,unnamed,unnamed,unnamed,unnamed,unnamed,unnamed,unnamed,unnamed,unnamed,unnamed,unnamed,unnamed,unnamed,unnamed,unnamed,unnamed,unnamed,unnamed,unnamed,unnamed,unnamed,unnamed,unnamed,unnamed,unnamed…	Gas1,Nrp1,Osr1,Ripply2,Smad2,Tbx5	Abi1,Acd,Acvr1,Acvr2a,Acvr2b,Adgrg1,Ahi1,Aida,Aldh1a2,Alg3,Alg5,Alx1,Alx3,Alx4,Anks6,Ap1b1,Apc,Arc,Arl13b,Armc4,Ascl1,Asph,Atm,Atp6ap2,Aurka,Axin1,Axin2,Barx1,Bcor,Bhlhe22,Bicc1,Bmi1,Bmp2,Bmp4,Bmp5,Bmp7,Bmpr1a,Bmpr1b,Bmpr2,Bptf,Btg2,C2cd3,Cc2d2a,Ccdc103,Ccdc151,Ccdc39,Ccdc40,Cdon,Cdx1,Cdx2,Cdx4,Celsr1,Celsr2,Cep290,Cer1,Cfap53,Cfc1,Chrd,Chsy1,Cited1,Cited2,Cluap1,Cobl,Crb2,Crkl,Ctnnb1,Ctnnbip1,Cy…
GO Biological Process	GO:0061146	Peyer's patch morphogenesis	142	0.0267789	1	1	36.8572	0.0271317	1	240	0.0294118	0.00416667	1	3	3	unnamed	unnamed,unnamed,unnamed,unnamed,unnamed,unnamed,unnamed,unnamed,unnamed,unnamed,unnamed,unnamed,unnamed,unnamed,unnamed,unnamed,unnamed,unnamed,unnamed,unnamed,unnamed,unnamed,unnamed,unnamed,unnamed,unnamed,unnamed,unnamed,unnamed,unnamed,unnamed,unnamed,unnamed,unnamed,unnamed,unnamed,unnamed,unnamed,unnamed,unnamed,unnamed,unnamed,unnamed,unnamed,unnamed,unnamed,unnamed,unnamed,unnamed,unnamed…	Foxl1	Artn,Foxl1,Ret
GO Biological Process	GO:0038165	oncostatin-M-mediated signaling pathway	143	0.0271092	1	1	36.4022	0.0274709	1	243	0.0294118	0.00411523	2	4	4	unnamed	unnamed,unnamed,unnamed,unnamed,unnamed,unnamed,unnamed,unnamed,unnamed,unnamed,unnamed,unnamed,unnamed,unnamed,unnamed,unnamed,unnamed,unnamed,unnamed,unnamed,unnamed,unnamed,unnamed,unnamed,unnamed,unnamed,unnamed,unnamed,unnamed,unnamed,unnamed,unnamed,unnamed,unnamed,unnamed,unnamed,unnamed,unnamed,unnamed,unnamed,unnamed,unnamed,unnamed,unnamed,unnamed,unnamed,unnamed,unnamed,unnamed,unnamed…	Lifr,Osmr	Il6st,Lifr,Osm,Osmr
GO Biological Process	GO:0010815	bradykinin catabolic process	144	0.0272193	1	1	36.253	0.0275839	1	244	0.0294118	0.00409836	1	5	5	unnamed	unnamed,unnamed,unnamed,unnamed,unnamed,unnamed,unnamed,unnamed,unnamed,unnamed,unnamed,unnamed,unnamed,unnamed,unnamed,unnamed,unnamed,unnamed,unnamed,unnamed,unnamed,unnamed,unnamed,unnamed,unnamed,unnamed,unnamed,unnamed,unnamed,unnamed,unnamed,unnamed,unnamed,unnamed,unnamed,unnamed,unnamed,unnamed,unnamed,unnamed,unnamed,unnamed,unnamed,unnamed,unnamed,unnamed,unnamed,unnamed,unnamed,unnamed…	Xpnpep1	Cpn1,Ctsh,Ece1,Ide,Xpnpep1
GO Biological Process	GO:0023016	signal transduction by trans-phosphorylation	145	0.0275495	1	1	35.8127	0.0279231	1	247	0.0294118	0.00404858	1	3	3	unnamed	unnamed,unnamed,unnamed,unnamed,unnamed,unnamed,unnamed,unnamed,unnamed,unnamed,unnamed,unnamed,unnamed,unnamed,unnamed,unnamed,unnamed,unnamed,unnamed,unnamed,unnamed,unnamed,unnamed,unnamed,unnamed,unnamed,unnamed,unnamed,unnamed,unnamed,unnamed,unnamed,unnamed,unnamed,unnamed,unnamed,unnamed,unnamed,unnamed,unnamed,unnamed,unnamed,unnamed,unnamed,unnamed,unnamed,unnamed,unnamed,unnamed,unnamed…	Osr1	Osr1,Stk39,Wnk1
GO Biological Process	GO:0048861	leukemia inhibitory factor signaling pathway	146	0.0278795	1	1	35.3829	0.0282622	1	250	0.0294118	0.004	1	4	4	unnamed	unnamed,unnamed,unnamed,unnamed,unnamed,unnamed,unnamed,unnamed,unnamed,unnamed,unnamed,unnamed,unnamed,unnamed,unnamed,unnamed,unnamed,unnamed,unnamed,unnamed,unnamed,unnamed,unnamed,unnamed,unnamed,unnamed,unnamed,unnamed,unnamed,unnamed,unnamed,unnamed,unnamed,unnamed,unnamed,unnamed,unnamed,unnamed,unnamed,unnamed,unnamed,unnamed,unnamed,unnamed,unnamed,unnamed,unnamed,unnamed,unnamed,unnamed…	Lifr	Ctf1,Il6st,Lif,Lifr
GO Biological Process	GO:0003241	growth involved in heart morphogenesis	146	0.0278795	1	1	35.3829	0.0282622	1	250	0.0294118	0.004	1	5	5	unnamed	unnamed,unnamed,unnamed,unnamed,unnamed,unnamed,unnamed,unnamed,unnamed,unnamed,unnamed,unnamed,unnamed,unnamed,unnamed,unnamed,unnamed,unnamed,unnamed,unnamed,unnamed,unnamed,unnamed,unnamed,unnamed,unnamed,unnamed,unnamed,unnamed,unnamed,unnamed,unnamed,unnamed,unnamed,unnamed,unnamed,unnamed,unnamed,unnamed,unnamed,unnamed,unnamed,unnamed,unnamed,unnamed,unnamed,unnamed,unnamed,unnamed,unnamed…	Ahr	Ahr,Mesp1,Notch1,S1pr1,Sirt6
GO Biological Process	GO:1903898	negative regulation of PERK-mediated unfolded protein response	148	0.0279895	1	1	35.242	0.0283753	1	251	0.0294118	0.00398406	1	3	3	unnamed	unnamed,unnamed,unnamed,unnamed,unnamed,unnamed,unnamed,unnamed,unnamed,unnamed,unnamed,unnamed,unnamed,unnamed,unnamed,unnamed,unnamed,unnamed,unnamed,unnamed,unnamed,unnamed,unnamed,unnamed,unnamed,unnamed,unnamed,unnamed,unnamed,unnamed,unnamed,unnamed,unnamed,unnamed,unnamed,unnamed,unnamed,unnamed,unnamed,unnamed,unnamed,unnamed,unnamed,unnamed,unnamed,unnamed,unnamed,unnamed,unnamed,unnamed…	Nck2	Nck1,Nck2,Ptpn1
GO Biological Process	GO:0035246	peptidyl-arginine N-methylation	149	0.0283194	1	1	34.8257	0.0287144	1	254	0.0294118	0.00393701	1	11	11	unnamed	unnamed,unnamed,unnamed,unnamed,unnamed,unnamed,unnamed,unnamed,unnamed,unnamed,unnamed,unnamed,unnamed,unnamed,unnamed,unnamed,unnamed,unnamed,unnamed,unnamed,unnamed,unnamed,unnamed,unnamed,unnamed,unnamed,unnamed,unnamed,unnamed,unnamed,unnamed,unnamed,unnamed,unnamed,unnamed,unnamed,unnamed,unnamed,unnamed,unnamed,unnamed,unnamed,unnamed,unnamed,unnamed,unnamed,unnamed,unnamed,unnamed,unnamed…	Prmt8	Carm1,Fbxo11,Ndufaf7,Prmt1,Prmt2,Prmt3,Prmt5,Prmt6,Prmt7,Prmt8,Prmt9
GO Biological Process	GO:0048589	developmental growth	150	0.0286087	1	1	2.52868	2.37278	6	20989	0.176471	0.000285864	6	404	404	unnamed,unnamed,unnamed,unnamed,unnamed,unnamed	unnamed,unnamed,unnamed,unnamed,unnamed,unnamed,unnamed,unnamed,unnamed,unnamed,unnamed,unnamed,unnamed,unnamed,unnamed,unnamed,unnamed,unnamed,unnamed,unnamed,unnamed,unnamed,unnamed,unnamed,unnamed,unnamed,unnamed,unnamed,unnamed,unnamed,unnamed,unnamed,unnamed,unnamed,unnamed,unnamed,unnamed,unnamed,unnamed,unnamed,unnamed,unnamed,unnamed,unnamed,unnamed,unnamed,unnamed,unnamed,unnamed,unnamed…	Ahr,Gas1,Ncoa3,Nrp1,Sall1,Smad2	1190002N15Rik,3110043O21Rik,Abl1,Abl2,Acvr1c,Acvr2b,Adam15,Adarb1,Add1,Adm,Adra1a,Adra1b,Agtr2,Ahr,Akp3,Alcam,Alkbh1,Ankrd11,Anxa1,Apba1,Apba2,Apoa5,Apod,App,Ar,Areg,Arid2,Arid5b,Arih2,Aspm,Atf5,Atm,Atn1,Atrx,Aurka,Auts2,Bcl2,Bcl9,Bdnf,Bin3,Bmp10,Bmp4,Bmpr1a,Bmpr1b,Bnc2,Brca2,Brd4,Cadm1,Ccl11,Ccm2,Ccm2l,Ccnb1,Cdc42,Cdkl3,Cdkn1c,Cela1,Cer1,Cflar,Cga,Chek1,Chrna1,Chrnd,Chst11,Clic4,Cobl,Col27a1,Col…
GO Biological Process	GO:0031145	anaphase-promoting complex-dependent catabolic process	151	0.0287591	1	1	34.2858	0.0291666	1	258	0.0294118	0.00387597	1	10	10	unnamed	unnamed,unnamed,unnamed,unnamed,unnamed,unnamed,unnamed,unnamed,unnamed,unnamed,unnamed,unnamed,unnamed,unnamed,unnamed,unnamed,unnamed,unnamed,unnamed,unnamed,unnamed,unnamed,unnamed,unnamed,unnamed,unnamed,unnamed,unnamed,unnamed,unnamed,unnamed,unnamed,unnamed,unnamed,unnamed,unnamed,unnamed,unnamed,unnamed,unnamed,unnamed,unnamed,unnamed,unnamed,unnamed,unnamed,unnamed,unnamed,unnamed,unnamed…	1500015O10Rik	1500015O10Rik,Anapc10,Anapc4,Cdc20,Cdc26,Cul3,Fbxo31,Fzr1,Ube2c,Ube2s
GO Biological Process	GO:0072073	kidney epithelium development	152	0.0287977	1	1	3.4104	1.17288	4	10375	0.117647	0.000385542	4	140	141	unnamed,unnamed,unnamed,unnamed	unnamed,unnamed,unnamed,unnamed,unnamed,unnamed,unnamed,unnamed,unnamed,unnamed,unnamed,unnamed,unnamed,unnamed,unnamed,unnamed,unnamed,unnamed,unnamed,unnamed,unnamed,unnamed,unnamed,unnamed,unnamed,unnamed,unnamed,unnamed,unnamed,unnamed,unnamed,unnamed,unnamed,unnamed,unnamed,unnamed,unnamed,unnamed,unnamed,unnamed,unnamed,unnamed,unnamed,unnamed,unnamed,unnamed,unnamed,unnamed,unnamed,unnamed…	Bmper,Osr1,Sall1,Smad2	Acat1,Adamts16,Agt,Ahi1,Ampd2,Aqp1,Aqp11,Arg2,Basp1,Bcl2,Bdnf,Bmp2,Bmp4,Bmp7,Bmper,Calb1,Cat,Cd24a,Cd34,Cd44,Cer1,Crlf1,Ctnnb1,Ctnnbip1,Cxcr2,Dchs1,Dlg1,Dll1,Efnb2,Epcam,Epha4,Epha7,Eya1,Fat4,Fgf1,Fgf2,Fgf8,Fgfr1,Fgfr2,Fmn1,Foxc1,Foxc2,Foxd1,Foxj1,Gata3,Gdf11,Gdnf,Gli3,Gpc3,Grem1,Gsta3,Gzf1,Hes1,Hes5,Hey1,Heyl,Hnf1b,Hoxa11,Hoxd11,Hs2st1,Ilk,Iqgap1,Irx1,Irx2,Irx3,Jag1,Kif26b,Klf15,Klhl3,Lama5,Lamb…
GO Biological Process	GO:0015860	purine nucleoside transmembrane transport	153	0.0297477	1	1	33.1301	0.030184	1	267	0.0294118	0.00374532	1	7	7	unnamed	unnamed,unnamed,unnamed,unnamed,unnamed,unnamed,unnamed,unnamed,unnamed,unnamed,unnamed,unnamed,unnamed,unnamed,unnamed,unnamed,unnamed,unnamed,unnamed,unnamed,unnamed,unnamed,unnamed,unnamed,unnamed,unnamed,unnamed,unnamed,unnamed,unnamed,unnamed,unnamed,unnamed,unnamed,unnamed,unnamed,unnamed,unnamed,unnamed,unnamed,unnamed,unnamed,unnamed,unnamed,unnamed,unnamed,unnamed,unnamed,unnamed,unnamed…	Slc35b3	Gm14085,Slc25a17,Slc25a42,Slc28a2,Slc28a3,Slc35b2,Slc35b3
GO Biological Process	GO:0042158	lipoprotein biosynthetic process	154	0.0297502	1	1	7.42715	0.269282	2	2382	0.0588235	0.000839631	2	90	90	unnamed,unnamed	unnamed,unnamed,unnamed,unnamed,unnamed,unnamed,unnamed,unnamed,unnamed,unnamed,unnamed,unnamed,unnamed,unnamed,unnamed,unnamed,unnamed,unnamed,unnamed,unnamed,unnamed,unnamed,unnamed,unnamed,unnamed,unnamed,unnamed,unnamed,unnamed,unnamed,unnamed,unnamed,unnamed,unnamed,unnamed,unnamed,unnamed,unnamed,unnamed,unnamed,unnamed,unnamed,unnamed,unnamed,unnamed,unnamed,unnamed,unnamed,unnamed,unnamed…	Pigl,Pik3c3	Abca1,Abhd17a,Abhd17b,Abhd17c,Alox12b,Apoa1,Apob,Apobec1,Apoe,Atg10,Atg12,Atg16l1,Atg4a,Atg4a-ps,Atg4b,Atg4c,Atg4d,Atg5,Atg7,Clip3,Cwh43,Dpm1,Dpm2,Dpm3,Gm20716,Golga7,Golga7b,Gpaa1,Hhat,Irgm2,Lcat,Map6d1,Mboat4,Mppe1,Mttp,Nmt1,Nmt2,Oas2,Pgap1,Pgap2,Pgap3,Piga,Pigb,Pigc,Pigf,Pigg,Pigh,Pigk,Pigl,Pigm,Pign,Pigo,Pigp,Pigq,Pigs,Pigt,Pigu,Pigv,Pigw,Pigx,Pigyl,Pigz,Pik3c3,Porcn,Ppm1a,Ppm1b,Pyurf,Selenok…
GO Biological Process	GO:1904427	positive regulation of calcium ion transmembrane transport	155	0.0298878	1	1	7.40849	0.269961	2	2388	0.0588235	0.000837521	2	61	61	unnamed,unnamed	unnamed,unnamed,unnamed,unnamed,unnamed,unnamed,unnamed,unnamed,unnamed,unnamed,unnamed,unnamed,unnamed,unnamed,unnamed,unnamed,unnamed,unnamed,unnamed,unnamed,unnamed,unnamed,unnamed,unnamed,unnamed,unnamed,unnamed,unnamed,unnamed,unnamed,unnamed,unnamed,unnamed,unnamed,unnamed,unnamed,unnamed,unnamed,unnamed,unnamed,unnamed,unnamed,unnamed,unnamed,unnamed,unnamed,unnamed,unnamed,unnamed,unnamed…	Cracr2a,Thy1	Abl1,Ank2,Aplnr,Asph,Atp1b1,Bax,Bdkrb1,Cacna2d1,Cacnb2,Calcr,Calm1,Calm2,Calm3,Capn3,Casq1,Cd19,Cemip,Clec4b1,Cracr2a,Cxcl10,Cxcl9,Cxcr3,Drd1,Ehd3,F2,F2r,F2rl3,Fgf14,Gjc2,Gper1,Gpr39,Gstm7,Gsto1,Hap1,Hspa2,Htt,Il13,Jph2,Kcne1,Kcne3,Nipsnap2,Npsr1,Ntsr1,Pdpk1,Pkd2,Plcg1,Plcg2,Ramp3,Rgn,Ryr2,Slc9a1,Snca,Sri,Stim1,Stim2,Sumo1,Thy1,Tmem110,Trdn,Trpc1,Xcl1
GO Biological Process	GO:1902237	positive regulation of endoplasmic reticulum stress-induced intrinsic apoptotic signaling pathway	156	0.0299672	1	1	32.8838	0.0304101	1	269	0.0294118	0.00371747	1	8	8	unnamed	unnamed,unnamed,unnamed,unnamed,unnamed,unnamed,unnamed,unnamed,unnamed,unnamed,unnamed,unnamed,unnamed,unnamed,unnamed,unnamed,unnamed,unnamed,unnamed,unnamed,unnamed,unnamed,unnamed,unnamed,unnamed,unnamed,unnamed,unnamed,unnamed,unnamed,unnamed,unnamed,unnamed,unnamed,unnamed,unnamed,unnamed,unnamed,unnamed,unnamed,unnamed,unnamed,unnamed,unnamed,unnamed,unnamed,unnamed,unnamed,unnamed,unnamed…	Nck2	Bok,Eif2ak3,Nck1,Nck2,Ptpn2,Serinc3,Sirt1,Spop
GO Biological Process	GO:0043555	regulation of translation in response to stress	156	0.0299672	1	1	32.8838	0.0304101	1	269	0.0294118	0.00371747	1	14	14	unnamed	unnamed,unnamed,unnamed,unnamed,unnamed,unnamed,unnamed,unnamed,unnamed,unnamed,unnamed,unnamed,unnamed,unnamed,unnamed,unnamed,unnamed,unnamed,unnamed,unnamed,unnamed,unnamed,unnamed,unnamed,unnamed,unnamed,unnamed,unnamed,unnamed,unnamed,unnamed,unnamed,unnamed,unnamed,unnamed,unnamed,unnamed,unnamed,unnamed,unnamed,unnamed,unnamed,unnamed,unnamed,unnamed,unnamed,unnamed,unnamed,unnamed,unnamed…	Nck2	Dnajc3,Eif2ak1,Eif2ak2,Eif2ak3,Eif2ak4,Eif2s1,Impact,Nck1,Nck2,Pml,Ppp1r15a,Rbm4,Sesn2,Slc35a4
GO Biological Process	GO:0072133	metanephric mesenchyme morphogenesis	156	0.0299672	1	1	32.8838	0.0304101	1	269	0.0294118	0.00371747	1	3	3	unnamed	unnamed,unnamed,unnamed,unnamed,unnamed,unnamed,unnamed,unnamed,unnamed,unnamed,unnamed,unnamed,unnamed,unnamed,unnamed,unnamed,unnamed,unnamed,unnamed,unnamed,unnamed,unnamed,unnamed,unnamed,unnamed,unnamed,unnamed,unnamed,unnamed,unnamed,unnamed,unnamed,unnamed,unnamed,unnamed,unnamed,unnamed,unnamed,unnamed,unnamed,unnamed,unnamed,unnamed,unnamed,unnamed,unnamed,unnamed,unnamed,unnamed,unnamed…	Osr1	Bmp7,Osr1,Smad4
GO Biological Process	GO:0001568	blood vessel development	159	0.0305143	1	1	2.27005	3.08363	7	27277	0.205882	0.000256626	7	501	502	unnamed,unnamed,unnamed,unnamed,unnamed,unnamed,unnamed	unnamed,unnamed,unnamed,unnamed,unnamed,unnamed,unnamed,unnamed,unnamed,unnamed,unnamed,unnamed,unnamed,unnamed,unnamed,unnamed,unnamed,unnamed,unnamed,unnamed,unnamed,unnamed,unnamed,unnamed,unnamed,unnamed,unnamed,unnamed,unnamed,unnamed,unnamed,unnamed,unnamed,unnamed,unnamed,unnamed,unnamed,unnamed,unnamed,unnamed,unnamed,unnamed,unnamed,unnamed,unnamed,unnamed,unnamed,unnamed,unnamed,unnamed…	Ahr,Bmper,Nrp1,Osr1,Tgfa,Thy1,Tmem100	2410089E03Rik,Ackr3,Acta2,Acvr1,Acvr2b,Acvrl1,Adam15,Adam8,Adamts6,Adamts9,Adgra2,Adgrg1,Adipor2,Adm,Adm2,Adra2b,Aggf1,Agt,Agtr1a,Agtr1b,Ahr,Aimp1,Akt1,Aldh1a2,Amot,Ang4,Angpt1,Angpt2,Angpt4,Angptl3,Angptl4,Angptl6,Ankrd17,Anpep,Antxr1,Anxa2,Ap2b1,Apob,Apoe,Apold1,Aqp1,Arhgap22,Arhgap24,Arid1a,Arid2,Atp5b,Atp7a,B4galt1,Bak1,Bax,Bcas3,Becn1,Bmp4,Bmper,Bmpr1a,Bmpr2,C1galt1,Calcrl,Casp8,Cav1,Ccbe1,C…
GO Biological Process	GO:0072143	mesangial cell development	160	0.0305159	1	1	32.2837	0.0309754	1	274	0.0294118	0.00364964	1	7	7	unnamed	unnamed,unnamed,unnamed,unnamed,unnamed,unnamed,unnamed,unnamed,unnamed,unnamed,unnamed,unnamed,unnamed,unnamed,unnamed,unnamed,unnamed,unnamed,unnamed,unnamed,unnamed,unnamed,unnamed,unnamed,unnamed,unnamed,unnamed,unnamed,unnamed,unnamed,unnamed,unnamed,unnamed,unnamed,unnamed,unnamed,unnamed,unnamed,unnamed,unnamed,unnamed,unnamed,unnamed,unnamed,unnamed,unnamed,unnamed,unnamed,unnamed,unnamed…	Osr1	Acta2,Foxc2,Gpr4,Notch1,Osr1,Pdgfb,Sis
GO Biological Process	GO:1905040	otic placode development	161	0.0306256	1	1	32.1663	0.0310884	1	275	0.0294118	0.00363636	1	1	1	unnamed	unnamed,unnamed,unnamed,unnamed,unnamed,unnamed,unnamed,unnamed,unnamed,unnamed,unnamed,unnamed,unnamed,unnamed,unnamed,unnamed,unnamed,unnamed,unnamed,unnamed,unnamed,unnamed,unnamed,unnamed,unnamed,unnamed,unnamed,unnamed,unnamed,unnamed,unnamed,unnamed,unnamed,unnamed,unnamed,unnamed,unnamed,unnamed,unnamed,unnamed,unnamed,unnamed,unnamed,unnamed,unnamed,unnamed,unnamed,unnamed,unnamed,unnamed…	Nrp1	Nrp1
GO Biological Process	GO:1902378	VEGF-activated neuropilin signaling pathway involved in axon guidance	161	0.0306256	1	1	32.1663	0.0310884	1	275	0.0294118	0.00363636	1	1	1	unnamed	unnamed,unnamed,unnamed,unnamed,unnamed,unnamed,unnamed,unnamed,unnamed,unnamed,unnamed,unnamed,unnamed,unnamed,unnamed,unnamed,unnamed,unnamed,unnamed,unnamed,unnamed,unnamed,unnamed,unnamed,unnamed,unnamed,unnamed,unnamed,unnamed,unnamed,unnamed,unnamed,unnamed,unnamed,unnamed,unnamed,unnamed,unnamed,unnamed,unnamed,unnamed,unnamed,unnamed,unnamed,unnamed,unnamed,unnamed,unnamed,unnamed,unnamed…	Nrp1	Nrp1
GO Biological Process	GO:0060980	cell migration involved in coronary vasculogenesis	161	0.0306256	1	1	32.1663	0.0310884	1	275	0.0294118	0.00363636	1	1	1	unnamed	unnamed,unnamed,unnamed,unnamed,unnamed,unnamed,unnamed,unnamed,unnamed,unnamed,unnamed,unnamed,unnamed,unnamed,unnamed,unnamed,unnamed,unnamed,unnamed,unnamed,unnamed,unnamed,unnamed,unnamed,unnamed,unnamed,unnamed,unnamed,unnamed,unnamed,unnamed,unnamed,unnamed,unnamed,unnamed,unnamed,unnamed,unnamed,unnamed,unnamed,unnamed,unnamed,unnamed,unnamed,unnamed,unnamed,unnamed,unnamed,unnamed,unnamed…	Nrp1	Nrp1
GO Biological Process	GO:0007352	zygotic specification of dorsal/ventral axis	164	0.0307353	1	1	32.0498	0.0312015	1	276	0.0294118	0.00362319	1	2	2	unnamed	unnamed,unnamed,unnamed,unnamed,unnamed,unnamed,unnamed,unnamed,unnamed,unnamed,unnamed,unnamed,unnamed,unnamed,unnamed,unnamed,unnamed,unnamed,unnamed,unnamed,unnamed,unnamed,unnamed,unnamed,unnamed,unnamed,unnamed,unnamed,unnamed,unnamed,unnamed,unnamed,unnamed,unnamed,unnamed,unnamed,unnamed,unnamed,unnamed,unnamed,unnamed,unnamed,unnamed,unnamed,unnamed,unnamed,unnamed,unnamed,unnamed,unnamed…	Smad2	Smad2,Smad6
GO Biological Process	GO:0040019	positive regulation of embryonic development	165	0.0307651	1	1	7.29244	0.274257	2	2426	0.0588235	0.000824402	2	36	36	unnamed,unnamed	unnamed,unnamed,unnamed,unnamed,unnamed,unnamed,unnamed,unnamed,unnamed,unnamed,unnamed,unnamed,unnamed,unnamed,unnamed,unnamed,unnamed,unnamed,unnamed,unnamed,unnamed,unnamed,unnamed,unnamed,unnamed,unnamed,unnamed,unnamed,unnamed,unnamed,unnamed,unnamed,unnamed,unnamed,unnamed,unnamed,unnamed,unnamed,unnamed,unnamed,unnamed,unnamed,unnamed,unnamed,unnamed,unnamed,unnamed,unnamed,unnamed,unnamed…	Osr1,Rbm19	Amot,Clasp1,Clasp2,Ctnnb1,Dag1,Dmrt2,Foxa2,Gata3,Gdnf,Gorab,Hes1,Hspa5,Igf1,Lhx1,Nr2c2,Osr1,Otx2,Pafah1b1,Pdgfb,Phldb1,Phldb2,Plcb1,Rack1,Rbm19,Scx,Shh,Sis,Six1,Six4,Stox1,Tenm4,Wnt1,Wnt2,Wnt2b,Wnt3a,Wnt4
GO Biological Process	GO:0070120	ciliary neurotrophic factor-mediated signaling pathway	166	0.0312835	1	1	31.4795	0.0317667	1	281	0.0294118	0.00355872	1	5	5	unnamed	unnamed,unnamed,unnamed,unnamed,unnamed,unnamed,unnamed,unnamed,unnamed,unnamed,unnamed,unnamed,unnamed,unnamed,unnamed,unnamed,unnamed,unnamed,unnamed,unnamed,unnamed,unnamed,unnamed,unnamed,unnamed,unnamed,unnamed,unnamed,unnamed,unnamed,unnamed,unnamed,unnamed,unnamed,unnamed,unnamed,unnamed,unnamed,unnamed,unnamed,unnamed,unnamed,unnamed,unnamed,unnamed,unnamed,unnamed,unnamed,unnamed,unnamed…	Lifr	Cntf,Cntfr,Il6ra,Il6st,Lifr
GO Biological Process	GO:1902946	protein localization to early endosome	167	0.0317219	1	1	31.0377	0.0322189	1	285	0.0294118	0.00350877	1	2	2	unnamed	unnamed,unnamed,unnamed,unnamed,unnamed,unnamed,unnamed,unnamed,unnamed,unnamed,unnamed,unnamed,unnamed,unnamed,unnamed,unnamed,unnamed,unnamed,unnamed,unnamed,unnamed,unnamed,unnamed,unnamed,unnamed,unnamed,unnamed,unnamed,unnamed,unnamed,unnamed,unnamed,unnamed,unnamed,unnamed,unnamed,unnamed,unnamed,unnamed,unnamed,unnamed,unnamed,unnamed,unnamed,unnamed,unnamed,unnamed,unnamed,unnamed,unnamed…	Nrp1	Nrp1,Scrib
GO Biological Process	GO:1902336	positive regulation of retinal ganglion cell axon guidance	168	0.031941	1	1	30.8214	0.032445	1	287	0.0294118	0.00348432	1	2	2	unnamed	unnamed,unnamed,unnamed,unnamed,unnamed,unnamed,unnamed,unnamed,unnamed,unnamed,unnamed,unnamed,unnamed,unnamed,unnamed,unnamed,unnamed,unnamed,unnamed,unnamed,unnamed,unnamed,unnamed,unnamed,unnamed,unnamed,unnamed,unnamed,unnamed,unnamed,unnamed,unnamed,unnamed,unnamed,unnamed,unnamed,unnamed,unnamed,unnamed,unnamed,unnamed,unnamed,unnamed,unnamed,unnamed,unnamed,unnamed,unnamed,unnamed,unnamed…	Nrp1	Nrp1,Ocm
GO Biological Process	GO:0061441	renal artery morphogenesis	169	0.0320506	1	1	30.7144	0.0325581	1	288	0.0294118	0.00347222	1	2	2	unnamed	unnamed,unnamed,unnamed,unnamed,unnamed,unnamed,unnamed,unnamed,unnamed,unnamed,unnamed,unnamed,unnamed,unnamed,unnamed,unnamed,unnamed,unnamed,unnamed,unnamed,unnamed,unnamed,unnamed,unnamed,unnamed,unnamed,unnamed,unnamed,unnamed,unnamed,unnamed,unnamed,unnamed,unnamed,unnamed,unnamed,unnamed,unnamed,unnamed,unnamed,unnamed,unnamed,unnamed,unnamed,unnamed,unnamed,unnamed,unnamed,unnamed,unnamed…	Nrp1	Nrp1,Pkd2
GO Biological Process	GO:0002115	store-operated calcium entry	169	0.0320506	1	1	30.7144	0.0325581	1	288	0.0294118	0.00347222	1	8	8	unnamed	unnamed,unnamed,unnamed,unnamed,unnamed,unnamed,unnamed,unnamed,unnamed,unnamed,unnamed,unnamed,unnamed,unnamed,unnamed,unnamed,unnamed,unnamed,unnamed,unnamed,unnamed,unnamed,unnamed,unnamed,unnamed,unnamed,unnamed,unnamed,unnamed,unnamed,unnamed,unnamed,unnamed,unnamed,unnamed,unnamed,unnamed,unnamed,unnamed,unnamed,unnamed,unnamed,unnamed,unnamed,unnamed,unnamed,unnamed,unnamed,unnamed,unnamed…	Cracr2a	Cracr2a,Cracr2b,Orai1,Orai2,Orai3,Srl,Stim1,Stim2
GO Biological Process	GO:0034497	protein localization to pre-autophagosomal structure	171	0.0322696	1	1	30.5025	0.0327842	1	290	0.0294118	0.00344828	1	12	12	unnamed	unnamed,unnamed,unnamed,unnamed,unnamed,unnamed,unnamed,unnamed,unnamed,unnamed,unnamed,unnamed,unnamed,unnamed,unnamed,unnamed,unnamed,unnamed,unnamed,unnamed,unnamed,unnamed,unnamed,unnamed,unnamed,unnamed,unnamed,unnamed,unnamed,unnamed,unnamed,unnamed,unnamed,unnamed,unnamed,unnamed,unnamed,unnamed,unnamed,unnamed,unnamed,unnamed,unnamed,unnamed,unnamed,unnamed,unnamed,unnamed,unnamed,unnamed…	Pik3c3	Atg16l1,Atg9a,Atg9b,Mfn2,Pacs2,Pik3c3,Stx17,Trappc8,Wdr45,Wdr45b,Wipi1,Wipi2
GO Biological Process	GO:0042476	odontogenesis	172	0.0324024	1	1	4.28988	0.69932	3	6186	0.0882353	0.000484966	3	106	106	unnamed,unnamed,unnamed	unnamed,unnamed,unnamed,unnamed,unnamed,unnamed,unnamed,unnamed,unnamed,unnamed,unnamed,unnamed,unnamed,unnamed,unnamed,unnamed,unnamed,unnamed,unnamed,unnamed,unnamed,unnamed,unnamed,unnamed,unnamed,unnamed,unnamed,unnamed,unnamed,unnamed,unnamed,unnamed,unnamed,unnamed,unnamed,unnamed,unnamed,unnamed,unnamed,unnamed,unnamed,unnamed,unnamed,unnamed,unnamed,unnamed,unnamed,unnamed,unnamed,unnamed…	Gas1,Nectin1,Osr1	Acpt,Acvr2b,Adamts5,Adm,Alpl,Ambn,Amelx,Amtn,Ankrd11,Aqp1,Aqp3,Aqp5,Aqp6,Atf2,Axin2,Bax,Bcl11b,Bcl2l11,Bcor,Bmp2,Bmp4,Bmp7,Bmpr1a,Bsg,Car2,Chuk,Cnnm4,Col1a1,Csf3r,Ctnna1,Ctnnb1,Dll1,Dlx1,Dlx2,Dlx3,Eda,Edar,Edaradd,Enam,Fam20a,Fam20c,Fgf10,Fgf4,Fgf8,Fgfr2,Foxc1,Foxo1,Fst,Gas1,Gli2,Gli3,Hacd1,Hand1,Hand2,Hdac1,Hdac2,Htra1,Id3,Inhba,Itga6,Itgb4,Jag2,Klk4,Lama5,Lamb1,Lef1,Lhx8,Lrp4,Lrp6,Mmp20,Msx1,Ms…
GO Biological Process	GO:0072180	mesonephric duct morphogenesis	173	0.0324886	1	1	30.2936	0.0330103	1	292	0.0294118	0.00342466	1	4	4	unnamed	unnamed,unnamed,unnamed,unnamed,unnamed,unnamed,unnamed,unnamed,unnamed,unnamed,unnamed,unnamed,unnamed,unnamed,unnamed,unnamed,unnamed,unnamed,unnamed,unnamed,unnamed,unnamed,unnamed,unnamed,unnamed,unnamed,unnamed,unnamed,unnamed,unnamed,unnamed,unnamed,unnamed,unnamed,unnamed,unnamed,unnamed,unnamed,unnamed,unnamed,unnamed,unnamed,unnamed,unnamed,unnamed,unnamed,unnamed,unnamed,unnamed,unnamed…	Osr1	Gpc3,Hnf1b,Osr1,Wnt9b
GO Biological Process	GO:1902903	regulation of supramolecular fiber organization	174	0.0327763	1	1	3.27377	1.22183	4	10808	0.117647	0.000370096	4	295	295	unnamed,unnamed,unnamed,unnamed	unnamed,unnamed,unnamed,unnamed,unnamed,unnamed,unnamed,unnamed,unnamed,unnamed,unnamed,unnamed,unnamed,unnamed,unnamed,unnamed,unnamed,unnamed,unnamed,unnamed,unnamed,unnamed,unnamed,unnamed,unnamed,unnamed,unnamed,unnamed,unnamed,unnamed,unnamed,unnamed,unnamed,unnamed,unnamed,unnamed,unnamed,unnamed,unnamed,unnamed,unnamed,unnamed,unnamed,unnamed,unnamed,unnamed,unnamed,unnamed,unnamed,unnamed…	Add2,Nck2,Nrp1,Sptb	2900011O08Rik,4933400A11Rik,Abi2,Abl1,Actn2,Actr2,Actr3,Actr3b,Add1,Add2,Akap13,Alms1,Alox15,Ankrd23,Ankrd53,Ap1ar,Apc,Apoa1,Arap1,Arf1,Arf6,Arfgef1,Arfip1,Arfip2,Arhgap18,Arhgap28,Arhgap35,Arhgap6,Arhgef10,Arhgef10l,Arhgef15,Arhgef2,Arhgef5,Arl2,Arpc1a,Arpc1b,Arpc2,Arpc3,Arpc4,Arpc5,Arpc5l,Arpin,Asap3,Avil,Bag4,Baiap2,Baiap2l1,Baiap2l2,Bbs4,Bmp10,Braf,Brk1,Camsap1,Camsap2,Camsap3,Capg,Capza1,Cap…
GO Biological Process	GO:0048754	branching morphogenesis of an epithelial tube	175	0.0328718	1	1	3.27075	1.22296	4	10818	0.117647	0.000369754	4	162	163	unnamed,unnamed,unnamed,unnamed	unnamed,unnamed,unnamed,unnamed,unnamed,unnamed,unnamed,unnamed,unnamed,unnamed,unnamed,unnamed,unnamed,unnamed,unnamed,unnamed,unnamed,unnamed,unnamed,unnamed,unnamed,unnamed,unnamed,unnamed,unnamed,unnamed,unnamed,unnamed,unnamed,unnamed,unnamed,unnamed,unnamed,unnamed,unnamed,unnamed,unnamed,unnamed,unnamed,unnamed,unnamed,unnamed,unnamed,unnamed,unnamed,unnamed,unnamed,unnamed,unnamed,unnamed…	Ahr,Ncoa3,Nrp1,Sall1	Acvr1,Adamts16,Agt,Ahr,Angpt1,Ar,Areg,B4galt1,Bcl2,Bmp2,Bmp4,Bmp7,Btrc,Casr,Ccl11,Cd44,Celsr1,Clic4,Col4a1,Csf1,Ctnnb1,Ctnnbip1,Ctsh,Ctsz,Cxcl12,Cxcr4,Dag1,Dchs1,Ddr1,Dicer1,Dlg1,Dlg5,Dll4,Edn1,Ednra,Egf,Eng,Epha2,Esr1,Esrp1,Esrp2,Etv4,Eya1,Fat4,Fgf1,Fgf10,Fgf2,Fgf8,Fgfr2,Flt1,Foxa1,Foxa2,Foxc2,Foxd1,Foxf1,Gbx2,Gdf2,Gdf7,Gdnf,Gli2,Gli3,Gna13,Gpc3,Grem1,Gzf1,Hhex,Hhip,Hmga2,Hnf1b,Hoxa11,Hoxa5,Hoxd…
GO Biological Process	GO:1990441	negative regulation of transcription from RNA polymerase II promoter in response to endoplasmic reticulum stress	176	0.0330359	1	1	29.7836	0.0335755	1	297	0.0294118	0.003367	1	5	5	unnamed	unnamed,unnamed,unnamed,unnamed,unnamed,unnamed,unnamed,unnamed,unnamed,unnamed,unnamed,unnamed,unnamed,unnamed,unnamed,unnamed,unnamed,unnamed,unnamed,unnamed,unnamed,unnamed,unnamed,unnamed,unnamed,unnamed,unnamed,unnamed,unnamed,unnamed,unnamed,unnamed,unnamed,unnamed,unnamed,unnamed,unnamed,unnamed,unnamed,unnamed,unnamed,unnamed,unnamed,unnamed,unnamed,unnamed,unnamed,unnamed,unnamed,unnamed…	Nck2	Jun,Nck1,Nck2,Ppp1r15a,Tmbim6
GO Biological Process	GO:0034969	histone arginine methylation	177	0.0331453	1	1	29.6837	0.0336885	1	298	0.0294118	0.00335571	1	11	11	unnamed	unnamed,unnamed,unnamed,unnamed,unnamed,unnamed,unnamed,unnamed,unnamed,unnamed,unnamed,unnamed,unnamed,unnamed,unnamed,unnamed,unnamed,unnamed,unnamed,unnamed,unnamed,unnamed,unnamed,unnamed,unnamed,unnamed,unnamed,unnamed,unnamed,unnamed,unnamed,unnamed,unnamed,unnamed,unnamed,unnamed,unnamed,unnamed,unnamed,unnamed,unnamed,unnamed,unnamed,unnamed,unnamed,unnamed,unnamed,unnamed,unnamed,unnamed…	Prmt8	Carm1,Coprs,Nr1h4,Prdm14,Prmt1,Prmt2,Prmt3,Prmt5,Prmt6,Prmt7,Prmt8
GO Biological Process	GO:0007290	spermatid nucleus elongation	178	0.0332548	1	1	29.5844	0.0338016	1	299	0.0294118	0.00334448	1	5	5	unnamed	unnamed,unnamed,unnamed,unnamed,unnamed,unnamed,unnamed,unnamed,unnamed,unnamed,unnamed,unnamed,unnamed,unnamed,unnamed,unnamed,unnamed,unnamed,unnamed,unnamed,unnamed,unnamed,unnamed,unnamed,unnamed,unnamed,unnamed,unnamed,unnamed,unnamed,unnamed,unnamed,unnamed,unnamed,unnamed,unnamed,unnamed,unnamed,unnamed,unnamed,unnamed,unnamed,unnamed,unnamed,unnamed,unnamed,unnamed,unnamed,unnamed,unnamed…	Tnp1	Dmrtc2,H1fnt,Ift88,Kdm3a,Tnp1
GO Biological Process	GO:0035441	cell migration involved in vasculogenesis	179	0.0336923	1	1	29.1939	0.0342538	1	303	0.0294118	0.00330033	1	3	3	unnamed	unnamed,unnamed,unnamed,unnamed,unnamed,unnamed,unnamed,unnamed,unnamed,unnamed,unnamed,unnamed,unnamed,unnamed,unnamed,unnamed,unnamed,unnamed,unnamed,unnamed,unnamed,unnamed,unnamed,unnamed,unnamed,unnamed,unnamed,unnamed,unnamed,unnamed,unnamed,unnamed,unnamed,unnamed,unnamed,unnamed,unnamed,unnamed,unnamed,unnamed,unnamed,unnamed,unnamed,unnamed,unnamed,unnamed,unnamed,unnamed,unnamed,unnamed…	Nrp1	Nrp1,Pdgfrb,Setd2
GO Biological Process	GO:0010977	negative regulation of neuron projection development	180	0.0339868	1	1	4.20958	0.71266	3	6304	0.0882353	0.000475888	3	131	131	unnamed,unnamed,unnamed	unnamed,unnamed,unnamed,unnamed,unnamed,unnamed,unnamed,unnamed,unnamed,unnamed,unnamed,unnamed,unnamed,unnamed,unnamed,unnamed,unnamed,unnamed,unnamed,unnamed,unnamed,unnamed,unnamed,unnamed,unnamed,unnamed,unnamed,unnamed,unnamed,unnamed,unnamed,unnamed,unnamed,unnamed,unnamed,unnamed,unnamed,unnamed,unnamed,unnamed,unnamed,unnamed,unnamed,unnamed,unnamed,unnamed,unnamed,unnamed,unnamed,unnamed…	Nrp1,Rit2,Thy1	Aatk,Adam17,Adcy6,Apoe,Arf6,Asap1,B2m,Bag5,Bcl11a,Carm1,Cbfa2t2,Cdk5,Cdk5r1,Cdkl3,Cers2,Cib1,Cit,Crmp1,Ctsz,D130043K22Rik,Dab1,Dennd5a,Dguok,Dnm3,Dpysl3,Draxin,Efna1,Efnb2,Efnb3,Epha3,Epha4,Epha7,Ephb2,Fat3,Fkbp4,Flna,Fstl4,Gak,Gdi1,Gfap,Gfi1,Gorasp1,Gsk3a,Gsk3b,H2-D1,H2-K1,Hdac2,Id1,Ifrd1,Il15ra,Inpp5f,Inpp5j,Itm2c,Kank1,Klk8,Lgals1,Lpar1,Lrig2,Lrp4,Mag,Mdm2,Mt3,Neo1,Nfatc4,Ngef,Ngfr,Nlgn1,Nlgn3…
GO Biological Process	GO:0035023	regulation of Rho protein signal transduction	181	0.0342867	1	1	4.19494	0.715147	3	6326	0.0882353	0.000474233	3	125	125	unnamed,unnamed,unnamed	unnamed,unnamed,unnamed,unnamed,unnamed,unnamed,unnamed,unnamed,unnamed,unnamed,unnamed,unnamed,unnamed,unnamed,unnamed,unnamed,unnamed,unnamed,unnamed,unnamed,unnamed,unnamed,unnamed,unnamed,unnamed,unnamed,unnamed,unnamed,unnamed,unnamed,unnamed,unnamed,unnamed,unnamed,unnamed,unnamed,unnamed,unnamed,unnamed,unnamed,unnamed,unnamed,unnamed,unnamed,unnamed,unnamed,unnamed,unnamed,unnamed,unnamed…	Nrp1,Plekhg3,Rit2	A630033H20Rik,Abca1,Abl1,Abl2,Abr,Abra,Adgrg1,Adra1a,Adra1b,Akap13,Als2,Apoa1,Apoe,Arap3,Arhgap35,Arhgap42,Arhgdia,Arhgdib,Arhgef1,Arhgef10,Arhgef10l,Arhgef11,Arhgef12,Arhgef15,Arhgef16,Arhgef17,Arhgef18,Arhgef19,Arhgef2,Arhgef25,Arhgef26,Arhgef28,Arhgef3,Arhgef33,Arhgef37,Arhgef38,Arhgef39,Arhgef4,Arhgef40,Arhgef5,Arhgef6,Arhgef7,Arhgef9,Arrb1,Bcl6,Bcr,Cavin4,Ccdc125,Col3a1,Cul3,Dlc1,Dnmbp,Ect2,…
GO Biological Process	GO:0090596	sensory organ morphogenesis	182	0.0345528	1	1	2.72344	1.83591	5	16240	0.147059	0.000307882	6	287	287	unnamed,unnamed,unnamed,unnamed,unnamed	unnamed,unnamed,unnamed,unnamed,unnamed,unnamed,unnamed,unnamed,unnamed,unnamed,unnamed,unnamed,unnamed,unnamed,unnamed,unnamed,unnamed,unnamed,unnamed,unnamed,unnamed,unnamed,unnamed,unnamed,unnamed,unnamed,unnamed,unnamed,unnamed,unnamed,unnamed,unnamed,unnamed,unnamed,unnamed,unnamed,unnamed,unnamed,unnamed,unnamed,unnamed,unnamed,unnamed,unnamed,unnamed,unnamed,unnamed,unnamed,unnamed,unnamed…	Gas1,Myo15,Nectin1,Osr1,Sall1,Thy1	Abr,Agtpbp1,Ahi1,Aldh1a1,Aldh1a3,Alms1,Aqp1,Aqp5,Arid1a,Arl6,Atoh1,Atp2b2,Atp8a2,Axin1,Bak1,Bax,Bbs4,Bcar3,Bcr,Bhlhe22,Bhlhe23,Bloc1s5,Bmp4,Bmp7,Cabp4,Calb1,Casz1,Ccdc66,Cdh23,Cdon,Celsr1,Cep290,Chd7,Chrna10,Chrna9,Cited2,Clic5,Clrn1,Cnga3,Col11a1,Col2a1,Col5a1,Col5a2,Col8a1,Col8a2,Crb1,Cryaa,Crygb,Cthrc1,Ctnnb1,Cyp26b1,Dio3,Dll1,Dlx5,Dlx6,Dscam,Dvl1,Dvl2,Dvl3,Edn1,Efemp1,Egf,Epha2,Ephb1,Ephb2,Ey…
GO Biological Process	GO:1901679	nucleotide transmembrane transport	183	0.034676	1	1	28.3517	0.0352712	1	312	0.0294118	0.00320513	1	7	7	unnamed	unnamed,unnamed,unnamed,unnamed,unnamed,unnamed,unnamed,unnamed,unnamed,unnamed,unnamed,unnamed,unnamed,unnamed,unnamed,unnamed,unnamed,unnamed,unnamed,unnamed,unnamed,unnamed,unnamed,unnamed,unnamed,unnamed,unnamed,unnamed,unnamed,unnamed,unnamed,unnamed,unnamed,unnamed,unnamed,unnamed,unnamed,unnamed,unnamed,unnamed,unnamed,unnamed,unnamed,unnamed,unnamed,unnamed,unnamed,unnamed,unnamed,unnamed…	Slc35b3	Slc25a17,Slc25a32,Slc25a33,Slc25a36,Slc25a42,Slc35b2,Slc35b3
GO Biological Process	GO:0035108	limb morphogenesis	184	0.0347882	1	1	3.21225	1.24523	4	11015	0.117647	0.000363141	4	167	167	unnamed,unnamed,unnamed,unnamed	unnamed,unnamed,unnamed,unnamed,unnamed,unnamed,unnamed,unnamed,unnamed,unnamed,unnamed,unnamed,unnamed,unnamed,unnamed,unnamed,unnamed,unnamed,unnamed,unnamed,unnamed,unnamed,unnamed,unnamed,unnamed,unnamed,unnamed,unnamed,unnamed,unnamed,unnamed,unnamed,unnamed,unnamed,unnamed,unnamed,unnamed,unnamed,unnamed,unnamed,unnamed,unnamed,unnamed,unnamed,unnamed,unnamed,unnamed,unnamed,unnamed,unnamed…	Gas1,Osr1,Sall1,Tbx5	2410089E03Rik,Acd,Aff3,Aldh1a2,Alg3,Alx1,Alx3,Alx4,Asph,Atrx,B9d1,Bak1,Bax,Bcl2l11,Bmp4,Bmp7,Bmpr1a,Bmpr1b,C2cd3,Cacna1c,Chd7,Chst11,Col2a1,Crabp2,Ctnnb1,Cyp26b1,Dicer1,Dkk1,Dlx5,Dlx6,Dync2h1,Ece1,En1,Evx2,Fbn2,Fbxw4,Fgf10,Fgf4,Fgf8,Fgf9,Fgfr1,Fgfr2,Fmn1,Fras1,Fuz,Fzd6,Gas1,Gdf5,Gja1,Gja5,Gli2,Gli3,Gna12,Gnaq,Gnas,Gpc3,Grem1,Grhl2,Hand2,Hdac1,Hdac2,Hnf1a,Hoxa10,Hoxa11,Hoxa13,Hoxa9,Hoxc10,Hoxc11,H…
GO Biological Process	GO:2000384	negative regulation of ectoderm development	185	0.0350037	1	1	28.0817	0.0356104	1	315	0.0294118	0.0031746	1	3	3	unnamed	unnamed,unnamed,unnamed,unnamed,unnamed,unnamed,unnamed,unnamed,unnamed,unnamed,unnamed,unnamed,unnamed,unnamed,unnamed,unnamed,unnamed,unnamed,unnamed,unnamed,unnamed,unnamed,unnamed,unnamed,unnamed,unnamed,unnamed,unnamed,unnamed,unnamed,unnamed,unnamed,unnamed,unnamed,unnamed,unnamed,unnamed,unnamed,unnamed,unnamed,unnamed,unnamed,unnamed,unnamed,unnamed,unnamed,unnamed,unnamed,unnamed,unnamed…	Sall1	Fzd7,Sall1,Tpt1
GO Biological Process	GO:0001954	positive regulation of cell-matrix adhesion	186	0.0351067	1	1	6.78354	0.294831	2	2608	0.0588235	0.000766871	2	47	47	unnamed,unnamed	unnamed,unnamed,unnamed,unnamed,unnamed,unnamed,unnamed,unnamed,unnamed,unnamed,unnamed,unnamed,unnamed,unnamed,unnamed,unnamed,unnamed,unnamed,unnamed,unnamed,unnamed,unnamed,unnamed,unnamed,unnamed,unnamed,unnamed,unnamed,unnamed,unnamed,unnamed,unnamed,unnamed,unnamed,unnamed,unnamed,unnamed,unnamed,unnamed,unnamed,unnamed,unnamed,unnamed,unnamed,unnamed,unnamed,unnamed,unnamed,unnamed,unnamed…	Nrp1,Thy1	Abl1,Ccl21a,Ccl25,Ccl28,Cd36,Cdh13,Cdk6,Cib1,Col16a1,Csf1,Dag1,Disc1,Dmd,Emp2,Epb41l5,Epha1,Fermt1,Fmn1,Gsk3b,Hrg,Ilk,Iqgap1,Itgb1bp1,Itgb3,Kdr,Lims1,Myoc,Ninj1,Nrp1,Plekha2,Ppm1f,Prkcz,Ptk2b,Ptprj,Rac1,Rock1,S100a10,Sdc4,Smad3,Tdgf1,Tek,Thy1,Tsc1,Utrn,Vegfa,Vegfc,Wnt4
GO Biological Process	GO:0090288	negative regulation of cellular response to growth factor stimulus	187	0.0351254	1	1	4.15488	0.722043	3	6387	0.0882353	0.000469704	3	125	126	unnamed,unnamed,unnamed	unnamed,unnamed,unnamed,unnamed,unnamed,unnamed,unnamed,unnamed,unnamed,unnamed,unnamed,unnamed,unnamed,unnamed,unnamed,unnamed,unnamed,unnamed,unnamed,unnamed,unnamed,unnamed,unnamed,unnamed,unnamed,unnamed,unnamed,unnamed,unnamed,unnamed,unnamed,unnamed,unnamed,unnamed,unnamed,unnamed,unnamed,unnamed,unnamed,unnamed,unnamed,unnamed,unnamed,unnamed,unnamed,unnamed,unnamed,unnamed,unnamed,unnamed…	Bmper,Skor2,Sulf2	Abl1,Adam17,Adamts12,Adamtsl2,Adgra2,Agt,Agtr2,Aspn,Bambi,Bcl9l,Bmper,Cask,Cav1,Cav2,Cd109,Cd59a,Cer1,Chrd,Chrdl1,Chrdl2,Chst11,Cidea,Cnmd,Ctdspl2,Cxcl13,Dab2ip,Dand5,Dcn,Dkk1,Dlx1,Dnm2,Eid2,Fam72a,Fam89b,Fbn1,Fbn2,Fgfrl1,Fstl3,Fuz,Fzd1,Gata3,Glg1,Gpc1,Grem1,Grem2,Hfe2,Hhex,Hipk2,Hrg,Hspa5,Htra1,Htra3,Ldlrad4,Lemd2,Lemd3,Lrp2,Mmrn2,Nanog,Nbl1,Nedd4,Nepn,Ngfr,Nkx2-1,Nog,Notch1,Ofd1,Onecut1,Onecut2…
GO Biological Process	GO:0021587	cerebellum morphogenesis	188	0.0351312	1	1	6.78094	0.294944	2	2609	0.0588235	0.000766577	2	49	49	unnamed,unnamed	unnamed,unnamed,unnamed,unnamed,unnamed,unnamed,unnamed,unnamed,unnamed,unnamed,unnamed,unnamed,unnamed,unnamed,unnamed,unnamed,unnamed,unnamed,unnamed,unnamed,unnamed,unnamed,unnamed,unnamed,unnamed,unnamed,unnamed,unnamed,unnamed,unnamed,unnamed,unnamed,unnamed,unnamed,unnamed,unnamed,unnamed,unnamed,unnamed,unnamed,unnamed,unnamed,unnamed,unnamed,unnamed,unnamed,unnamed,unnamed,unnamed,unnamed…	Gas1,Skor2	Abl1,Abl2,Agtpbp1,Atp2b2,Atp7a,Atxn2,Cacna1a,Cbln1,Cbs,Cdk5,Cend1,Coq8b,Dab1,Dll1,Faim2,Gas1,Gli1,Gli2,Gnpat,Grid2,Herc1,Hspa5,Kif14,Kndc1,Ldb1,Lhx1,Lhx5,Lmx1b,Lrp6,Map2k1,Mtpn,Nfix,Pcnt,Prox1,Ptpn11,Rfx4,Rora,Serpine2,Skor2,Smo,Sptbn2,Trnp1,Ulk1,Usp9x,Whrn,Wnt1,Wnt7a,Xrcc1,Zfp365
GO Biological Process	GO:1902916	positive regulation of protein polyubiquitination	189	0.0353313	1	1	27.8168	0.0359495	1	318	0.0294118	0.00314465	1	11	11	unnamed	unnamed,unnamed,unnamed,unnamed,unnamed,unnamed,unnamed,unnamed,unnamed,unnamed,unnamed,unnamed,unnamed,unnamed,unnamed,unnamed,unnamed,unnamed,unnamed,unnamed,unnamed,unnamed,unnamed,unnamed,unnamed,unnamed,unnamed,unnamed,unnamed,unnamed,unnamed,unnamed,unnamed,unnamed,unnamed,unnamed,unnamed,unnamed,unnamed,unnamed,unnamed,unnamed,unnamed,unnamed,unnamed,unnamed,unnamed,unnamed,unnamed,unnamed…	Birc2	Birc2,Birc3,Fbxo4,Nmi,Nod2,Park2,Ptpn22,Rnf40,Skp2,Ube2d1,Xiap
GO Biological Process	GO:1901879	regulation of protein depolymerization	190	0.0355485	1	1	6.73704	0.296866	2	2626	0.0588235	0.000761615	2	73	73	unnamed,unnamed	unnamed,unnamed,unnamed,unnamed,unnamed,unnamed,unnamed,unnamed,unnamed,unnamed,unnamed,unnamed,unnamed,unnamed,unnamed,unnamed,unnamed,unnamed,unnamed,unnamed,unnamed,unnamed,unnamed,unnamed,unnamed,unnamed,unnamed,unnamed,unnamed,unnamed,unnamed,unnamed,unnamed,unnamed,unnamed,unnamed,unnamed,unnamed,unnamed,unnamed,unnamed,unnamed,unnamed,unnamed,unnamed,unnamed,unnamed,unnamed,unnamed,unnamed…	Add2,Sptb	2900011O08Rik,4933400A11Rik,Actn2,Add1,Add2,Apc,Arhgef2,Asph,Avil,Capg,Capza1,Capza2,Capza3,Capzb,Carmil1,Carmil2,Cfl1,Cfl2,Cib1,Ckap2,Clasp1,Clasp2,Dmtn,Dstn,Eml4,Eps8,Evl,F2rl1,Fgf13,Gas2l1,Gas2l2,Gsn,Hdac6,Hdgfl3,Katnb1,Lima1,Lmod1,Lmod2,Lmod3,Map6d1,Mid1,Mid1ip1,Mtpn,Nav3,Nes,Plek,Plekhh2,Rdx,Rp1,Scin,Sema5a,Sh3bp1,Shroom2,Specc1l,Spef1,Spta1,Sptan1,Sptb,Sptbn1,Sptbn2,Sptbn4,Stmn2,Swap70,Tmod…
GO Biological Process	GO:0072038	mesenchymal stem cell maintenance involved in nephron morphogenesis	191	0.0359861	1	1	27.3016	0.0366278	1	324	0.0294118	0.00308642	1	3	3	unnamed	unnamed,unnamed,unnamed,unnamed,unnamed,unnamed,unnamed,unnamed,unnamed,unnamed,unnamed,unnamed,unnamed,unnamed,unnamed,unnamed,unnamed,unnamed,unnamed,unnamed,unnamed,unnamed,unnamed,unnamed,unnamed,unnamed,unnamed,unnamed,unnamed,unnamed,unnamed,unnamed,unnamed,unnamed,unnamed,unnamed,unnamed,unnamed,unnamed,unnamed,unnamed,unnamed,unnamed,unnamed,unnamed,unnamed,unnamed,unnamed,unnamed,unnamed…	Sall1	Sall1,Six2,Wnt9b
GO Biological Process	GO:0060021	palate development	192	0.0362838	1	1	4.10158	0.731426	3	6470	0.0882353	0.000463678	3	95	95	unnamed,unnamed,unnamed	unnamed,unnamed,unnamed,unnamed,unnamed,unnamed,unnamed,unnamed,unnamed,unnamed,unnamed,unnamed,unnamed,unnamed,unnamed,unnamed,unnamed,unnamed,unnamed,unnamed,unnamed,unnamed,unnamed,unnamed,unnamed,unnamed,unnamed,unnamed,unnamed,unnamed,unnamed,unnamed,unnamed,unnamed,unnamed,unnamed,unnamed,unnamed,unnamed,unnamed,unnamed,unnamed,unnamed,unnamed,unnamed,unnamed,unnamed,unnamed,unnamed,unnamed…	Gas1,Osr1,Smad2	2410089E03Rik,Acvr2b,Alx1,Alx4,Anp32b,Arid5b,Asph,Bbs7,Bcor,Bmpr1a,Bnc2,Chd7,Col11a2,Col2a1,Csrnp1,Dhrs3,Dlg1,Dlx5,Dlx6,Ephb2,Ephb3,Foxe1,Foxf2,Fras1,Fzd1,Fzd2,Gabrb3,Gas1,Gdf11,Gli3,Gm21949,Hand2,Ift172,Ift88,Inhba,Insig1,Insig2,Jag2,Lef1,Loxl3,Lrp6,Mef2c,Men1,Meox2,Mmp25,Msc,Msx1,Neurog1,Nprl3,Osr1,Osr2,Pak1ip1,Pdgfra,Pkdcc,Plekha1,Prdm16,Prrx1,Pygo2,Satb2,Schip1,Sgpl1,Shh,Ski,Smad2,Smad4,Snai1…
GO Biological Process	GO:0072210	metanephric nephron development	193	0.0364137	1	1	6.64843	0.300823	2	2661	0.0588235	0.000751597	2	35	35	unnamed,unnamed	unnamed,unnamed,unnamed,unnamed,unnamed,unnamed,unnamed,unnamed,unnamed,unnamed,unnamed,unnamed,unnamed,unnamed,unnamed,unnamed,unnamed,unnamed,unnamed,unnamed,unnamed,unnamed,unnamed,unnamed,unnamed,unnamed,unnamed,unnamed,unnamed,unnamed,unnamed,unnamed,unnamed,unnamed,unnamed,unnamed,unnamed,unnamed,unnamed,unnamed,unnamed,unnamed,unnamed,unnamed,unnamed,unnamed,unnamed,unnamed,unnamed,unnamed…	Osr1,Sall1	Aqp1,Bmp4,Cd34,Fmn1,Foxd1,Gdnf,Grem1,Hes1,Hes5,Irx1,Irx2,Kif26b,Lamb2,Lgr4,Lhx1,Nphs2,Osr1,Pax2,Pax8,Pdgfb,Pdgfra,Pdgfrb,Pkd1,Pkd2,Sall1,Sis,Six2,Smo,Sox8,Sox9,Tcf21,Tfap2a,Tfap2b,Wnt4,Wt1
GO Biological Process	GO:0001944	vasculature development	194	0.036476	1	1	2.18614	3.202	7	28324	0.205882	0.00024714	7	530	531	unnamed,unnamed,unnamed,unnamed,unnamed,unnamed,unnamed	unnamed,unnamed,unnamed,unnamed,unnamed,unnamed,unnamed,unnamed,unnamed,unnamed,unnamed,unnamed,unnamed,unnamed,unnamed,unnamed,unnamed,unnamed,unnamed,unnamed,unnamed,unnamed,unnamed,unnamed,unnamed,unnamed,unnamed,unnamed,unnamed,unnamed,unnamed,unnamed,unnamed,unnamed,unnamed,unnamed,unnamed,unnamed,unnamed,unnamed,unnamed,unnamed,unnamed,unnamed,unnamed,unnamed,unnamed,unnamed,unnamed,unnamed…	Ahr,Bmper,Nrp1,Osr1,Tgfa,Thy1,Tmem100	2410089E03Rik,Ackr3,Acta2,Acvr1,Acvr2b,Acvrl1,Adam15,Adam8,Adamts6,Adamts9,Adgra2,Adgrg1,Adipor2,Adm,Adm2,Adra2b,Aggf1,Agt,Agtr1a,Agtr1b,Ahr,Aimp1,Akt1,Aldh1a2,Amot,Ang4,Angpt1,Angpt2,Angpt4,Angptl3,Angptl4,Angptl6,Ankrd17,Anp32b,Anpep,Antxr1,Anxa2,Ap2b1,Apob,Apoe,Apold1,Aqp1,Arhgap22,Arhgap24,Arhgef15,Arid1a,Arid2,Atp5b,Atp7a,B4galt1,B9d1,Bak1,Bax,Bcas3,Becn1,Bmp4,Bmper,Bmpr1a,Bmpr2,C1galt1,Calc…
GO Biological Process	GO:0036023	embryonic skeletal limb joint morphogenesis	195	0.0370765	1	1	26.4842	0.0377583	1	334	0.0294118	0.00299401	1	3	3	unnamed	unnamed,unnamed,unnamed,unnamed,unnamed,unnamed,unnamed,unnamed,unnamed,unnamed,unnamed,unnamed,unnamed,unnamed,unnamed,unnamed,unnamed,unnamed,unnamed,unnamed,unnamed,unnamed,unnamed,unnamed,unnamed,unnamed,unnamed,unnamed,unnamed,unnamed,unnamed,unnamed,unnamed,unnamed,unnamed,unnamed,unnamed,unnamed,unnamed,unnamed,unnamed,unnamed,unnamed,unnamed,unnamed,unnamed,unnamed,unnamed,unnamed,unnamed…	Osr1	Ctnnb1,Osr1,Osr2
GO Biological Process	GO:1903897	regulation of PERK-mediated unfolded protein response	196	0.0374034	1	1	26.2485	0.0380974	1	337	0.0294118	0.00296736	1	7	7	unnamed	unnamed,unnamed,unnamed,unnamed,unnamed,unnamed,unnamed,unnamed,unnamed,unnamed,unnamed,unnamed,unnamed,unnamed,unnamed,unnamed,unnamed,unnamed,unnamed,unnamed,unnamed,unnamed,unnamed,unnamed,unnamed,unnamed,unnamed,unnamed,unnamed,unnamed,unnamed,unnamed,unnamed,unnamed,unnamed,unnamed,unnamed,unnamed,unnamed,unnamed,unnamed,unnamed,unnamed,unnamed,unnamed,unnamed,unnamed,unnamed,unnamed,unnamed…	Nck2	Agr2,Bok,Nck1,Nck2,Ptpn1,Ptpn2,Tmem33
GO Biological Process	GO:0046085	adenosine metabolic process	197	0.0377302	1	1	26.0169	0.0384366	1	340	0.0294118	0.00294118	1	10	10	unnamed	unnamed,unnamed,unnamed,unnamed,unnamed,unnamed,unnamed,unnamed,unnamed,unnamed,unnamed,unnamed,unnamed,unnamed,unnamed,unnamed,unnamed,unnamed,unnamed,unnamed,unnamed,unnamed,unnamed,unnamed,unnamed,unnamed,unnamed,unnamed,unnamed,unnamed,unnamed,unnamed,unnamed,unnamed,unnamed,unnamed,unnamed,unnamed,unnamed,unnamed,unnamed,unnamed,unnamed,unnamed,unnamed,unnamed,unnamed,unnamed,unnamed,unnamed…	Nt5c1b	Acpp,Ada,Adal,Adk,Nt5c1a,Nt5c1b,Nt5c2,Nt5c3,Nt5e,Ptgdr
GO Biological Process	GO:0040009	regulation of growth rate	197	0.0377302	1	1	26.0169	0.0384366	1	340	0.0294118	0.00294118	1	8	8	unnamed	unnamed,unnamed,unnamed,unnamed,unnamed,unnamed,unnamed,unnamed,unnamed,unnamed,unnamed,unnamed,unnamed,unnamed,unnamed,unnamed,unnamed,unnamed,unnamed,unnamed,unnamed,unnamed,unnamed,unnamed,unnamed,unnamed,unnamed,unnamed,unnamed,unnamed,unnamed,unnamed,unnamed,unnamed,unnamed,unnamed,unnamed,unnamed,unnamed,unnamed,unnamed,unnamed,unnamed,unnamed,unnamed,unnamed,unnamed,unnamed,unnamed,unnamed…	Ahr	Ahr,Armc10,Bnipl,Ghrl,Notch1,Notch2,Parp1,Wrn
GO Biological Process	GO:0003002	regionalization	199	0.0381476	1	1	2.65112	1.88599	5	16683	0.147059	0.000299706	5	343	344	unnamed,unnamed,unnamed,unnamed,unnamed	unnamed,unnamed,unnamed,unnamed,unnamed,unnamed,unnamed,unnamed,unnamed,unnamed,unnamed,unnamed,unnamed,unnamed,unnamed,unnamed,unnamed,unnamed,unnamed,unnamed,unnamed,unnamed,unnamed,unnamed,unnamed,unnamed,unnamed,unnamed,unnamed,unnamed,unnamed,unnamed,unnamed,unnamed,unnamed,unnamed,unnamed,unnamed,unnamed,unnamed,unnamed,unnamed,unnamed,unnamed,unnamed,unnamed,unnamed,unnamed,unnamed,unnamed…	Gas1,Nrp1,Osr1,Ripply2,Smad2	Abi1,Acd,Acvr2a,Acvr2b,Adgrg1,Ahi1,Aida,Aldh1a2,Alg3,Alx1,Alx4,Apc,Arc,Arl13b,Ascl1,Atm,Atp6ap2,Aurka,Axin1,Axin2,Barx1,Bhlhe22,Bmi1,Bmp2,Bmp4,Bmpr1a,Bmpr1b,Bmpr2,Bptf,Btg2,Cdon,Cdx1,Cdx2,Cdx4,Celsr1,Celsr2,Cer1,Cfc1,Chrd,Chsy1,Cited2,Cluap1,Cobl,Crb2,Crkl,Ctnnb1,Ctnnbip1,Cyp26a1,Cyp26b1,Cyp26c1,Dbx1,Ddit3,Disp1,Dkk1,Dll1,Dll3,Dll4,Dlx1,Dlx2,Dmrt3,Dmrta2,Dnaaf1,Dusp6,Dvl2,Dync2h1,Edn1,Egf,Egr2,Em…
GO Biological Process	GO:0072141	renal interstitial fibroblast development	200	0.0381658	1	1	25.7143	0.0388888	1	344	0.0294118	0.00290698	1	2	2	unnamed	unnamed,unnamed,unnamed,unnamed,unnamed,unnamed,unnamed,unnamed,unnamed,unnamed,unnamed,unnamed,unnamed,unnamed,unnamed,unnamed,unnamed,unnamed,unnamed,unnamed,unnamed,unnamed,unnamed,unnamed,unnamed,unnamed,unnamed,unnamed,unnamed,unnamed,unnamed,unnamed,unnamed,unnamed,unnamed,unnamed,unnamed,unnamed,unnamed,unnamed,unnamed,unnamed,unnamed,unnamed,unnamed,unnamed,unnamed,unnamed,unnamed,unnamed…	Osr1	Hes1,Osr1
GO Biological Process	GO:0050771	negative regulation of axonogenesis	201	0.038295	1	1	6.46618	0.309302	2	2736	0.0588235	0.000730994	2	45	45	unnamed,unnamed	unnamed,unnamed,unnamed,unnamed,unnamed,unnamed,unnamed,unnamed,unnamed,unnamed,unnamed,unnamed,unnamed,unnamed,unnamed,unnamed,unnamed,unnamed,unnamed,unnamed,unnamed,unnamed,unnamed,unnamed,unnamed,unnamed,unnamed,unnamed,unnamed,unnamed,unnamed,unnamed,unnamed,unnamed,unnamed,unnamed,unnamed,unnamed,unnamed,unnamed,unnamed,unnamed,unnamed,unnamed,unnamed,unnamed,unnamed,unnamed,unnamed,unnamed…	Nrp1,Thy1	Aatk,Bcl11a,Cdk5,Cdk5r1,Cdkl3,Dab1,Draxin,Efnb3,Epha7,Ephb2,Fstl4,Gdi1,Ifrd1,Lrp4,Mag,Mt3,Nrp1,Ntn1,Plxna3,Psen1,Pten,Ptk2,Ptprs,Rgma,Rnf6,Rtn4,Rtn4r,Rufy3,Ryk,Sema3a,Sema3f,Sema3g,Sema4f,Sema5a,Slit2,Spg20,Syngap1,Thy1,Tnr,Trak2,Ulk1,Ulk2,Wnt3,Wnt3a,Wnt5a
GO Biological Process	GO:0014846	esophagus smooth muscle contraction	202	0.0386012	1	1	25.4188	0.039341	1	348	0.0294118	0.00287356	1	2	2	unnamed	unnamed,unnamed,unnamed,unnamed,unnamed,unnamed,unnamed,unnamed,unnamed,unnamed,unnamed,unnamed,unnamed,unnamed,unnamed,unnamed,unnamed,unnamed,unnamed,unnamed,unnamed,unnamed,unnamed,unnamed,unnamed,unnamed,unnamed,unnamed,unnamed,unnamed,unnamed,unnamed,unnamed,unnamed,unnamed,unnamed,unnamed,unnamed,unnamed,unnamed,unnamed,unnamed,unnamed,unnamed,unnamed,unnamed,unnamed,unnamed,unnamed,unnamed…	Sulf2	Sulf1,Sulf2
GO Biological Process	GO:0048562	embryonic organ morphogenesis	203	0.0386433	1	1	2.64178	1.89266	5	16742	0.147059	0.00029865	5	317	317	unnamed,unnamed,unnamed,unnamed,unnamed	unnamed,unnamed,unnamed,unnamed,unnamed,unnamed,unnamed,unnamed,unnamed,unnamed,unnamed,unnamed,unnamed,unnamed,unnamed,unnamed,unnamed,unnamed,unnamed,unnamed,unnamed,unnamed,unnamed,unnamed,unnamed,unnamed,unnamed,unnamed,unnamed,unnamed,unnamed,unnamed,unnamed,unnamed,unnamed,unnamed,unnamed,unnamed,unnamed,unnamed,unnamed,unnamed,unnamed,unnamed,unnamed,unnamed,unnamed,unnamed,unnamed,unnamed…	Gas1,Myo15,Osr1,Sall1,Smad2	Abr,Acvr1,Ahi1,Aldh1a1,Aldh1a2,Aldh1a3,Alx1,Alx3,Alx4,Arid1a,Arl13b,Asxl2,Atoh1,Atp2b2,Atp8a2,Axin1,Bcr,Bloc1s5,Bmi1,Bmp4,Bmp7,C2cd3,Ccdc103,Ccdc39,Ccdc40,Cdh23,Celsr1,Cep290,Cfc1,Chd7,Chrna10,Chrna9,Chst11,Cited2,Clic5,Clrn1,Cluap1,Col11a1,Col2a1,Crb2,Cryaa,Cthrc1,Ctnnb1,Dlg1,Dll1,Dlx2,Dlx5,Dlx6,Dnaaf1,Dscaml1,Dvl1,Dvl2,Dvl3,Edn1,Efemp1,Efna1,Eif4a3,Eng,Epha2,Ephb2,Eya1,Eya4,Fbn1,Fbn2,Fgf10,Fgf3…
GO Biological Process	GO:0032956	regulation of actin cytoskeleton organization	204	0.0387312	1	1	3.1035	1.28887	4	11401	0.117647	0.000350846	4	291	293	unnamed,unnamed,unnamed,unnamed	unnamed,unnamed,unnamed,unnamed,unnamed,unnamed,unnamed,unnamed,unnamed,unnamed,unnamed,unnamed,unnamed,unnamed,unnamed,unnamed,unnamed,unnamed,unnamed,unnamed,unnamed,unnamed,unnamed,unnamed,unnamed,unnamed,unnamed,unnamed,unnamed,unnamed,unnamed,unnamed,unnamed,unnamed,unnamed,unnamed,unnamed,unnamed,unnamed,unnamed,unnamed,unnamed,unnamed,unnamed,unnamed,unnamed,unnamed,unnamed,unnamed,unnamed…	Add2,Nck2,Nrp1,Sptb	4933400A11Rik,Abi2,Abl1,Actn2,Actr2,Actr3,Actr3b,Add1,Add2,Akap13,Alms1,Alox15,Ankrd23,Ap1ar,Apoa1,Arap1,Arf1,Arf6,Arfgef1,Arfip1,Arfip2,Arhgap18,Arhgap28,Arhgap35,Arhgap44,Arhgap6,Arhgdia,Arhgdib,Arhgef10,Arhgef10l,Arhgef15,Arhgef19,Arhgef5,Arpc1a,Arpc1b,Arpc2,Arpc3,Arpc4,Arpc5,Arpc5l,Arpin,Asap3,Avil,Bag4,Baiap2,Baiap2l1,Baiap2l2,Bbs4,Bcas3,Bmp10,Braf,Brk1,Bst1,Bst2,Capg,Capza1,Capza2,Capza3,Ca…
GO Biological Process	GO:0040007	growth	205	0.0388082	1	1	2.35301	2.54993	6	22556	0.176471	0.000266005	6	454	454	unnamed,unnamed,unnamed,unnamed,unnamed,unnamed	unnamed,unnamed,unnamed,unnamed,unnamed,unnamed,unnamed,unnamed,unnamed,unnamed,unnamed,unnamed,unnamed,unnamed,unnamed,unnamed,unnamed,unnamed,unnamed,unnamed,unnamed,unnamed,unnamed,unnamed,unnamed,unnamed,unnamed,unnamed,unnamed,unnamed,unnamed,unnamed,unnamed,unnamed,unnamed,unnamed,unnamed,unnamed,unnamed,unnamed,unnamed,unnamed,unnamed,unnamed,unnamed,unnamed,unnamed,unnamed,unnamed,unnamed…	Ahr,Gas1,Ncoa3,Nrp1,Sall1,Smad2	1190002N15Rik,3110043O21Rik,Abl1,Abl2,Acvr1c,Acvr2b,Adam15,Adarb1,Add1,Adm,Adra1a,Adra1b,Agtr2,Ahr,Akp3,Alcam,Alkbh1,Ankrd11,Anxa1,Apba1,Apba2,Apoa5,Apod,App,Ar,Areg,Arid2,Arid5b,Arih2,Aspm,Atad3a,Atf5,Atm,Atn1,Atp6v0e,Atp6v0e2,Atrx,Aurka,Auts2,Bcl2,Bcl2l1,Bcl9,Bdnf,Bin3,Bmp10,Bmp4,Bmpr1a,Bmpr1b,Bnc2,Brat1,Brca2,Brd4,Cacna1a,Cadm1,Ccl11,Ccm2,Ccm2l,Ccnb1,Ccnb2,Cdc42,Cdkl3,Cdkn1c,Cela1,Cer1,Cflar,C…
GO Biological Process	GO:0043244	regulation of protein complex disassembly	206	0.0390069	1	1	6.40068	0.312467	2	2764	0.0588235	0.000723589	2	84	84	unnamed,unnamed	unnamed,unnamed,unnamed,unnamed,unnamed,unnamed,unnamed,unnamed,unnamed,unnamed,unnamed,unnamed,unnamed,unnamed,unnamed,unnamed,unnamed,unnamed,unnamed,unnamed,unnamed,unnamed,unnamed,unnamed,unnamed,unnamed,unnamed,unnamed,unnamed,unnamed,unnamed,unnamed,unnamed,unnamed,unnamed,unnamed,unnamed,unnamed,unnamed,unnamed,unnamed,unnamed,unnamed,unnamed,unnamed,unnamed,unnamed,unnamed,unnamed,unnamed…	Add2,Sptb	2900011O08Rik,4933400A11Rik,Actn2,Add1,Add2,Apc,Arhgef2,Asph,Avil,Bnip3,Capg,Capza1,Capza2,Capza3,Capzb,Carmil1,Carmil2,Cfl1,Cfl2,Cib1,Ckap2,Clasp1,Clasp2,Dmtn,Dstn,Eif5a,Eif5a2,Eml4,Eps8,Evl,F2rl1,Fgf13,Gas2l1,Gas2l2,Gba,Gle1,Gsn,Hdac6,Hdgfl3,Irak3,Katnb1,Lima1,Lmod1,Lmod2,Lmod3,Map6d1,Mid1,Mid1ip1,Mtpn,Nav3,Nes,Ogfod1,Per2,Plek,Plekhh2,Rdx,Rp1,Scin,Sema5a,Setx,Sh3bp1,Shroom2,Specc1l,Spef1,Spta1…
GO Biological Process	GO:1900102	negative regulation of endoplasmic reticulum unfolded protein response	207	0.0391451	1	1	25.0587	0.0399062	1	353	0.0294118	0.00283286	1	8	8	unnamed	unnamed,unnamed,unnamed,unnamed,unnamed,unnamed,unnamed,unnamed,unnamed,unnamed,unnamed,unnamed,unnamed,unnamed,unnamed,unnamed,unnamed,unnamed,unnamed,unnamed,unnamed,unnamed,unnamed,unnamed,unnamed,unnamed,unnamed,unnamed,unnamed,unnamed,unnamed,unnamed,unnamed,unnamed,unnamed,unnamed,unnamed,unnamed,unnamed,unnamed,unnamed,unnamed,unnamed,unnamed,unnamed,unnamed,unnamed,unnamed,unnamed,unnamed…	Nck2	Bfar,Crebrf,Nck1,Nck2,Ptpn1,Tmbim6,Wfs1,Xbp1
GO Biological Process	GO:1900044	regulation of protein K63-linked ubiquitination	208	0.0394713	1	1	24.8476	0.0402454	1	356	0.0294118	0.00280899	1	9	9	unnamed	unnamed,unnamed,unnamed,unnamed,unnamed,unnamed,unnamed,unnamed,unnamed,unnamed,unnamed,unnamed,unnamed,unnamed,unnamed,unnamed,unnamed,unnamed,unnamed,unnamed,unnamed,unnamed,unnamed,unnamed,unnamed,unnamed,unnamed,unnamed,unnamed,unnamed,unnamed,unnamed,unnamed,unnamed,unnamed,unnamed,unnamed,unnamed,unnamed,unnamed,unnamed,unnamed,unnamed,unnamed,unnamed,unnamed,unnamed,unnamed,unnamed,unnamed…	Birc2	Birc2,Nod2,Otub1,Parp10,Plaa,Ptpn22,Sash1,Trip12,Ubr5
GO Biological Process	GO:0046368	GDP-L-fucose metabolic process	208	0.0394713	1	1	24.8476	0.0402454	1	356	0.0294118	0.00280899	1	4	4	unnamed	unnamed,unnamed,unnamed,unnamed,unnamed,unnamed,unnamed,unnamed,unnamed,unnamed,unnamed,unnamed,unnamed,unnamed,unnamed,unnamed,unnamed,unnamed,unnamed,unnamed,unnamed,unnamed,unnamed,unnamed,unnamed,unnamed,unnamed,unnamed,unnamed,unnamed,unnamed,unnamed,unnamed,unnamed,unnamed,unnamed,unnamed,unnamed,unnamed,unnamed,unnamed,unnamed,unnamed,unnamed,unnamed,unnamed,unnamed,unnamed,unnamed,unnamed…	Gmds	Fuk,Fut8,Gmds,Tsta3
GO Biological Process	GO:0060993	kidney morphogenesis	210	0.0395526	1	1	3.96255	0.757088	3	6697	0.0882353	0.000447962	3	86	87	unnamed,unnamed,unnamed	unnamed,unnamed,unnamed,unnamed,unnamed,unnamed,unnamed,unnamed,unnamed,unnamed,unnamed,unnamed,unnamed,unnamed,unnamed,unnamed,unnamed,unnamed,unnamed,unnamed,unnamed,unnamed,unnamed,unnamed,unnamed,unnamed,unnamed,unnamed,unnamed,unnamed,unnamed,unnamed,unnamed,unnamed,unnamed,unnamed,unnamed,unnamed,unnamed,unnamed,unnamed,unnamed,unnamed,unnamed,unnamed,unnamed,unnamed,unnamed,unnamed,unnamed…	Ahr,Osr1,Sall1	Adamts16,Agt,Agtr2,Ahi1,Ahr,Bcl2,Bmp2,Bmp4,Calb1,Cd44,Ctnnb1,Ctnnbip1,Dchs1,Dlg1,Eya1,Fat4,Fgf1,Fgf10,Fgf2,Fgf8,Fmn1,Foxd1,Foxj1,Fras1,Gata3,Gcnt1,Gcnt3,Gcnt4,Gdnf,Gli3,Gpc3,Grem1,Gzf1,Hes1,Hes5,Hey1,Hnf1b,Hoxa11,Hoxd11,Hs2st1,Ilk,Irx1,Irx2,Irx3,Kif26b,Klhl3,Lama5,Lgr4,Lhx1,Lrrk2,Myc,Nog,Nphp3,Npnt,Osr1,Pax2,Pax8,Pbx1,Pgf,Pkd1,Pkd2,Prkx,Ptch1,Sall1,Shh,Six1,Six2,Smad4,Smo,Sox4,Sox8,Sox9,Tacstd2,T…
GO Biological Process	GO:0021553	olfactory nerve development	211	0.0396887	1	1	24.7088	0.0404715	1	358	0.0294118	0.0027933	1	4	4	unnamed	unnamed,unnamed,unnamed,unnamed,unnamed,unnamed,unnamed,unnamed,unnamed,unnamed,unnamed,unnamed,unnamed,unnamed,unnamed,unnamed,unnamed,unnamed,unnamed,unnamed,unnamed,unnamed,unnamed,unnamed,unnamed,unnamed,unnamed,unnamed,unnamed,unnamed,unnamed,unnamed,unnamed,unnamed,unnamed,unnamed,unnamed,unnamed,unnamed,unnamed,unnamed,unnamed,unnamed,unnamed,unnamed,unnamed,unnamed,unnamed,unnamed,unnamed…	Sall1	Chd7,Dmd,Ntrk1,Sall1
GO Biological Process	GO:0007342	fusion of sperm to egg plasma membrane	211	0.0396887	1	1	24.7088	0.0404715	1	358	0.0294118	0.0027933	1	14	14	unnamed	unnamed,unnamed,unnamed,unnamed,unnamed,unnamed,unnamed,unnamed,unnamed,unnamed,unnamed,unnamed,unnamed,unnamed,unnamed,unnamed,unnamed,unnamed,unnamed,unnamed,unnamed,unnamed,unnamed,unnamed,unnamed,unnamed,unnamed,unnamed,unnamed,unnamed,unnamed,unnamed,unnamed,unnamed,unnamed,unnamed,unnamed,unnamed,unnamed,unnamed,unnamed,unnamed,unnamed,unnamed,unnamed,unnamed,unnamed,unnamed,unnamed,unnamed…	Spaca3	Adam1a,Catsper1,Cd9,Eqtn,Hyal5,Izumo1,Izumo1r,Lyzl6,Spaca3,Spaca6,Spam1,Spata46,Spesp1,Tpst2
GO Biological Process	GO:0000012	single strand break repair	213	0.0399061	1	1	24.5715	0.0406976	1	360	0.0294118	0.00277778	1	9	9	unnamed	unnamed,unnamed,unnamed,unnamed,unnamed,unnamed,unnamed,unnamed,unnamed,unnamed,unnamed,unnamed,unnamed,unnamed,unnamed,unnamed,unnamed,unnamed,unnamed,unnamed,unnamed,unnamed,unnamed,unnamed,unnamed,unnamed,unnamed,unnamed,unnamed,unnamed,unnamed,unnamed,unnamed,unnamed,unnamed,unnamed,unnamed,unnamed,unnamed,unnamed,unnamed,unnamed,unnamed,unnamed,unnamed,unnamed,unnamed,unnamed,unnamed,unnamed…	Tnp1	Aplf,Aptx,Lig4,Sirt1,Tdp1,Tnp1,Trpc2,Xntrpc,Xrcc1
GO Biological Process	GO:0034508	centromere complex assembly	214	0.0400148	1	1	24.5034	0.0408106	1	361	0.0294118	0.00277008	1	21	21	unnamed	unnamed,unnamed,unnamed,unnamed,unnamed,unnamed,unnamed,unnamed,unnamed,unnamed,unnamed,unnamed,unnamed,unnamed,unnamed,unnamed,unnamed,unnamed,unnamed,unnamed,unnamed,unnamed,unnamed,unnamed,unnamed,unnamed,unnamed,unnamed,unnamed,unnamed,unnamed,unnamed,unnamed,unnamed,unnamed,unnamed,unnamed,unnamed,unnamed,unnamed,unnamed,unnamed,unnamed,unnamed,unnamed,unnamed,unnamed,unnamed,unnamed,unnamed…	Cenpv	Apitd1,Cenpa,Cenpc1,Cenph,Cenpi,Cenpn,Cenpo,Cenpp,Cenpt,Cenpv,Cenpw,Cenpx,H3f3a,H3f3b,Hells,Hjurp,Itgb3bp,Mis12,Mis18a,Oip5,Pogz
GO Biological Process	GO:0016998	cell wall macromolecule catabolic process	214	0.0400148	1	1	24.5034	0.0408106	1	361	0.0294118	0.00277008	1	14	15	unnamed	unnamed,unnamed,unnamed,unnamed,unnamed,unnamed,unnamed,unnamed,unnamed,unnamed,unnamed,unnamed,unnamed,unnamed,unnamed,unnamed,unnamed,unnamed,unnamed,unnamed,unnamed,unnamed,unnamed,unnamed,unnamed,unnamed,unnamed,unnamed,unnamed,unnamed,unnamed,unnamed,unnamed,unnamed,unnamed,unnamed,unnamed,unnamed,unnamed,unnamed,unnamed,unnamed,unnamed,unnamed,unnamed,unnamed,unnamed,unnamed,unnamed,unnamed…	Spaca3	1700016D06Rik,9530003J23Rik,Lalba,Lyg1,Lyg2,Lyz1,Lyz2,Lyzl1,Lyzl4,Lyzl6,Spaca1,Spaca3,Spaca4,Spaca7
GO Biological Process	GO:0051893	regulation of focal adhesion assembly	216	0.0400584	1	1	6.30712	0.317102	2	2805	0.0588235	0.000713013	2	49	49	unnamed,unnamed	unnamed,unnamed,unnamed,unnamed,unnamed,unnamed,unnamed,unnamed,unnamed,unnamed,unnamed,unnamed,unnamed,unnamed,unnamed,unnamed,unnamed,unnamed,unnamed,unnamed,unnamed,unnamed,unnamed,unnamed,unnamed,unnamed,unnamed,unnamed,unnamed,unnamed,unnamed,unnamed,unnamed,unnamed,unnamed,unnamed,unnamed,unnamed,unnamed,unnamed,unnamed,unnamed,unnamed,unnamed,unnamed,unnamed,unnamed,unnamed,unnamed,unnamed…	Nrp1,Thy1	Abl1,Acvrl1,Apod,Arhgap6,Bcas3,Camsap3,Clasp1,Clasp2,Col16a1,Coro1c,Dapk3,Dlc1,Dmtn,Efna5,Epb41l5,Epha3,Fmn1,Gpm6b,Grem1,Hrg,Iqgap1,Itgb1bp1,Kdr,Ldb1,Lims1,Macf1,Mmp14,Myoc,Nrp1,Phldb2,Ppm1f,Pten,Ptk2,Ptprj,Rac1,Rcc2,Rhod,Rock1,S100a10,Sdc4,Slk,Smad3,Src,Tek,Thy1,Tsc1,Vegfa,Wdpcp,Wnt4
GO Biological Process	GO:0048514	blood vessel morphogenesis	217	0.040681	1	1	2.3265	2.57898	6	22813	0.176471	0.000263008	6	402	402	unnamed,unnamed,unnamed,unnamed,unnamed,unnamed	unnamed,unnamed,unnamed,unnamed,unnamed,unnamed,unnamed,unnamed,unnamed,unnamed,unnamed,unnamed,unnamed,unnamed,unnamed,unnamed,unnamed,unnamed,unnamed,unnamed,unnamed,unnamed,unnamed,unnamed,unnamed,unnamed,unnamed,unnamed,unnamed,unnamed,unnamed,unnamed,unnamed,unnamed,unnamed,unnamed,unnamed,unnamed,unnamed,unnamed,unnamed,unnamed,unnamed,unnamed,unnamed,unnamed,unnamed,unnamed,unnamed,unnamed…	Ahr,Bmper,Nrp1,Tgfa,Thy1,Tmem100	Ackr3,Acvr1,Acvrl1,Adam15,Adam8,Adamts9,Adgra2,Adgrg1,Adipor2,Adm,Adm2,Adra2b,Aggf1,Ahr,Aimp1,Amot,Ang4,Angpt1,Angpt2,Angpt4,Angptl3,Angptl4,Angptl6,Anpep,Anxa2,Apob,Apoe,Apold1,Arhgap22,Arhgap24,Arid2,Atp5b,B4galt1,Bak1,Bax,Bcas3,Becn1,Bmp4,Bmper,Bmpr1a,Bmpr2,C1galt1,Calcrl,Casp8,Cav1,Ccbe1,Ccl12,Ccl2,Ccm2,Ccr2,Cd34,Cdc42,Cdh13,Cdh2,Chd7,Cib1,Cited1,Cited2,Clic4,Col18a1,Col3a1,Col4a1,Col4a2,Col8…
GO Biological Process	GO:0044036	cell wall macromolecule metabolic process	218	0.0407751	1	1	24.0373	0.041602	1	368	0.0294118	0.00271739	1	15	16	unnamed	unnamed,unnamed,unnamed,unnamed,unnamed,unnamed,unnamed,unnamed,unnamed,unnamed,unnamed,unnamed,unnamed,unnamed,unnamed,unnamed,unnamed,unnamed,unnamed,unnamed,unnamed,unnamed,unnamed,unnamed,unnamed,unnamed,unnamed,unnamed,unnamed,unnamed,unnamed,unnamed,unnamed,unnamed,unnamed,unnamed,unnamed,unnamed,unnamed,unnamed,unnamed,unnamed,unnamed,unnamed,unnamed,unnamed,unnamed,unnamed,unnamed,unnamed…	Spaca3	1700016D06Rik,9530003J23Rik,Lalba,Lyg1,Lyg2,Lyz1,Lyz2,Lyzl1,Lyzl4,Lyzl6,Mpi,Spaca1,Spaca3,Spaca4,Spaca7
GO Biological Process	GO:0072268	pattern specification involved in metanephros development	219	0.0409922	1	1	23.9074	0.0418281	1	370	0.0294118	0.0027027	1	4	4	unnamed	unnamed,unnamed,unnamed,unnamed,unnamed,unnamed,unnamed,unnamed,unnamed,unnamed,unnamed,unnamed,unnamed,unnamed,unnamed,unnamed,unnamed,unnamed,unnamed,unnamed,unnamed,unnamed,unnamed,unnamed,unnamed,unnamed,unnamed,unnamed,unnamed,unnamed,unnamed,unnamed,unnamed,unnamed,unnamed,unnamed,unnamed,unnamed,unnamed,unnamed,unnamed,unnamed,unnamed,unnamed,unnamed,unnamed,unnamed,unnamed,unnamed,unnamed…	Osr1	Foxd1,Irx1,Irx2,Osr1
GO Biological Process	GO:0001889	liver development	220	0.0410393	1	1	3.90425	0.768393	3	6797	0.0882353	0.000441371	3	142	142	unnamed,unnamed,unnamed	unnamed,unnamed,unnamed,unnamed,unnamed,unnamed,unnamed,unnamed,unnamed,unnamed,unnamed,unnamed,unnamed,unnamed,unnamed,unnamed,unnamed,unnamed,unnamed,unnamed,unnamed,unnamed,unnamed,unnamed,unnamed,unnamed,unnamed,unnamed,unnamed,unnamed,unnamed,unnamed,unnamed,unnamed,unnamed,unnamed,unnamed,unnamed,unnamed,unnamed,unnamed,unnamed,unnamed,unnamed,unnamed,unnamed,unnamed,unnamed,unnamed,unnamed…	Ahr,Sulf2,Tgfa	Aacs,Acadm,Acat1,Aco2,Ada,Ahr,Ak4,Aldh1a2,Anxa1,Arf6,Arg1,Asns,Atg7,Aurka,Baat,Cad,Ccdc39,Ccdc40,Ccnd1,Cebpa,Cebpb,Cebpg,Cfc1,Cited2,Cldn1,Cobl,Cpb2,Cps1,Csnk2a1,Csnk2a2,Cul3,Cyp1a1,Dbp,Ddx39b,Dnaaf1,Dut,E2f7,E2f8,Egfr,Ephx1,Ezh1,Ezh2,Foxm1,Fpgs,Gak,Gata6,Gfer,Gli1,Gli3,Gm10031,Gm4775,Gnpnat1,Hes1,Hfe,Hgf,Hhex,Hlx,Hmgcl,Hmox1,Hnf1a,Hnf1b,Hnrnpd,Icmt,Ift88,Igf2r,Ihh,Il10,Itga2,Jarid2,Jun,Klf1,Kras…
GO Biological Process	GO:1900107	regulation of nodal signaling pathway	221	0.0413179	1	1	23.7151	0.0421672	1	373	0.0294118	0.00268096	1	7	7	unnamed	unnamed,unnamed,unnamed,unnamed,unnamed,unnamed,unnamed,unnamed,unnamed,unnamed,unnamed,unnamed,unnamed,unnamed,unnamed,unnamed,unnamed,unnamed,unnamed,unnamed,unnamed,unnamed,unnamed,unnamed,unnamed,unnamed,unnamed,unnamed,unnamed,unnamed,unnamed,unnamed,unnamed,unnamed,unnamed,unnamed,unnamed,unnamed,unnamed,unnamed,unnamed,unnamed,unnamed,unnamed,unnamed,unnamed,unnamed,unnamed,unnamed,unnamed…	Smad2	Cer1,Dact2,Dand5,Dmrt1,Lefty1,Smad2,Zic2
GO Biological Process	GO:0034116	positive regulation of heterotypic cell-cell adhesion	222	0.0414264	1	1	23.6517	0.0422803	1	374	0.0294118	0.0026738	1	11	11	unnamed	unnamed,unnamed,unnamed,unnamed,unnamed,unnamed,unnamed,unnamed,unnamed,unnamed,unnamed,unnamed,unnamed,unnamed,unnamed,unnamed,unnamed,unnamed,unnamed,unnamed,unnamed,unnamed,unnamed,unnamed,unnamed,unnamed,unnamed,unnamed,unnamed,unnamed,unnamed,unnamed,unnamed,unnamed,unnamed,unnamed,unnamed,unnamed,unnamed,unnamed,unnamed,unnamed,unnamed,unnamed,unnamed,unnamed,unnamed,unnamed,unnamed,unnamed…	Thy1	Alox15,Bmp7,Cd44,Fga,Fgb,Fgg,Flot1,Gcnt2,Il1b,Thy1,Tnf
GO Biological Process	GO:0072358	cardiovascular system development	223	0.0416319	1	1	2.12499	3.29413	7	29139	0.205882	0.000240228	7	545	546	unnamed,unnamed,unnamed,unnamed,unnamed,unnamed,unnamed	unnamed,unnamed,unnamed,unnamed,unnamed,unnamed,unnamed,unnamed,unnamed,unnamed,unnamed,unnamed,unnamed,unnamed,unnamed,unnamed,unnamed,unnamed,unnamed,unnamed,unnamed,unnamed,unnamed,unnamed,unnamed,unnamed,unnamed,unnamed,unnamed,unnamed,unnamed,unnamed,unnamed,unnamed,unnamed,unnamed,unnamed,unnamed,unnamed,unnamed,unnamed,unnamed,unnamed,unnamed,unnamed,unnamed,unnamed,unnamed,unnamed,unnamed…	Ahr,Bmper,Nrp1,Osr1,Tgfa,Thy1,Tmem100	2410089E03Rik,Abl1,Abl2,Ackr3,Acta2,Acvr1,Acvr2b,Acvrl1,Adam15,Adam8,Adamts6,Adamts9,Adgra2,Adgrg1,Adipor2,Adm,Adm2,Adra2b,Aggf1,Agt,Agtr1a,Agtr1b,Ahr,Aimp1,Akt1,Aldh1a2,Amot,Ang4,Angpt1,Angpt2,Angpt4,Angptl3,Angptl4,Angptl6,Ankrd17,Anp32b,Anpep,Antxr1,Anxa2,Ap2b1,Apob,Apoe,Apold1,Aqp1,Arhgap22,Arhgap24,Arhgef15,Arid1a,Arid2,Atp5b,Atp7a,B4galt1,B9d1,Bak1,Bax,Bcas3,Becn1,Bmp4,Bmper,Bmpr1a,Bmpr2,C1…
GO Biological Process	GO:0035166	post-embryonic hemopoiesis	224	0.0416434	1	1	23.5259	0.0425064	1	376	0.0294118	0.00265957	1	6	6	unnamed	unnamed,unnamed,unnamed,unnamed,unnamed,unnamed,unnamed,unnamed,unnamed,unnamed,unnamed,unnamed,unnamed,unnamed,unnamed,unnamed,unnamed,unnamed,unnamed,unnamed,unnamed,unnamed,unnamed,unnamed,unnamed,unnamed,unnamed,unnamed,unnamed,unnamed,unnamed,unnamed,unnamed,unnamed,unnamed,unnamed,unnamed,unnamed,unnamed,unnamed,unnamed,unnamed,unnamed,unnamed,unnamed,unnamed,unnamed,unnamed,unnamed,unnamed…	Ahr	Ahr,Ercc1,Jak2,Klf4,Myo1e,Slc37a4
GO Biological Process	GO:0072007	mesangial cell differentiation	225	0.0417518	1	1	23.4635	0.0426194	1	377	0.0294118	0.00265252	1	8	8	unnamed	unnamed,unnamed,unnamed,unnamed,unnamed,unnamed,unnamed,unnamed,unnamed,unnamed,unnamed,unnamed,unnamed,unnamed,unnamed,unnamed,unnamed,unnamed,unnamed,unnamed,unnamed,unnamed,unnamed,unnamed,unnamed,unnamed,unnamed,unnamed,unnamed,unnamed,unnamed,unnamed,unnamed,unnamed,unnamed,unnamed,unnamed,unnamed,unnamed,unnamed,unnamed,unnamed,unnamed,unnamed,unnamed,unnamed,unnamed,unnamed,unnamed,unnamed…	Osr1	Acta2,Cd34,Foxc2,Gpr4,Notch1,Osr1,Pdgfb,Sis
GO Biological Process	GO:0051891	positive regulation of cardioblast differentiation	226	0.0419687	1	1	23.3397	0.0428455	1	379	0.0294118	0.00263852	1	5	5	unnamed	unnamed,unnamed,unnamed,unnamed,unnamed,unnamed,unnamed,unnamed,unnamed,unnamed,unnamed,unnamed,unnamed,unnamed,unnamed,unnamed,unnamed,unnamed,unnamed,unnamed,unnamed,unnamed,unnamed,unnamed,unnamed,unnamed,unnamed,unnamed,unnamed,unnamed,unnamed,unnamed,unnamed,unnamed,unnamed,unnamed,unnamed,unnamed,unnamed,unnamed,unnamed,unnamed,unnamed,unnamed,unnamed,unnamed,unnamed,unnamed,unnamed,unnamed…	Tbx5	Gata4,Gata6,Nkx2-5,Tbx5,Tgfb2
GO Biological Process	GO:1903391	regulation of adherens junction organization	227	0.0420623	1	1	6.13861	0.325807	2	2882	0.0588235	0.000693962	2	52	52	unnamed,unnamed	unnamed,unnamed,unnamed,unnamed,unnamed,unnamed,unnamed,unnamed,unnamed,unnamed,unnamed,unnamed,unnamed,unnamed,unnamed,unnamed,unnamed,unnamed,unnamed,unnamed,unnamed,unnamed,unnamed,unnamed,unnamed,unnamed,unnamed,unnamed,unnamed,unnamed,unnamed,unnamed,unnamed,unnamed,unnamed,unnamed,unnamed,unnamed,unnamed,unnamed,unnamed,unnamed,unnamed,unnamed,unnamed,unnamed,unnamed,unnamed,unnamed,unnamed…	Nrp1,Thy1	Abl1,Acvrl1,Add1,Apod,Arhgap6,Bcas3,Camsap3,Clasp1,Clasp2,Col16a1,Coro1c,Dapk3,Dlc1,Dmtn,Efna5,Epb41l5,Epha3,Fmn1,Gpm6b,Grem1,Hrg,Iqgap1,Itgb1bp1,Kdr,Ldb1,Lims1,Macf1,Mmp14,Myoc,Nrp1,Phldb2,Ppm1f,Pten,Ptk2,Ptpn23,Ptprj,Rac1,Rcc2,Rdx,Rhod,Rock1,S100a10,Sdc4,Slk,Smad3,Src,Tek,Thy1,Tsc1,Vegfa,Wdpcp,Wnt4
GO Biological Process	GO:0060842	arterial endothelial cell differentiation	228	0.0420772	1	1	23.2782	0.0429585	1	380	0.0294118	0.00263158	1	6	6	unnamed	unnamed,unnamed,unnamed,unnamed,unnamed,unnamed,unnamed,unnamed,unnamed,unnamed,unnamed,unnamed,unnamed,unnamed,unnamed,unnamed,unnamed,unnamed,unnamed,unnamed,unnamed,unnamed,unnamed,unnamed,unnamed,unnamed,unnamed,unnamed,unnamed,unnamed,unnamed,unnamed,unnamed,unnamed,unnamed,unnamed,unnamed,unnamed,unnamed,unnamed,unnamed,unnamed,unnamed,unnamed,unnamed,unnamed,unnamed,unnamed,unnamed,unnamed…	Tmem100	Dll1,Hey1,Hey2,Notch1,Rbpj,Tmem100
GO Biological Process	GO:0072194	kidney smooth muscle tissue development	229	0.0421856	1	1	23.2172	0.0430716	1	381	0.0294118	0.00262467	1	3	3	unnamed	unnamed,unnamed,unnamed,unnamed,unnamed,unnamed,unnamed,unnamed,unnamed,unnamed,unnamed,unnamed,unnamed,unnamed,unnamed,unnamed,unnamed,unnamed,unnamed,unnamed,unnamed,unnamed,unnamed,unnamed,unnamed,unnamed,unnamed,unnamed,unnamed,unnamed,unnamed,unnamed,unnamed,unnamed,unnamed,unnamed,unnamed,unnamed,unnamed,unnamed,unnamed,unnamed,unnamed,unnamed,unnamed,unnamed,unnamed,unnamed,unnamed,unnamed…	Osr1	Osr1,Pkd2,Tshz3
GO Biological Process	GO:0050848	regulation of calcium-mediated signaling	230	0.0425361	1	1	6.10051	0.327842	2	2900	0.0588235	0.000689655	2	73	74	unnamed,unnamed	unnamed,unnamed,unnamed,unnamed,unnamed,unnamed,unnamed,unnamed,unnamed,unnamed,unnamed,unnamed,unnamed,unnamed,unnamed,unnamed,unnamed,unnamed,unnamed,unnamed,unnamed,unnamed,unnamed,unnamed,unnamed,unnamed,unnamed,unnamed,unnamed,unnamed,unnamed,unnamed,unnamed,unnamed,unnamed,unnamed,unnamed,unnamed,unnamed,unnamed,unnamed,unnamed,unnamed,unnamed,unnamed,unnamed,unnamed,unnamed,unnamed,unnamed…	Rit2,Tmem100	Actn3,Ada,Adora3,Asph,Atp2b4,Bst1,Calm1,Calm2,Calm3,Casq2,Ccl3,Ccl4,Cd24a,Cd3e,Cd4,Cd8a,Cdh13,Chp1,Chp2,Cib1,Cmklr1,Cmya5,Dmd,Erbb3,Fkbp1a,Fkbp1b,Gpr143,Gstm7,Gsto1,Hap1,Hint1,Hrc,Htt,Igf1,Itgal,Itpr1,Jph2,Jph3,Jsrp1,L1cam,Lmcd1,Lrrk2,Myo5a,Ncam1,Neurod2,Nfat5,Nrg1,P2rx4,Pde4d,Pkd2,Pln,Prnp,Ptk2b,Rcan1,Rcan2,Rcan3,Rgn,Rit2,Selenok,Selenon,Sla2,Slc12a1,Slc9a1,Sppl3,Sri,Syk,Tmbim1,Tmbim4,Tmem100,Tr…
GO Biological Process	GO:0061008	hepaticobiliary system development	231	0.0426613	1	1	3.84374	0.780489	3	6904	0.0882353	0.000434531	3	145	145	unnamed,unnamed,unnamed	unnamed,unnamed,unnamed,unnamed,unnamed,unnamed,unnamed,unnamed,unnamed,unnamed,unnamed,unnamed,unnamed,unnamed,unnamed,unnamed,unnamed,unnamed,unnamed,unnamed,unnamed,unnamed,unnamed,unnamed,unnamed,unnamed,unnamed,unnamed,unnamed,unnamed,unnamed,unnamed,unnamed,unnamed,unnamed,unnamed,unnamed,unnamed,unnamed,unnamed,unnamed,unnamed,unnamed,unnamed,unnamed,unnamed,unnamed,unnamed,unnamed,unnamed…	Ahr,Sulf2,Tgfa	Aacs,Acadm,Acat1,Aco2,Ada,Ahr,Ak4,Aldh1a2,Anxa1,Arf6,Arg1,Asns,Atg7,Aurka,Baat,Cad,Ccdc39,Ccdc40,Ccnd1,Cebpa,Cebpb,Cebpg,Cfc1,Cited2,Cldn1,Cobl,Cpb2,Cps1,Csnk2a1,Csnk2a2,Cul3,Cyp1a1,Dbp,Ddx39b,Dnaaf1,Dut,E2f7,E2f8,Egfr,Ephx1,Ezh1,Ezh2,Foxm1,Fpgs,Gak,Gata6,Gfer,Gli1,Gli3,Gm10031,Gm4775,Gnpnat1,Hes1,Hfe,Hgf,Hhex,Hlx,Hmgcl,Hmox1,Hnf1a,Hnf1b,Hnrnpd,Icmt,Ift88,Igf2r,Ihh,Il10,Itga2,Jarid2,Jun,Klf1,Kras…
GO Biological Process	GO:0001569	branching involved in blood vessel morphogenesis	232	0.0430385	1	1	6.0608	0.329989	2	2919	0.0588235	0.000685166	2	40	40	unnamed,unnamed	unnamed,unnamed,unnamed,unnamed,unnamed,unnamed,unnamed,unnamed,unnamed,unnamed,unnamed,unnamed,unnamed,unnamed,unnamed,unnamed,unnamed,unnamed,unnamed,unnamed,unnamed,unnamed,unnamed,unnamed,unnamed,unnamed,unnamed,unnamed,unnamed,unnamed,unnamed,unnamed,unnamed,unnamed,unnamed,unnamed,unnamed,unnamed,unnamed,unnamed,unnamed,unnamed,unnamed,unnamed,unnamed,unnamed,unnamed,unnamed,unnamed,unnamed…	Ahr,Nrp1	Acvr1,Ahr,Angpt1,Col4a1,Ctnnb1,Cxcl12,Cxcr4,Dll4,Edn1,Ednra,Eng,Fgf8,Flt1,Foxc2,Gbx2,Gdf2,Gna13,Ihh,Lef1,Nfatc3,Nfatc4,Notch4,Nrarp,Nrp1,Pitx2,Plxnd1,Ppp3r1,Rbm15,Sema3e,Sema5a,Sfrp2,Shh,Srf,Stk4,Tbx1,Tbx20,Tek,Tgfbr2,Vangl2,Vegfa
GO Biological Process	GO:0051129	negative regulation of cellular component organization	233	0.0430631	1	1	2.29471	2.61471	6	23129	0.176471	0.000259415	6	639	639	unnamed,unnamed,unnamed,unnamed,unnamed,unnamed	unnamed,unnamed,unnamed,unnamed,unnamed,unnamed,unnamed,unnamed,unnamed,unnamed,unnamed,unnamed,unnamed,unnamed,unnamed,unnamed,unnamed,unnamed,unnamed,unnamed,unnamed,unnamed,unnamed,unnamed,unnamed,unnamed,unnamed,unnamed,unnamed,unnamed,unnamed,unnamed,unnamed,unnamed,unnamed,unnamed,unnamed,unnamed,unnamed,unnamed,unnamed,unnamed,unnamed,unnamed,unnamed,unnamed,unnamed,unnamed,unnamed,unnamed…	Add2,Birc2,Nrp1,Rit2,Sptb,Thy1	2210013O21Rik,2900011O08Rik,4933400A11Rik,Aatk,Acaa2,Acd,Ace,Actn4,Acvrl1,Adam17,Adcy6,Add1,Add2,Adipoq,Aicda,Akain1,Akt1,Alg3,Ankrd27,Antxr1,Ap1ar,Ap2m1,Apc,Apoa1,Apoa2,Apobec1,Apoc1,Apoc2,Apod,Apoe,Ar,Arap1,Arf6,Arfgef1,Arhgap24,Arhgap28,Arhgap6,Arhgef15,Arhgef2,Arpin,Arrb2,Asap1,Atad2,Atad2b,Atg3,Atg5,Atg7,Atm,Atrx,Atxn2,Avil,Avp,B2m,Bag4,Bag5,Bbs4,Bcas3,Bcl11a,Bcl2l1,Bcor,Becn1,Birc2,Bmp4,Bmp…
GO Biological Process	GO:0038190	VEGF-activated neuropilin signaling pathway	234	0.0437024	1	1	22.3943	0.0446543	1	395	0.0294118	0.00253165	1	2	2	unnamed	unnamed,unnamed,unnamed,unnamed,unnamed,unnamed,unnamed,unnamed,unnamed,unnamed,unnamed,unnamed,unnamed,unnamed,unnamed,unnamed,unnamed,unnamed,unnamed,unnamed,unnamed,unnamed,unnamed,unnamed,unnamed,unnamed,unnamed,unnamed,unnamed,unnamed,unnamed,unnamed,unnamed,unnamed,unnamed,unnamed,unnamed,unnamed,unnamed,unnamed,unnamed,unnamed,unnamed,unnamed,unnamed,unnamed,unnamed,unnamed,unnamed,unnamed…	Nrp1	Nrp1,Vegfa
GO Biological Process	GO:0003205	cardiac chamber development	235	0.0437685	1	1	2.98288	1.34099	4	11862	0.117647	0.000337211	4	180	180	unnamed,unnamed,unnamed,unnamed	unnamed,unnamed,unnamed,unnamed,unnamed,unnamed,unnamed,unnamed,unnamed,unnamed,unnamed,unnamed,unnamed,unnamed,unnamed,unnamed,unnamed,unnamed,unnamed,unnamed,unnamed,unnamed,unnamed,unnamed,unnamed,unnamed,unnamed,unnamed,unnamed,unnamed,unnamed,unnamed,unnamed,unnamed,unnamed,unnamed,unnamed,unnamed,unnamed,unnamed,unnamed,unnamed,unnamed,unnamed,unnamed,unnamed,unnamed,unnamed,unnamed,unnamed…	Ahr,Nrp1,Sall1,Tbx5	2410089E03Rik,Acvr1,Adamts1,Adamts6,Adgrg6,Ahr,Ap2b1,Arid1a,Bmp10,Bmp4,Bmp5,Bmp7,Bmpr1a,Bmpr2,Cav3,Ccm2l,Cfc1,Chd7,Cited2,Cntrl,Col11a1,Cpe,Ctnnb1,Cxcr4,Cyr61,Dand5,Dctn5,Dhrs3,Dll4,Dnm2,Dsp,Dvl3,Egln1,Eng,Epo,Epor,Fgf8,Fgf9,Fgfr2,Fgfrl1,Fhl2,Fkbp1a,Foxc1,Foxc2,Foxf1,Foxh1,Frs2,Fuz,Fzd1,Fzd2,Gata3,Gata4,Gata6,Gja5,Grhl2,Gsk3a,Hand1,Hand2,Hectd1,Heg1,Hes1,Hey1,Hey2,Heyl,Hif1a,Hoxa13,Id2,Ift88,Isl1…
GO Biological Process	GO:0060173	limb development	236	0.0438931	1	1	2.98012	1.34223	4	11873	0.117647	0.000336899	4	190	190	unnamed,unnamed,unnamed,unnamed	unnamed,unnamed,unnamed,unnamed,unnamed,unnamed,unnamed,unnamed,unnamed,unnamed,unnamed,unnamed,unnamed,unnamed,unnamed,unnamed,unnamed,unnamed,unnamed,unnamed,unnamed,unnamed,unnamed,unnamed,unnamed,unnamed,unnamed,unnamed,unnamed,unnamed,unnamed,unnamed,unnamed,unnamed,unnamed,unnamed,unnamed,unnamed,unnamed,unnamed,unnamed,unnamed,unnamed,unnamed,unnamed,unnamed,unnamed,unnamed,unnamed,unnamed…	Gas1,Osr1,Sall1,Tbx5	2410089E03Rik,Acd,Aff3,Aldh1a2,Alg3,Alx1,Alx3,Alx4,Asph,Atrx,B9d1,Bak1,Bax,Bbs7,Bcl2l11,Bmp4,Bmp7,Bmpr1a,Bmpr1b,Bmpr2,C2cd3,Cacna1c,Chd7,Chst11,Col2a1,Comp,Crabp2,Ctnnb1,Cyp26b1,Dicer1,Dkk1,Dlx5,Dlx6,Dync2h1,Ece1,En1,Evx2,Fbn2,Fbxw4,Fgf10,Fgf4,Fgf8,Fgf9,Fgfr1,Fgfr2,Fmn1,Foxn1,Fras1,Fuz,Fzd6,Gas1,Gdf5,Gja1,Gja5,Gli2,Gli3,Gna12,Gnaq,Gnas,Gpc3,Grem1,Grhl2,Hand2,Hdac1,Hdac2,Hnf1a,Hoxa10,Hoxa11,Hoxa13…
GO Biological Process	GO:0051503	adenine nucleotide transport	237	0.0439189	1	1	22.2814	0.0448804	1	397	0.0294118	0.00251889	1	13	13	unnamed	unnamed,unnamed,unnamed,unnamed,unnamed,unnamed,unnamed,unnamed,unnamed,unnamed,unnamed,unnamed,unnamed,unnamed,unnamed,unnamed,unnamed,unnamed,unnamed,unnamed,unnamed,unnamed,unnamed,unnamed,unnamed,unnamed,unnamed,unnamed,unnamed,unnamed,unnamed,unnamed,unnamed,unnamed,unnamed,unnamed,unnamed,unnamed,unnamed,unnamed,unnamed,unnamed,unnamed,unnamed,unnamed,unnamed,unnamed,unnamed,unnamed,unnamed…	Slc35b3	Calhm1,Gja1,Slc25a17,Slc25a23,Slc25a24,Slc25a25,Slc25a4,Slc25a41,Slc25a42,Slc25a5,Slc25a54,Slc35b2,Slc35b3
GO Biological Process	GO:0018216	peptidyl-arginine methylation	237	0.0439189	1	1	22.2814	0.0448804	1	397	0.0294118	0.00251889	1	14	14	unnamed	unnamed,unnamed,unnamed,unnamed,unnamed,unnamed,unnamed,unnamed,unnamed,unnamed,unnamed,unnamed,unnamed,unnamed,unnamed,unnamed,unnamed,unnamed,unnamed,unnamed,unnamed,unnamed,unnamed,unnamed,unnamed,unnamed,unnamed,unnamed,unnamed,unnamed,unnamed,unnamed,unnamed,unnamed,unnamed,unnamed,unnamed,unnamed,unnamed,unnamed,unnamed,unnamed,unnamed,unnamed,unnamed,unnamed,unnamed,unnamed,unnamed,unnamed…	Prmt8	Carm1,Coprs,Fbxo11,Ndufaf7,Nr1h4,Prdm14,Prmt1,Prmt2,Prmt3,Prmt5,Prmt6,Prmt7,Prmt8,Prmt9
GO Biological Process	GO:0021575	hindbrain morphogenesis	239	0.04405	1	1	5.98291	0.334285	2	2957	0.0588235	0.000676361	2	53	53	unnamed,unnamed	unnamed,unnamed,unnamed,unnamed,unnamed,unnamed,unnamed,unnamed,unnamed,unnamed,unnamed,unnamed,unnamed,unnamed,unnamed,unnamed,unnamed,unnamed,unnamed,unnamed,unnamed,unnamed,unnamed,unnamed,unnamed,unnamed,unnamed,unnamed,unnamed,unnamed,unnamed,unnamed,unnamed,unnamed,unnamed,unnamed,unnamed,unnamed,unnamed,unnamed,unnamed,unnamed,unnamed,unnamed,unnamed,unnamed,unnamed,unnamed,unnamed,unnamed…	Gas1,Skor2	Abl1,Abl2,Agtpbp1,Atp2b2,Atp7a,Atxn2,Cacna1a,Cbln1,Cbs,Cdk5,Cend1,Coq8b,Dab1,Dlc1,Dll1,Faim2,Gas1,Gli1,Gli2,Gnpat,Grid2,Gsx2,Herc1,Hes1,Hes3,Hspa5,Kif14,Kndc1,Ldb1,Lhx1,Lhx5,Lmx1b,Lrp6,Map2k1,Mtpn,Nfix,Pcnt,Prox1,Ptpn11,Rfx4,Rora,Serpine2,Skor2,Smo,Sptbn2,Trnp1,Ulk1,Usp9x,Whrn,Wnt1,Wnt7a,Xrcc1,Zfp365
GO Biological Process	GO:0031507	heterochromatin assembly	240	0.0441353	1	1	22.1698	0.0451065	1	399	0.0294118	0.00250627	1	12	12	unnamed	unnamed,unnamed,unnamed,unnamed,unnamed,unnamed,unnamed,unnamed,unnamed,unnamed,unnamed,unnamed,unnamed,unnamed,unnamed,unnamed,unnamed,unnamed,unnamed,unnamed,unnamed,unnamed,unnamed,unnamed,unnamed,unnamed,unnamed,unnamed,unnamed,unnamed,unnamed,unnamed,unnamed,unnamed,unnamed,unnamed,unnamed,unnamed,unnamed,unnamed,unnamed,unnamed,unnamed,unnamed,unnamed,unnamed,unnamed,unnamed,unnamed,unnamed…	Cenpv	Bahcc1,Bahd1,Baz2a,Cdkn2a,Cenpv,H3f3a,H3f3b,Hells,Hmga1,Hmga1-rs1,Hmga2,Tnrc18
GO Biological Process	GO:0034330	cell junction organization	241	0.0444407	1	1	3.78077	0.79349	3	7019	0.0882353	0.000427411	4	147	147	unnamed,unnamed,unnamed	unnamed,unnamed,unnamed,unnamed,unnamed,unnamed,unnamed,unnamed,unnamed,unnamed,unnamed,unnamed,unnamed,unnamed,unnamed,unnamed,unnamed,unnamed,unnamed,unnamed,unnamed,unnamed,unnamed,unnamed,unnamed,unnamed,unnamed,unnamed,unnamed,unnamed,unnamed,unnamed,unnamed,unnamed,unnamed,unnamed,unnamed,unnamed,unnamed,unnamed,unnamed,unnamed,unnamed,unnamed,unnamed,unnamed,unnamed,unnamed,unnamed,unnamed…	Nectin1,Pard3,Thy1,Tns1	4933400A11Rik,Actn1,Actn2,Actn4,Afdn,Ajuba,Arhgap6,Arhgef7,Arl2,Bcl2,Camsap3,Capza1,Ccm2,Cd177,Cd9,Cdc42,Cdh1,Cdh5,Ceacam1,Cgn,Cldn1,Cldn19,Cldn3,Cldn5,Cldn6,Cldn9,Cntnap1,Col17a1,Crb3,Csf1r,Csk,Ctnna1,Ctnnb1,Cttn,Cxadr,Dlc1,Dlg1,Dlg5,Dsg2,Dsp,Ect2,Epb41l3,F2r,F2rl1,Fbf1,Fermt2,Flcn,Flna,Fn1,Frmpd2,Fscn1,Gja1,Gja5,Gjb2,Gjc1,Gjd3,Gnpat,Grhl1,Grhl2,Hdac7,Heg1,Hipk1,Itga2,Itga5,Itgav,Itgb3,Itgb4,Jup…
GO Biological Process	GO:0043697	cell dedifferentiation	242	0.0444599	1	1	22.0043	0.0454456	1	402	0.0294118	0.00248756	1	9	9	unnamed	unnamed,unnamed,unnamed,unnamed,unnamed,unnamed,unnamed,unnamed,unnamed,unnamed,unnamed,unnamed,unnamed,unnamed,unnamed,unnamed,unnamed,unnamed,unnamed,unnamed,unnamed,unnamed,unnamed,unnamed,unnamed,unnamed,unnamed,unnamed,unnamed,unnamed,unnamed,unnamed,unnamed,unnamed,unnamed,unnamed,unnamed,unnamed,unnamed,unnamed,unnamed,unnamed,unnamed,unnamed,unnamed,unnamed,unnamed,unnamed,unnamed,unnamed…	Ncoa3	Cdk6,Esrrb,Fezf1,Fezf2,Hnrnpd,Nanog,Ncoa3,Rac3,Tram1
GO Biological Process	GO:0002693	positive regulation of cellular extravasation	243	0.044568	1	1	21.9497	0.0455587	1	403	0.0294118	0.00248139	1	14	14	unnamed	unnamed,unnamed,unnamed,unnamed,unnamed,unnamed,unnamed,unnamed,unnamed,unnamed,unnamed,unnamed,unnamed,unnamed,unnamed,unnamed,unnamed,unnamed,unnamed,unnamed,unnamed,unnamed,unnamed,unnamed,unnamed,unnamed,unnamed,unnamed,unnamed,unnamed,unnamed,unnamed,unnamed,unnamed,unnamed,unnamed,unnamed,unnamed,unnamed,unnamed,unnamed,unnamed,unnamed,unnamed,unnamed,unnamed,unnamed,unnamed,unnamed,unnamed…	Thy1	Adam8,Ccl2,Ccr2,Elane,Fadd,Icam1,Il1a,Il1r1,Med23,Pdgfd,Plvap,Ptafr,Ripor2,Thy1
GO Biological Process	GO:0030514	negative regulation of BMP signaling pathway	244	0.0451783	1	1	5.89912	0.339033	2	2999	0.0588235	0.000666889	2	51	52	unnamed,unnamed	unnamed,unnamed,unnamed,unnamed,unnamed,unnamed,unnamed,unnamed,unnamed,unnamed,unnamed,unnamed,unnamed,unnamed,unnamed,unnamed,unnamed,unnamed,unnamed,unnamed,unnamed,unnamed,unnamed,unnamed,unnamed,unnamed,unnamed,unnamed,unnamed,unnamed,unnamed,unnamed,unnamed,unnamed,unnamed,unnamed,unnamed,unnamed,unnamed,unnamed,unnamed,unnamed,unnamed,unnamed,unnamed,unnamed,unnamed,unnamed,unnamed,unnamed…	Bmper,Skor2	Abl1,Bmper,Cav1,Cer1,Chrd,Chrdl1,Chrdl2,Ctdspl2,Dand5,Dkk1,Dlx1,Fbn1,Fstl3,Fzd1,Grem1,Grem2,Hfe2,Hipk2,Htra1,Htra3,Lemd2,Lemd3,Lrp2,Nanog,Nbl1,Nog,Notch1,Ppm1a,Rbpms2,Sfrp1,Sfrp2,Ski,Skil,Skor1,Skor2,Smad6,Smad7,Smurf1,Smurf2,Sost,Sostdc1,Spg20,Tcf7l2,Tmprss6,Tob1,Trim33,Twsg1,Vwc2,Vwc2l,Wnt1,Wnt5a
GO Biological Process	GO:0048701	embryonic cranial skeleton morphogenesis	245	0.0453945	1	1	5.88343	0.339938	2	3007	0.0588235	0.000665115	2	47	47	unnamed,unnamed	unnamed,unnamed,unnamed,unnamed,unnamed,unnamed,unnamed,unnamed,unnamed,unnamed,unnamed,unnamed,unnamed,unnamed,unnamed,unnamed,unnamed,unnamed,unnamed,unnamed,unnamed,unnamed,unnamed,unnamed,unnamed,unnamed,unnamed,unnamed,unnamed,unnamed,unnamed,unnamed,unnamed,unnamed,unnamed,unnamed,unnamed,unnamed,unnamed,unnamed,unnamed,unnamed,unnamed,unnamed,unnamed,unnamed,unnamed,unnamed,unnamed,unnamed…	Gas1,Smad2	Alx3,Bmp4,Chst11,Dlx2,Eif4a3,Fgfr2,Foxc2,Gas1,Gnas,Grhl2,Hoxa1,Hoxa2,Ift140,Irx5,Lhx1,Med12,Mef2c,Mmp14,Mmp16,Mthfd1l,Ndst1,Nipbl,Nodal,Pax5,Pdgfra,Prrx1,Prrx2,Rdh10,Runx2,Setd2,Six1,Six2,Six4,Slc39a1,Slc39a3,Smad2,Smad3,Tbx1,Tbx15,Tfap2a,Tgfbr1,Tgfbr2,Tulp3,Twist1,Twist2,Wdr19,Wnt9b
GO Biological Process	GO:1901642	nucleoside transmembrane transport	246	0.0454329	1	1	21.5225	0.0464631	1	411	0.0294118	0.00243309	1	12	12	unnamed	unnamed,unnamed,unnamed,unnamed,unnamed,unnamed,unnamed,unnamed,unnamed,unnamed,unnamed,unnamed,unnamed,unnamed,unnamed,unnamed,unnamed,unnamed,unnamed,unnamed,unnamed,unnamed,unnamed,unnamed,unnamed,unnamed,unnamed,unnamed,unnamed,unnamed,unnamed,unnamed,unnamed,unnamed,unnamed,unnamed,unnamed,unnamed,unnamed,unnamed,unnamed,unnamed,unnamed,unnamed,unnamed,unnamed,unnamed,unnamed,unnamed,unnamed…	Slc35b3	Gm14085,Slc25a17,Slc25a42,Slc28a1,Slc28a2,Slc28a3,Slc29a1,Slc29a2,Slc29a3,Slc29a4,Slc35b2,Slc35b3
GO Biological Process	GO:0015868	purine ribonucleotide transport	246	0.0454329	1	1	21.5225	0.0464631	1	411	0.0294118	0.00243309	1	14	14	unnamed	unnamed,unnamed,unnamed,unnamed,unnamed,unnamed,unnamed,unnamed,unnamed,unnamed,unnamed,unnamed,unnamed,unnamed,unnamed,unnamed,unnamed,unnamed,unnamed,unnamed,unnamed,unnamed,unnamed,unnamed,unnamed,unnamed,unnamed,unnamed,unnamed,unnamed,unnamed,unnamed,unnamed,unnamed,unnamed,unnamed,unnamed,unnamed,unnamed,unnamed,unnamed,unnamed,unnamed,unnamed,unnamed,unnamed,unnamed,unnamed,unnamed,unnamed…	Slc35b3	Calhm1,Gja1,Gjb1,Slc25a17,Slc25a23,Slc25a24,Slc25a25,Slc25a4,Slc25a41,Slc25a42,Slc25a5,Slc25a54,Slc35b2,Slc35b3
GO Biological Process	GO:0042157	lipoprotein metabolic process	248	0.0461812	1	1	5.82723	0.343216	2	3036	0.0588235	0.000658761	2	122	122	unnamed,unnamed	unnamed,unnamed,unnamed,unnamed,unnamed,unnamed,unnamed,unnamed,unnamed,unnamed,unnamed,unnamed,unnamed,unnamed,unnamed,unnamed,unnamed,unnamed,unnamed,unnamed,unnamed,unnamed,unnamed,unnamed,unnamed,unnamed,unnamed,unnamed,unnamed,unnamed,unnamed,unnamed,unnamed,unnamed,unnamed,unnamed,unnamed,unnamed,unnamed,unnamed,unnamed,unnamed,unnamed,unnamed,unnamed,unnamed,unnamed,unnamed,unnamed,unnamed…	Pigl,Pik3c3	Abca1,Abhd12,Abhd13,Abhd17a,Abhd17b,Abhd17c,Alox12b,Apoa1,Apoa2,Apoa4,Apoa5,Apob,Apobec1,Apoc1,Apoc3,Apoe,Apol10a,Apol10b,Apol11a,Apol11b,Apol6,Apol7a,Apol7b,Apol7c,Apol7e,Apol8,Apol9a,Apol9b,Apold1,Apom,Atg10,Atg12,Atg16l1,Atg4a,Atg4a-ps,Atg4b,Atg4c,Atg4d,Atg5,Atg7,Atm,Clip3,Cwh43,Dpm1,Dpm2,Dpm3,Gm20716,Golga7,Golga7b,Gpaa1,Hhat,Irgm2,Lcat,Ldlr,Lypla1,Lypla2,Lyplal1,Map6d1,Mboat4,Mppe1,Mttp,Nmt1…
GO Biological Process	GO:0032237	activation of store-operated calcium channel activity	249	0.0464051	1	1	21.0613	0.0474805	1	420	0.0294118	0.00238095	1	6	6	unnamed	unnamed,unnamed,unnamed,unnamed,unnamed,unnamed,unnamed,unnamed,unnamed,unnamed,unnamed,unnamed,unnamed,unnamed,unnamed,unnamed,unnamed,unnamed,unnamed,unnamed,unnamed,unnamed,unnamed,unnamed,unnamed,unnamed,unnamed,unnamed,unnamed,unnamed,unnamed,unnamed,unnamed,unnamed,unnamed,unnamed,unnamed,unnamed,unnamed,unnamed,unnamed,unnamed,unnamed,unnamed,unnamed,unnamed,unnamed,unnamed,unnamed,unnamed…	Cracr2a	Asph,Cracr2a,Plcg2,Stim1,Stim2,Tmem110
GO Biological Process	GO:0030857	negative regulation of epithelial cell differentiation	250	0.0466995	1	1	5.79099	0.345364	2	3055	0.0588235	0.000654664	2	38	40	unnamed,unnamed	unnamed,unnamed,unnamed,unnamed,unnamed,unnamed,unnamed,unnamed,unnamed,unnamed,unnamed,unnamed,unnamed,unnamed,unnamed,unnamed,unnamed,unnamed,unnamed,unnamed,unnamed,unnamed,unnamed,unnamed,unnamed,unnamed,unnamed,unnamed,unnamed,unnamed,unnamed,unnamed,unnamed,unnamed,unnamed,unnamed,unnamed,unnamed,unnamed,unnamed,unnamed,unnamed,unnamed,unnamed,unnamed,unnamed,unnamed,unnamed,unnamed,unnamed…	Osr1,Sall1	Acvrl1,Cav1,Ccnd1,Cited1,Ctnnb1,Dll1,Ezh2,Foxe3,Foxp1,Foxp4,Frzb,Grhl2,Hes1,Hoxa7,Id1,Ifng,Jag1,Msx2,Nkx6-3,Nodal,Notch1,Notch4,Osr1,Ovol2,Reg3g,S1pr3,Sall1,Smo,Sox9,Srsf6,Stat1,Tbx3,Tgfb2,Trp63,Vhl,Xdh,Yap1,Zeb1
GO Biological Process	GO:0009226	nucleotide-sugar biosynthetic process	251	0.0467289	1	1	20.9119	0.0478196	1	423	0.0294118	0.00236407	1	16	16	unnamed	unnamed,unnamed,unnamed,unnamed,unnamed,unnamed,unnamed,unnamed,unnamed,unnamed,unnamed,unnamed,unnamed,unnamed,unnamed,unnamed,unnamed,unnamed,unnamed,unnamed,unnamed,unnamed,unnamed,unnamed,unnamed,unnamed,unnamed,unnamed,unnamed,unnamed,unnamed,unnamed,unnamed,unnamed,unnamed,unnamed,unnamed,unnamed,unnamed,unnamed,unnamed,unnamed,unnamed,unnamed,unnamed,unnamed,unnamed,unnamed,unnamed,unnamed…	Gmds	Cmas,Fuk,Gfpt1,Gfpt2,Gmds,Gmppb,Gnpnat1,Mpi,Pgm3,Pmm1,Pmm2,Tsta3,Uap1,Uap1l1,Ugdh,Uxs1
GO Biological Process	GO:0060744	mammary gland branching involved in thelarche	252	0.0468368	1	1	20.8626	0.0479327	1	424	0.0294118	0.00235849	1	8	8	unnamed	unnamed,unnamed,unnamed,unnamed,unnamed,unnamed,unnamed,unnamed,unnamed,unnamed,unnamed,unnamed,unnamed,unnamed,unnamed,unnamed,unnamed,unnamed,unnamed,unnamed,unnamed,unnamed,unnamed,unnamed,unnamed,unnamed,unnamed,unnamed,unnamed,unnamed,unnamed,unnamed,unnamed,unnamed,unnamed,unnamed,unnamed,unnamed,unnamed,unnamed,unnamed,unnamed,unnamed,unnamed,unnamed,unnamed,unnamed,unnamed,unnamed,unnamed…	Ncoa3	Areg,Med1,Ncoa3,Phb2,Rac3,Tgfb1,Tram1,Wnt5a
GO Biological Process	GO:0036022	limb joint morphogenesis	252	0.0468368	1	1	20.8626	0.0479327	1	424	0.0294118	0.00235849	1	4	4	unnamed	unnamed,unnamed,unnamed,unnamed,unnamed,unnamed,unnamed,unnamed,unnamed,unnamed,unnamed,unnamed,unnamed,unnamed,unnamed,unnamed,unnamed,unnamed,unnamed,unnamed,unnamed,unnamed,unnamed,unnamed,unnamed,unnamed,unnamed,unnamed,unnamed,unnamed,unnamed,unnamed,unnamed,unnamed,unnamed,unnamed,unnamed,unnamed,unnamed,unnamed,unnamed,unnamed,unnamed,unnamed,unnamed,unnamed,unnamed,unnamed,unnamed,unnamed…	Osr1	Ctnnb1,Osr1,Osr2,Sulf1
GO Biological Process	GO:0003197	endocardial cushion development	254	0.046891	1	1	5.77775	0.346156	2	3062	0.0588235	0.000653168	2	41	41	unnamed,unnamed	unnamed,unnamed,unnamed,unnamed,unnamed,unnamed,unnamed,unnamed,unnamed,unnamed,unnamed,unnamed,unnamed,unnamed,unnamed,unnamed,unnamed,unnamed,unnamed,unnamed,unnamed,unnamed,unnamed,unnamed,unnamed,unnamed,unnamed,unnamed,unnamed,unnamed,unnamed,unnamed,unnamed,unnamed,unnamed,unnamed,unnamed,unnamed,unnamed,unnamed,unnamed,unnamed,unnamed,unnamed,unnamed,unnamed,unnamed,unnamed,unnamed,unnamed…	Tbx5,Tmem100	Acvr1,Acvrl1,Bmp2,Bmp4,Bmp5,Bmp7,Bmpr1a,Bmpr2,Cited2,Dchs1,Eng,Epha3,Erbb3,Erg,Fgf8,Foxf1,Gata4,Hey1,Heyl,Isl1,Jag1,Mdm2,Mdm4,Msx1,Msx2,Nedd4,Nog,Notch1,Rbpj,Smad4,Snai1,Snai2,Sox9,Tbx2,Tbx20,Tbx5,Tgfb2,Tgfbr2,Thbs1,Tmem100,Twist1
GO Biological Process	GO:0035137	hindlimb morphogenesis	255	0.0469457	1	1	5.77398	0.346382	2	3064	0.0588235	0.000652742	2	43	43	unnamed,unnamed	unnamed,unnamed,unnamed,unnamed,unnamed,unnamed,unnamed,unnamed,unnamed,unnamed,unnamed,unnamed,unnamed,unnamed,unnamed,unnamed,unnamed,unnamed,unnamed,unnamed,unnamed,unnamed,unnamed,unnamed,unnamed,unnamed,unnamed,unnamed,unnamed,unnamed,unnamed,unnamed,unnamed,unnamed,unnamed,unnamed,unnamed,unnamed,unnamed,unnamed,unnamed,unnamed,unnamed,unnamed,unnamed,unnamed,unnamed,unnamed,unnamed,unnamed…	Osr1,Sall1	Aff3,Alx3,Alx4,Bmp4,Bmpr1a,Chd7,Ctnnb1,Dicer1,Fgf4,Fgf8,Fmn1,Gdf5,Gnas,Gpc3,Hoxd10,Hoxd9,Lmbr1,Lrp6,Mecom,Med1,Msx1,Msx2,Notch1,Osr1,Osr2,Pitx1,Pitx2,Ptch1,Rarb,Rarg,Rpgrip1l,Rspo2,Sall1,Sall3,Shh,Smarca4,Tbx3,Tfap2b,Trp63,Twist1,Wnt3,Wnt7a,Zbtb16
GO Biological Process	GO:0032525	somite rostral/caudal axis specification	256	0.0470526	1	1	20.7646	0.0481588	1	426	0.0294118	0.00234742	1	12	13	unnamed	unnamed,unnamed,unnamed,unnamed,unnamed,unnamed,unnamed,unnamed,unnamed,unnamed,unnamed,unnamed,unnamed,unnamed,unnamed,unnamed,unnamed,unnamed,unnamed,unnamed,unnamed,unnamed,unnamed,unnamed,unnamed,unnamed,unnamed,unnamed,unnamed,unnamed,unnamed,unnamed,unnamed,unnamed,unnamed,unnamed,unnamed,unnamed,unnamed,unnamed,unnamed,unnamed,unnamed,unnamed,unnamed,unnamed,unnamed,unnamed,unnamed,unnamed…	Ripply2	Epb41l5,Foxa2,Kdm6a,Lhx1,Mesp2,Nrarp,Otx2,Ripply1,Ripply2,Smad4,Tbx6,Tmed2
GO Biological Process	GO:1904238	pericyte cell differentiation	257	0.0472684	1	1	20.6676	0.0483849	1	428	0.0294118	0.00233645	1	9	9	unnamed	unnamed,unnamed,unnamed,unnamed,unnamed,unnamed,unnamed,unnamed,unnamed,unnamed,unnamed,unnamed,unnamed,unnamed,unnamed,unnamed,unnamed,unnamed,unnamed,unnamed,unnamed,unnamed,unnamed,unnamed,unnamed,unnamed,unnamed,unnamed,unnamed,unnamed,unnamed,unnamed,unnamed,unnamed,unnamed,unnamed,unnamed,unnamed,unnamed,unnamed,unnamed,unnamed,unnamed,unnamed,unnamed,unnamed,unnamed,unnamed,unnamed,unnamed…	Osr1	Acta2,Cd34,Epha2,Foxc2,Gpr4,Notch1,Osr1,Pdgfb,Sis
GO Biological Process	GO:0002934	desmosome organization	257	0.0472684	1	1	20.6676	0.0483849	1	428	0.0294118	0.00233645	1	10	10	unnamed	unnamed,unnamed,unnamed,unnamed,unnamed,unnamed,unnamed,unnamed,unnamed,unnamed,unnamed,unnamed,unnamed,unnamed,unnamed,unnamed,unnamed,unnamed,unnamed,unnamed,unnamed,unnamed,unnamed,unnamed,unnamed,unnamed,unnamed,unnamed,unnamed,unnamed,unnamed,unnamed,unnamed,unnamed,unnamed,unnamed,unnamed,unnamed,unnamed,unnamed,unnamed,unnamed,unnamed,unnamed,unnamed,unnamed,unnamed,unnamed,unnamed,unnamed…	Nectin1	Dsg2,Dsp,Grhl1,Jup,Nectin1,Perp,Pkp2,Pkp3,Prkca,Snai2
GO Biological Process	GO:0001922	B-1 B cell homeostasis	259	0.0478075	1	1	20.429	0.0489501	1	433	0.0294118	0.00230947	1	5	5	unnamed	unnamed,unnamed,unnamed,unnamed,unnamed,unnamed,unnamed,unnamed,unnamed,unnamed,unnamed,unnamed,unnamed,unnamed,unnamed,unnamed,unnamed,unnamed,unnamed,unnamed,unnamed,unnamed,unnamed,unnamed,unnamed,unnamed,unnamed,unnamed,unnamed,unnamed,unnamed,unnamed,unnamed,unnamed,unnamed,unnamed,unnamed,unnamed,unnamed,unnamed,unnamed,unnamed,unnamed,unnamed,unnamed,unnamed,unnamed,unnamed,unnamed,unnamed…	Ahr	Abl1,Ahr,Hif1a,Sh2b2,Tnfaip3
GO Biological Process	GO:1901341	positive regulation of store-operated calcium channel activity	260	0.0479153	1	1	20.3819	0.0490632	1	434	0.0294118	0.00230415	1	7	7	unnamed	unnamed,unnamed,unnamed,unnamed,unnamed,unnamed,unnamed,unnamed,unnamed,unnamed,unnamed,unnamed,unnamed,unnamed,unnamed,unnamed,unnamed,unnamed,unnamed,unnamed,unnamed,unnamed,unnamed,unnamed,unnamed,unnamed,unnamed,unnamed,unnamed,unnamed,unnamed,unnamed,unnamed,unnamed,unnamed,unnamed,unnamed,unnamed,unnamed,unnamed,unnamed,unnamed,unnamed,unnamed,unnamed,unnamed,unnamed,unnamed,unnamed,unnamed…	Cracr2a	Asph,Casq1,Cracr2a,Plcg2,Stim1,Stim2,Tmem110
GO Biological Process	GO:0019229	regulation of vasoconstriction	261	0.0480736	1	1	5.69774	0.351017	2	3105	0.0588235	0.000644122	2	61	61	unnamed,unnamed	unnamed,unnamed,unnamed,unnamed,unnamed,unnamed,unnamed,unnamed,unnamed,unnamed,unnamed,unnamed,unnamed,unnamed,unnamed,unnamed,unnamed,unnamed,unnamed,unnamed,unnamed,unnamed,unnamed,unnamed,unnamed,unnamed,unnamed,unnamed,unnamed,unnamed,unnamed,unnamed,unnamed,unnamed,unnamed,unnamed,unnamed,unnamed,unnamed,unnamed,unnamed,unnamed,unnamed,unnamed,unnamed,unnamed,unnamed,unnamed,unnamed,unnamed…	Ahr,Asic2	Adm,Adra1a,Adra1b,Adra1d,Adra2a,Adra2b,Adra2c,Agtr1a,Agtr1b,Ahr,Akt1,Apln,Arhgap42,Asic2,Atp1a2,Avp,Avpr1a,Avpr1b,Avpr2,Bmpr2,Cacna1c,Casr,Cav1,Cd38,Chrm1,Chrm3,Dbh,Dock4,Dock5,Edn1,Edn2,Edn3,Egfr,F2r,Fga,Fgb,Fgg,Gja1,Gja5,Hrh1,Hrh2,Htr2a,Icam1,Kcna5,Lep,Oxtr,P2rx1,Pdgfb,Per2,Ptafr,Ptgs2,Rhoa,Sis,Smad6,Smtnl1,Snta1,Tacr1,Tbxa2r,Tbxas1,Trpm4,Uts2r
GO Biological Process	GO:0043201	response to leucine	262	0.0481309	1	1	20.2884	0.0492893	1	436	0.0294118	0.00229358	1	11	11	unnamed	unnamed,unnamed,unnamed,unnamed,unnamed,unnamed,unnamed,unnamed,unnamed,unnamed,unnamed,unnamed,unnamed,unnamed,unnamed,unnamed,unnamed,unnamed,unnamed,unnamed,unnamed,unnamed,unnamed,unnamed,unnamed,unnamed,unnamed,unnamed,unnamed,unnamed,unnamed,unnamed,unnamed,unnamed,unnamed,unnamed,unnamed,unnamed,unnamed,unnamed,unnamed,unnamed,unnamed,unnamed,unnamed,unnamed,unnamed,unnamed,unnamed,unnamed…	Pik3c3	Lars,Mtor,Pdx1,Pik3c3,Ppargc1a,Rps6kb1,Rptor,Rragd,Sesn2,Ubr1,Ubr2
GO Biological Process	GO:0035239	tube morphogenesis	263	0.0482998	1	1	2.23133	2.68898	6	23786	0.176471	0.000252249	6	394	395	unnamed,unnamed,unnamed,unnamed,unnamed,unnamed	unnamed,unnamed,unnamed,unnamed,unnamed,unnamed,unnamed,unnamed,unnamed,unnamed,unnamed,unnamed,unnamed,unnamed,unnamed,unnamed,unnamed,unnamed,unnamed,unnamed,unnamed,unnamed,unnamed,unnamed,unnamed,unnamed,unnamed,unnamed,unnamed,unnamed,unnamed,unnamed,unnamed,unnamed,unnamed,unnamed,unnamed,unnamed,unnamed,unnamed,unnamed,unnamed,unnamed,unnamed,unnamed,unnamed,unnamed,unnamed,unnamed,unnamed…	Ahr,Ncoa3,Nrp1,Osr1,Sall1,Smad2	Abl1,Abl2,Acvr1,Acvr2b,Acvrl1,Adamts16,Adm,Agr2,Agt,Ahi1,Ahr,Aldh1a2,Alx1,Angpt1,Apaf1,Ar,Areg,Arhgap35,Arid1a,Arl13b,Atoh8,B4galt1,Bbs4,Bcas3,Bcl10,Bcl2,Bcl2l11,Bmp2,Bmp4,Bmp5,Bmp7,Btrc,C2cd3,Casp8,Casr,Cc2d2a,Ccdc103,Ccdc39,Ccdc40,Ccl11,Ccm2,Cd44,Cdh1,Cecr2,Celsr1,Cfc1,Cfl1,Chd7,Cited2,Clic4,Cluap1,Cobl,Col4a1,Coq7,Csf1,Csnk2b,Cthrc1,Ctnnb1,Ctnnbip1,Ctsh,Ctsz,Cxcl12,Cxcr2,Cxcr4,Dab2ip,Dact1,Dag…
GO Biological Process	GO:0070989	oxidative demethylation	264	0.0484542	1	1	20.1497	0.0496284	1	439	0.0294118	0.0022779	1	10	10	unnamed	unnamed,unnamed,unnamed,unnamed,unnamed,unnamed,unnamed,unnamed,unnamed,unnamed,unnamed,unnamed,unnamed,unnamed,unnamed,unnamed,unnamed,unnamed,unnamed,unnamed,unnamed,unnamed,unnamed,unnamed,unnamed,unnamed,unnamed,unnamed,unnamed,unnamed,unnamed,unnamed,unnamed,unnamed,unnamed,unnamed,unnamed,unnamed,unnamed,unnamed,unnamed,unnamed,unnamed,unnamed,unnamed,unnamed,unnamed,unnamed,unnamed,unnamed…	Alkbh5	Alkbh1,Alkbh2,Alkbh3,Alkbh5,Cyp1a2,Fto,Gm27027,Tet1,Tet2,Tet3
GO Biological Process	GO:0061097	regulation of protein tyrosine kinase activity	265	0.0486274	1	1	5.66127	0.353278	2	3125	0.0588235	0.00064	2	78	78	unnamed,unnamed	unnamed,unnamed,unnamed,unnamed,unnamed,unnamed,unnamed,unnamed,unnamed,unnamed,unnamed,unnamed,unnamed,unnamed,unnamed,unnamed,unnamed,unnamed,unnamed,unnamed,unnamed,unnamed,unnamed,unnamed,unnamed,unnamed,unnamed,unnamed,unnamed,unnamed,unnamed,unnamed,unnamed,unnamed,unnamed,unnamed,unnamed,unnamed,unnamed,unnamed,unnamed,unnamed,unnamed,unnamed,unnamed,unnamed,unnamed,unnamed,unnamed,unnamed…	Tgfa,Thy1	Abi1,Ace,Adam17,Adora1,Adra2a,Adra2b,Adra2c,Afap1l2,Agrn,Agt,Alg3,Alkal1,Alkal2,Aplp2,App,Cav1,Cbl,Cblb,Cblc,Ccl5,Cd24a,Chmp6,Csf1r,Dok7,Dvl2,Efna1,Egf,Epgn,Epha4,Erbb3,Ercc6,Ereg,Errfi1,Fam72a,Fbxw7,Fgfr1op,Gas6,Ggnbp2,Ghrl,Gprc5a,Gprc5b,Grem1,Grm5,Hsph1,Hyal2,Ibtk,Itgb3,Lrp8,Mvp,Ncf1,Neurl1a,Pak2,Pdgfb,Prnp,Psen1,Psen2,Ptk6,Ptpn1,Ptpn2,Rack1,Rap2b,Rap2c,Reln,Sh3bp5,Sh3bp5l,Sis,Socs4,Socs5,Srcin…
GO Biological Process	GO:2000774	positive regulation of cellular senescence	266	0.0489927	1	1	19.9228	0.0501937	1	444	0.0294118	0.00225225	1	11	11	unnamed	unnamed,unnamed,unnamed,unnamed,unnamed,unnamed,unnamed,unnamed,unnamed,unnamed,unnamed,unnamed,unnamed,unnamed,unnamed,unnamed,unnamed,unnamed,unnamed,unnamed,unnamed,unnamed,unnamed,unnamed,unnamed,unnamed,unnamed,unnamed,unnamed,unnamed,unnamed,unnamed,unnamed,unnamed,unnamed,unnamed,unnamed,unnamed,unnamed,unnamed,unnamed,unnamed,unnamed,unnamed,unnamed,unnamed,unnamed,unnamed,unnamed,unnamed…	Eef1e1	Arg2,Cdkn2a,Eef1e1,Hmga1,Hmga1-rs1,Hmga2,Kras,Mb21d1,Pawr,Sirt1,Ypel3
GO Biological Process	GO:0072162	metanephric mesenchymal cell differentiation	266	0.0489927	1	1	19.9228	0.0501937	1	444	0.0294118	0.00225225	1	5	5	unnamed	unnamed,unnamed,unnamed,unnamed,unnamed,unnamed,unnamed,unnamed,unnamed,unnamed,unnamed,unnamed,unnamed,unnamed,unnamed,unnamed,unnamed,unnamed,unnamed,unnamed,unnamed,unnamed,unnamed,unnamed,unnamed,unnamed,unnamed,unnamed,unnamed,unnamed,unnamed,unnamed,unnamed,unnamed,unnamed,unnamed,unnamed,unnamed,unnamed,unnamed,unnamed,unnamed,unnamed,unnamed,unnamed,unnamed,unnamed,unnamed,unnamed,unnamed…	Osr1	Osr1,Pax2,Stat1,Tcf21,Wnt4
GO Biological Process	GO:0060546	negative regulation of necroptotic process	268	0.0491004	1	1	19.8781	0.0503067	1	445	0.0294118	0.00224719	1	13	13	unnamed	unnamed,unnamed,unnamed,unnamed,unnamed,unnamed,unnamed,unnamed,unnamed,unnamed,unnamed,unnamed,unnamed,unnamed,unnamed,unnamed,unnamed,unnamed,unnamed,unnamed,unnamed,unnamed,unnamed,unnamed,unnamed,unnamed,unnamed,unnamed,unnamed,unnamed,unnamed,unnamed,unnamed,unnamed,unnamed,unnamed,unnamed,unnamed,unnamed,unnamed,unnamed,unnamed,unnamed,unnamed,unnamed,unnamed,unnamed,unnamed,unnamed,unnamed…	Birc2	Birc2,Birc3,Bok,Casp8,Cav1,Cflar,Fadd,Fzd9,Map3k7,Rbck1,Rnf31,Slc25a4,Ybx3
GO Biological Process	GO:0003383	apical constriction	269	0.049208	1	1	19.8335	0.0504198	1	446	0.0294118	0.00224215	1	4	4	unnamed	unnamed,unnamed,unnamed,unnamed,unnamed,unnamed,unnamed,unnamed,unnamed,unnamed,unnamed,unnamed,unnamed,unnamed,unnamed,unnamed,unnamed,unnamed,unnamed,unnamed,unnamed,unnamed,unnamed,unnamed,unnamed,unnamed,unnamed,unnamed,unnamed,unnamed,unnamed,unnamed,unnamed,unnamed,unnamed,unnamed,unnamed,unnamed,unnamed,unnamed,unnamed,unnamed,unnamed,unnamed,unnamed,unnamed,unnamed,unnamed,unnamed,unnamed…	Pard3	Epb41l5,Frmd6,Pard3,Rock1
GO Biological Process	GO:0051956	negative regulation of amino acid transport	270	0.0494233	1	1	19.7449	0.0506459	1	448	0.0294118	0.00223214	1	9	9	unnamed	unnamed,unnamed,unnamed,unnamed,unnamed,unnamed,unnamed,unnamed,unnamed,unnamed,unnamed,unnamed,unnamed,unnamed,unnamed,unnamed,unnamed,unnamed,unnamed,unnamed,unnamed,unnamed,unnamed,unnamed,unnamed,unnamed,unnamed,unnamed,unnamed,unnamed,unnamed,unnamed,unnamed,unnamed,unnamed,unnamed,unnamed,unnamed,unnamed,unnamed,unnamed,unnamed,unnamed,unnamed,unnamed,unnamed,unnamed,unnamed,unnamed,unnamed…	Osr1	Abat,Adora1,Arl6ip5,Hrh3,Lep,Npy5r,Osr1,Stk39,Trh
GO Biological Process	GO:0003340	negative regulation of mesenchymal to epithelial transition involved in metanephros morphogenesis	271	0.0495309	1	1	19.701	0.0507589	1	449	0.0294118	0.00222717	1	4	4	unnamed	unnamed,unnamed,unnamed,unnamed,unnamed,unnamed,unnamed,unnamed,unnamed,unnamed,unnamed,unnamed,unnamed,unnamed,unnamed,unnamed,unnamed,unnamed,unnamed,unnamed,unnamed,unnamed,unnamed,unnamed,unnamed,unnamed,unnamed,unnamed,unnamed,unnamed,unnamed,unnamed,unnamed,unnamed,unnamed,unnamed,unnamed,unnamed,unnamed,unnamed,unnamed,unnamed,unnamed,unnamed,unnamed,unnamed,unnamed,unnamed,unnamed,unnamed…	Sall1	Cited1,Ctnnb1,Sall1,Stat1
GO Biological Process	GO:0060544	regulation of necroptotic process	272	0.0499613	1	1	19.527	0.0512111	1	453	0.0294118	0.00220751	1	15	15	unnamed	unnamed,unnamed,unnamed,unnamed,unnamed,unnamed,unnamed,unnamed,unnamed,unnamed,unnamed,unnamed,unnamed,unnamed,unnamed,unnamed,unnamed,unnamed,unnamed,unnamed,unnamed,unnamed,unnamed,unnamed,unnamed,unnamed,unnamed,unnamed,unnamed,unnamed,unnamed,unnamed,unnamed,unnamed,unnamed,unnamed,unnamed,unnamed,unnamed,unnamed,unnamed,unnamed,unnamed,unnamed,unnamed,unnamed,unnamed,unnamed,unnamed,unnamed…	Birc2	Birc2,Birc3,Bok,Casp8,Cav1,Cflar,Fadd,Fzd9,Map3k7,Rbck1,Ripk1,Ripk3,Rnf31,Slc25a4,Ybx3
GO Biological Process	GO:0031644	regulation of neurological system process	273	0.0503029	1	1	5.55462	0.360061	2	3185	0.0588235	0.000627944	2	72	72	unnamed,unnamed	unnamed,unnamed,unnamed,unnamed,unnamed,unnamed,unnamed,unnamed,unnamed,unnamed,unnamed,unnamed,unnamed,unnamed,unnamed,unnamed,unnamed,unnamed,unnamed,unnamed,unnamed,unnamed,unnamed,unnamed,unnamed,unnamed,unnamed,unnamed,unnamed,unnamed,unnamed,unnamed,unnamed,unnamed,unnamed,unnamed,unnamed,unnamed,unnamed,unnamed,unnamed,unnamed,unnamed,unnamed,unnamed,unnamed,unnamed,unnamed,unnamed,unnamed…	Pard3,Tmem100	Acpp,Adora1,Adra2c,Avp,Avpr1a,Calca,Cartpt,Cck,Ccl3,Chrnb4,Comt,Dag1,Dicer1,Edn1,Ednrb,Eif2ak3,F2r,Fam19a4,Fcgr4,Fgf12,Fgfbp3,Fig4,Fmr1,Gba,Ghrl,Ghsr,Glra1,Gpr35,Grin2a,Grin2d,Grm1,Grm3,Hcrt,Hgf,Htr2c,Ifng,Il10,Il6,Itga2,Klk8,Mag,Mgll,Mtmr2,Mtor,Myrf,Ncmap,Nov,Npff,Npy2r,Nrg1,Ntsr1,Oprd1,Oprk1,Oprl1,Oprm1,Oxt,P2rx3,Pard3,Ptafr,Pten,Rnf10,S100b,Scn11a,Slc9a1,Sox10,Spx,Tenm4,Tmem100,Tnfrsf21,Tnr,Ty…
GO Biological Process	GO:0046543	development of secondary female sexual characteristics	274	0.050499	1	1	19.3138	0.0517764	1	458	0.0294118	0.00218341	1	10	10	unnamed	unnamed,unnamed,unnamed,unnamed,unnamed,unnamed,unnamed,unnamed,unnamed,unnamed,unnamed,unnamed,unnamed,unnamed,unnamed,unnamed,unnamed,unnamed,unnamed,unnamed,unnamed,unnamed,unnamed,unnamed,unnamed,unnamed,unnamed,unnamed,unnamed,unnamed,unnamed,unnamed,unnamed,unnamed,unnamed,unnamed,unnamed,unnamed,unnamed,unnamed,unnamed,unnamed,unnamed,unnamed,unnamed,unnamed,unnamed,unnamed,unnamed,unnamed…	Ncoa3	Areg,Med1,Ncoa3,Phb2,Rac3,Stat5a,Stat5b,Tgfb1,Tram1,Wnt5a
GO Biological Process	GO:0003166	bundle of His development	275	0.0506065	1	1	19.2718	0.0518894	1	459	0.0294118	0.00217865	1	4	4	unnamed	unnamed,unnamed,unnamed,unnamed,unnamed,unnamed,unnamed,unnamed,unnamed,unnamed,unnamed,unnamed,unnamed,unnamed,unnamed,unnamed,unnamed,unnamed,unnamed,unnamed,unnamed,unnamed,unnamed,unnamed,unnamed,unnamed,unnamed,unnamed,unnamed,unnamed,unnamed,unnamed,unnamed,unnamed,unnamed,unnamed,unnamed,unnamed,unnamed,unnamed,unnamed,unnamed,unnamed,unnamed,unnamed,unnamed,unnamed,unnamed,unnamed,unnamed…	Tbx5	Id2,Nkx2-5,Tbx3,Tbx5
GO Biological Process	GO:0002040	sprouting angiogenesis	276	0.0507814	1	1	5.52513	0.361982	2	3202	0.0588235	0.00062461	2	47	47	unnamed,unnamed	unnamed,unnamed,unnamed,unnamed,unnamed,unnamed,unnamed,unnamed,unnamed,unnamed,unnamed,unnamed,unnamed,unnamed,unnamed,unnamed,unnamed,unnamed,unnamed,unnamed,unnamed,unnamed,unnamed,unnamed,unnamed,unnamed,unnamed,unnamed,unnamed,unnamed,unnamed,unnamed,unnamed,unnamed,unnamed,unnamed,unnamed,unnamed,unnamed,unnamed,unnamed,unnamed,unnamed,unnamed,unnamed,unnamed,unnamed,unnamed,unnamed,unnamed…	Bmper,Nrp1	Adgra2,Angpt1,Bmp4,Bmper,Ccbe1,Cdc42,Cdh13,Dll1,E2f7,E2f8,Efnb2,Egr3,Epha2,Ephb4,Esm1,Fgf2,Flt1,Flt4,Gpld1,Grem1,Itgb1,Itgb1bp1,Jmjd6,Kdr,Lef1,Loxl2,Notch1,Nr4a1,Nrarp,Nrp1,Otulin,Parva,Pgf,Prl2c2,Ptk2b,Ramp2,Rnf213,Robo1,Rspo3,Sema3e,Sema5a,Slit2,Srf,Tdgf1,Tek,Thbs1,Vegfa
GO Biological Process	GO:0006333	chromatin assembly or disassembly	277	0.0509508	1	1	5.5148	0.362661	2	3208	0.0588235	0.000623441	2	147	147	unnamed,unnamed	unnamed,unnamed,unnamed,unnamed,unnamed,unnamed,unnamed,unnamed,unnamed,unnamed,unnamed,unnamed,unnamed,unnamed,unnamed,unnamed,unnamed,unnamed,unnamed,unnamed,unnamed,unnamed,unnamed,unnamed,unnamed,unnamed,unnamed,unnamed,unnamed,unnamed,unnamed,unnamed,unnamed,unnamed,unnamed,unnamed,unnamed,unnamed,unnamed,unnamed,unnamed,unnamed,unnamed,unnamed,unnamed,unnamed,unnamed,unnamed,unnamed,unnamed…	Cenpv,Tnp1	1700024P04Rik,Actl6b,Anp32b,Anp32e,Arid1a,Arid2,Asf1a,Asf1b,Atrx,Bahcc1,Bahd1,Baz1b,Baz2a,Brd2,Cabin1,Cdan1,Cdkn2a,Cebpg,Cenpa,Cenpp,Cenpv,Chaf1a,Chaf1b,Chd1,Chd3,Ctcf,Daxx,Gatad1,Gm6970,Grwd1,H1f0,H1foo,H1fx,H2afy,H2afy2,H2al2a,H2bfm,H3f3a,H3f3b,Hat1,Hells,Hils1,Hira,Hist1h1a,Hist1h1b,Hist1h1c,Hist1h1d,Hist1h1e,Hist1h1t,Hist1h2ba,Hist1h2bb,Hist1h2bc,Hist1h2be,Hist1h2bf,Hist1h2bg,Hist1h2bj,Hist1h…
GO Biological Process	GO:0036010	protein localization to endosome	278	0.0512512	1	1	19.0231	0.0525677	1	465	0.0294118	0.00215054	1	9	9	unnamed	unnamed,unnamed,unnamed,unnamed,unnamed,unnamed,unnamed,unnamed,unnamed,unnamed,unnamed,unnamed,unnamed,unnamed,unnamed,unnamed,unnamed,unnamed,unnamed,unnamed,unnamed,unnamed,unnamed,unnamed,unnamed,unnamed,unnamed,unnamed,unnamed,unnamed,unnamed,unnamed,unnamed,unnamed,unnamed,unnamed,unnamed,unnamed,unnamed,unnamed,unnamed,unnamed,unnamed,unnamed,unnamed,unnamed,unnamed,unnamed,unnamed,unnamed…	Nrp1	Acap2,Arf6,Micall1,Nrp1,Pacsin2,Rab35,Scrib,Tmem30a,Tollip
GO Biological Process	GO:0035860	glial cell-derived neurotrophic factor receptor signaling pathway	278	0.0512512	1	1	19.0231	0.0525677	1	465	0.0294118	0.00215054	1	4	4	unnamed	unnamed,unnamed,unnamed,unnamed,unnamed,unnamed,unnamed,unnamed,unnamed,unnamed,unnamed,unnamed,unnamed,unnamed,unnamed,unnamed,unnamed,unnamed,unnamed,unnamed,unnamed,unnamed,unnamed,unnamed,unnamed,unnamed,unnamed,unnamed,unnamed,unnamed,unnamed,unnamed,unnamed,unnamed,unnamed,unnamed,unnamed,unnamed,unnamed,unnamed,unnamed,unnamed,unnamed,unnamed,unnamed,unnamed,unnamed,unnamed,unnamed,unnamed…	Sulf2	Gfra2,Gfra4,Sulf1,Sulf2
GO Biological Process	GO:0038189	neuropilin signaling pathway	280	0.0513587	1	1	18.9823	0.0526807	1	466	0.0294118	0.00214592	1	4	4	unnamed	unnamed,unnamed,unnamed,unnamed,unnamed,unnamed,unnamed,unnamed,unnamed,unnamed,unnamed,unnamed,unnamed,unnamed,unnamed,unnamed,unnamed,unnamed,unnamed,unnamed,unnamed,unnamed,unnamed,unnamed,unnamed,unnamed,unnamed,unnamed,unnamed,unnamed,unnamed,unnamed,unnamed,unnamed,unnamed,unnamed,unnamed,unnamed,unnamed,unnamed,unnamed,unnamed,unnamed,unnamed,unnamed,unnamed,unnamed,unnamed,unnamed,unnamed…	Nrp1	Abl1,Cdc42,Nrp1,Vegfa
GO Biological Process	GO:0061138	morphogenesis of a branching epithelium	281	0.0514551	1	1	2.82837	1.41424	4	12510	0.117647	0.000319744	4	194	195	unnamed,unnamed,unnamed,unnamed	unnamed,unnamed,unnamed,unnamed,unnamed,unnamed,unnamed,unnamed,unnamed,unnamed,unnamed,unnamed,unnamed,unnamed,unnamed,unnamed,unnamed,unnamed,unnamed,unnamed,unnamed,unnamed,unnamed,unnamed,unnamed,unnamed,unnamed,unnamed,unnamed,unnamed,unnamed,unnamed,unnamed,unnamed,unnamed,unnamed,unnamed,unnamed,unnamed,unnamed,unnamed,unnamed,unnamed,unnamed,unnamed,unnamed,unnamed,unnamed,unnamed,unnamed…	Ahr,Ncoa3,Nrp1,Sall1	Acvr1,Adamts16,Adm,Agt,Ahr,Angpt1,Ar,Areg,B4galt1,Bcl2,Bmp2,Bmp4,Bmp7,Btrc,Casr,Ccl11,Cd44,Celsr1,Clic4,Col4a1,Csf1,Ctnnb1,Ctnnbip1,Ctsh,Ctsz,Cxcl12,Cxcr4,Dag1,Dchs1,Ddr1,Dicer1,Dlg1,Dlg5,Dll4,Edn1,Ednra,Egf,Eng,Epha2,Esr1,Esrp1,Esrp2,Etv4,Eya1,Fat4,Fem1b,Fgf1,Fgf10,Fgf2,Fgf7,Fgf8,Fgfr1,Fgfr2,Flt1,Foxa1,Foxa2,Foxc2,Foxd1,Foxf1,Frs2,Fzd5,Gbx2,Gcm1,Gdf2,Gdf7,Gdnf,Gli2,Gli3,Gna13,Gpc3,Grb2,Grem1,Grh…
GO Biological Process	GO:0007229	integrin-mediated signaling pathway	282	0.0514882	1	1	5.48233	0.364809	2	3227	0.0588235	0.000619771	2	77	77	unnamed,unnamed	unnamed,unnamed,unnamed,unnamed,unnamed,unnamed,unnamed,unnamed,unnamed,unnamed,unnamed,unnamed,unnamed,unnamed,unnamed,unnamed,unnamed,unnamed,unnamed,unnamed,unnamed,unnamed,unnamed,unnamed,unnamed,unnamed,unnamed,unnamed,unnamed,unnamed,unnamed,unnamed,unnamed,unnamed,unnamed,unnamed,unnamed,unnamed,unnamed,unnamed,unnamed,unnamed,unnamed,unnamed,unnamed,unnamed,unnamed,unnamed,unnamed,unnamed…	Nrp1,Thy1	Abl1,Adam15,Adam30,Adam34,Adam4,Adam6a,Apoa1,Arhgap35,Bcar1,Cdc42,Cdh17,Col3a1,Ctgf,Cul3,Fcer1g,Fermt2,Fermt3,Fgr,Fut8,G6b,Gab2,Ilk,Itga1,Itga10,Itga11,Itga2,Itga2b,Itga3,Itga4,Itga5,Itga6,Itga7,Itga8,Itga9,Itgad,Itgae,Itgal,Itgam,Itgam,Itgav,Itgax,Itgb1,Itgb1bp1,Itgb2,Itgb2l,Itgb3,Itgb4,Itgb5,Itgb6,Itgb7,Itgb8,Lama5,Lat,Madcam1,Nme2,Nrp1,Plek,Plp1,Pram1,Ptk2,Ptk2b,Ptpn11,Pxn,Rcc2,Rhoa,Sema7a,Src…
GO Biological Process	GO:1901339	regulation of store-operated calcium channel activity	283	0.0515735	1	1	18.9011	0.0529068	1	468	0.0294118	0.00213675	1	9	9	unnamed	unnamed,unnamed,unnamed,unnamed,unnamed,unnamed,unnamed,unnamed,unnamed,unnamed,unnamed,unnamed,unnamed,unnamed,unnamed,unnamed,unnamed,unnamed,unnamed,unnamed,unnamed,unnamed,unnamed,unnamed,unnamed,unnamed,unnamed,unnamed,unnamed,unnamed,unnamed,unnamed,unnamed,unnamed,unnamed,unnamed,unnamed,unnamed,unnamed,unnamed,unnamed,unnamed,unnamed,unnamed,unnamed,unnamed,unnamed,unnamed,unnamed,unnamed…	Cracr2a	Asph,Casq1,Cracr2a,Pla2g6,Plcg2,Stim1,Stim2,Tmem110,Ubqln1
GO Biological Process	GO:0048705	skeletal system morphogenesis	284	0.0517409	1	1	2.82318	1.41684	4	12533	0.117647	0.000319157	4	235	235	unnamed,unnamed,unnamed,unnamed	unnamed,unnamed,unnamed,unnamed,unnamed,unnamed,unnamed,unnamed,unnamed,unnamed,unnamed,unnamed,unnamed,unnamed,unnamed,unnamed,unnamed,unnamed,unnamed,unnamed,unnamed,unnamed,unnamed,unnamed,unnamed,unnamed,unnamed,unnamed,unnamed,unnamed,unnamed,unnamed,unnamed,unnamed,unnamed,unnamed,unnamed,unnamed,unnamed,unnamed,unnamed,unnamed,unnamed,unnamed,unnamed,unnamed,unnamed,unnamed,unnamed,unnamed…	Gas1,Osr1,Ripply2,Smad2	Acan,Acp5,Actn3,Acvr2b,Alpl,Alx1,Alx3,Alx4,Ankrd11,Arid5b,Asxl2,Axin2,Barx2,Bmi1,Bmp4,Bmp6,Bmp7,Bmpr1b,Bmpr2,Carm1,Cbs,Cdx1,Cer1,Chst11,Chsy1,Cited2,Col10a1,Col11a1,Col11a2,Col13a1,Col1a1,Col27a1,Col2a1,Col9a1,Comp,Csgalnact1,Csrnp1,Ctgf,Ctnnb1,Cyp26b1,Dhrs3,Dlg1,Dlx2,Dlx5,Dscaml1,Eif4a3,Eya1,Fbn2,Fgf18,Fgf4,Fgf6,Fgfr2,Fgfr3,Fmn1,Foxc1,Foxc2,Foxn3,Frem1,Fuz,Gas1,Glg1,Gli3,Gm21949,Gnas,Grhl2,Gsc,H…
GO Biological Process	GO:0035093	spermatogenesis, exchange of chromosomal proteins	285	0.0518956	1	1	18.7808	0.053246	1	471	0.0294118	0.00212314	1	9	10	unnamed	unnamed,unnamed,unnamed,unnamed,unnamed,unnamed,unnamed,unnamed,unnamed,unnamed,unnamed,unnamed,unnamed,unnamed,unnamed,unnamed,unnamed,unnamed,unnamed,unnamed,unnamed,unnamed,unnamed,unnamed,unnamed,unnamed,unnamed,unnamed,unnamed,unnamed,unnamed,unnamed,unnamed,unnamed,unnamed,unnamed,unnamed,unnamed,unnamed,unnamed,unnamed,unnamed,unnamed,unnamed,unnamed,unnamed,unnamed,unnamed,unnamed,unnamed…	Tnp1	Chd5,Fshr,H2al2a,Hist1h2ba,Piwil1,Psme4,Rnf8,Sycp3,Tnp1
GO Biological Process	GO:0090343	positive regulation of cell aging	286	0.0520029	1	1	18.741	0.053359	1	472	0.0294118	0.00211864	1	13	13	unnamed	unnamed,unnamed,unnamed,unnamed,unnamed,unnamed,unnamed,unnamed,unnamed,unnamed,unnamed,unnamed,unnamed,unnamed,unnamed,unnamed,unnamed,unnamed,unnamed,unnamed,unnamed,unnamed,unnamed,unnamed,unnamed,unnamed,unnamed,unnamed,unnamed,unnamed,unnamed,unnamed,unnamed,unnamed,unnamed,unnamed,unnamed,unnamed,unnamed,unnamed,unnamed,unnamed,unnamed,unnamed,unnamed,unnamed,unnamed,unnamed,unnamed,unnamed…	Eef1e1	Arg2,Cdkn2a,Eef1e1,Hmga1,Hmga1-rs1,Hmga2,Kras,Lmna,Mb21d1,Pawr,Sirt1,Trp53,Ypel3
GO Biological Process	GO:0007602	phototransduction	286	0.0520029	1	1	18.741	0.053359	1	472	0.0294118	0.00211864	1	26	26	unnamed	unnamed,unnamed,unnamed,unnamed,unnamed,unnamed,unnamed,unnamed,unnamed,unnamed,unnamed,unnamed,unnamed,unnamed,unnamed,unnamed,unnamed,unnamed,unnamed,unnamed,unnamed,unnamed,unnamed,unnamed,unnamed,unnamed,unnamed,unnamed,unnamed,unnamed,unnamed,unnamed,unnamed,unnamed,unnamed,unnamed,unnamed,unnamed,unnamed,unnamed,unnamed,unnamed,unnamed,unnamed,unnamed,unnamed,unnamed,unnamed,unnamed,unnamed…	Asic2	Aipl1,Arrb1,Asic2,Cabp4,Cds2,Cngb1,Gnat1,Gnat2,Gnb1,Gngt1,Guca1a,Guca1b,Opn1mw,Opn1sw,Opn3,Opn4,Opn5,Pcp2,Pde6c,Pde6d,Rcvrn,Rdh11,Rgr,Rho,Rrh,Rs1
GO Biological Process	GO:0072190	ureter urothelium development	288	0.0522176	1	1	18.6619	0.0535851	1	474	0.0294118	0.0021097	1	3	3	unnamed	unnamed,unnamed,unnamed,unnamed,unnamed,unnamed,unnamed,unnamed,unnamed,unnamed,unnamed,unnamed,unnamed,unnamed,unnamed,unnamed,unnamed,unnamed,unnamed,unnamed,unnamed,unnamed,unnamed,unnamed,unnamed,unnamed,unnamed,unnamed,unnamed,unnamed,unnamed,unnamed,unnamed,unnamed,unnamed,unnamed,unnamed,unnamed,unnamed,unnamed,unnamed,unnamed,unnamed,unnamed,unnamed,unnamed,unnamed,unnamed,unnamed,unnamed…	Osr1	Bmp4,Osr1,Sox9
GO Biological Process	GO:0006325	chromatin organization	289	0.0523386	1	1	2.42815	2.05918	5	18215	0.147059	0.000274499	5	663	676	unnamed,unnamed,unnamed,unnamed,unnamed	unnamed,unnamed,unnamed,unnamed,unnamed,unnamed,unnamed,unnamed,unnamed,unnamed,unnamed,unnamed,unnamed,unnamed,unnamed,unnamed,unnamed,unnamed,unnamed,unnamed,unnamed,unnamed,unnamed,unnamed,unnamed,unnamed,unnamed,unnamed,unnamed,unnamed,unnamed,unnamed,unnamed,unnamed,unnamed,unnamed,unnamed,unnamed,unnamed,unnamed,unnamed,unnamed,unnamed,unnamed,unnamed,unnamed,unnamed,unnamed,unnamed,unnamed…	Cenpv,Ncoa3,Prmt8,Sall1,Tnp1	0610010K14Rik,1700024P04Rik,4921509C19Rik,Abraxas1,Actb,Actl6a,Actl6b,Actr6,Actr8,Aebp2,Ak6,Anp32b,Anp32e,Apbb1,Arid1a,Arid1b,Arid2,Arid4a,Arid4b,Asf1a,Asf1b,Ash1l,Ash2l,Asxl1,Atad2,Atf2,Atm,Atrx,Atxn3,Atxn7,Atxn7l3,Aurka,Aurkb,Aurkc,Babam1,Babam2,Bag6,Bahcc1,Bahd1,Banp,Bap1,Baz1a,Baz1b,Baz2a,Bcor,Bcorl1,Bend3,Bmi1,Bptf,Brca2,Brcc3,Brd1,Brd2,Brd3,Brd4,Brd8,Brd9,Brdt,Brms1,Brms1l,Brpf1,Brpf3,Cabin…
GO Biological Process	GO:0003164	His-Purkinje system development	290	0.0524322	1	1	18.5835	0.0538112	1	476	0.0294118	0.00210084	1	5	5	unnamed	unnamed,unnamed,unnamed,unnamed,unnamed,unnamed,unnamed,unnamed,unnamed,unnamed,unnamed,unnamed,unnamed,unnamed,unnamed,unnamed,unnamed,unnamed,unnamed,unnamed,unnamed,unnamed,unnamed,unnamed,unnamed,unnamed,unnamed,unnamed,unnamed,unnamed,unnamed,unnamed,unnamed,unnamed,unnamed,unnamed,unnamed,unnamed,unnamed,unnamed,unnamed,unnamed,unnamed,unnamed,unnamed,unnamed,unnamed,unnamed,unnamed,unnamed…	Tbx5	Dsg2,Id2,Nkx2-5,Tbx3,Tbx5
GO Biological Process	GO:0031345	negative regulation of cell projection organization	291	0.0525373	1	1	3.53123	0.849562	3	7515	0.0882353	0.000399202	3	157	157	unnamed,unnamed,unnamed	unnamed,unnamed,unnamed,unnamed,unnamed,unnamed,unnamed,unnamed,unnamed,unnamed,unnamed,unnamed,unnamed,unnamed,unnamed,unnamed,unnamed,unnamed,unnamed,unnamed,unnamed,unnamed,unnamed,unnamed,unnamed,unnamed,unnamed,unnamed,unnamed,unnamed,unnamed,unnamed,unnamed,unnamed,unnamed,unnamed,unnamed,unnamed,unnamed,unnamed,unnamed,unnamed,unnamed,unnamed,unnamed,unnamed,unnamed,unnamed,unnamed,unnamed…	Nrp1,Rit2,Thy1	Aatk,Adam17,Adcy6,Apoe,Arf6,Arhgap24,Arpin,Asap1,B2m,Bag5,Bcl11a,Capzb,Carm1,Cbfa2t2,Ccl21a,Ccp110,Cdk5,Cdk5r1,Cdkl3,Cep97,Cers2,Cib1,Cit,Crmp1,Ctsz,D130043K22Rik,Dab1,Dennd5a,Dguok,Dnm2,Dnm3,Dpysl3,Draxin,Efna1,Efnb2,Efnb3,Epha3,Epha4,Epha7,Ephb2,Evi5l,Evl,Fat3,Fkbp4,Flna,Fstl4,Fyn,Gak,Gdi1,Gfap,Gfi1,Gorasp1,Grin2b,Gsk3a,Gsk3b,H2-D1,H2-K1,Hdac2,Hrg,Id1,Ifrd1,Il15ra,Inpp5f,Inpp5j,Itga3,Itm2c,Kank…
GO Biological Process	GO:0014831	gastro-intestinal system smooth muscle contraction	292	0.0525395	1	1	18.5445	0.0539243	1	477	0.0294118	0.00209644	1	6	6	unnamed	unnamed,unnamed,unnamed,unnamed,unnamed,unnamed,unnamed,unnamed,unnamed,unnamed,unnamed,unnamed,unnamed,unnamed,unnamed,unnamed,unnamed,unnamed,unnamed,unnamed,unnamed,unnamed,unnamed,unnamed,unnamed,unnamed,unnamed,unnamed,unnamed,unnamed,unnamed,unnamed,unnamed,unnamed,unnamed,unnamed,unnamed,unnamed,unnamed,unnamed,unnamed,unnamed,unnamed,unnamed,unnamed,unnamed,unnamed,unnamed,unnamed,unnamed…	Sulf2	Htr1d,Htr2b,Ptger3,Sulf1,Sulf2,Tacr2
GO Biological Process	GO:0045899	positive regulation of RNA polymerase II transcriptional preinitiation complex assembly	293	0.0527541	1	1	18.4671	0.0541504	1	479	0.0294118	0.00208768	1	12	12	unnamed	unnamed,unnamed,unnamed,unnamed,unnamed,unnamed,unnamed,unnamed,unnamed,unnamed,unnamed,unnamed,unnamed,unnamed,unnamed,unnamed,unnamed,unnamed,unnamed,unnamed,unnamed,unnamed,unnamed,unnamed,unnamed,unnamed,unnamed,unnamed,unnamed,unnamed,unnamed,unnamed,unnamed,unnamed,unnamed,unnamed,unnamed,unnamed,unnamed,unnamed,unnamed,unnamed,unnamed,unnamed,unnamed,unnamed,unnamed,unnamed,unnamed,unnamed…	Ahr	Ahr,Cand1,Creb1,Esr1,Ikzf1,Psmc1,Psmc2,Psmc3,Psmc4,Psmc5,Psmc6,Wnt10b
GO Biological Process	GO:0006779	porphyrin-containing compound biosynthetic process	293	0.0527541	1	1	18.4671	0.0541504	1	479	0.0294118	0.00208768	1	25	25	unnamed	unnamed,unnamed,unnamed,unnamed,unnamed,unnamed,unnamed,unnamed,unnamed,unnamed,unnamed,unnamed,unnamed,unnamed,unnamed,unnamed,unnamed,unnamed,unnamed,unnamed,unnamed,unnamed,unnamed,unnamed,unnamed,unnamed,unnamed,unnamed,unnamed,unnamed,unnamed,unnamed,unnamed,unnamed,unnamed,unnamed,unnamed,unnamed,unnamed,unnamed,unnamed,unnamed,unnamed,unnamed,unnamed,unnamed,unnamed,unnamed,unnamed,unnamed…	Sptb	Abcb6,Alad,Alas1,Alas2,Ank1,Atpif1,Cox10,Cox15,Cpox,Fech,Fxn,Hmbs,Hnf1a,Iba57,Ireb2,Ppox,Rsad1,Slc11a2,Slc25a39,Snx3,Spta1,Sptb,Tmem14c,Urod,Uros
GO Biological Process	GO:0007183	SMAD protein complex assembly	295	0.0529686	1	1	18.3903	0.0543765	1	481	0.0294118	0.002079	1	8	8	unnamed	unnamed,unnamed,unnamed,unnamed,unnamed,unnamed,unnamed,unnamed,unnamed,unnamed,unnamed,unnamed,unnamed,unnamed,unnamed,unnamed,unnamed,unnamed,unnamed,unnamed,unnamed,unnamed,unnamed,unnamed,unnamed,unnamed,unnamed,unnamed,unnamed,unnamed,unnamed,unnamed,unnamed,unnamed,unnamed,unnamed,unnamed,unnamed,unnamed,unnamed,unnamed,unnamed,unnamed,unnamed,unnamed,unnamed,unnamed,unnamed,unnamed,unnamed…	Smad2	Eid2,Fkbp1a,Smad1,Smad2,Smad3,Smad4,Tgfb1,Zfyve9
GO Biological Process	GO:0072530	purine-containing compound transmembrane transport	296	0.053183	1	1	18.3142	0.0546026	1	483	0.0294118	0.00207039	1	11	11	unnamed	unnamed,unnamed,unnamed,unnamed,unnamed,unnamed,unnamed,unnamed,unnamed,unnamed,unnamed,unnamed,unnamed,unnamed,unnamed,unnamed,unnamed,unnamed,unnamed,unnamed,unnamed,unnamed,unnamed,unnamed,unnamed,unnamed,unnamed,unnamed,unnamed,unnamed,unnamed,unnamed,unnamed,unnamed,unnamed,unnamed,unnamed,unnamed,unnamed,unnamed,unnamed,unnamed,unnamed,unnamed,unnamed,unnamed,unnamed,unnamed,unnamed,unnamed…	Slc35b3	Aqp9,Gm14085,Slc25a17,Slc25a42,Slc28a1,Slc28a2,Slc28a3,Slc35b2,Slc35b3,Slc35c1,Tmem241
GO Biological Process	GO:0035092	sperm chromatin condensation	297	0.0536118	1	1	18.1637	0.0550548	1	487	0.0294118	0.00205339	1	12	13	unnamed	unnamed,unnamed,unnamed,unnamed,unnamed,unnamed,unnamed,unnamed,unnamed,unnamed,unnamed,unnamed,unnamed,unnamed,unnamed,unnamed,unnamed,unnamed,unnamed,unnamed,unnamed,unnamed,unnamed,unnamed,unnamed,unnamed,unnamed,unnamed,unnamed,unnamed,unnamed,unnamed,unnamed,unnamed,unnamed,unnamed,unnamed,unnamed,unnamed,unnamed,unnamed,unnamed,unnamed,unnamed,unnamed,unnamed,unnamed,unnamed,unnamed,unnamed…	Tnp1	Chd5,Fshr,H1fnt,H2al2a,Hist1h2ba,Piwil1,Psme4,Rnf8,Sycp1,Sycp3,Tnp1,Tssk6
GO Biological Process	GO:0060978	angiogenesis involved in coronary vascular morphogenesis	297	0.0536118	1	1	18.1637	0.0550548	1	487	0.0294118	0.00205339	1	5	5	unnamed	unnamed,unnamed,unnamed,unnamed,unnamed,unnamed,unnamed,unnamed,unnamed,unnamed,unnamed,unnamed,unnamed,unnamed,unnamed,unnamed,unnamed,unnamed,unnamed,unnamed,unnamed,unnamed,unnamed,unnamed,unnamed,unnamed,unnamed,unnamed,unnamed,unnamed,unnamed,unnamed,unnamed,unnamed,unnamed,unnamed,unnamed,unnamed,unnamed,unnamed,unnamed,unnamed,unnamed,unnamed,unnamed,unnamed,unnamed,unnamed,unnamed,unnamed…	Nrp1	Fgf2,Nrp1,Pdgfrb,Rxra,Tgfbr1
GO Biological Process	GO:0006323	DNA packaging	299	0.0540621	1	1	5.33358	0.374983	2	3317	0.0588235	0.000602955	2	168	170	unnamed,unnamed	unnamed,unnamed,unnamed,unnamed,unnamed,unnamed,unnamed,unnamed,unnamed,unnamed,unnamed,unnamed,unnamed,unnamed,unnamed,unnamed,unnamed,unnamed,unnamed,unnamed,unnamed,unnamed,unnamed,unnamed,unnamed,unnamed,unnamed,unnamed,unnamed,unnamed,unnamed,unnamed,unnamed,unnamed,unnamed,unnamed,unnamed,unnamed,unnamed,unnamed,unnamed,unnamed,unnamed,unnamed,unnamed,unnamed,unnamed,unnamed,unnamed,unnamed…	Cenpv,Tnp1	1700024P04Rik,Acin1,Akap8,Akap8l,Anp32b,Anp32e,Asf1a,Asf1b,Atf6b,Atrx,Bahcc1,Bahd1,Baz2a,Brd2,Cabin1,Ccnb1,Cdan1,Cdca5,Cdk1,Cdkn2a,Cenpa,Cenpp,Cenpv,Chaf1a,Chaf1b,Chd5,Chmp1a,Ctcf,Daxx,Dffb,Ern2,Fshr,Gatad1,Gm6970,Gm7535,Gper1,Grwd1,H1f0,H1fnt,H1foo,H1fx,H2afy,H2afy2,H2al2a,H2bfm,H3f3a,H3f3b,Hat1,Hells,Hils1,Hira,Hist1h1a,Hist1h1b,Hist1h1c,Hist1h1d,Hist1h1e,Hist1h1t,Hist1h2ba,Hist1h2bb,Hist1h2bc,…
GO Biological Process	GO:0046474	glycerophospholipid biosynthetic process	300	0.0544377	1	1	5.31275	0.376453	2	3330	0.0588235	0.000600601	2	103	103	unnamed,unnamed	unnamed,unnamed,unnamed,unnamed,unnamed,unnamed,unnamed,unnamed,unnamed,unnamed,unnamed,unnamed,unnamed,unnamed,unnamed,unnamed,unnamed,unnamed,unnamed,unnamed,unnamed,unnamed,unnamed,unnamed,unnamed,unnamed,unnamed,unnamed,unnamed,unnamed,unnamed,unnamed,unnamed,unnamed,unnamed,unnamed,unnamed,unnamed,unnamed,unnamed,unnamed,unnamed,unnamed,unnamed,unnamed,unnamed,unnamed,unnamed,unnamed,unnamed…	Pigl,Pik3c3	Abhd5,Agpat1,Agpat2,Agpat3,Agpat4,Agpat5,Ajuba,Alox15,Apoa1,Apoa2,Atm,Cdipt,Cds1,Cds2,Cept1,Chka,Chkb,Chpt1,Crls1,Cwh43,Dgka,Dgkq,Dpm1,Dpm2,Dpm3,Etnk1,Etnk2,Fabp5,Far1,Fgf2,Gm20716,Gpaa1,Gpam,Gpat2,Gpat3,Gpat4,Hdhd5,Impa1,Inpp4a,Inpp4b,Inppl1,Lcat,Lclat1,Lpcat2,Mppe1,Pcyt1a,Pcyt1b,Pcyt2,Pemt,Pgap1,Pgap2,Pgap3,Pgs1,Pi4k2a,Piga,Pigb,Pigc,Pigf,Pigg,Pigh,Pigk,Pigl,Pigm,Pign,Pigo,Pigp,Pigq,Pigs,Pigt,P…
GO Biological Process	GO:0051781	positive regulation of cell division	301	0.0546692	1	1	5.30002	0.377357	2	3338	0.0588235	0.000599161	2	78	78	unnamed,unnamed	unnamed,unnamed,unnamed,unnamed,unnamed,unnamed,unnamed,unnamed,unnamed,unnamed,unnamed,unnamed,unnamed,unnamed,unnamed,unnamed,unnamed,unnamed,unnamed,unnamed,unnamed,unnamed,unnamed,unnamed,unnamed,unnamed,unnamed,unnamed,unnamed,unnamed,unnamed,unnamed,unnamed,unnamed,unnamed,unnamed,unnamed,unnamed,unnamed,unnamed,unnamed,unnamed,unnamed,unnamed,unnamed,unnamed,unnamed,unnamed,unnamed,unnamed…	Cenpv,Tgfa	Apc,Aurkb,Btc,Cat,Cdc25b,Cdc42,Cdc6,Cenpv,Chmp3,Cit,Cspp1,Cul3,Cxcr5,Drd2,Drd3,Ect2,Ereg,Fgf1,Fgf2,Fgf3,Fgf4,Fgf5,Fgf6,Fgf7,Fgf8,Fgf9,Fgfr2,Garem1,Gipc1,Gkn1,Htr2b,Igf2,Il1a,Il1b,Itgb1bp1,Kif14,Kif20b,Kif23,Kif3b,Lbh,Map10,Mdk,Men1,Nkx3-1,Nup62,Opn1mw,Pdgfa,Pdgfb,Pdgfc,Pdgfd,Pgf,Pkn2,Pkp4,Prkce,Prok1,Ptn,Racgap1,Rhoa,Rxfp3,Shh,Sirt2,Sis,Spast,Sstr5,Svil,Tal1,Tas1r2,Tas2r121,Tgfa,Tgfb1,Tgfb2,Tgfb3…
GO Biological Process	GO:0060837	blood vessel endothelial cell differentiation	302	0.0547899	1	1	17.7625	0.0562983	1	498	0.0294118	0.00200803	1	8	8	unnamed	unnamed,unnamed,unnamed,unnamed,unnamed,unnamed,unnamed,unnamed,unnamed,unnamed,unnamed,unnamed,unnamed,unnamed,unnamed,unnamed,unnamed,unnamed,unnamed,unnamed,unnamed,unnamed,unnamed,unnamed,unnamed,unnamed,unnamed,unnamed,unnamed,unnamed,unnamed,unnamed,unnamed,unnamed,unnamed,unnamed,unnamed,unnamed,unnamed,unnamed,unnamed,unnamed,unnamed,unnamed,unnamed,unnamed,unnamed,unnamed,unnamed,unnamed…	Tmem100	Ccm2,Dll1,Hey1,Hey2,Kdr,Notch1,Rbpj,Tmem100
GO Biological Process	GO:1902414	protein localization to cell junction	303	0.055111	1	1	17.6562	0.0566375	1	501	0.0294118	0.00199601	1	9	9	unnamed	unnamed,unnamed,unnamed,unnamed,unnamed,unnamed,unnamed,unnamed,unnamed,unnamed,unnamed,unnamed,unnamed,unnamed,unnamed,unnamed,unnamed,unnamed,unnamed,unnamed,unnamed,unnamed,unnamed,unnamed,unnamed,unnamed,unnamed,unnamed,unnamed,unnamed,unnamed,unnamed,unnamed,unnamed,unnamed,unnamed,unnamed,unnamed,unnamed,unnamed,unnamed,unnamed,unnamed,unnamed,unnamed,unnamed,unnamed,unnamed,unnamed,unnamed…	Nectin1	Actn4,Afdn,Dlg5,Dsp,Marveld3,Mpp7,Nectin1,Nectin3,Scrib
GO Biological Process	GO:0035036	sperm-egg recognition	303	0.055111	1	1	17.6562	0.0566375	1	501	0.0294118	0.00199601	1	38	41	unnamed	unnamed,unnamed,unnamed,unnamed,unnamed,unnamed,unnamed,unnamed,unnamed,unnamed,unnamed,unnamed,unnamed,unnamed,unnamed,unnamed,unnamed,unnamed,unnamed,unnamed,unnamed,unnamed,unnamed,unnamed,unnamed,unnamed,unnamed,unnamed,unnamed,unnamed,unnamed,unnamed,unnamed,unnamed,unnamed,unnamed,unnamed,unnamed,unnamed,unnamed,unnamed,unnamed,unnamed,unnamed,unnamed,unnamed,unnamed,unnamed,unnamed,unnamed…	Spaca3	Acr,Adam1a,Adam3,Arsa,Atp8b3,B4galt1,Cct2,Cct3,Cct4,Cct5,Cct7,Cct8,Clgn,Crisp4,Fetub,Glipr1l1,Hist1h1t,Hspa1b,Hspa1l,Izumo1,Izumo1r,Ly6k,Pcsk4,Pmis2,Smcp,Spa17,Spaca3,Spesp1,Tcp1,Tex101,Ubap2l,Vdac2,Zan,Zp2,Zp3,Zp3r,Zpbp,Zpbp2
GO Biological Process	GO:1904835	dorsal root ganglion morphogenesis	305	0.055325	1	1	17.586	0.0568636	1	503	0.0294118	0.00198807	1	2	2	unnamed	unnamed,unnamed,unnamed,unnamed,unnamed,unnamed,unnamed,unnamed,unnamed,unnamed,unnamed,unnamed,unnamed,unnamed,unnamed,unnamed,unnamed,unnamed,unnamed,unnamed,unnamed,unnamed,unnamed,unnamed,unnamed,unnamed,unnamed,unnamed,unnamed,unnamed,unnamed,unnamed,unnamed,unnamed,unnamed,unnamed,unnamed,unnamed,unnamed,unnamed,unnamed,unnamed,unnamed,unnamed,unnamed,unnamed,unnamed,unnamed,unnamed,unnamed…	Nrp1	Nrp1,Nrp2
GO Biological Process	GO:0021649	vestibulocochlear nerve structural organization	305	0.055325	1	1	17.586	0.0568636	1	503	0.0294118	0.00198807	1	2	2	unnamed	unnamed,unnamed,unnamed,unnamed,unnamed,unnamed,unnamed,unnamed,unnamed,unnamed,unnamed,unnamed,unnamed,unnamed,unnamed,unnamed,unnamed,unnamed,unnamed,unnamed,unnamed,unnamed,unnamed,unnamed,unnamed,unnamed,unnamed,unnamed,unnamed,unnamed,unnamed,unnamed,unnamed,unnamed,unnamed,unnamed,unnamed,unnamed,unnamed,unnamed,unnamed,unnamed,unnamed,unnamed,unnamed,unnamed,unnamed,unnamed,unnamed,unnamed…	Nrp1	Nrp1,Nrp2
GO Biological Process	GO:0021545	cranial nerve development	307	0.0556283	1	1	5.24814	0.381088	2	3371	0.0588235	0.000593296	2	51	51	unnamed,unnamed	unnamed,unnamed,unnamed,unnamed,unnamed,unnamed,unnamed,unnamed,unnamed,unnamed,unnamed,unnamed,unnamed,unnamed,unnamed,unnamed,unnamed,unnamed,unnamed,unnamed,unnamed,unnamed,unnamed,unnamed,unnamed,unnamed,unnamed,unnamed,unnamed,unnamed,unnamed,unnamed,unnamed,unnamed,unnamed,unnamed,unnamed,unnamed,unnamed,unnamed,unnamed,unnamed,unnamed,unnamed,unnamed,unnamed,unnamed,unnamed,unnamed,unnamed…	Nrp1,Sall1	Adarb1,Atoh7,Atp8b1,Chd7,Chrnb2,Cited2,Ctnnb1,Dmd,Egr2,Ephb1,Ephb2,Erbb3,Gli3,Hes1,Hes3,Hoxa1,Hoxa3,Hoxb1,Hoxb2,Hoxb3,Hoxd3,Isl1,Kcna2,Lpar1,Mafb,Nav2,Neurog1,Nkx2-2,Nrp1,Nrp2,Ntrk1,Pax2,Phox2a,Phox2b,Plxna3,Plxna4,Pou4f1,Pou4f3,Prrxl1,Rpl24,Sall1,Sema3a,Sema3f,Six1,Six4,Slc1a3,Slitrk6,Tbx1,Tfap2a,Tifab,Tmem126a
GO Biological Process	GO:0030858	positive regulation of epithelial cell differentiation	308	0.0558325	1	1	5.23726	0.381879	2	3378	0.0588235	0.000592066	2	60	60	unnamed,unnamed	unnamed,unnamed,unnamed,unnamed,unnamed,unnamed,unnamed,unnamed,unnamed,unnamed,unnamed,unnamed,unnamed,unnamed,unnamed,unnamed,unnamed,unnamed,unnamed,unnamed,unnamed,unnamed,unnamed,unnamed,unnamed,unnamed,unnamed,unnamed,unnamed,unnamed,unnamed,unnamed,unnamed,unnamed,unnamed,unnamed,unnamed,unnamed,unnamed,unnamed,unnamed,unnamed,unnamed,unnamed,unnamed,unnamed,unnamed,unnamed,unnamed,unnamed…	Ncoa3,Tmem100	Acvrl1,Add1,Adipoq,Ahi1,Alox12,Alox8,Apc,Atoh1,Atoh8,Bad,Bmp4,Bmp6,Btg1,Cd24a,Cdh5,Cldn5,Ctnnb1,Cyp27b1,Dmbt1,Etv2,Foxc1,Foxj1,Foxn1,Gdf2,Gdnf,H2afy,H2afy2,Kdf1,Lhx1,Lif,Med1,Mesp1,Ncoa3,Nme2,Notch1,Numa1,Numb,Ovol2,Pax2,Pax6,Pax8,Prkch,Proc,Prom1,Ptch1,Ptch2,Rac3,Rfx3,S1pr2,Sfn,Sfrp4,Sox2,Sox9,Sult2b1,Tmem100,Tram1,Trim16,Vdr,Wnt10b,Zeb2
GO Biological Process	GO:0008361	regulation of cell size	309	0.0561161	1	1	3.43657	0.872963	3	7722	0.0882353	0.0003885	3	158	158	unnamed,unnamed,unnamed	unnamed,unnamed,unnamed,unnamed,unnamed,unnamed,unnamed,unnamed,unnamed,unnamed,unnamed,unnamed,unnamed,unnamed,unnamed,unnamed,unnamed,unnamed,unnamed,unnamed,unnamed,unnamed,unnamed,unnamed,unnamed,unnamed,unnamed,unnamed,unnamed,unnamed,unnamed,unnamed,unnamed,unnamed,unnamed,unnamed,unnamed,unnamed,unnamed,unnamed,unnamed,unnamed,unnamed,unnamed,unnamed,unnamed,unnamed,unnamed,unnamed,unnamed…	Ahr,Nrp1,Tmem123	Aatk,Abl1,Add1,Adnp,Ahr,Akt1,Akt1s1,Akt3,Anapc2,Ano6,Anxa7,Apoe,Aqp1,Arhgap5,Atp2b2,Barhl2,Bcl11a,Bdnf,Bmpr2,Cav3,Cdh4,Cdk4,Cdk5,Cdk5r1,Cdkl3,Cdkl5,Cfl1,Clasp2,Clcn3,Cln8,Clns1a,Crabp2,Creb1,Cttn,Cyfip1,Deptor,Disc1,Dnm2,Dpysl2,Draxin,Dscam,E2f4,Edn1,Efna5,Epha7,Fn1,Fshr,Fstl4,Gdi1,Gm28035,Golga4,Gsk3b,Hsp90ab1,Ifrd1,Il7r,Ilk,Iqgap3,Islr2,Ist1,Kcnma1,Kcnn4,Kel,L1cam,Lamtor4,Lamtor5,Lars,Limk1,Lpa…
GO Biological Process	GO:0090259	regulation of retinal ganglion cell axon guidance	310	0.0566079	1	1	17.1762	0.0582201	1	515	0.0294118	0.00194175	1	5	5	unnamed	unnamed,unnamed,unnamed,unnamed,unnamed,unnamed,unnamed,unnamed,unnamed,unnamed,unnamed,unnamed,unnamed,unnamed,unnamed,unnamed,unnamed,unnamed,unnamed,unnamed,unnamed,unnamed,unnamed,unnamed,unnamed,unnamed,unnamed,unnamed,unnamed,unnamed,unnamed,unnamed,unnamed,unnamed,unnamed,unnamed,unnamed,unnamed,unnamed,unnamed,unnamed,unnamed,unnamed,unnamed,unnamed,unnamed,unnamed,unnamed,unnamed,unnamed…	Nrp1	Nrp1,Ocm,Pou4f2,Slit2,Vegfa
GO Biological Process	GO:0070828	heterochromatin organization	311	0.0568215	1	1	17.1097	0.0584462	1	517	0.0294118	0.00193424	1	16	16	unnamed	unnamed,unnamed,unnamed,unnamed,unnamed,unnamed,unnamed,unnamed,unnamed,unnamed,unnamed,unnamed,unnamed,unnamed,unnamed,unnamed,unnamed,unnamed,unnamed,unnamed,unnamed,unnamed,unnamed,unnamed,unnamed,unnamed,unnamed,unnamed,unnamed,unnamed,unnamed,unnamed,unnamed,unnamed,unnamed,unnamed,unnamed,unnamed,unnamed,unnamed,unnamed,unnamed,unnamed,unnamed,unnamed,unnamed,unnamed,unnamed,unnamed,unnamed…	Cenpv	Bahcc1,Bahd1,Baz2a,Cdkn2a,Cenpv,H3f3a,H3f3b,Hells,Hmga1,Hmga1-rs1,Hmga2,Hp1bp3,Mthfr,Setd7,Tnrc18,Wdhd1
GO Biological Process	GO:0070266	necroptotic process	312	0.0570351	1	1	17.0438	0.0586723	1	519	0.0294118	0.00192678	1	18	18	unnamed	unnamed,unnamed,unnamed,unnamed,unnamed,unnamed,unnamed,unnamed,unnamed,unnamed,unnamed,unnamed,unnamed,unnamed,unnamed,unnamed,unnamed,unnamed,unnamed,unnamed,unnamed,unnamed,unnamed,unnamed,unnamed,unnamed,unnamed,unnamed,unnamed,unnamed,unnamed,unnamed,unnamed,unnamed,unnamed,unnamed,unnamed,unnamed,unnamed,unnamed,unnamed,unnamed,unnamed,unnamed,unnamed,unnamed,unnamed,unnamed,unnamed,unnamed…	Birc2	Birc2,Birc3,Cyld,Dnm1l,Fadd,Fas,Fasl,Mlkl,Pgam5,Ppif,Pygl,Ripk1,Ripk3,Sirt2,Tlr3,Tnf,Trp53,Trpm7
GO Biological Process	GO:0044089	positive regulation of cellular component biogenesis	313	0.0575816	1	1	2.36315	2.11582	5	18716	0.147059	0.000267151	5	449	451	unnamed,unnamed,unnamed,unnamed,unnamed	unnamed,unnamed,unnamed,unnamed,unnamed,unnamed,unnamed,unnamed,unnamed,unnamed,unnamed,unnamed,unnamed,unnamed,unnamed,unnamed,unnamed,unnamed,unnamed,unnamed,unnamed,unnamed,unnamed,unnamed,unnamed,unnamed,unnamed,unnamed,unnamed,unnamed,unnamed,unnamed,unnamed,unnamed,unnamed,unnamed,unnamed,unnamed,unnamed,unnamed,unnamed,unnamed,unnamed,unnamed,unnamed,unnamed,unnamed,unnamed,unnamed,unnamed…	Ahr,Asic2,Nck2,Nrp1,Thy1	5330417C22Rik,Abl1,Ace2,Actr2,Actr3,Actr3b,Adgrb1,Adgrb2,Adgrb3,Adgrl1,Adgrl2,Adgrl3,Adnp,Agrn,Agt,Ahr,Aim2,Ajuba,Alox15,Amigo1,Amigo2,Amigo3,Ankrd53,Anln,Apc,Apoa1,Aqp1,Arap1,Arf6,Arhgap35,Arhgef10,Arhgef10l,Arhgef15,Arhgef5,Arl2,Arpc1a,Arpc1b,Arpc2,Arpc3,Arpc4,Arpc5,Arpc5l,Asap1,Asic2,Atat1,Atm,Atmin,Atp13a2,Atr,Auts2,Bag4,Baiap2,Baiap2l1,Baiap2l2,Bax,Bbc3,Bbs4,Bcas3,Bcl2l11,Bclaf1,Bdnf,Becn1,B…
GO Biological Process	GO:0001771	immunological synapse formation	314	0.0576757	1	1	16.849	0.0593506	1	525	0.0294118	0.00190476	1	11	12	unnamed	unnamed,unnamed,unnamed,unnamed,unnamed,unnamed,unnamed,unnamed,unnamed,unnamed,unnamed,unnamed,unnamed,unnamed,unnamed,unnamed,unnamed,unnamed,unnamed,unnamed,unnamed,unnamed,unnamed,unnamed,unnamed,unnamed,unnamed,unnamed,unnamed,unnamed,unnamed,unnamed,unnamed,unnamed,unnamed,unnamed,unnamed,unnamed,unnamed,unnamed,unnamed,unnamed,unnamed,unnamed,unnamed,unnamed,unnamed,unnamed,unnamed,unnamed…	Nck2	Ccl21a,Ccr7,Cd6,Dlg1,Dock2,Dock8,Ephb1,Git1,Msn,Nck2,Prf1
GO Biological Process	GO:0072092	ureteric bud invasion	315	0.0577824	1	1	16.817	0.0594637	1	526	0.0294118	0.00190114	1	3	3	unnamed	unnamed,unnamed,unnamed,unnamed,unnamed,unnamed,unnamed,unnamed,unnamed,unnamed,unnamed,unnamed,unnamed,unnamed,unnamed,unnamed,unnamed,unnamed,unnamed,unnamed,unnamed,unnamed,unnamed,unnamed,unnamed,unnamed,unnamed,unnamed,unnamed,unnamed,unnamed,unnamed,unnamed,unnamed,unnamed,unnamed,unnamed,unnamed,unnamed,unnamed,unnamed,unnamed,unnamed,unnamed,unnamed,unnamed,unnamed,unnamed,unnamed,unnamed…	Sall1	Fmn1,Kif26b,Sall1
GO Biological Process	GO:0032927	positive regulation of activin receptor signaling pathway	315	0.0577824	1	1	16.817	0.0594637	1	526	0.0294118	0.00190114	1	9	9	unnamed	unnamed,unnamed,unnamed,unnamed,unnamed,unnamed,unnamed,unnamed,unnamed,unnamed,unnamed,unnamed,unnamed,unnamed,unnamed,unnamed,unnamed,unnamed,unnamed,unnamed,unnamed,unnamed,unnamed,unnamed,unnamed,unnamed,unnamed,unnamed,unnamed,unnamed,unnamed,unnamed,unnamed,unnamed,unnamed,unnamed,unnamed,unnamed,unnamed,unnamed,unnamed,unnamed,unnamed,unnamed,unnamed,unnamed,unnamed,unnamed,unnamed,unnamed…	Smad2	Acvr1b,Acvr2a,Acvr2b,Csnk2b,Fgf9,Nodal,Smad2,Zc3h3,Zic2
GO Biological Process	GO:0060385	axonogenesis involved in innervation	317	0.0578891	1	1	16.7851	0.0595767	1	527	0.0294118	0.00189753	1	6	6	unnamed	unnamed,unnamed,unnamed,unnamed,unnamed,unnamed,unnamed,unnamed,unnamed,unnamed,unnamed,unnamed,unnamed,unnamed,unnamed,unnamed,unnamed,unnamed,unnamed,unnamed,unnamed,unnamed,unnamed,unnamed,unnamed,unnamed,unnamed,unnamed,unnamed,unnamed,unnamed,unnamed,unnamed,unnamed,unnamed,unnamed,unnamed,unnamed,unnamed,unnamed,unnamed,unnamed,unnamed,unnamed,unnamed,unnamed,unnamed,unnamed,unnamed,unnamed…	Nrp1	Col25a1,Fgfr3,Nptx1,Nrp1,Ntrk1,Sema3a
GO Biological Process	GO:0046488	phosphatidylinositol metabolic process	318	0.057978	1	1	5.12648	0.390132	2	3451	0.0588235	0.000579542	2	109	109	unnamed,unnamed	unnamed,unnamed,unnamed,unnamed,unnamed,unnamed,unnamed,unnamed,unnamed,unnamed,unnamed,unnamed,unnamed,unnamed,unnamed,unnamed,unnamed,unnamed,unnamed,unnamed,unnamed,unnamed,unnamed,unnamed,unnamed,unnamed,unnamed,unnamed,unnamed,unnamed,unnamed,unnamed,unnamed,unnamed,unnamed,unnamed,unnamed,unnamed,unnamed,unnamed,unnamed,unnamed,unnamed,unnamed,unnamed,unnamed,unnamed,unnamed,unnamed,unnamed…	Pigl,Pik3c3	Atm,Bpnt1,Cdipt,Cds1,Csf1r,Cwh43,Dpm1,Dpm2,Dpm3,Drd2,Efr3b,Fam126a,Fgf2,Fig4,Galr2,Gm20716,Gpaa1,Gpld1,Impa1,Impa2,Impad1,Inpp1,Inpp4a,Inpp4b,Inpp5a,Inpp5b,Inpp5d,Inpp5e,Inpp5f,Inpp5j,Inpp5k,Inppl1,Ip6k1,Ip6k2,Ip6k3,Mboat7,Mppe1,Mtm1,Mtmr1,Mtmr2,Mtmr3,Mtmr6,Mtmr7,Ocrl,Pdgfrb,Pgap1,Pgap2,Pgap3,Pi4k2a,Pi4k2b,Pi4ka,Pi4kb,Piga,Pigb,Pigc,Pigf,Pigg,Pigh,Pigk,Pigl,Pigm,Pign,Pigo,Pigp,Pigq,Pigs,Pigt,Pigu…
GO Biological Process	GO:0097374	sensory neuron axon guidance	319	0.0579958	1	1	16.7533	0.0596898	1	528	0.0294118	0.00189394	1	3	3	unnamed	unnamed,unnamed,unnamed,unnamed,unnamed,unnamed,unnamed,unnamed,unnamed,unnamed,unnamed,unnamed,unnamed,unnamed,unnamed,unnamed,unnamed,unnamed,unnamed,unnamed,unnamed,unnamed,unnamed,unnamed,unnamed,unnamed,unnamed,unnamed,unnamed,unnamed,unnamed,unnamed,unnamed,unnamed,unnamed,unnamed,unnamed,unnamed,unnamed,unnamed,unnamed,unnamed,unnamed,unnamed,unnamed,unnamed,unnamed,unnamed,unnamed,unnamed…	Nrp1	Gbx1,Nrp1,Nrp2
GO Biological Process	GO:0046549	retinal cone cell development	319	0.0579958	1	1	16.7533	0.0596898	1	528	0.0294118	0.00189394	1	10	10	unnamed	unnamed,unnamed,unnamed,unnamed,unnamed,unnamed,unnamed,unnamed,unnamed,unnamed,unnamed,unnamed,unnamed,unnamed,unnamed,unnamed,unnamed,unnamed,unnamed,unnamed,unnamed,unnamed,unnamed,unnamed,unnamed,unnamed,unnamed,unnamed,unnamed,unnamed,unnamed,unnamed,unnamed,unnamed,unnamed,unnamed,unnamed,unnamed,unnamed,unnamed,unnamed,unnamed,unnamed,unnamed,unnamed,unnamed,unnamed,unnamed,unnamed,unnamed…	Thy1	Ahi1,Cabp4,Cnga3,Dio3,Gnat2,Hcn1,Pde6c,Rorb,Rp1,Thy1
GO Biological Process	GO:0061005	cell differentiation involved in kidney development	321	0.058126	1	1	5.11906	0.390697	2	3456	0.0588235	0.000578704	2	47	47	unnamed,unnamed	unnamed,unnamed,unnamed,unnamed,unnamed,unnamed,unnamed,unnamed,unnamed,unnamed,unnamed,unnamed,unnamed,unnamed,unnamed,unnamed,unnamed,unnamed,unnamed,unnamed,unnamed,unnamed,unnamed,unnamed,unnamed,unnamed,unnamed,unnamed,unnamed,unnamed,unnamed,unnamed,unnamed,unnamed,unnamed,unnamed,unnamed,unnamed,unnamed,unnamed,unnamed,unnamed,unnamed,unnamed,unnamed,unnamed,unnamed,unnamed,unnamed,unnamed…	Osr1,Sall1	Acta2,Amer1,Ampd2,Basp1,Bmp4,Cd24a,Cd34,Foxc2,Foxj1,Gdnf,Gli3,Glis2,Gpr4,Grem1,Hes1,Iqgap1,Jag1,Klf15,Lamb2,Lgr4,Magi2,Mef2c,Mtss1,Myo1e,Notch1,Notch2,Nphs1,Nphs2,Nup93,Osr1,Pax2,Pax8,Pdgfb,Podxl,Pou3f3,Prom1,Ptch1,Ptpro,Sall1,Sis,Six2,Smo,Stat1,Tcf21,Tshz3,Wnt4,Wt1
GO Biological Process	GO:0003198	epithelial to mesenchymal transition involved in endocardial cushion formation	322	0.0583158	1	1	16.6586	0.0600289	1	531	0.0294118	0.00188324	1	12	12	unnamed	unnamed,unnamed,unnamed,unnamed,unnamed,unnamed,unnamed,unnamed,unnamed,unnamed,unnamed,unnamed,unnamed,unnamed,unnamed,unnamed,unnamed,unnamed,unnamed,unnamed,unnamed,unnamed,unnamed,unnamed,unnamed,unnamed,unnamed,unnamed,unnamed,unnamed,unnamed,unnamed,unnamed,unnamed,unnamed,unnamed,unnamed,unnamed,unnamed,unnamed,unnamed,unnamed,unnamed,unnamed,unnamed,unnamed,unnamed,unnamed,unnamed,unnamed…	Tmem100	Eng,Fgf8,Hey1,Heyl,Msx1,Msx2,Notch1,Rbpj,Smad4,Snai1,Snai2,Tmem100
GO Biological Process	GO:2000736	regulation of stem cell differentiation	323	0.0590764	1	1	5.0721	0.394314	2	3488	0.0588235	0.000573395	2	55	55	unnamed,unnamed	unnamed,unnamed,unnamed,unnamed,unnamed,unnamed,unnamed,unnamed,unnamed,unnamed,unnamed,unnamed,unnamed,unnamed,unnamed,unnamed,unnamed,unnamed,unnamed,unnamed,unnamed,unnamed,unnamed,unnamed,unnamed,unnamed,unnamed,unnamed,unnamed,unnamed,unnamed,unnamed,unnamed,unnamed,unnamed,unnamed,unnamed,unnamed,unnamed,unnamed,unnamed,unnamed,unnamed,unnamed,unnamed,unnamed,unnamed,unnamed,unnamed,unnamed…	Ncoa3,Tbx5	Ap2a2,Bmp4,Bmp7,Ccnk,Cdk12,Cdk13,Cdk6,Dicer1,Eif2ak2,Esrrb,Foxc1,Gata4,Gata6,Gsk3b,H1foo,Hes1,Hes5,Hnrnpu,Hoxb4,Hspa9,Jag1,Kdm3a,Kdm4c,Lbh,Ltbp3,Mettl3,N4bp2l2,Ncoa3,Nfe2l2,Nkx2-5,Notch1,Ociad1,Pdgfra,Prickle1,Pwp1,Rac3,Rest,Sema3c,Setd1a,Sox5,Sox6,Sox9,Sp7,Stat3,Tacstd2,Tbx5,Tead2,Tgfb2,Tram1,Trim6,Vsir,Wnt3a,Yap1,Ythdf2,Zfp36l2
GO Biological Process	GO:0001763	morphogenesis of a branching structure	324	0.0592698	1	1	2.6979	1.48263	4	13115	0.117647	0.000304994	4	204	205	unnamed,unnamed,unnamed,unnamed	unnamed,unnamed,unnamed,unnamed,unnamed,unnamed,unnamed,unnamed,unnamed,unnamed,unnamed,unnamed,unnamed,unnamed,unnamed,unnamed,unnamed,unnamed,unnamed,unnamed,unnamed,unnamed,unnamed,unnamed,unnamed,unnamed,unnamed,unnamed,unnamed,unnamed,unnamed,unnamed,unnamed,unnamed,unnamed,unnamed,unnamed,unnamed,unnamed,unnamed,unnamed,unnamed,unnamed,unnamed,unnamed,unnamed,unnamed,unnamed,unnamed,unnamed…	Ahr,Ncoa3,Nrp1,Sall1	Acvr1,Adamts16,Adm,Agt,Ahr,Angpt1,Ar,Areg,B4galt1,Bcl2,Bmp2,Bmp4,Bmp7,Btrc,Casr,Ccl11,Cd44,Celsr1,Clic4,Col13a1,Col4a1,Csf1,Ctnnb1,Ctnnbip1,Ctnnd2,Ctsh,Ctsz,Cxcl12,Cxcr4,Dag1,Dchs1,Ddr1,Dicer1,Dlg1,Dlg5,Dll4,Dlx2,Drd2,Edn1,Ednra,Egf,Eng,Epha2,Epha7,Ermn,Esr1,Esrp1,Esrp2,Etv4,Eya1,Fat4,Fem1b,Fgf1,Fgf10,Fgf2,Fgf7,Fgf8,Fgfr1,Fgfr2,Flt1,Foxa1,Foxa2,Foxc2,Foxd1,Foxf1,Frs2,Fzd5,Gbx2,Gcm1,Gdf2,Gdf7,Gdnf…
GO Biological Process	GO:0033014	tetrapyrrole biosynthetic process	325	0.0592752	1	1	16.381	0.0610464	1	540	0.0294118	0.00185185	1	28	28	unnamed	unnamed,unnamed,unnamed,unnamed,unnamed,unnamed,unnamed,unnamed,unnamed,unnamed,unnamed,unnamed,unnamed,unnamed,unnamed,unnamed,unnamed,unnamed,unnamed,unnamed,unnamed,unnamed,unnamed,unnamed,unnamed,unnamed,unnamed,unnamed,unnamed,unnamed,unnamed,unnamed,unnamed,unnamed,unnamed,unnamed,unnamed,unnamed,unnamed,unnamed,unnamed,unnamed,unnamed,unnamed,unnamed,unnamed,unnamed,unnamed,unnamed,unnamed…	Sptb	Abcb6,Alad,Alas1,Alas2,Ank1,Atpif1,Cox10,Cox15,Cpox,Fech,Fxn,Hmbs,Hnf1a,Iba57,Ireb2,Mmaa,Mmab,Mmachc,Ppox,Rsad1,Slc11a2,Slc25a39,Snx3,Spta1,Sptb,Tmem14c,Urod,Uros
GO Biological Process	GO:0072093	metanephric renal vesicle formation	326	0.0595947	1	1	16.2905	0.0613855	1	543	0.0294118	0.00184162	1	4	4	unnamed	unnamed,unnamed,unnamed,unnamed,unnamed,unnamed,unnamed,unnamed,unnamed,unnamed,unnamed,unnamed,unnamed,unnamed,unnamed,unnamed,unnamed,unnamed,unnamed,unnamed,unnamed,unnamed,unnamed,unnamed,unnamed,unnamed,unnamed,unnamed,unnamed,unnamed,unnamed,unnamed,unnamed,unnamed,unnamed,unnamed,unnamed,unnamed,unnamed,unnamed,unnamed,unnamed,unnamed,unnamed,unnamed,unnamed,unnamed,unnamed,unnamed,unnamed…	Sall1	Fmn1,Kif26b,Sall1,Smo
GO Biological Process	GO:0048793	pronephros development	326	0.0595947	1	1	16.2905	0.0613855	1	543	0.0294118	0.00184162	1	8	8	unnamed	unnamed,unnamed,unnamed,unnamed,unnamed,unnamed,unnamed,unnamed,unnamed,unnamed,unnamed,unnamed,unnamed,unnamed,unnamed,unnamed,unnamed,unnamed,unnamed,unnamed,unnamed,unnamed,unnamed,unnamed,unnamed,unnamed,unnamed,unnamed,unnamed,unnamed,unnamed,unnamed,unnamed,unnamed,unnamed,unnamed,unnamed,unnamed,unnamed,unnamed,unnamed,unnamed,unnamed,unnamed,unnamed,unnamed,unnamed,unnamed,unnamed,unnamed…	Osr1	Ahi1,Cep290,Hnf1b,Lhx1,Osr1,Pax2,Pax8,Sec61a1
GO Biological Process	GO:0032970	regulation of actin filament-based process	328	0.0598621	1	1	2.68888	1.48761	4	13159	0.117647	0.000303974	5	327	329	unnamed,unnamed,unnamed,unnamed	unnamed,unnamed,unnamed,unnamed,unnamed,unnamed,unnamed,unnamed,unnamed,unnamed,unnamed,unnamed,unnamed,unnamed,unnamed,unnamed,unnamed,unnamed,unnamed,unnamed,unnamed,unnamed,unnamed,unnamed,unnamed,unnamed,unnamed,unnamed,unnamed,unnamed,unnamed,unnamed,unnamed,unnamed,unnamed,unnamed,unnamed,unnamed,unnamed,unnamed,unnamed,unnamed,unnamed,unnamed,unnamed,unnamed,unnamed,unnamed,unnamed,unnamed…	Add2,Nck2,Nrp1,Pard3,Sptb	4933400A11Rik,Abi2,Abl1,Actn2,Actr2,Actr3,Actr3b,Add1,Add2,Akap13,Alms1,Alox15,Ank2,Ankrd23,Ap1ar,Apoa1,Arap1,Arf1,Arf6,Arfgef1,Arfip1,Arfip2,Arhgap18,Arhgap28,Arhgap35,Arhgap44,Arhgap6,Arhgdia,Arhgdib,Arhgef10,Arhgef10l,Arhgef15,Arhgef19,Arhgef5,Arpc1a,Arpc1b,Arpc2,Arpc3,Arpc4,Arpc5,Arpc5l,Arpin,Asap3,Atp1a1,Atp1a2,Atp2a2,Avil,Bag4,Baiap2,Baiap2l1,Baiap2l2,Bbs4,Bcas3,Bmp10,Braf,Brk1,Bst1,Bst2,Ca…
GO Biological Process	GO:0018107	peptidyl-threonine phosphorylation	329	0.0599425	1	1	5.03027	0.397593	2	3517	0.0588235	0.000568666	2	78	78	unnamed,unnamed	unnamed,unnamed,unnamed,unnamed,unnamed,unnamed,unnamed,unnamed,unnamed,unnamed,unnamed,unnamed,unnamed,unnamed,unnamed,unnamed,unnamed,unnamed,unnamed,unnamed,unnamed,unnamed,unnamed,unnamed,unnamed,unnamed,unnamed,unnamed,unnamed,unnamed,unnamed,unnamed,unnamed,unnamed,unnamed,unnamed,unnamed,unnamed,unnamed,unnamed,unnamed,unnamed,unnamed,unnamed,unnamed,unnamed,unnamed,unnamed,unnamed,unnamed…	Mylk4,Osr1	Acvr1,Acvr1b,Akt1,Akt3,Bcl2,Cad,Camk1,Camk1d,Camk1g,Camk2a,Camk2b,Camk2d,Camk2g,Camkk1,Camkk2,Camkv,Cdk1,Cdk5,Cdk5r1,Chek1,Chek2,Clk1,Csnk2a1,Csnk2b,Dapk2,Dapk3,Dclk1,Dclk2,Dclk3,Dyrk1a,Gm10031,Grk2,Gsk3b,Haspin,Hipk2,Hipk3,Lmtk2,Lrrk2,Map2k1,Map3k10,Map3k12,Mapk1,Mapk8,Mtor,Mylk2,Mylk3,Mylk4,Myo3a,Myo3b,Nlk,Osr1,Oxsr1,Pbk,Pdpk1,Phkg1,Phkg2,Pkn1,Pnck,Prkaca,Prkca,Prkcb,Prkcd,Prkd1,Prkd2,Pskh1,Sbk…
GO Biological Process	GO:0045136	development of secondary sexual characteristics	330	0.0600207	1	1	16.1714	0.0618377	1	547	0.0294118	0.00182815	1	13	13	unnamed	unnamed,unnamed,unnamed,unnamed,unnamed,unnamed,unnamed,unnamed,unnamed,unnamed,unnamed,unnamed,unnamed,unnamed,unnamed,unnamed,unnamed,unnamed,unnamed,unnamed,unnamed,unnamed,unnamed,unnamed,unnamed,unnamed,unnamed,unnamed,unnamed,unnamed,unnamed,unnamed,unnamed,unnamed,unnamed,unnamed,unnamed,unnamed,unnamed,unnamed,unnamed,unnamed,unnamed,unnamed,unnamed,unnamed,unnamed,unnamed,unnamed,unnamed…	Ncoa3	Areg,B4galt1,Bax,Lhcgr,Med1,Ncoa3,Phb2,Rac3,Stat5a,Stat5b,Tgfb1,Tram1,Wnt5a
GO Biological Process	GO:2000035	regulation of stem cell division	331	0.06034	1	1	16.0832	0.0621768	1	550	0.0294118	0.00181818	1	14	14	unnamed	unnamed,unnamed,unnamed,unnamed,unnamed,unnamed,unnamed,unnamed,unnamed,unnamed,unnamed,unnamed,unnamed,unnamed,unnamed,unnamed,unnamed,unnamed,unnamed,unnamed,unnamed,unnamed,unnamed,unnamed,unnamed,unnamed,unnamed,unnamed,unnamed,unnamed,unnamed,unnamed,unnamed,unnamed,unnamed,unnamed,unnamed,unnamed,unnamed,unnamed,unnamed,unnamed,unnamed,unnamed,unnamed,unnamed,unnamed,unnamed,unnamed,unnamed…	Ncoa3	Cdk2ap2,Esrrb,Evi2,Evi2b,Lbh,Mpl,Nanog,Nap1l2,Ncoa3,Rac3,Sfrp2,Sox17,Thoc5,Tram1
GO Biological Process	GO:0072239	metanephric glomerulus vasculature development	332	0.0604464	1	1	16.054	0.0622899	1	551	0.0294118	0.00181488	1	8	8	unnamed	unnamed,unnamed,unnamed,unnamed,unnamed,unnamed,unnamed,unnamed,unnamed,unnamed,unnamed,unnamed,unnamed,unnamed,unnamed,unnamed,unnamed,unnamed,unnamed,unnamed,unnamed,unnamed,unnamed,unnamed,unnamed,unnamed,unnamed,unnamed,unnamed,unnamed,unnamed,unnamed,unnamed,unnamed,unnamed,unnamed,unnamed,unnamed,unnamed,unnamed,unnamed,unnamed,unnamed,unnamed,unnamed,unnamed,unnamed,unnamed,unnamed,unnamed…	Osr1	Aqp1,Cd34,Osr1,Pdgfb,Pdgfra,Pdgfrb,Sis,Tcf21
GO Biological Process	GO:1902287	semaphorin-plexin signaling pathway involved in axon guidance	333	0.060872	1	1	15.9383	0.0627421	1	555	0.0294118	0.0018018	1	5	5	unnamed	unnamed,unnamed,unnamed,unnamed,unnamed,unnamed,unnamed,unnamed,unnamed,unnamed,unnamed,unnamed,unnamed,unnamed,unnamed,unnamed,unnamed,unnamed,unnamed,unnamed,unnamed,unnamed,unnamed,unnamed,unnamed,unnamed,unnamed,unnamed,unnamed,unnamed,unnamed,unnamed,unnamed,unnamed,unnamed,unnamed,unnamed,unnamed,unnamed,unnamed,unnamed,unnamed,unnamed,unnamed,unnamed,unnamed,unnamed,unnamed,unnamed,unnamed…	Nrp1	Nrp1,Plxna3,Plxna4,Sema3a,Sema3f
GO Biological Process	GO:0021637	trigeminal nerve structural organization	333	0.060872	1	1	15.9383	0.0627421	1	555	0.0294118	0.0018018	1	5	5	unnamed	unnamed,unnamed,unnamed,unnamed,unnamed,unnamed,unnamed,unnamed,unnamed,unnamed,unnamed,unnamed,unnamed,unnamed,unnamed,unnamed,unnamed,unnamed,unnamed,unnamed,unnamed,unnamed,unnamed,unnamed,unnamed,unnamed,unnamed,unnamed,unnamed,unnamed,unnamed,unnamed,unnamed,unnamed,unnamed,unnamed,unnamed,unnamed,unnamed,unnamed,unnamed,unnamed,unnamed,unnamed,unnamed,unnamed,unnamed,unnamed,unnamed,unnamed…	Nrp1	Nrp1,Plxna3,Plxna4,Sema3a,Sema3f
GO Biological Process	GO:0097201	negative regulation of transcription from RNA polymerase II promoter in response to stress	335	0.0610847	1	1	15.881	0.0629682	1	557	0.0294118	0.00179533	1	13	13	unnamed	unnamed,unnamed,unnamed,unnamed,unnamed,unnamed,unnamed,unnamed,unnamed,unnamed,unnamed,unnamed,unnamed,unnamed,unnamed,unnamed,unnamed,unnamed,unnamed,unnamed,unnamed,unnamed,unnamed,unnamed,unnamed,unnamed,unnamed,unnamed,unnamed,unnamed,unnamed,unnamed,unnamed,unnamed,unnamed,unnamed,unnamed,unnamed,unnamed,unnamed,unnamed,unnamed,unnamed,unnamed,unnamed,unnamed,unnamed,unnamed,unnamed,unnamed…	Nck2	Bag3,Cited2,Dnajb1,Hif1an,Hspa1a,Impact,Jun,Nck1,Nck2,Ppp1r15a,Sirt2,Tmbim6,Vhl
GO Biological Process	GO:0043517	positive regulation of DNA damage response, signal transduction by p53 class mediator	335	0.0610847	1	1	15.881	0.0629682	1	557	0.0294118	0.00179533	1	13	13	unnamed	unnamed,unnamed,unnamed,unnamed,unnamed,unnamed,unnamed,unnamed,unnamed,unnamed,unnamed,unnamed,unnamed,unnamed,unnamed,unnamed,unnamed,unnamed,unnamed,unnamed,unnamed,unnamed,unnamed,unnamed,unnamed,unnamed,unnamed,unnamed,unnamed,unnamed,unnamed,unnamed,unnamed,unnamed,unnamed,unnamed,unnamed,unnamed,unnamed,unnamed,unnamed,unnamed,unnamed,unnamed,unnamed,unnamed,unnamed,unnamed,unnamed,unnamed…	Eef1e1	Ankrd1,Atm,Atr,Cdkn2a,Ddx5,Eef1e1,Hic1,Pla2r1,Pmaip1,Rpl26,Spred1,Spred2,Zfp385a
GO Biological Process	GO:0032836	glomerular basement membrane development	335	0.0610847	1	1	15.881	0.0629682	1	557	0.0294118	0.00179533	1	10	10	unnamed	unnamed,unnamed,unnamed,unnamed,unnamed,unnamed,unnamed,unnamed,unnamed,unnamed,unnamed,unnamed,unnamed,unnamed,unnamed,unnamed,unnamed,unnamed,unnamed,unnamed,unnamed,unnamed,unnamed,unnamed,unnamed,unnamed,unnamed,unnamed,unnamed,unnamed,unnamed,unnamed,unnamed,unnamed,unnamed,unnamed,unnamed,unnamed,unnamed,unnamed,unnamed,unnamed,unnamed,unnamed,unnamed,unnamed,unnamed,unnamed,unnamed,unnamed…	Sulf2	Col4a3,Col4a4,Lamb2,Mpv17,Myo1e,Nid1,Nphs1,Sulf1,Sulf2,Wt1
GO Biological Process	GO:0048259	regulation of receptor-mediated endocytosis	338	0.0611745	1	1	4.97231	0.402228	2	3558	0.0588235	0.000562113	2	80	81	unnamed,unnamed	unnamed,unnamed,unnamed,unnamed,unnamed,unnamed,unnamed,unnamed,unnamed,unnamed,unnamed,unnamed,unnamed,unnamed,unnamed,unnamed,unnamed,unnamed,unnamed,unnamed,unnamed,unnamed,unnamed,unnamed,unnamed,unnamed,unnamed,unnamed,unnamed,unnamed,unnamed,unnamed,unnamed,unnamed,unnamed,unnamed,unnamed,unnamed,unnamed,unnamed,unnamed,unnamed,unnamed,unnamed,unnamed,unnamed,unnamed,unnamed,unnamed,unnamed…	Pard3,Snap91	Aak1,Ahi1,Angpt1,Anxa2,Apela,Apln,Apoc1,Apoc2,Arf1,Arrb1,Arrb2,Atad1,Atxn2,B2m,Bicd1,Bmp2k,Btbd9,Cbl,Ccl21a,Ccr7,Cd2ap,Cd63,Clu,Dab2,Dkk1,Dlg4,Dnajc6,Dnm1l,Drd2,Egf,Flot1,Fmr1,Gm44805,Grem1,Hfe,Hip1,Hip1r,Hist1h1a,Hnrnpk,Kif3a,Ldlrap1,Lrpap1,Lrrtm1,Lrrtm2,Magi2,Mr1,Mtmr2,Necab2,Nlgn1,Ntf3,Pard3,Pcsk9,Picalm,Pick1,Plcg2,Ppt1,Rab21,Rabgef1,Rspo1,Scyl2,Sdcbp,Sele,Serpine1,Sfrp4,Sgip1,Sh3gl2,Smap1,Sn…
GO Biological Process	GO:0048598	embryonic morphogenesis	339	0.0615038	1	1	1.9492	3.59122	7	31767	0.205882	0.000220355	7	626	627	unnamed,unnamed,unnamed,unnamed,unnamed,unnamed,unnamed	unnamed,unnamed,unnamed,unnamed,unnamed,unnamed,unnamed,unnamed,unnamed,unnamed,unnamed,unnamed,unnamed,unnamed,unnamed,unnamed,unnamed,unnamed,unnamed,unnamed,unnamed,unnamed,unnamed,unnamed,unnamed,unnamed,unnamed,unnamed,unnamed,unnamed,unnamed,unnamed,unnamed,unnamed,unnamed,unnamed,unnamed,unnamed,unnamed,unnamed,unnamed,unnamed,unnamed,unnamed,unnamed,unnamed,unnamed,unnamed,unnamed,unnamed…	Gas1,Myo15,Ncoa3,Osr1,Sall1,Smad2,Tbx5	2410089E03Rik,AI597479,Abl1,Abl2,Abr,Acd,Acvr1,Acvr2a,Acvr2b,Adm,Aff3,Ahi1,Aldh1a1,Aldh1a2,Aldh1a3,Alg3,Alx1,Alx3,Alx4,Amot,Apaf1,Apela,Aplnr,Arfrp1,Arhgap35,Arid1a,Arl13b,Asxl2,Atoh1,Atoh8,Atp2b2,Atp8a2,Axin1,B9d1,Bax,Bbs4,Bcl10,Bcl2l11,Bcr,Bloc1s5,Bmi1,Bmp4,Bmp5,Bmp7,Bmp8b,Bmpr1a,Bmpr2,C2cd3,Cacna1c,Casp8,Cc2d2a,Ccdc103,Ccdc39,Ccdc40,Cdc73,Cdh23,Cdkn1c,Cdon,Cecr2,Celsr1,Cep290,Cer1,Cfc1,Cfl1,Ch…
GO Biological Process	GO:0090183	regulation of kidney development	340	0.0615065	1	1	4.95698	0.403471	2	3569	0.0588235	0.000560381	2	58	58	unnamed,unnamed	unnamed,unnamed,unnamed,unnamed,unnamed,unnamed,unnamed,unnamed,unnamed,unnamed,unnamed,unnamed,unnamed,unnamed,unnamed,unnamed,unnamed,unnamed,unnamed,unnamed,unnamed,unnamed,unnamed,unnamed,unnamed,unnamed,unnamed,unnamed,unnamed,unnamed,unnamed,unnamed,unnamed,unnamed,unnamed,unnamed,unnamed,unnamed,unnamed,unnamed,unnamed,unnamed,unnamed,unnamed,unnamed,unnamed,unnamed,unnamed,unnamed,unnamed…	Osr1,Sall1	Adipoq,Agt,Agtr1a,Agtr1b,Agtr2,Bmp4,Bmp7,Cd24a,Cited1,Ctnnb1,Egr1,Fat4,Flcn,Foxd1,Gata3,Gdnf,Grem1,Hnf1b,Hoxb7,Ifng,Itgb3,Lgr4,Lhx1,Lif,Lin28a,Maged1,Myc,Nog,Osr1,Pax2,Pax8,Pdgfa,Pdgfb,Pdgfd,Pdgfrb,Prkx,Prom1,Ret,Sall1,Serpinb7,Shh,Sis,Six1,Six2,Six4,Smo,Sox8,Sox9,Stat1,Tacstd2,Tgfb1,Vegfa,Wnt2b,Wnt4,Wnt9b,Wt1,Wwtr1,Yap1
GO Biological Process	GO:0006506	GPI anchor biosynthetic process	341	0.0618289	1	1	15.6839	0.0637595	1	564	0.0294118	0.00177305	1	32	32	unnamed	unnamed,unnamed,unnamed,unnamed,unnamed,unnamed,unnamed,unnamed,unnamed,unnamed,unnamed,unnamed,unnamed,unnamed,unnamed,unnamed,unnamed,unnamed,unnamed,unnamed,unnamed,unnamed,unnamed,unnamed,unnamed,unnamed,unnamed,unnamed,unnamed,unnamed,unnamed,unnamed,unnamed,unnamed,unnamed,unnamed,unnamed,unnamed,unnamed,unnamed,unnamed,unnamed,unnamed,unnamed,unnamed,unnamed,unnamed,unnamed,unnamed,unnamed…	Pigl	Cwh43,Dpm1,Dpm2,Dpm3,Gm20716,Gpaa1,Mppe1,Pgap1,Pgap2,Pgap3,Piga,Pigb,Pigc,Pigf,Pigg,Pigh,Pigk,Pigl,Pigm,Pign,Pigo,Pigp,Pigq,Pigs,Pigt,Pigu,Pigv,Pigw,Pigx,Pigyl,Pigz,Pyurf
GO Biological Process	GO:0006029	proteoglycan metabolic process	342	0.0621119	1	1	4.92936	0.405732	2	3589	0.0588235	0.000557258	2	66	66	unnamed,unnamed	unnamed,unnamed,unnamed,unnamed,unnamed,unnamed,unnamed,unnamed,unnamed,unnamed,unnamed,unnamed,unnamed,unnamed,unnamed,unnamed,unnamed,unnamed,unnamed,unnamed,unnamed,unnamed,unnamed,unnamed,unnamed,unnamed,unnamed,unnamed,unnamed,unnamed,unnamed,unnamed,unnamed,unnamed,unnamed,unnamed,unnamed,unnamed,unnamed,unnamed,unnamed,unnamed,unnamed,unnamed,unnamed,unnamed,unnamed,unnamed,unnamed,unnamed…	Foxl1,Sulf2	Acan,Adamts12,B3galt6,B3gat1,B3gat2,B3gat3,B4galt7,Bgn,Bmp2,Bmpr1b,Bmpr2,Cant1,Chpf,Chst11,Chst12,Chst13,Chst14,Chst3,Chst7,Chst8,Chsy1,Col11a1,Col2a1,Csgalnact1,Csgalnact2,Cytl1,Dcn,Dse,Dsel,Egflam,Ext1,Ext2,Extl3,Foxl1,Glce,Gpc1,Hpse,Hs2st1,Hs3st5,Hs6st1,Hs6st2,Hs6st3,Hyal4,Idua,Igf1,Ihh,Impad1,Mamdc2,Man1c1,Ndnf,Ndst1,Ndst2,Ndst3,Ndst4,Ppard,Prss34,Pxylp1,Sgsh,Slc35d1,Spock2,Spock3,Sulf1,Sulf2…
GO Biological Process	GO:0006862	nucleotide transport	343	0.0627848	1	1	15.4376	0.064777	1	573	0.0294118	0.0017452	1	18	18	unnamed	unnamed,unnamed,unnamed,unnamed,unnamed,unnamed,unnamed,unnamed,unnamed,unnamed,unnamed,unnamed,unnamed,unnamed,unnamed,unnamed,unnamed,unnamed,unnamed,unnamed,unnamed,unnamed,unnamed,unnamed,unnamed,unnamed,unnamed,unnamed,unnamed,unnamed,unnamed,unnamed,unnamed,unnamed,unnamed,unnamed,unnamed,unnamed,unnamed,unnamed,unnamed,unnamed,unnamed,unnamed,unnamed,unnamed,unnamed,unnamed,unnamed,unnamed…	Slc35b3	Calhm1,Gja1,Gjb1,P2rx7,Slc25a17,Slc25a23,Slc25a24,Slc25a25,Slc25a32,Slc25a33,Slc25a36,Slc25a4,Slc25a41,Slc25a42,Slc25a5,Slc25a54,Slc35b2,Slc35b3
GO Biological Process	GO:0048268	clathrin coat assembly	344	0.0633154	1	1	15.304	0.0653422	1	578	0.0294118	0.0017301	1	15	15	unnamed	unnamed,unnamed,unnamed,unnamed,unnamed,unnamed,unnamed,unnamed,unnamed,unnamed,unnamed,unnamed,unnamed,unnamed,unnamed,unnamed,unnamed,unnamed,unnamed,unnamed,unnamed,unnamed,unnamed,unnamed,unnamed,unnamed,unnamed,unnamed,unnamed,unnamed,unnamed,unnamed,unnamed,unnamed,unnamed,unnamed,unnamed,unnamed,unnamed,unnamed,unnamed,unnamed,unnamed,unnamed,unnamed,unnamed,unnamed,unnamed,unnamed,unnamed…	Snap91	Ap2b1,Caly,Clta,Cltc,Dab2,Eps15,Fcho1,Fcho2,Hip1,Hip1r,Nsg1,Nsg2,Picalm,Pik3c2a,Snap91
GO Biological Process	GO:0043009	chordate embryonic development	345	0.0633652	1	1	1.93603	3.61564	7	31983	0.205882	0.000218866	8	709	716	unnamed,unnamed,unnamed,unnamed,unnamed,unnamed,unnamed	unnamed,unnamed,unnamed,unnamed,unnamed,unnamed,unnamed,unnamed,unnamed,unnamed,unnamed,unnamed,unnamed,unnamed,unnamed,unnamed,unnamed,unnamed,unnamed,unnamed,unnamed,unnamed,unnamed,unnamed,unnamed,unnamed,unnamed,unnamed,unnamed,unnamed,unnamed,unnamed,unnamed,unnamed,unnamed,unnamed,unnamed,unnamed,unnamed,unnamed,unnamed,unnamed,unnamed,unnamed,unnamed,unnamed,unnamed,unnamed,unnamed,unnamed…	Gas1,Ncoa3,Osr1,Ripply2,Sall1,Smad2,Sulf2,Tmem100	Abi1,Abl1,Abl2,Acvr1,Acvr1b,Acvr1c,Acvr2a,Acvrl1,Ada,Adam10,Adar,Add1,Adm,Akp3,Akt1,Aldh1a2,Alg3,Alkbh1,Als2,Alx1,Alx3,Alx4,Ambra1,Amd1,Amot,Angpt1,Ankrd11,Apaf1,Apba1,Apba2,Apba3,Apob,Ar,Arhgap35,Arid1a,Arl13b,Arnt,Arnt2,Ascl2,Asxl2,Atm,Atp6ap2,Axin1,Axin2,B9d1,Bbs4,Bcl10,Bcl2l1,Bcl2l11,Birc6,Bmi1,Bmp2,Bmp4,Bmp5,Bmp7,Bmpr1a,Bmpr2,Bnip2,Bptf,Brca1,Brca2,Brd4,Brk1,Btf3,Bysl,C2cd3,C6,Capn2,Casp8,Cc…
GO Biological Process	GO:0051591	response to cAMP	346	0.0634203	1	1	4.871	0.410593	2	3632	0.0588235	0.000550661	2	87	87	unnamed,unnamed	unnamed,unnamed,unnamed,unnamed,unnamed,unnamed,unnamed,unnamed,unnamed,unnamed,unnamed,unnamed,unnamed,unnamed,unnamed,unnamed,unnamed,unnamed,unnamed,unnamed,unnamed,unnamed,unnamed,unnamed,unnamed,unnamed,unnamed,unnamed,unnamed,unnamed,unnamed,unnamed,unnamed,unnamed,unnamed,unnamed,unnamed,unnamed,unnamed,unnamed,unnamed,unnamed,unnamed,unnamed,unnamed,unnamed,unnamed,unnamed,unnamed,unnamed…	Ahr,Birc2	Aanat,Adipoq,Agxt,Ahr,Akap6,Akap7,Aldh3a1,Apex1,App,Aqp1,Aqp8,Areg,Birc2,Braf,Bsg,Carm1,Cdo1,Cftr,Cited1,Col1a1,Cps1,Crhbp,Dgkq,Dmtn,Duox1,Duox2,Dusp1,Eef2k,Ezr,Fdx1,Fos,Fosb,Fosl1,Gpd1,Hcn1,Hcn2,Hcn4,Hspa5,Igfbp5,Inpp5k,Ins1,Itpr2,Jun,Junb,Jund,Kcnq1,Mmp19,Ndufs4,Nme1,Nox4,Oxt,Pax4,Pck1,Pde3a,Pebp1,Penk,Per1,Pfkfb1,Pik3cg,Pkd2,Pnpt1,Ppargc1b,Ptafr,Ptk2b,Rap1a,Rap1b,Rapgef1,Rapgef2,Rapgef3,Rela,R…
GO Biological Process	GO:0048012	hepatocyte growth factor receptor signaling pathway	347	0.0634215	1	1	15.2776	0.0654553	1	579	0.0294118	0.00172712	1	9	9	unnamed	unnamed,unnamed,unnamed,unnamed,unnamed,unnamed,unnamed,unnamed,unnamed,unnamed,unnamed,unnamed,unnamed,unnamed,unnamed,unnamed,unnamed,unnamed,unnamed,unnamed,unnamed,unnamed,unnamed,unnamed,unnamed,unnamed,unnamed,unnamed,unnamed,unnamed,unnamed,unnamed,unnamed,unnamed,unnamed,unnamed,unnamed,unnamed,unnamed,unnamed,unnamed,unnamed,unnamed,unnamed,unnamed,unnamed,unnamed,unnamed,unnamed,unnamed…	Nrp1	Bcar1,Hgf,Met,Muc20,Nrp1,Pak1,Rac1,Sirt2,Stmn1
GO Biological Process	GO:0051890	regulation of cardioblast differentiation	348	0.0635276	1	1	15.2513	0.0655683	1	580	0.0294118	0.00172414	1	7	7	unnamed	unnamed,unnamed,unnamed,unnamed,unnamed,unnamed,unnamed,unnamed,unnamed,unnamed,unnamed,unnamed,unnamed,unnamed,unnamed,unnamed,unnamed,unnamed,unnamed,unnamed,unnamed,unnamed,unnamed,unnamed,unnamed,unnamed,unnamed,unnamed,unnamed,unnamed,unnamed,unnamed,unnamed,unnamed,unnamed,unnamed,unnamed,unnamed,unnamed,unnamed,unnamed,unnamed,unnamed,unnamed,unnamed,unnamed,unnamed,unnamed,unnamed,unnamed…	Tbx5	Gata4,Gata6,Nkx2-5,Prickle1,Tbx5,Tgfb2,Wnt3a
GO Biological Process	GO:0006505	GPI anchor metabolic process	349	0.0638458	1	1	15.1728	0.0659075	1	583	0.0294118	0.00171527	1	33	33	unnamed	unnamed,unnamed,unnamed,unnamed,unnamed,unnamed,unnamed,unnamed,unnamed,unnamed,unnamed,unnamed,unnamed,unnamed,unnamed,unnamed,unnamed,unnamed,unnamed,unnamed,unnamed,unnamed,unnamed,unnamed,unnamed,unnamed,unnamed,unnamed,unnamed,unnamed,unnamed,unnamed,unnamed,unnamed,unnamed,unnamed,unnamed,unnamed,unnamed,unnamed,unnamed,unnamed,unnamed,unnamed,unnamed,unnamed,unnamed,unnamed,unnamed,unnamed…	Pigl	Cwh43,Dpm1,Dpm2,Dpm3,Gm20716,Gpaa1,Gpld1,Mppe1,Pgap1,Pgap2,Pgap3,Piga,Pigb,Pigc,Pigf,Pigg,Pigh,Pigk,Pigl,Pigm,Pign,Pigo,Pigp,Pigq,Pigs,Pigt,Pigu,Pigv,Pigw,Pigx,Pigyl,Pigz,Pyurf
GO Biological Process	GO:0072081	specification of nephron tubule identity	350	0.0640578	1	1	15.1209	0.0661336	1	585	0.0294118	0.0017094	1	5	5	unnamed	unnamed,unnamed,unnamed,unnamed,unnamed,unnamed,unnamed,unnamed,unnamed,unnamed,unnamed,unnamed,unnamed,unnamed,unnamed,unnamed,unnamed,unnamed,unnamed,unnamed,unnamed,unnamed,unnamed,unnamed,unnamed,unnamed,unnamed,unnamed,unnamed,unnamed,unnamed,unnamed,unnamed,unnamed,unnamed,unnamed,unnamed,unnamed,unnamed,unnamed,unnamed,unnamed,unnamed,unnamed,unnamed,unnamed,unnamed,unnamed,unnamed,unnamed…	Osr1	Hes5,Irx1,Irx2,Irx3,Osr1
GO Biological Process	GO:0006337	nucleosome disassembly	350	0.0640578	1	1	15.1209	0.0661336	1	585	0.0294118	0.0017094	1	15	15	unnamed	unnamed,unnamed,unnamed,unnamed,unnamed,unnamed,unnamed,unnamed,unnamed,unnamed,unnamed,unnamed,unnamed,unnamed,unnamed,unnamed,unnamed,unnamed,unnamed,unnamed,unnamed,unnamed,unnamed,unnamed,unnamed,unnamed,unnamed,unnamed,unnamed,unnamed,unnamed,unnamed,unnamed,unnamed,unnamed,unnamed,unnamed,unnamed,unnamed,unnamed,unnamed,unnamed,unnamed,unnamed,unnamed,unnamed,unnamed,unnamed,unnamed,unnamed…	Tnp1	Arid1a,Arid2,Cebpg,Grwd1,Hist1h2ba,Hist3h2a,Smarca4,Smarcb1,Smarcc1,Smarcc2,Smarcd1,Smarcd2,Smarcd3,Smarce1,Tnp1
GO Biological Process	GO:0001667	ameboidal-type cell migration	352	0.0643666	1	1	3.24574	0.924287	3	8176	0.0882353	0.000366928	3	150	150	unnamed,unnamed,unnamed	unnamed,unnamed,unnamed,unnamed,unnamed,unnamed,unnamed,unnamed,unnamed,unnamed,unnamed,unnamed,unnamed,unnamed,unnamed,unnamed,unnamed,unnamed,unnamed,unnamed,unnamed,unnamed,unnamed,unnamed,unnamed,unnamed,unnamed,unnamed,unnamed,unnamed,unnamed,unnamed,unnamed,unnamed,unnamed,unnamed,unnamed,unnamed,unnamed,unnamed,unnamed,unnamed,unnamed,unnamed,unnamed,unnamed,unnamed,unnamed,unnamed,unnamed…	Cenpv,Nrp1,Tns1	Abl1,Acvr1,Adam8,Adgra2,Alx1,Amot,Amotl1,Anln,Apela,Apoa1,Arid5b,Arsb,Cap1,Cdh13,Cenpv,Cer1,Cfl1,Coro1b,Coro1c,Crb2,Cxcl12,Cxcl13,Cxcr4,Cyp1b1,Dpp4,Edn3,Ednrb,Efnb1,Efnb2,Egr3,Emp2,Epb41l5,Ephb4,Erbb4,Fap,Fat2,Fermt1,Fgf10,Fgf15,Fgf2,Fgf8,Folr1,Gbx2,Gdnf,Gipc1,Gm21949,Gpld1,Gpx1,Grem1,Hand2,Hif1a,Hmgb1,Htr2b,Ilk,Isl1,Itga4,Itgav,Itgb1,Itgb4,Itgb7,Kdr,Kit,Kitl,Krt16,Krt2,Lama5,Lef1,Lefty1,Lemd3,Lg…
GO Biological Process	GO:0051016	barbed-end actin filament capping	353	0.0650115	1	1	14.8918	0.067151	1	594	0.0294118	0.0016835	1	14	14	unnamed	unnamed,unnamed,unnamed,unnamed,unnamed,unnamed,unnamed,unnamed,unnamed,unnamed,unnamed,unnamed,unnamed,unnamed,unnamed,unnamed,unnamed,unnamed,unnamed,unnamed,unnamed,unnamed,unnamed,unnamed,unnamed,unnamed,unnamed,unnamed,unnamed,unnamed,unnamed,unnamed,unnamed,unnamed,unnamed,unnamed,unnamed,unnamed,unnamed,unnamed,unnamed,unnamed,unnamed,unnamed,unnamed,unnamed,unnamed,unnamed,unnamed,unnamed…	Add2	4933400A11Rik,Add1,Add2,Capg,Capza1,Capza2,Capza3,Capzb,Eps8,Evl,Gsn,Rdx,Twf1,Vil1
GO Biological Process	GO:0030100	regulation of endocytosis	354	0.0650252	1	1	3.23191	0.928244	3	8211	0.0882353	0.000365364	3	213	215	unnamed,unnamed,unnamed	unnamed,unnamed,unnamed,unnamed,unnamed,unnamed,unnamed,unnamed,unnamed,unnamed,unnamed,unnamed,unnamed,unnamed,unnamed,unnamed,unnamed,unnamed,unnamed,unnamed,unnamed,unnamed,unnamed,unnamed,unnamed,unnamed,unnamed,unnamed,unnamed,unnamed,unnamed,unnamed,unnamed,unnamed,unnamed,unnamed,unnamed,unnamed,unnamed,unnamed,unnamed,unnamed,unnamed,unnamed,unnamed,unnamed,unnamed,unnamed,unnamed,unnamed…	Pard3,Rit2,Snap91	Aak1,Abca7,Abr,Actn4,Adipoq,Ahi1,Ahsg,Alox15,Angpt1,Ankfy1,Ano6,Anxa2,Apela,Apln,Apoc1,Apoc2,Apoe,Arf1,Arfgap1,Arhgap10,Arhgap21,Arrb1,Arrb2,Atad1,Atg3,Atg5,Atg7,Atxn2,Axl,B2m,Bcr,Bicd1,Bin1,Bmp2k,Btbd9,C2,C3,Calr,Caly,Camk1d,Cav1,Cav3,Cbl,Cbll1,Ccl2,Ccl21a,Ccr7,Cd14,Cd177,Cd2ap,Cd300a,Cd300lf,Cd36,Cd47,Cd63,Cdh13,Clip3,Clu,Cnn2,Csk,Cyba,Dab2,Dkk1,Dlg4,Dll1,Dnajc6,Dnm1l,Dnm2,Dock2,Drd2,Eef2k,Egf,…
GO Biological Process	GO:0072203	cell proliferation involved in metanephros development	355	0.0651174	1	1	14.8668	0.0672641	1	595	0.0294118	0.00168067	1	9	9	unnamed	unnamed,unnamed,unnamed,unnamed,unnamed,unnamed,unnamed,unnamed,unnamed,unnamed,unnamed,unnamed,unnamed,unnamed,unnamed,unnamed,unnamed,unnamed,unnamed,unnamed,unnamed,unnamed,unnamed,unnamed,unnamed,unnamed,unnamed,unnamed,unnamed,unnamed,unnamed,unnamed,unnamed,unnamed,unnamed,unnamed,unnamed,unnamed,unnamed,unnamed,unnamed,unnamed,unnamed,unnamed,unnamed,unnamed,unnamed,unnamed,unnamed,unnamed…	Osr1	Bmp7,Gpc3,Osr1,Pdgfb,Pdgfrb,Ptch1,Shh,Sis,Stat1
GO Biological Process	GO:0003094	glomerular filtration	355	0.0651174	1	1	14.8668	0.0672641	1	595	0.0294118	0.00168067	1	8	8	unnamed	unnamed,unnamed,unnamed,unnamed,unnamed,unnamed,unnamed,unnamed,unnamed,unnamed,unnamed,unnamed,unnamed,unnamed,unnamed,unnamed,unnamed,unnamed,unnamed,unnamed,unnamed,unnamed,unnamed,unnamed,unnamed,unnamed,unnamed,unnamed,unnamed,unnamed,unnamed,unnamed,unnamed,unnamed,unnamed,unnamed,unnamed,unnamed,unnamed,unnamed,unnamed,unnamed,unnamed,unnamed,unnamed,unnamed,unnamed,unnamed,unnamed,unnamed…	Sulf2	Aqp1,Cd34,Jchain,Mcam,Myo1e,Sulf1,Sulf2,Xpnpep3
GO Biological Process	GO:0009792	embryo development ending in birth or egg hatching	357	0.0652796	1	1	1.92293	3.64028	7	32201	0.205882	0.000217385	8	716	724	unnamed,unnamed,unnamed,unnamed,unnamed,unnamed,unnamed	unnamed,unnamed,unnamed,unnamed,unnamed,unnamed,unnamed,unnamed,unnamed,unnamed,unnamed,unnamed,unnamed,unnamed,unnamed,unnamed,unnamed,unnamed,unnamed,unnamed,unnamed,unnamed,unnamed,unnamed,unnamed,unnamed,unnamed,unnamed,unnamed,unnamed,unnamed,unnamed,unnamed,unnamed,unnamed,unnamed,unnamed,unnamed,unnamed,unnamed,unnamed,unnamed,unnamed,unnamed,unnamed,unnamed,unnamed,unnamed,unnamed,unnamed…	Gas1,Ncoa3,Osr1,Ripply2,Sall1,Smad2,Sulf2,Tmem100	Abi1,Abl1,Abl2,Acsl4,Acvr1,Acvr1b,Acvr1c,Acvr2a,Acvrl1,Ada,Adam10,Adar,Add1,Adm,Akp3,Akt1,Aldh1a2,Alg3,Alkbh1,Als2,Alx1,Alx3,Alx4,Ambra1,Amd1,Amot,Angpt1,Ankrd11,Apaf1,Apba1,Apba2,Apba3,Apob,Ar,Arhgap35,Arid1a,Arl13b,Arnt,Arnt2,Ascl2,Asxl2,Atm,Atp6ap2,Axin1,Axin2,B9d1,Bbs4,Bcl10,Bcl2l1,Bcl2l11,Birc6,Bmi1,Bmp2,Bmp4,Bmp5,Bmp7,Bmpr1a,Bmpr2,Bnip2,Bptf,Brca1,Brca2,Brd4,Brk1,Btf3,Bysl,C2cd3,C6,Camsap3,…
GO Biological Process	GO:0010447	response to acidic pH	358	0.0658585	1	1	14.6939	0.0680554	1	602	0.0294118	0.00166113	1	23	23	unnamed	unnamed,unnamed,unnamed,unnamed,unnamed,unnamed,unnamed,unnamed,unnamed,unnamed,unnamed,unnamed,unnamed,unnamed,unnamed,unnamed,unnamed,unnamed,unnamed,unnamed,unnamed,unnamed,unnamed,unnamed,unnamed,unnamed,unnamed,unnamed,unnamed,unnamed,unnamed,unnamed,unnamed,unnamed,unnamed,unnamed,unnamed,unnamed,unnamed,unnamed,unnamed,unnamed,unnamed,unnamed,unnamed,unnamed,unnamed,unnamed,unnamed,unnamed…	Asic2	Asic1,Asic2,Asic3,Chp1,Ctss,Gip,Gpr4,Gpr65,Impact,Kcne1,Lgmn,Nox1,Pck1,Pkd1l3,Pkd2l1,Rab11b,Rab11fip5,Serpinf1,Slc38a3,Slc9a1,Src,Sst,Trpv1
GO Biological Process	GO:2001214	positive regulation of vasculogenesis	359	0.0662817	1	1	14.5969	0.0685076	1	606	0.0294118	0.00165017	1	9	9	unnamed	unnamed,unnamed,unnamed,unnamed,unnamed,unnamed,unnamed,unnamed,unnamed,unnamed,unnamed,unnamed,unnamed,unnamed,unnamed,unnamed,unnamed,unnamed,unnamed,unnamed,unnamed,unnamed,unnamed,unnamed,unnamed,unnamed,unnamed,unnamed,unnamed,unnamed,unnamed,unnamed,unnamed,unnamed,unnamed,unnamed,unnamed,unnamed,unnamed,unnamed,unnamed,unnamed,unnamed,unnamed,unnamed,unnamed,unnamed,unnamed,unnamed,unnamed…	Tmem100	Adm,Asb4,Cd34,Ceacam1,Kdr,Ramp2,Rap1a,Rapgef2,Tmem100
GO Biological Process	GO:0045906	negative regulation of vasoconstriction	360	0.066599	1	1	14.525	0.0688467	1	609	0.0294118	0.00164204	1	8	8	unnamed	unnamed,unnamed,unnamed,unnamed,unnamed,unnamed,unnamed,unnamed,unnamed,unnamed,unnamed,unnamed,unnamed,unnamed,unnamed,unnamed,unnamed,unnamed,unnamed,unnamed,unnamed,unnamed,unnamed,unnamed,unnamed,unnamed,unnamed,unnamed,unnamed,unnamed,unnamed,unnamed,unnamed,unnamed,unnamed,unnamed,unnamed,unnamed,unnamed,unnamed,unnamed,unnamed,unnamed,unnamed,unnamed,unnamed,unnamed,unnamed,unnamed,unnamed…	Ahr	Adm,Ahr,Apln,Arhgap42,Bmpr2,Dock4,Dock5,Lep
GO Biological Process	GO:0018195	peptidyl-arginine modification	360	0.066599	1	1	14.525	0.0688467	1	609	0.0294118	0.00164204	1	25	25	unnamed	unnamed,unnamed,unnamed,unnamed,unnamed,unnamed,unnamed,unnamed,unnamed,unnamed,unnamed,unnamed,unnamed,unnamed,unnamed,unnamed,unnamed,unnamed,unnamed,unnamed,unnamed,unnamed,unnamed,unnamed,unnamed,unnamed,unnamed,unnamed,unnamed,unnamed,unnamed,unnamed,unnamed,unnamed,unnamed,unnamed,unnamed,unnamed,unnamed,unnamed,unnamed,unnamed,unnamed,unnamed,unnamed,unnamed,unnamed,unnamed,unnamed,unnamed…	Prmt8	Art2b,Carm1,Coprs,Fbxo11,Krtcap2,Ndufaf5,Ndufaf7,Nr1h4,Padi1,Padi2,Padi3,Padi4,Padi6,Park7,Prdm14,Prmt1,Prmt2,Prmt3,Prmt5,Prmt6,Prmt7,Prmt8,Prmt9,Riox1,Riox2
GO Biological Process	GO:1903375	facioacoustic ganglion development	362	0.0667047	1	1	14.5012	0.0689598	1	610	0.0294118	0.00163934	1	3	3	unnamed	unnamed,unnamed,unnamed,unnamed,unnamed,unnamed,unnamed,unnamed,unnamed,unnamed,unnamed,unnamed,unnamed,unnamed,unnamed,unnamed,unnamed,unnamed,unnamed,unnamed,unnamed,unnamed,unnamed,unnamed,unnamed,unnamed,unnamed,unnamed,unnamed,unnamed,unnamed,unnamed,unnamed,unnamed,unnamed,unnamed,unnamed,unnamed,unnamed,unnamed,unnamed,unnamed,unnamed,unnamed,unnamed,unnamed,unnamed,unnamed,unnamed,unnamed…	Nrp1	Nrp1,Nrp2,Sema3a
GO Biological Process	GO:0021828	gonadotrophin-releasing hormone neuronal migration to the hypothalamus	362	0.0667047	1	1	14.5012	0.0689598	1	610	0.0294118	0.00163934	1	3	3	unnamed	unnamed,unnamed,unnamed,unnamed,unnamed,unnamed,unnamed,unnamed,unnamed,unnamed,unnamed,unnamed,unnamed,unnamed,unnamed,unnamed,unnamed,unnamed,unnamed,unnamed,unnamed,unnamed,unnamed,unnamed,unnamed,unnamed,unnamed,unnamed,unnamed,unnamed,unnamed,unnamed,unnamed,unnamed,unnamed,unnamed,unnamed,unnamed,unnamed,unnamed,unnamed,unnamed,unnamed,unnamed,unnamed,unnamed,unnamed,unnamed,unnamed,unnamed…	Nrp1	Nrp1,Nrp2,Sema3a
GO Biological Process	GO:0072177	mesonephric duct development	364	0.0668104	1	1	14.4775	0.0690728	1	611	0.0294118	0.00163666	1	9	9	unnamed	unnamed,unnamed,unnamed,unnamed,unnamed,unnamed,unnamed,unnamed,unnamed,unnamed,unnamed,unnamed,unnamed,unnamed,unnamed,unnamed,unnamed,unnamed,unnamed,unnamed,unnamed,unnamed,unnamed,unnamed,unnamed,unnamed,unnamed,unnamed,unnamed,unnamed,unnamed,unnamed,unnamed,unnamed,unnamed,unnamed,unnamed,unnamed,unnamed,unnamed,unnamed,unnamed,unnamed,unnamed,unnamed,unnamed,unnamed,unnamed,unnamed,unnamed…	Osr1	Gpc3,Hnf1b,Lhx1,Osr1,Pax2,Pkd1,Pkd2,Wnt11,Wnt9b
GO Biological Process	GO:0045026	plasma membrane fusion	365	0.0669161	1	1	14.4538	0.0691859	1	612	0.0294118	0.00163399	1	33	34	unnamed	unnamed,unnamed,unnamed,unnamed,unnamed,unnamed,unnamed,unnamed,unnamed,unnamed,unnamed,unnamed,unnamed,unnamed,unnamed,unnamed,unnamed,unnamed,unnamed,unnamed,unnamed,unnamed,unnamed,unnamed,unnamed,unnamed,unnamed,unnamed,unnamed,unnamed,unnamed,unnamed,unnamed,unnamed,unnamed,unnamed,unnamed,unnamed,unnamed,unnamed,unnamed,unnamed,unnamed,unnamed,unnamed,unnamed,unnamed,unnamed,unnamed,unnamed…	Spaca3	Adam1a,Catsper1,Cd9,Eqtn,Gm379,Hyal5,Izumo1,Izumo1r,Lyzl6,Mymk,Mymx,Snap23,Snap25,Snap29,Snap47,Snapin,Spaca3,Spaca6,Spam1,Spata46,Spesp1,Stx11,Stx19,Stx1a,Stx1b,Stx2,Stx3,Stx4a,Stxbp1,Tie1,Tpst2,Tusc5,Vash2
GO Biological Process	GO:0051928	positive regulation of calcium ion transport	366	0.0670592	1	1	4.71772	0.423933	2	3750	0.0588235	0.000533333	2	108	108	unnamed,unnamed	unnamed,unnamed,unnamed,unnamed,unnamed,unnamed,unnamed,unnamed,unnamed,unnamed,unnamed,unnamed,unnamed,unnamed,unnamed,unnamed,unnamed,unnamed,unnamed,unnamed,unnamed,unnamed,unnamed,unnamed,unnamed,unnamed,unnamed,unnamed,unnamed,unnamed,unnamed,unnamed,unnamed,unnamed,unnamed,unnamed,unnamed,unnamed,unnamed,unnamed,unnamed,unnamed,unnamed,unnamed,unnamed,unnamed,unnamed,unnamed,unnamed,unnamed…	Cracr2a,Thy1	Abl1,Adcyap1r1,Ank2,Aplnr,Arrb2,Asph,Atp1b1,Atp2b2,Atp2c2,Bak1,Bax,Bdkrb1,Cacna1d,Cacna2d1,Cacnb2,Calcr,Calm1,Calm2,Calm3,Camk2a,Capn3,Cask,Casq1,Casr,Cav1,Ccl12,Ccl2,Ccl3,Ccl4,Ccl5,Ccr1,Cd19,Cd4,Cemip,Clec4b1,Cracr2a,Creb3,Crh,Cxcl10,Cxcl12,Cxcl9,Cxcr3,Cxcr4,Drd1,Ehd3,F2,F2r,F2rl3,Ffar1,Fgf14,Gcg,Gjc2,Gm34302,Gper1,Gpr39,Grm6,Gstm7,Gsto1,Hap1,Hcrt,Homer1,Hspa2,Htt,Il13,Jak3,Jph2,Kcne1,Kcne3,Lgal…
GO Biological Process	GO:0045017	glycerolipid biosynthetic process	366	0.0670592	1	1	4.71772	0.423933	2	3750	0.0588235	0.000533333	2	114	114	unnamed,unnamed	unnamed,unnamed,unnamed,unnamed,unnamed,unnamed,unnamed,unnamed,unnamed,unnamed,unnamed,unnamed,unnamed,unnamed,unnamed,unnamed,unnamed,unnamed,unnamed,unnamed,unnamed,unnamed,unnamed,unnamed,unnamed,unnamed,unnamed,unnamed,unnamed,unnamed,unnamed,unnamed,unnamed,unnamed,unnamed,unnamed,unnamed,unnamed,unnamed,unnamed,unnamed,unnamed,unnamed,unnamed,unnamed,unnamed,unnamed,unnamed,unnamed,unnamed…	Pigl,Pik3c3	Abhd5,Agpat1,Agpat2,Agpat3,Agpat4,Agpat5,Ajuba,Alox15,Apoa1,Apoa2,Atm,Cdipt,Cds1,Cds2,Cept1,Chka,Chkb,Chpt1,Crls1,Cwh43,Dgat1,Dgat2,Dgka,Dgkq,Dpm1,Dpm2,Dpm3,Etnk1,Etnk2,Fabp5,Far1,Fgf2,Gm20716,Gpaa1,Gpam,Gpat2,Gpat3,Gpat4,Hdhd5,Impa1,Inpp4a,Inpp4b,Inppl1,Lcat,Lclat1,Lpcat2,Lpin1,Lpin2,Lpin3,Lpl,Mogat1,Mogat2,Mppe1,Pck1,Pcyt1a,Pcyt1b,Pcyt2,Pemt,Pgap1,Pgap2,Pgap3,Pgs1,Pi4k2a,Piga,Pigb,Pigc,Pigf,Pig…
GO Biological Process	GO:1902914	regulation of protein polyubiquitination	368	0.0672332	1	1	14.3833	0.069525	1	615	0.0294118	0.00162602	1	17	17	unnamed	unnamed,unnamed,unnamed,unnamed,unnamed,unnamed,unnamed,unnamed,unnamed,unnamed,unnamed,unnamed,unnamed,unnamed,unnamed,unnamed,unnamed,unnamed,unnamed,unnamed,unnamed,unnamed,unnamed,unnamed,unnamed,unnamed,unnamed,unnamed,unnamed,unnamed,unnamed,unnamed,unnamed,unnamed,unnamed,unnamed,unnamed,unnamed,unnamed,unnamed,unnamed,unnamed,unnamed,unnamed,unnamed,unnamed,unnamed,unnamed,unnamed,unnamed…	Birc2	Birc2,Birc3,Fbxo4,Nmi,Nod2,Otub1,Park2,Parp10,Plaa,Ptpn22,Rnf40,Sash1,Skp2,Trip12,Ube2d1,Ubr5,Xiap
GO Biological Process	GO:0021888	hypothalamus gonadotrophin-releasing hormone neuron development	369	0.0674445	1	1	14.3367	0.0697511	1	617	0.0294118	0.00162075	1	4	4	unnamed	unnamed,unnamed,unnamed,unnamed,unnamed,unnamed,unnamed,unnamed,unnamed,unnamed,unnamed,unnamed,unnamed,unnamed,unnamed,unnamed,unnamed,unnamed,unnamed,unnamed,unnamed,unnamed,unnamed,unnamed,unnamed,unnamed,unnamed,unnamed,unnamed,unnamed,unnamed,unnamed,unnamed,unnamed,unnamed,unnamed,unnamed,unnamed,unnamed,unnamed,unnamed,unnamed,unnamed,unnamed,unnamed,unnamed,unnamed,unnamed,unnamed,unnamed…	Nrp1	Nrp1,Nrp2,Sema3a,Ubb
GO Biological Process	GO:0072161	mesenchymal cell differentiation involved in kidney development	370	0.0675501	1	1	14.3135	0.0698642	1	618	0.0294118	0.00161812	1	8	8	unnamed	unnamed,unnamed,unnamed,unnamed,unnamed,unnamed,unnamed,unnamed,unnamed,unnamed,unnamed,unnamed,unnamed,unnamed,unnamed,unnamed,unnamed,unnamed,unnamed,unnamed,unnamed,unnamed,unnamed,unnamed,unnamed,unnamed,unnamed,unnamed,unnamed,unnamed,unnamed,unnamed,unnamed,unnamed,unnamed,unnamed,unnamed,unnamed,unnamed,unnamed,unnamed,unnamed,unnamed,unnamed,unnamed,unnamed,unnamed,unnamed,unnamed,unnamed…	Osr1	Amer1,Bmp4,Osr1,Pax2,Six2,Stat1,Tcf21,Wnt4
GO Biological Process	GO:0060666	dichotomous subdivision of terminal units involved in salivary gland branching	370	0.0675501	1	1	14.3135	0.0698642	1	618	0.0294118	0.00161812	1	5	5	unnamed	unnamed,unnamed,unnamed,unnamed,unnamed,unnamed,unnamed,unnamed,unnamed,unnamed,unnamed,unnamed,unnamed,unnamed,unnamed,unnamed,unnamed,unnamed,unnamed,unnamed,unnamed,unnamed,unnamed,unnamed,unnamed,unnamed,unnamed,unnamed,unnamed,unnamed,unnamed,unnamed,unnamed,unnamed,unnamed,unnamed,unnamed,unnamed,unnamed,unnamed,unnamed,unnamed,unnamed,unnamed,unnamed,unnamed,unnamed,unnamed,unnamed,unnamed…	Nrp1	Nrp1,Plxna1,Plxnd1,Sema3a,Sema3c
GO Biological Process	GO:0097205	renal filtration	372	0.0677614	1	1	14.2673	0.0700903	1	620	0.0294118	0.0016129	1	9	9	unnamed	unnamed,unnamed,unnamed,unnamed,unnamed,unnamed,unnamed,unnamed,unnamed,unnamed,unnamed,unnamed,unnamed,unnamed,unnamed,unnamed,unnamed,unnamed,unnamed,unnamed,unnamed,unnamed,unnamed,unnamed,unnamed,unnamed,unnamed,unnamed,unnamed,unnamed,unnamed,unnamed,unnamed,unnamed,unnamed,unnamed,unnamed,unnamed,unnamed,unnamed,unnamed,unnamed,unnamed,unnamed,unnamed,unnamed,unnamed,unnamed,unnamed,unnamed…	Sulf2	Aqp1,Cd34,Itga3,Jchain,Mcam,Myo1e,Sulf1,Sulf2,Xpnpep3
GO Biological Process	GO:0007182	common-partner SMAD protein phosphorylation	372	0.0677614	1	1	14.2673	0.0700903	1	620	0.0294118	0.0016129	1	6	6	unnamed	unnamed,unnamed,unnamed,unnamed,unnamed,unnamed,unnamed,unnamed,unnamed,unnamed,unnamed,unnamed,unnamed,unnamed,unnamed,unnamed,unnamed,unnamed,unnamed,unnamed,unnamed,unnamed,unnamed,unnamed,unnamed,unnamed,unnamed,unnamed,unnamed,unnamed,unnamed,unnamed,unnamed,unnamed,unnamed,unnamed,unnamed,unnamed,unnamed,unnamed,unnamed,unnamed,unnamed,unnamed,unnamed,unnamed,unnamed,unnamed,unnamed,unnamed…	Smad2	Bmp4,Pml,Smad2,Sptbn1,Tgfb1,Tgfbr2
GO Biological Process	GO:0045898	regulation of RNA polymerase II transcriptional preinitiation complex assembly	374	0.067867	1	1	14.2443	0.0702033	1	621	0.0294118	0.00161031	1	15	15	unnamed	unnamed,unnamed,unnamed,unnamed,unnamed,unnamed,unnamed,unnamed,unnamed,unnamed,unnamed,unnamed,unnamed,unnamed,unnamed,unnamed,unnamed,unnamed,unnamed,unnamed,unnamed,unnamed,unnamed,unnamed,unnamed,unnamed,unnamed,unnamed,unnamed,unnamed,unnamed,unnamed,unnamed,unnamed,unnamed,unnamed,unnamed,unnamed,unnamed,unnamed,unnamed,unnamed,unnamed,unnamed,unnamed,unnamed,unnamed,unnamed,unnamed,unnamed…	Ahr	Ahr,Atf7ip,Cand1,Creb1,Esr1,Hmgb1,Ikzf1,Psmc1,Psmc2,Psmc3,Psmc4,Psmc5,Psmc6,Thra,Wnt10b
GO Biological Process	GO:0045596	negative regulation of cell differentiation	375	0.0689139	1	1	1.89916	3.68584	7	32604	0.205882	0.000214698	7	682	731	unnamed,unnamed,unnamed,unnamed,unnamed,unnamed,unnamed	unnamed,unnamed,unnamed,unnamed,unnamed,unnamed,unnamed,unnamed,unnamed,unnamed,unnamed,unnamed,unnamed,unnamed,unnamed,unnamed,unnamed,unnamed,unnamed,unnamed,unnamed,unnamed,unnamed,unnamed,unnamed,unnamed,unnamed,unnamed,unnamed,unnamed,unnamed,unnamed,unnamed,unnamed,unnamed,unnamed,unnamed,unnamed,unnamed,unnamed,unnamed,unnamed,unnamed,unnamed,unnamed,unnamed,unnamed,unnamed,unnamed,unnamed…	Ncoa3,Nrp1,Osr1,Rit2,Sall1,Skor2,Thy1	2900011O08Rik,Aatk,Abca5,Abcc8,Abcg1,Actn4,Acvrl1,Adam17,Adamts12,Adamts7,Adcy6,Adcyap1,Adgrg1,Adgrv1,Adipoq,Adipor1,Ankrd17,Ankrd2,Ankrd26,Anp32b,Anxa1,Ap1ar,Apbb1,Apcs,Apoe,App,Areg,Arf6,Arhgef2,Arntl,Asap1,Ascl1,Ascl2,Aspm,Asxl1,Axin1,Axin2,B020004J07Rik,B2m,Bag5,Bbs12,Bcl11a,Bcl2,Bcl6,Bdnf,Bhlha15,Bhlhe23,Bhlhe41,Bmp2,Bmp4,Bmp7,Bmpr1a,Brinp1,C1qc,C1ql4,C87499,C87977,Calr,Capn3,Carm1,Cartpt,Ca…
GO Biological Process	GO:0015858	nucleoside transport	376	0.0690279	1	1	13.9964	0.0714469	1	632	0.0294118	0.00158228	1	21	21	unnamed	unnamed,unnamed,unnamed,unnamed,unnamed,unnamed,unnamed,unnamed,unnamed,unnamed,unnamed,unnamed,unnamed,unnamed,unnamed,unnamed,unnamed,unnamed,unnamed,unnamed,unnamed,unnamed,unnamed,unnamed,unnamed,unnamed,unnamed,unnamed,unnamed,unnamed,unnamed,unnamed,unnamed,unnamed,unnamed,unnamed,unnamed,unnamed,unnamed,unnamed,unnamed,unnamed,unnamed,unnamed,unnamed,unnamed,unnamed,unnamed,unnamed,unnamed…	Slc35b3	Calhm1,Gja1,Gm14085,Slc25a17,Slc25a23,Slc25a24,Slc25a25,Slc25a4,Slc25a41,Slc25a42,Slc25a5,Slc25a54,Slc28a1,Slc28a2,Slc28a3,Slc29a1,Slc29a2,Slc29a3,Slc29a4,Slc35b2,Slc35b3
GO Biological Process	GO:0061551	trigeminal ganglion development	377	0.0691334	1	1	13.9743	0.0715599	1	633	0.0294118	0.00157978	1	5	5	unnamed	unnamed,unnamed,unnamed,unnamed,unnamed,unnamed,unnamed,unnamed,unnamed,unnamed,unnamed,unnamed,unnamed,unnamed,unnamed,unnamed,unnamed,unnamed,unnamed,unnamed,unnamed,unnamed,unnamed,unnamed,unnamed,unnamed,unnamed,unnamed,unnamed,unnamed,unnamed,unnamed,unnamed,unnamed,unnamed,unnamed,unnamed,unnamed,unnamed,unnamed,unnamed,unnamed,unnamed,unnamed,unnamed,unnamed,unnamed,unnamed,unnamed,unnamed…	Nrp1	Nrp1,Nrp2,Sema3a,Six1,Six4
GO Biological Process	GO:0097491	sympathetic neuron projection guidance	378	0.0692388	1	1	13.9523	0.071673	1	634	0.0294118	0.00157729	1	4	4	unnamed	unnamed,unnamed,unnamed,unnamed,unnamed,unnamed,unnamed,unnamed,unnamed,unnamed,unnamed,unnamed,unnamed,unnamed,unnamed,unnamed,unnamed,unnamed,unnamed,unnamed,unnamed,unnamed,unnamed,unnamed,unnamed,unnamed,unnamed,unnamed,unnamed,unnamed,unnamed,unnamed,unnamed,unnamed,unnamed,unnamed,unnamed,unnamed,unnamed,unnamed,unnamed,unnamed,unnamed,unnamed,unnamed,unnamed,unnamed,unnamed,unnamed,unnamed…	Nrp1	Nrp1,Nrp2,Sema3a,Sema3f
GO Biological Process	GO:0036486	ventral trunk neural crest cell migration	378	0.0692388	1	1	13.9523	0.071673	1	634	0.0294118	0.00157729	1	4	4	unnamed	unnamed,unnamed,unnamed,unnamed,unnamed,unnamed,unnamed,unnamed,unnamed,unnamed,unnamed,unnamed,unnamed,unnamed,unnamed,unnamed,unnamed,unnamed,unnamed,unnamed,unnamed,unnamed,unnamed,unnamed,unnamed,unnamed,unnamed,unnamed,unnamed,unnamed,unnamed,unnamed,unnamed,unnamed,unnamed,unnamed,unnamed,unnamed,unnamed,unnamed,unnamed,unnamed,unnamed,unnamed,unnamed,unnamed,unnamed,unnamed,unnamed,unnamed…	Nrp1	Nrp1,Nrp2,Sema3a,Sema3f
GO Biological Process	GO:0097490	sympathetic neuron projection extension	378	0.0692388	1	1	13.9523	0.071673	1	634	0.0294118	0.00157729	1	4	4	unnamed	unnamed,unnamed,unnamed,unnamed,unnamed,unnamed,unnamed,unnamed,unnamed,unnamed,unnamed,unnamed,unnamed,unnamed,unnamed,unnamed,unnamed,unnamed,unnamed,unnamed,unnamed,unnamed,unnamed,unnamed,unnamed,unnamed,unnamed,unnamed,unnamed,unnamed,unnamed,unnamed,unnamed,unnamed,unnamed,unnamed,unnamed,unnamed,unnamed,unnamed,unnamed,unnamed,unnamed,unnamed,unnamed,unnamed,unnamed,unnamed,unnamed,unnamed…	Nrp1	Nrp1,Nrp2,Sema3a,Sema3f
GO Biological Process	GO:0035767	endothelial cell chemotaxis	381	0.0694497	1	1	13.9084	0.0718991	1	636	0.0294118	0.00157233	1	10	10	unnamed	unnamed,unnamed,unnamed,unnamed,unnamed,unnamed,unnamed,unnamed,unnamed,unnamed,unnamed,unnamed,unnamed,unnamed,unnamed,unnamed,unnamed,unnamed,unnamed,unnamed,unnamed,unnamed,unnamed,unnamed,unnamed,unnamed,unnamed,unnamed,unnamed,unnamed,unnamed,unnamed,unnamed,unnamed,unnamed,unnamed,unnamed,unnamed,unnamed,unnamed,unnamed,unnamed,unnamed,unnamed,unnamed,unnamed,unnamed,unnamed,unnamed,unnamed…	Nrp1	Coro1b,Cxcl13,Egr3,Hmgb1,Nov,Nr4a1,Nrp1,Plekhg5,Rab13,Vegfa
GO Biological Process	GO:1902904	negative regulation of supramolecular fiber organization	382	0.069818	1	1	4.60956	0.433881	2	3838	0.0588235	0.000521105	2	114	114	unnamed,unnamed	unnamed,unnamed,unnamed,unnamed,unnamed,unnamed,unnamed,unnamed,unnamed,unnamed,unnamed,unnamed,unnamed,unnamed,unnamed,unnamed,unnamed,unnamed,unnamed,unnamed,unnamed,unnamed,unnamed,unnamed,unnamed,unnamed,unnamed,unnamed,unnamed,unnamed,unnamed,unnamed,unnamed,unnamed,unnamed,unnamed,unnamed,unnamed,unnamed,unnamed,unnamed,unnamed,unnamed,unnamed,unnamed,unnamed,unnamed,unnamed,unnamed,unnamed…	Add2,Sptb	2900011O08Rik,4933400A11Rik,Add1,Add2,Apc,Arap1,Arfgef1,Arhgap28,Arhgap6,Arhgef2,Arpin,Avil,Bbs4,Capg,Capza1,Capza2,Capza3,Capzb,Cav3,Chadl,Cib1,Ckap2,Clasp1,Clasp2,Clip3,Coro1a,Coro1b,Dlc1,Dmtn,Eml2,Eml4,Eps8,Evl,Fgf13,Fhod3,Fkbp4,Frmd7,Gas2l1,Gas2l2,Gmfb,Gmfg,Gsn,Hdac6,Hdgfl3,Hip1r,Hspa8,Inpp5j,Inpp5k,Kank1,Kank2,Kank3,Kank4,Katnb1,Lima1,Lmod1,Lmod2,Lmod3,Map6d1,Mapre1,Met,Mid1,Mid1ip1,Mkks,Mya…
GO Biological Process	GO:0006930	substrate-dependent cell migration, cell extension	383	0.0698713	1	1	13.8215	0.0723513	1	640	0.0294118	0.0015625	1	8	8	unnamed	unnamed,unnamed,unnamed,unnamed,unnamed,unnamed,unnamed,unnamed,unnamed,unnamed,unnamed,unnamed,unnamed,unnamed,unnamed,unnamed,unnamed,unnamed,unnamed,unnamed,unnamed,unnamed,unnamed,unnamed,unnamed,unnamed,unnamed,unnamed,unnamed,unnamed,unnamed,unnamed,unnamed,unnamed,unnamed,unnamed,unnamed,unnamed,unnamed,unnamed,unnamed,unnamed,unnamed,unnamed,unnamed,unnamed,unnamed,unnamed,unnamed,unnamed…	Nrp1	Abl2,Cttn,Myh10,Nck1,Nrp1,Ntn1,P2ry12,Shtn1
GO Biological Process	GO:0050901	leukocyte tethering or rolling	384	0.0701874	1	1	13.757	0.0726904	1	643	0.0294118	0.00155521	1	16	16	unnamed	unnamed,unnamed,unnamed,unnamed,unnamed,unnamed,unnamed,unnamed,unnamed,unnamed,unnamed,unnamed,unnamed,unnamed,unnamed,unnamed,unnamed,unnamed,unnamed,unnamed,unnamed,unnamed,unnamed,unnamed,unnamed,unnamed,unnamed,unnamed,unnamed,unnamed,unnamed,unnamed,unnamed,unnamed,unnamed,unnamed,unnamed,unnamed,unnamed,unnamed,unnamed,unnamed,unnamed,unnamed,unnamed,unnamed,unnamed,unnamed,unnamed,unnamed…	Add2	Add2,Chst4,Gcnt1,Golph3,Itga4,Itgb1,Itgb7,Lep,Madcam1,Podxl2,Rock1,Sele,Selp,Selplg,Tnf,Vcam1
GO Biological Process	GO:0022612	gland morphogenesis	385	0.0702314	1	1	3.12865	0.95888	3	8482	0.0882353	0.00035369	3	126	126	unnamed,unnamed,unnamed	unnamed,unnamed,unnamed,unnamed,unnamed,unnamed,unnamed,unnamed,unnamed,unnamed,unnamed,unnamed,unnamed,unnamed,unnamed,unnamed,unnamed,unnamed,unnamed,unnamed,unnamed,unnamed,unnamed,unnamed,unnamed,unnamed,unnamed,unnamed,unnamed,unnamed,unnamed,unnamed,unnamed,unnamed,unnamed,unnamed,unnamed,unnamed,unnamed,unnamed,unnamed,unnamed,unnamed,unnamed,unnamed,unnamed,unnamed,unnamed,unnamed,unnamed…	Ncoa3,Nrp1,Tgfa	Ar,Areg,Arg1,Bcl2,Bmp4,Bmp7,Bsx,Btrc,Capn1,Cav1,Ccl11,Cd44,Cdc42,Cdh1,Cebpb,Csf1,Ctnnd1,Cul3,Cyp7b1,Dag1,Ddr1,Duox2,Eda,Edar,Egfr,Elf3,Epha2,Esr1,Esr2,Esrp1,Esrp2,Etv4,Fem1b,Fgf10,Fgf7,Fgf8,Fgfr1,Fgfr2,Foxa1,Frs2,Gdf7,Gli2,Gli3,Gm28635,Hoxa13,Hoxb13,Hoxd13,Id4,Igf1,Igf1r,Igfbp5,Il6,Kdm5b,Lama1,Lama5,Lrp5,Lrp6,Med1,Mki67,Msn,Mst1,Msx2,Ncoa3,Nfib,Nkx2-3,Nkx3-1,Nog,Notch1,Notch2,Nr3c1,Nrg3,Nrp1,Ntn1…
GO Biological Process	GO:0018210	peptidyl-threonine modification	386	0.070292	1	1	4.59161	0.435577	2	3853	0.0588235	0.000519076	2	86	86	unnamed,unnamed	unnamed,unnamed,unnamed,unnamed,unnamed,unnamed,unnamed,unnamed,unnamed,unnamed,unnamed,unnamed,unnamed,unnamed,unnamed,unnamed,unnamed,unnamed,unnamed,unnamed,unnamed,unnamed,unnamed,unnamed,unnamed,unnamed,unnamed,unnamed,unnamed,unnamed,unnamed,unnamed,unnamed,unnamed,unnamed,unnamed,unnamed,unnamed,unnamed,unnamed,unnamed,unnamed,unnamed,unnamed,unnamed,unnamed,unnamed,unnamed,unnamed,unnamed…	Mylk4,Osr1	Acvr1,Acvr1b,Akt1,Akt3,Bcl2,Cad,Camk1,Camk1d,Camk1g,Camk2a,Camk2b,Camk2d,Camk2g,Camkk1,Camkk2,Camkv,Cdk1,Cdk5,Cdk5r1,Chek1,Chek2,Clk1,Csnk2a1,Csnk2b,Dapk2,Dapk3,Dclk1,Dclk2,Dclk3,Dyrk1a,Galnt1,Galnt11,Galnt13,Galnt16,Galnt2,Galnt3,Galntl6,Gm10031,Gm20388,Grk2,Gsk3b,Haspin,Hipk2,Hipk3,Lmtk2,Lrrk2,Map2k1,Map3k10,Map3k12,Mapk1,Mapk8,Mtor,Mylk2,Mylk3,Mylk4,Myo3a,Myo3b,Nlk,Osr1,Oxsr1,Pbk,Pdpk1,Phkg1,P…
GO Biological Process	GO:0045741	positive regulation of epidermal growth factor-activated receptor activity	387	0.0702927	1	1	13.7356	0.0728034	1	644	0.0294118	0.0015528	1	12	12	unnamed	unnamed,unnamed,unnamed,unnamed,unnamed,unnamed,unnamed,unnamed,unnamed,unnamed,unnamed,unnamed,unnamed,unnamed,unnamed,unnamed,unnamed,unnamed,unnamed,unnamed,unnamed,unnamed,unnamed,unnamed,unnamed,unnamed,unnamed,unnamed,unnamed,unnamed,unnamed,unnamed,unnamed,unnamed,unnamed,unnamed,unnamed,unnamed,unnamed,unnamed,unnamed,unnamed,unnamed,unnamed,unnamed,unnamed,unnamed,unnamed,unnamed,unnamed…	Tgfa	Adam17,Adora1,Adra2a,Adra2b,Adra2c,Egf,Epgn,Ereg,Fbxw7,Ncf1,Neurl1a,Tgfa
GO Biological Process	GO:0060628	regulation of ER to Golgi vesicle-mediated transport	388	0.0703981	1	1	13.7143	0.0729165	1	645	0.0294118	0.00155039	1	14	14	unnamed	unnamed,unnamed,unnamed,unnamed,unnamed,unnamed,unnamed,unnamed,unnamed,unnamed,unnamed,unnamed,unnamed,unnamed,unnamed,unnamed,unnamed,unnamed,unnamed,unnamed,unnamed,unnamed,unnamed,unnamed,unnamed,unnamed,unnamed,unnamed,unnamed,unnamed,unnamed,unnamed,unnamed,unnamed,unnamed,unnamed,unnamed,unnamed,unnamed,unnamed,unnamed,unnamed,unnamed,unnamed,unnamed,unnamed,unnamed,unnamed,unnamed,unnamed…	Gas1	Arf1,Gas1,Insig1,Preb,Rint1,Rnf139,Sar1a,Scfd1,Sec24b,Sorl1,Stx18,Tbc1d20,Use1,Yipf5
GO Biological Process	GO:0002043	blood vessel endothelial cell proliferation involved in sprouting angiogenesis	389	0.0706087	1	1	13.6719	0.0731426	1	647	0.0294118	0.0015456	1	7	7	unnamed	unnamed,unnamed,unnamed,unnamed,unnamed,unnamed,unnamed,unnamed,unnamed,unnamed,unnamed,unnamed,unnamed,unnamed,unnamed,unnamed,unnamed,unnamed,unnamed,unnamed,unnamed,unnamed,unnamed,unnamed,unnamed,unnamed,unnamed,unnamed,unnamed,unnamed,unnamed,unnamed,unnamed,unnamed,unnamed,unnamed,unnamed,unnamed,unnamed,unnamed,unnamed,unnamed,unnamed,unnamed,unnamed,unnamed,unnamed,unnamed,unnamed,unnamed…	Bmper	Bmp4,Bmper,Epha2,Itgb1bp1,Nrarp,Sema5a,Vegfa
GO Biological Process	GO:0072574	hepatocyte proliferation	390	0.0708193	1	1	13.6298	0.0733687	1	649	0.0294118	0.00154083	1	6	6	unnamed	unnamed,unnamed,unnamed,unnamed,unnamed,unnamed,unnamed,unnamed,unnamed,unnamed,unnamed,unnamed,unnamed,unnamed,unnamed,unnamed,unnamed,unnamed,unnamed,unnamed,unnamed,unnamed,unnamed,unnamed,unnamed,unnamed,unnamed,unnamed,unnamed,unnamed,unnamed,unnamed,unnamed,unnamed,unnamed,unnamed,unnamed,unnamed,unnamed,unnamed,unnamed,unnamed,unnamed,unnamed,unnamed,unnamed,unnamed,unnamed,unnamed,unnamed…	Tgfa	Cebpb,Mki67,Notch2,Prox1,Rps6ka1,Tgfa
GO Biological Process	GO:0006778	porphyrin-containing compound metabolic process	390	0.0708193	1	1	13.6298	0.0733687	1	649	0.0294118	0.00154083	1	38	38	unnamed	unnamed,unnamed,unnamed,unnamed,unnamed,unnamed,unnamed,unnamed,unnamed,unnamed,unnamed,unnamed,unnamed,unnamed,unnamed,unnamed,unnamed,unnamed,unnamed,unnamed,unnamed,unnamed,unnamed,unnamed,unnamed,unnamed,unnamed,unnamed,unnamed,unnamed,unnamed,unnamed,unnamed,unnamed,unnamed,unnamed,unnamed,unnamed,unnamed,unnamed,unnamed,unnamed,unnamed,unnamed,unnamed,unnamed,unnamed,unnamed,unnamed,unnamed…	Sptb	Abcb6,Alad,Alas1,Alas2,Ank1,Atpif1,Bdh2,Blvra,Blvrb,Cox10,Cox15,Cpox,Cyb5r4,Cyp1a1,Cyp1a2,Cyp2a5,Eif2ak1,Fech,Fxn,Hebp1,Hmbs,Hmox1,Hmox2,Hnf1a,Hpx,Iba57,Ireb2,Ppox,Rsad1,Slc11a2,Slc25a39,Slco1a6,Snx3,Spta1,Sptb,Tmem14c,Urod,Uros
GO Biological Process	GO:2000381	negative regulation of mesoderm development	392	0.0715559	1	1	13.4843	0.07416	1	656	0.0294118	0.00152439	1	9	9	unnamed	unnamed,unnamed,unnamed,unnamed,unnamed,unnamed,unnamed,unnamed,unnamed,unnamed,unnamed,unnamed,unnamed,unnamed,unnamed,unnamed,unnamed,unnamed,unnamed,unnamed,unnamed,unnamed,unnamed,unnamed,unnamed,unnamed,unnamed,unnamed,unnamed,unnamed,unnamed,unnamed,unnamed,unnamed,unnamed,unnamed,unnamed,unnamed,unnamed,unnamed,unnamed,unnamed,unnamed,unnamed,unnamed,unnamed,unnamed,unnamed,unnamed,unnamed…	Sall1	Cer1,Dand5,Dkk1,Mesp1,Rps6ka6,Sall1,Sfrp2,Sox17,Trp63
GO Biological Process	GO:0045618	positive regulation of keratinocyte differentiation	393	0.0716611	1	1	13.4638	0.0742731	1	657	0.0294118	0.00152207	1	16	16	unnamed	unnamed,unnamed,unnamed,unnamed,unnamed,unnamed,unnamed,unnamed,unnamed,unnamed,unnamed,unnamed,unnamed,unnamed,unnamed,unnamed,unnamed,unnamed,unnamed,unnamed,unnamed,unnamed,unnamed,unnamed,unnamed,unnamed,unnamed,unnamed,unnamed,unnamed,unnamed,unnamed,unnamed,unnamed,unnamed,unnamed,unnamed,unnamed,unnamed,unnamed,unnamed,unnamed,unnamed,unnamed,unnamed,unnamed,unnamed,unnamed,unnamed,unnamed…	Ncoa3	Alox8,Cyp27b1,Foxc1,H2afy,H2afy2,Med1,Ncoa3,Nme2,Notch1,Numa1,Ovol2,Prkch,Rac3,Tram1,Trim16,Vdr
GO Biological Process	GO:0006414	translational elongation	394	0.0721869	1	1	13.3621	0.0748383	1	662	0.0294118	0.00151057	1	30	30	unnamed	unnamed,unnamed,unnamed,unnamed,unnamed,unnamed,unnamed,unnamed,unnamed,unnamed,unnamed,unnamed,unnamed,unnamed,unnamed,unnamed,unnamed,unnamed,unnamed,unnamed,unnamed,unnamed,unnamed,unnamed,unnamed,unnamed,unnamed,unnamed,unnamed,unnamed,unnamed,unnamed,unnamed,unnamed,unnamed,unnamed,unnamed,unnamed,unnamed,unnamed,unnamed,unnamed,unnamed,unnamed,unnamed,unnamed,unnamed,unnamed,unnamed,unnamed…	Rplp1	2810006K23Rik,Abtb1,Eef1a1,Eef1a2,Eef1b2,Eef1d,Eef1g,Eef2,Eef2k,Eefsec,Efl1,Eif5a,Eif5a2,Gfm1,Gm10073,Hbs1l,Mrpl44,Mrpl58,Pstk,Rack1,Rplp1,Rplp2,Secisbp2,Secisbp2l,Sepsecs,Tceal6,Trnau1ap,Tsfm,Tufm,Zfp598
GO Biological Process	GO:0061756	leukocyte adhesion to vascular endothelial cell	395	0.0728174	1	1	13.2421	0.0755166	1	668	0.0294118	0.00149701	1	19	19	unnamed	unnamed,unnamed,unnamed,unnamed,unnamed,unnamed,unnamed,unnamed,unnamed,unnamed,unnamed,unnamed,unnamed,unnamed,unnamed,unnamed,unnamed,unnamed,unnamed,unnamed,unnamed,unnamed,unnamed,unnamed,unnamed,unnamed,unnamed,unnamed,unnamed,unnamed,unnamed,unnamed,unnamed,unnamed,unnamed,unnamed,unnamed,unnamed,unnamed,unnamed,unnamed,unnamed,unnamed,unnamed,unnamed,unnamed,unnamed,unnamed,unnamed,unnamed…	Add2	Add2,Ccr2,Chst4,Gcnt1,Golph3,Itga4,Itgam,Itgam,Itgb1,Itgb7,Lep,Madcam1,Podxl2,Rock1,Sele,Selp,Selplg,Tnf,Vcam1
GO Biological Process	GO:0072224	metanephric glomerulus development	396	0.0730275	1	1	13.2026	0.0757427	1	670	0.0294118	0.00149254	1	12	12	unnamed	unnamed,unnamed,unnamed,unnamed,unnamed,unnamed,unnamed,unnamed,unnamed,unnamed,unnamed,unnamed,unnamed,unnamed,unnamed,unnamed,unnamed,unnamed,unnamed,unnamed,unnamed,unnamed,unnamed,unnamed,unnamed,unnamed,unnamed,unnamed,unnamed,unnamed,unnamed,unnamed,unnamed,unnamed,unnamed,unnamed,unnamed,unnamed,unnamed,unnamed,unnamed,unnamed,unnamed,unnamed,unnamed,unnamed,unnamed,unnamed,unnamed,unnamed…	Osr1	Aqp1,Cd34,Lamb2,Lgr4,Lhx1,Nphs2,Osr1,Pdgfb,Pdgfra,Pdgfrb,Sis,Tcf21
GO Biological Process	GO:0003025	regulation of systemic arterial blood pressure by baroreceptor feedback	396	0.0730275	1	1	13.2026	0.0757427	1	670	0.0294118	0.00149254	1	7	7	unnamed	unnamed,unnamed,unnamed,unnamed,unnamed,unnamed,unnamed,unnamed,unnamed,unnamed,unnamed,unnamed,unnamed,unnamed,unnamed,unnamed,unnamed,unnamed,unnamed,unnamed,unnamed,unnamed,unnamed,unnamed,unnamed,unnamed,unnamed,unnamed,unnamed,unnamed,unnamed,unnamed,unnamed,unnamed,unnamed,unnamed,unnamed,unnamed,unnamed,unnamed,unnamed,unnamed,unnamed,unnamed,unnamed,unnamed,unnamed,unnamed,unnamed,unnamed…	Asic2	Adra1a,Adra1b,Adra1d,Asic2,Calca,Chrna7,Nav2
GO Biological Process	GO:0048541	Peyer's patch development	398	0.0735525	1	1	13.1048	0.076308	1	675	0.0294118	0.00148148	1	12	12	unnamed	unnamed,unnamed,unnamed,unnamed,unnamed,unnamed,unnamed,unnamed,unnamed,unnamed,unnamed,unnamed,unnamed,unnamed,unnamed,unnamed,unnamed,unnamed,unnamed,unnamed,unnamed,unnamed,unnamed,unnamed,unnamed,unnamed,unnamed,unnamed,unnamed,unnamed,unnamed,unnamed,unnamed,unnamed,unnamed,unnamed,unnamed,unnamed,unnamed,unnamed,unnamed,unnamed,unnamed,unnamed,unnamed,unnamed,unnamed,unnamed,unnamed,unnamed…	Foxl1	Ada,Artn,Cacnb4,Ceacam1,Foxl1,Id2,Ikzf1,Nkx2-3,Ret,Stat5a,Stat5b,Tcf3
GO Biological Process	GO:0097300	programmed necrotic cell death	399	0.0741822	1	1	12.9893	0.0769863	1	681	0.0294118	0.00146843	1	26	26	unnamed	unnamed,unnamed,unnamed,unnamed,unnamed,unnamed,unnamed,unnamed,unnamed,unnamed,unnamed,unnamed,unnamed,unnamed,unnamed,unnamed,unnamed,unnamed,unnamed,unnamed,unnamed,unnamed,unnamed,unnamed,unnamed,unnamed,unnamed,unnamed,unnamed,unnamed,unnamed,unnamed,unnamed,unnamed,unnamed,unnamed,unnamed,unnamed,unnamed,unnamed,unnamed,unnamed,unnamed,unnamed,unnamed,unnamed,unnamed,unnamed,unnamed,unnamed…	Birc2	Alkbh7,Bax,Birc2,Birc3,Casp1,Cyld,Dnm1l,Fadd,Fas,Fasl,Irf3,Map3k5,Mapk8,Mlkl,Nlrp1a,Pgam5,Ppif,Pygl,Ripk1,Ripk3,Sirt2,Tlr3,Tnf,Traf2,Trp53,Trpm7
GO Biological Process	GO:0043171	peptide catabolic process	399	0.0741822	1	1	12.9893	0.0769863	1	681	0.0294118	0.00146843	1	25	25	unnamed	unnamed,unnamed,unnamed,unnamed,unnamed,unnamed,unnamed,unnamed,unnamed,unnamed,unnamed,unnamed,unnamed,unnamed,unnamed,unnamed,unnamed,unnamed,unnamed,unnamed,unnamed,unnamed,unnamed,unnamed,unnamed,unnamed,unnamed,unnamed,unnamed,unnamed,unnamed,unnamed,unnamed,unnamed,unnamed,unnamed,unnamed,unnamed,unnamed,unnamed,unnamed,unnamed,unnamed,unnamed,unnamed,unnamed,unnamed,unnamed,unnamed,unnamed…	Xpnpep1	Ace,Adamts13,Anpep,Chac1,Chac2,Cpn1,Cpq,Ctsh,Ece1,Enpep,Erap1,Ggt1,Ggt5,Ggt6,Ggt7,Ide,Lnpep,Lta4h,Lvrn,Npepps,Rnpep,Rnpepl1,Tpp1,Trhde,Xpnpep1
GO Biological Process	GO:0048842	positive regulation of axon extension involved in axon guidance	399	0.0741822	1	1	12.9893	0.0769863	1	681	0.0294118	0.00146843	1	6	6	unnamed	unnamed,unnamed,unnamed,unnamed,unnamed,unnamed,unnamed,unnamed,unnamed,unnamed,unnamed,unnamed,unnamed,unnamed,unnamed,unnamed,unnamed,unnamed,unnamed,unnamed,unnamed,unnamed,unnamed,unnamed,unnamed,unnamed,unnamed,unnamed,unnamed,unnamed,unnamed,unnamed,unnamed,unnamed,unnamed,unnamed,unnamed,unnamed,unnamed,unnamed,unnamed,unnamed,unnamed,unnamed,unnamed,unnamed,unnamed,unnamed,unnamed,unnamed…	Nrp1	Bmpr2,Dscam,Megf8,Nrp1,Sema5a,Vegfa
GO Biological Process	GO:0003279	cardiac septum development	402	0.0744544	1	1	3.05201	0.98296	3	8695	0.0882353	0.000345026	3	114	114	unnamed,unnamed,unnamed	unnamed,unnamed,unnamed,unnamed,unnamed,unnamed,unnamed,unnamed,unnamed,unnamed,unnamed,unnamed,unnamed,unnamed,unnamed,unnamed,unnamed,unnamed,unnamed,unnamed,unnamed,unnamed,unnamed,unnamed,unnamed,unnamed,unnamed,unnamed,unnamed,unnamed,unnamed,unnamed,unnamed,unnamed,unnamed,unnamed,unnamed,unnamed,unnamed,unnamed,unnamed,unnamed,unnamed,unnamed,unnamed,unnamed,unnamed,unnamed,unnamed,unnamed…	Nrp1,Sall1,Tbx5	2410089E03Rik,Acvr1,Adamts6,Ap2b1,Bmp4,Bmp5,Bmp7,Bmpr1a,Bmpr2,Cfc1,Chd7,Cited2,Cntrl,Cxcr4,Cyr61,Dand5,Dctn5,Dhrs3,Dnm2,Dvl3,Egln1,Eng,Fgf8,Fgfr2,Fgfrl1,Frs2,Fuz,Fzd1,Fzd2,Gata3,Gata4,Gata6,Gja5,Hand1,Hectd1,Heg1,Hes1,Hey1,Hey2,Heyl,Hoxa13,Id2,Ift88,Isl1,Jag1,Kif7,Lmo4,Lrp1,Lrp2,Ltbp1,Luzp1,Maml1,Matr3,Mdm2,Mdm4,Msx2,Myh10,Ndst1,Nfatc1,Nkx2-5,Nog,Notch1,Notch2,Nphp3,Nprl3,Nrp1,Nrp2,Nsd2,Parva,Pax…
GO Biological Process	GO:0060272	embryonic skeletal joint morphogenesis	403	0.0744968	1	1	12.9324	0.0773254	1	684	0.0294118	0.00146199	1	12	12	unnamed	unnamed,unnamed,unnamed,unnamed,unnamed,unnamed,unnamed,unnamed,unnamed,unnamed,unnamed,unnamed,unnamed,unnamed,unnamed,unnamed,unnamed,unnamed,unnamed,unnamed,unnamed,unnamed,unnamed,unnamed,unnamed,unnamed,unnamed,unnamed,unnamed,unnamed,unnamed,unnamed,unnamed,unnamed,unnamed,unnamed,unnamed,unnamed,unnamed,unnamed,unnamed,unnamed,unnamed,unnamed,unnamed,unnamed,unnamed,unnamed,unnamed,unnamed…	Osr1	Bmp4,Bmp7,Col2a1,Ctnnb1,Hoxa11,Hoxc11,Hoxd11,Hyal1,Nog,Osr1,Osr2,Shox2
GO Biological Process	GO:0060560	developmental growth involved in morphogenesis	404	0.0745147	1	1	3.05096	0.983299	3	8698	0.0882353	0.000344907	3	125	125	unnamed,unnamed,unnamed	unnamed,unnamed,unnamed,unnamed,unnamed,unnamed,unnamed,unnamed,unnamed,unnamed,unnamed,unnamed,unnamed,unnamed,unnamed,unnamed,unnamed,unnamed,unnamed,unnamed,unnamed,unnamed,unnamed,unnamed,unnamed,unnamed,unnamed,unnamed,unnamed,unnamed,unnamed,unnamed,unnamed,unnamed,unnamed,unnamed,unnamed,unnamed,unnamed,unnamed,unnamed,unnamed,unnamed,unnamed,unnamed,unnamed,unnamed,unnamed,unnamed,unnamed…	Ahr,Nrp1,Sall1	3110043O21Rik,Abl1,Ahr,Alcam,App,Areg,Aurka,Auts2,Bdnf,Bin3,Bmp4,Cadm1,Ccl11,Cdkl3,Cobl,Cpne1,Csf1,Ctnnb1,Cyfip1,Cyfip2,Dclk1,Dcx,Ddr1,Dvl1,Efna5,Eif2ak4,Emx1,Epb41l5,Esr1,Fgf1,Fgf10,Fgfr2,Flrt1,Flrt3,Fmn1,Hdac6,Hnf1b,Hoxd13,Impact,Iqgap1,Itgb1,Jade2,Kdm1a,Kdm5b,Kif26b,Lamb2,Lhx1,Lhx2,Llph,Lrp6,Map1b,Mapt,Med1,Med12,Mesp1,Mst1,Nat8f6,Ndel1,Ndn,Nin,Nlgn3,Notch1,Nrn1,Nrn1l,Nrp1,Nrp2,Plxna1,Plxna3,P…
GO Biological Process	GO:0070265	necrotic cell death	405	0.0746017	1	1	12.9135	0.0774385	1	685	0.0294118	0.00145985	2	27	27	unnamed	unnamed,unnamed,unnamed,unnamed,unnamed,unnamed,unnamed,unnamed,unnamed,unnamed,unnamed,unnamed,unnamed,unnamed,unnamed,unnamed,unnamed,unnamed,unnamed,unnamed,unnamed,unnamed,unnamed,unnamed,unnamed,unnamed,unnamed,unnamed,unnamed,unnamed,unnamed,unnamed,unnamed,unnamed,unnamed,unnamed,unnamed,unnamed,unnamed,unnamed,unnamed,unnamed,unnamed,unnamed,unnamed,unnamed,unnamed,unnamed,unnamed,unnamed…	Birc2,Tmem123	Alkbh7,Bax,Birc2,Birc3,Casp1,Cyld,Dnm1l,Fadd,Fas,Fasl,Irf3,Map3k5,Mapk8,Mlkl,Nlrp1a,Pgam5,Ppif,Pygl,Ripk1,Ripk3,Sirt2,Tlr3,Tmem123,Tnf,Traf2,Trp53,Trpm7
GO Biological Process	GO:0048537	mucosal-associated lymphoid tissue development	405	0.0746017	1	1	12.9135	0.0774385	1	685	0.0294118	0.00145985	1	13	13	unnamed	unnamed,unnamed,unnamed,unnamed,unnamed,unnamed,unnamed,unnamed,unnamed,unnamed,unnamed,unnamed,unnamed,unnamed,unnamed,unnamed,unnamed,unnamed,unnamed,unnamed,unnamed,unnamed,unnamed,unnamed,unnamed,unnamed,unnamed,unnamed,unnamed,unnamed,unnamed,unnamed,unnamed,unnamed,unnamed,unnamed,unnamed,unnamed,unnamed,unnamed,unnamed,unnamed,unnamed,unnamed,unnamed,unnamed,unnamed,unnamed,unnamed,unnamed…	Foxl1	Ada,Artn,Cacnb4,Ceacam1,Foxl1,Id2,Ikzf1,Nkx2-3,Ret,Rorc,Stat5a,Stat5b,Tcf3
GO Biological Process	GO:0060677	ureteric bud elongation	407	0.0752306	1	1	12.8013	0.0781167	1	691	0.0294118	0.00144718	1	5	5	unnamed	unnamed,unnamed,unnamed,unnamed,unnamed,unnamed,unnamed,unnamed,unnamed,unnamed,unnamed,unnamed,unnamed,unnamed,unnamed,unnamed,unnamed,unnamed,unnamed,unnamed,unnamed,unnamed,unnamed,unnamed,unnamed,unnamed,unnamed,unnamed,unnamed,unnamed,unnamed,unnamed,unnamed,unnamed,unnamed,unnamed,unnamed,unnamed,unnamed,unnamed,unnamed,unnamed,unnamed,unnamed,unnamed,unnamed,unnamed,unnamed,unnamed,unnamed…	Sall1	Fgf1,Fmn1,Hnf1b,Kif26b,Sall1
GO Biological Process	GO:0043486	histone exchange	408	0.0753354	1	1	12.7828	0.0782298	1	692	0.0294118	0.00144509	1	21	22	unnamed	unnamed,unnamed,unnamed,unnamed,unnamed,unnamed,unnamed,unnamed,unnamed,unnamed,unnamed,unnamed,unnamed,unnamed,unnamed,unnamed,unnamed,unnamed,unnamed,unnamed,unnamed,unnamed,unnamed,unnamed,unnamed,unnamed,unnamed,unnamed,unnamed,unnamed,unnamed,unnamed,unnamed,unnamed,unnamed,unnamed,unnamed,unnamed,unnamed,unnamed,unnamed,unnamed,unnamed,unnamed,unnamed,unnamed,unnamed,unnamed,unnamed,unnamed…	Tnp1	Anp32b,Anp32e,Cenpp,Chd5,Fshr,H2al2a,Hist1h2ba,Hjurp,Itgb3bp,Mis18a,Nasp,Oip5,Piwil1,Psme4,Ptma,Rnf8,Spty2d1,Sycp3,Tnp1,Vps72,Znhit1
GO Biological Process	GO:1990791	dorsal root ganglion development	409	0.0757545	1	1	12.7094	0.078682	1	696	0.0294118	0.00143678	1	4	4	unnamed	unnamed,unnamed,unnamed,unnamed,unnamed,unnamed,unnamed,unnamed,unnamed,unnamed,unnamed,unnamed,unnamed,unnamed,unnamed,unnamed,unnamed,unnamed,unnamed,unnamed,unnamed,unnamed,unnamed,unnamed,unnamed,unnamed,unnamed,unnamed,unnamed,unnamed,unnamed,unnamed,unnamed,unnamed,unnamed,unnamed,unnamed,unnamed,unnamed,unnamed,unnamed,unnamed,unnamed,unnamed,unnamed,unnamed,unnamed,unnamed,unnamed,unnamed…	Nrp1	Ctnnb1,Nrp1,Nrp2,Pou4f2
GO Biological Process	GO:0021979	hypothalamus cell differentiation	410	0.0759639	1	1	12.673	0.0789081	1	698	0.0294118	0.00143267	1	8	8	unnamed	unnamed,unnamed,unnamed,unnamed,unnamed,unnamed,unnamed,unnamed,unnamed,unnamed,unnamed,unnamed,unnamed,unnamed,unnamed,unnamed,unnamed,unnamed,unnamed,unnamed,unnamed,unnamed,unnamed,unnamed,unnamed,unnamed,unnamed,unnamed,unnamed,unnamed,unnamed,unnamed,unnamed,unnamed,unnamed,unnamed,unnamed,unnamed,unnamed,unnamed,unnamed,unnamed,unnamed,unnamed,unnamed,unnamed,unnamed,unnamed,unnamed,unnamed…	Nrp1	Hap1,Nrp1,Nrp2,Otp,Pou3f2,Prop1,Sema3a,Ubb
GO Biological Process	GO:0061439	kidney vasculature morphogenesis	411	0.0761733	1	1	12.6368	0.0791342	1	700	0.0294118	0.00142857	1	8	8	unnamed	unnamed,unnamed,unnamed,unnamed,unnamed,unnamed,unnamed,unnamed,unnamed,unnamed,unnamed,unnamed,unnamed,unnamed,unnamed,unnamed,unnamed,unnamed,unnamed,unnamed,unnamed,unnamed,unnamed,unnamed,unnamed,unnamed,unnamed,unnamed,unnamed,unnamed,unnamed,unnamed,unnamed,unnamed,unnamed,unnamed,unnamed,unnamed,unnamed,unnamed,unnamed,unnamed,unnamed,unnamed,unnamed,unnamed,unnamed,unnamed,unnamed,unnamed…	Nrp1	Bmp4,Notch2,Notch3,Nrp1,Pdgfra,Pdgfrb,Pkd2,Tcf21
GO Biological Process	GO:0021648	vestibulocochlear nerve morphogenesis	411	0.0761733	1	1	12.6368	0.0791342	1	700	0.0294118	0.00142857	1	6	6	unnamed	unnamed,unnamed,unnamed,unnamed,unnamed,unnamed,unnamed,unnamed,unnamed,unnamed,unnamed,unnamed,unnamed,unnamed,unnamed,unnamed,unnamed,unnamed,unnamed,unnamed,unnamed,unnamed,unnamed,unnamed,unnamed,unnamed,unnamed,unnamed,unnamed,unnamed,unnamed,unnamed,unnamed,unnamed,unnamed,unnamed,unnamed,unnamed,unnamed,unnamed,unnamed,unnamed,unnamed,unnamed,unnamed,unnamed,unnamed,unnamed,unnamed,unnamed…	Nrp1	Atp8b1,Neurog1,Nrp1,Nrp2,Pax2,Tifab
GO Biological Process	GO:2000345	regulation of hepatocyte proliferation	413	0.0765919	1	1	12.565	0.0795864	1	704	0.0294118	0.00142045	1	13	13	unnamed	unnamed,unnamed,unnamed,unnamed,unnamed,unnamed,unnamed,unnamed,unnamed,unnamed,unnamed,unnamed,unnamed,unnamed,unnamed,unnamed,unnamed,unnamed,unnamed,unnamed,unnamed,unnamed,unnamed,unnamed,unnamed,unnamed,unnamed,unnamed,unnamed,unnamed,unnamed,unnamed,unnamed,unnamed,unnamed,unnamed,unnamed,unnamed,unnamed,unnamed,unnamed,unnamed,unnamed,unnamed,unnamed,unnamed,unnamed,unnamed,unnamed,unnamed…	Sulf2	Ceacam1,Cpb2,Gli1,Hpn,Ifng,Lims1,Lims2,Med1,Ptn,Sulf2,Tnfaip3,Wnt3a,Xbp1
GO Biological Process	GO:0050860	negative regulation of T cell receptor signaling pathway	413	0.0765919	1	1	12.565	0.0795864	1	704	0.0294118	0.00142045	1	19	19	unnamed	unnamed,unnamed,unnamed,unnamed,unnamed,unnamed,unnamed,unnamed,unnamed,unnamed,unnamed,unnamed,unnamed,unnamed,unnamed,unnamed,unnamed,unnamed,unnamed,unnamed,unnamed,unnamed,unnamed,unnamed,unnamed,unnamed,unnamed,unnamed,unnamed,unnamed,unnamed,unnamed,unnamed,unnamed,unnamed,unnamed,unnamed,unnamed,unnamed,unnamed,unnamed,unnamed,unnamed,unnamed,unnamed,unnamed,unnamed,unnamed,unnamed,unnamed…	Thy1	Btn2a2,Btnl2,Cblb,Ceacam1,Dusp22,Dusp3,Elf1,Ezr,Lgals3,Pawr,Phpt1,Prnp,Ptpn2,Ptpn22,Ptpn6,Ptprj,Pvrig,Thy1,Ubash3a
GO Biological Process	GO:0002009	morphogenesis of an epithelium	415	0.0767097	1	1	1.98491	3.02281	6	26739	0.176471	0.000224391	7	497	498	unnamed,unnamed,unnamed,unnamed,unnamed,unnamed	unnamed,unnamed,unnamed,unnamed,unnamed,unnamed,unnamed,unnamed,unnamed,unnamed,unnamed,unnamed,unnamed,unnamed,unnamed,unnamed,unnamed,unnamed,unnamed,unnamed,unnamed,unnamed,unnamed,unnamed,unnamed,unnamed,unnamed,unnamed,unnamed,unnamed,unnamed,unnamed,unnamed,unnamed,unnamed,unnamed,unnamed,unnamed,unnamed,unnamed,unnamed,unnamed,unnamed,unnamed,unnamed,unnamed,unnamed,unnamed,unnamed,unnamed…	Ahr,Ncoa3,Nrp1,Osr1,Pard3,Sall1,Tbx5	2410089E03Rik,Abl1,Abl2,Acvr1,Acvrl1,Adamts16,Adm,Agt,Ahi1,Ahr,Aire,Ajuba,Aldh1a1,Aldh1a2,Aldh1a3,Alms1,Alx1,Angpt1,Apaf1,Ar,Areg,Arhgap12,Arhgap24,Arhgap35,Arid1a,Arl13b,Astn2,Atp7a,B4galt1,Bbs4,Bcl10,Bcl2,Bmp2,Bmp4,Bmp5,Bmp7,Btrc,C2cd3,Camsap3,Car2,Car9,Carmil2,Casp8,Casr,Cc2d2a,Ccdc103,Ccdc39,Ccdc40,Ccl11,Ccm2,Cd44,Cdc42,Ceacam1,Cecr2,Celsr1,Cep290,Cfc1,Cfl1,Chuk,Cited2,Clic4,Cluap1,Cobl,Col4a…
GO Biological Process	GO:0048565	digestive tract development	416	0.0768222	1	1	3.01148	0.996186	3	8812	0.0882353	0.000340445	3	131	132	unnamed,unnamed,unnamed	unnamed,unnamed,unnamed,unnamed,unnamed,unnamed,unnamed,unnamed,unnamed,unnamed,unnamed,unnamed,unnamed,unnamed,unnamed,unnamed,unnamed,unnamed,unnamed,unnamed,unnamed,unnamed,unnamed,unnamed,unnamed,unnamed,unnamed,unnamed,unnamed,unnamed,unnamed,unnamed,unnamed,unnamed,unnamed,unnamed,unnamed,unnamed,unnamed,unnamed,unnamed,unnamed,unnamed,unnamed,unnamed,unnamed,unnamed,unnamed,unnamed,unnamed…	Foxl1,Sall1,Smad2	Acvr2b,Ada,Agr2,Ahi1,Aldh1a2,Alx4,Ascl1,Bcl2,Bmp4,C1galt1,Cbfa2t2,Ccdc103,Ccdc39,Ccdc40,Cckbr,Ccnb1,Cdh1,Cdkn1a,Cdx2,Cfc1,Chd8,Cldn18,Clmp,Cobl,Col3a1,Cps1,Ctnnb1,Cyp1a1,Dab1,Dact1,Dchs1,Dicer1,Dnaaf1,Ednrb,Egfr,Epb41l5,Ephb3,Fat4,Fgf10,Fgf9,Fgfr2,Fgfr3,Foxe1,Foxf1,Foxf2,Foxl1,Foxp4,Gata4,Gata5,Gata6,Gli2,Gli3,Hif1a,Hlx,Hnf1b,Hoxa5,Hoxd13,Hrh2,Id2,Ift172,Ihh,Itga6,Itgb4,Kit,Klf5,Lgr4,Megf8,Mixl1,…
GO Biological Process	GO:0072172	mesonephric tubule formation	417	0.0772196	1	1	12.4588	0.0802647	1	710	0.0294118	0.00140845	1	10	10	unnamed	unnamed,unnamed,unnamed,unnamed,unnamed,unnamed,unnamed,unnamed,unnamed,unnamed,unnamed,unnamed,unnamed,unnamed,unnamed,unnamed,unnamed,unnamed,unnamed,unnamed,unnamed,unnamed,unnamed,unnamed,unnamed,unnamed,unnamed,unnamed,unnamed,unnamed,unnamed,unnamed,unnamed,unnamed,unnamed,unnamed,unnamed,unnamed,unnamed,unnamed,unnamed,unnamed,unnamed,unnamed,unnamed,unnamed,unnamed,unnamed,unnamed,unnamed…	Osr1	Gata3,Gdnf,Grem1,Hnf1b,Hs2st1,Nog,Osr1,Pax2,Six1,Wnt9b
GO Biological Process	GO:1902669	positive regulation of axon guidance	418	0.0779513	1	1	12.3371	0.081056	1	717	0.0294118	0.0013947	1	8	8	unnamed	unnamed,unnamed,unnamed,unnamed,unnamed,unnamed,unnamed,unnamed,unnamed,unnamed,unnamed,unnamed,unnamed,unnamed,unnamed,unnamed,unnamed,unnamed,unnamed,unnamed,unnamed,unnamed,unnamed,unnamed,unnamed,unnamed,unnamed,unnamed,unnamed,unnamed,unnamed,unnamed,unnamed,unnamed,unnamed,unnamed,unnamed,unnamed,unnamed,unnamed,unnamed,unnamed,unnamed,unnamed,unnamed,unnamed,unnamed,unnamed,unnamed,unnamed…	Nrp1	Bmpr2,Dscam,Megf8,Nrp1,Ocm,Sema5a,Tubb2b,Vegfa
GO Biological Process	GO:0051494	negative regulation of cytoskeleton organization	419	0.0780197	1	1	4.32237	0.462709	2	4093	0.0588235	0.000488639	2	124	124	unnamed,unnamed	unnamed,unnamed,unnamed,unnamed,unnamed,unnamed,unnamed,unnamed,unnamed,unnamed,unnamed,unnamed,unnamed,unnamed,unnamed,unnamed,unnamed,unnamed,unnamed,unnamed,unnamed,unnamed,unnamed,unnamed,unnamed,unnamed,unnamed,unnamed,unnamed,unnamed,unnamed,unnamed,unnamed,unnamed,unnamed,unnamed,unnamed,unnamed,unnamed,unnamed,unnamed,unnamed,unnamed,unnamed,unnamed,unnamed,unnamed,unnamed,unnamed,unnamed…	Add2,Sptb	2900011O08Rik,4933400A11Rik,Add1,Add2,Apc,Arap1,Arfgef1,Arhgap28,Arhgap6,Arhgef2,Arpin,Avil,Bbs4,Capg,Capza1,Capza2,Capza3,Capzb,Cav3,Ccnf,Cdk5rap2,Chmp2a,Cib1,Ckap2,Clasp1,Clasp2,Clip3,Coro1a,Coro1b,Dlc1,Dmtn,Eml2,Eml4,Eps8,Espn,Evl,Fgf13,Fhod3,Fkbp4,Frmd7,Gas2l1,Gas2l2,Gmfb,Gmfg,Gsn,Hdac6,Hdgfl3,Hip1r,Inpp5j,Inpp5k,Kank1,Kank2,Kank3,Kank4,Katnb1,Kifc1,Lima1,Lmod1,Lmod2,Lmod3,Map6d1,Mapre1,Mdm1,…
GO Biological Process	GO:0072075	metanephric mesenchyme development	420	0.0782647	1	1	12.2857	0.0813952	1	720	0.0294118	0.00138889	1	12	12	unnamed	unnamed,unnamed,unnamed,unnamed,unnamed,unnamed,unnamed,unnamed,unnamed,unnamed,unnamed,unnamed,unnamed,unnamed,unnamed,unnamed,unnamed,unnamed,unnamed,unnamed,unnamed,unnamed,unnamed,unnamed,unnamed,unnamed,unnamed,unnamed,unnamed,unnamed,unnamed,unnamed,unnamed,unnamed,unnamed,unnamed,unnamed,unnamed,unnamed,unnamed,unnamed,unnamed,unnamed,unnamed,unnamed,unnamed,unnamed,unnamed,unnamed,unnamed…	Osr1	Bmp7,Osr1,Pax2,Pkd2,Shh,Six1,Six4,Smad4,Stat1,Tcf21,Wnt4,Wt1
GO Biological Process	GO:0090050	positive regulation of cell migration involved in sprouting angiogenesis	421	0.0784736	1	1	12.2517	0.0816213	1	722	0.0294118	0.00138504	1	10	10	unnamed	unnamed,unnamed,unnamed,unnamed,unnamed,unnamed,unnamed,unnamed,unnamed,unnamed,unnamed,unnamed,unnamed,unnamed,unnamed,unnamed,unnamed,unnamed,unnamed,unnamed,unnamed,unnamed,unnamed,unnamed,unnamed,unnamed,unnamed,unnamed,unnamed,unnamed,unnamed,unnamed,unnamed,unnamed,unnamed,unnamed,unnamed,unnamed,unnamed,unnamed,unnamed,unnamed,unnamed,unnamed,unnamed,unnamed,unnamed,unnamed,unnamed,unnamed…	Nrp1	Abl1,Cib1,Foxc2,Hdac7,Hdac9,Jcad,Nrp1,Ptgs2,Srpx2,Vegfa
GO Biological Process	GO:0070166	enamel mineralization	422	0.0788913	1	1	12.1842	0.0820735	1	726	0.0294118	0.00137741	1	10	10	unnamed	unnamed,unnamed,unnamed,unnamed,unnamed,unnamed,unnamed,unnamed,unnamed,unnamed,unnamed,unnamed,unnamed,unnamed,unnamed,unnamed,unnamed,unnamed,unnamed,unnamed,unnamed,unnamed,unnamed,unnamed,unnamed,unnamed,unnamed,unnamed,unnamed,unnamed,unnamed,unnamed,unnamed,unnamed,unnamed,unnamed,unnamed,unnamed,unnamed,unnamed,unnamed,unnamed,unnamed,unnamed,unnamed,unnamed,unnamed,unnamed,unnamed,unnamed…	Nectin1	Cnnm4,Fam20a,Fam20c,Foxo1,Msx2,Nectin1,Ppara,Stim1,Tbx1,Wdr72
GO Biological Process	GO:0038092	nodal signaling pathway	423	0.0793087	1	1	12.1174	0.0825256	1	730	0.0294118	0.00136986	1	11	11	unnamed	unnamed,unnamed,unnamed,unnamed,unnamed,unnamed,unnamed,unnamed,unnamed,unnamed,unnamed,unnamed,unnamed,unnamed,unnamed,unnamed,unnamed,unnamed,unnamed,unnamed,unnamed,unnamed,unnamed,unnamed,unnamed,unnamed,unnamed,unnamed,unnamed,unnamed,unnamed,unnamed,unnamed,unnamed,unnamed,unnamed,unnamed,unnamed,unnamed,unnamed,unnamed,unnamed,unnamed,unnamed,unnamed,unnamed,unnamed,unnamed,unnamed,unnamed…	Smad2	Acvr1b,Acvr1c,Cfc1,Cited2,Dand5,Nodal,Smad2,Smad3,Tdgf1,Tgif1,Tgif2
GO Biological Process	GO:0007289	spermatid nucleus differentiation	423	0.0793087	1	1	12.1174	0.0825256	1	730	0.0294118	0.00136986	1	23	24	unnamed	unnamed,unnamed,unnamed,unnamed,unnamed,unnamed,unnamed,unnamed,unnamed,unnamed,unnamed,unnamed,unnamed,unnamed,unnamed,unnamed,unnamed,unnamed,unnamed,unnamed,unnamed,unnamed,unnamed,unnamed,unnamed,unnamed,unnamed,unnamed,unnamed,unnamed,unnamed,unnamed,unnamed,unnamed,unnamed,unnamed,unnamed,unnamed,unnamed,unnamed,unnamed,unnamed,unnamed,unnamed,unnamed,unnamed,unnamed,unnamed,unnamed,unnamed…	Tnp1	Agfg1,Chd5,Dmrtc2,Fshr,Gopc,H1fnt,H2al2a,Hist1h2ba,Hmgb2,Ift88,Kdm3a,Nectin2,Piwil1,Psme4,Pygo1,Pygo2,Rnf8,Sycp1,Sycp3,Tbpl1,Tmf1,Tnp1,Tssk6
GO Biological Process	GO:2000650	negative regulation of sodium ion transmembrane transporter activity	425	0.0794131	1	1	12.1009	0.0826387	1	731	0.0294118	0.00136799	1	11	11	unnamed	unnamed,unnamed,unnamed,unnamed,unnamed,unnamed,unnamed,unnamed,unnamed,unnamed,unnamed,unnamed,unnamed,unnamed,unnamed,unnamed,unnamed,unnamed,unnamed,unnamed,unnamed,unnamed,unnamed,unnamed,unnamed,unnamed,unnamed,unnamed,unnamed,unnamed,unnamed,unnamed,unnamed,unnamed,unnamed,unnamed,unnamed,unnamed,unnamed,unnamed,unnamed,unnamed,unnamed,unnamed,unnamed,unnamed,unnamed,unnamed,unnamed,unnamed…	Osr1	Agrn,Atp1a2,Camk2d,Drd3,Nedd4,Nedd4l,Osr1,Pcsk9,Slc9a3r1,Stk39,Stoml1
GO Biological Process	GO:0071108	protein K48-linked deubiquitination	425	0.0794131	1	1	12.1009	0.0826387	1	731	0.0294118	0.00136799	1	26	26	unnamed	unnamed,unnamed,unnamed,unnamed,unnamed,unnamed,unnamed,unnamed,unnamed,unnamed,unnamed,unnamed,unnamed,unnamed,unnamed,unnamed,unnamed,unnamed,unnamed,unnamed,unnamed,unnamed,unnamed,unnamed,unnamed,unnamed,unnamed,unnamed,unnamed,unnamed,unnamed,unnamed,unnamed,unnamed,unnamed,unnamed,unnamed,unnamed,unnamed,unnamed,unnamed,unnamed,unnamed,unnamed,unnamed,unnamed,unnamed,unnamed,unnamed,unnamed…	Mindy3	Atxn3,Bap1,Cyld,Mindy1,Mindy2,Mindy3,Otub1,Otub2,Otud3,Otud4,Otud5,Otud7a,Otud7b,Tnfaip3,Usp17le,Usp19,Usp20,Usp25,Usp27x,Usp33,Usp34,Usp37,Usp5,Usp8,Vcpip1,Yod1
GO Biological Process	GO:1902306	negative regulation of sodium ion transmembrane transport	427	0.0796217	1	1	12.0678	0.0828648	1	733	0.0294118	0.00136426	1	13	13	unnamed	unnamed,unnamed,unnamed,unnamed,unnamed,unnamed,unnamed,unnamed,unnamed,unnamed,unnamed,unnamed,unnamed,unnamed,unnamed,unnamed,unnamed,unnamed,unnamed,unnamed,unnamed,unnamed,unnamed,unnamed,unnamed,unnamed,unnamed,unnamed,unnamed,unnamed,unnamed,unnamed,unnamed,unnamed,unnamed,unnamed,unnamed,unnamed,unnamed,unnamed,unnamed,unnamed,unnamed,unnamed,unnamed,unnamed,unnamed,unnamed,unnamed,unnamed…	Osr1	Agrn,Atp1a2,Camk2d,Commd1,Drd3,Gm28048,Nedd4,Nedd4l,Osr1,Pcsk9,Slc9a3r1,Stk39,Stoml1
GO Biological Process	GO:0006406	mRNA export from nucleus	428	0.079726	1	1	12.0514	0.0829778	1	734	0.0294118	0.0013624	1	46	46	unnamed	unnamed,unnamed,unnamed,unnamed,unnamed,unnamed,unnamed,unnamed,unnamed,unnamed,unnamed,unnamed,unnamed,unnamed,unnamed,unnamed,unnamed,unnamed,unnamed,unnamed,unnamed,unnamed,unnamed,unnamed,unnamed,unnamed,unnamed,unnamed,unnamed,unnamed,unnamed,unnamed,unnamed,unnamed,unnamed,unnamed,unnamed,unnamed,unnamed,unnamed,unnamed,unnamed,unnamed,unnamed,unnamed,unnamed,unnamed,unnamed,unnamed,unnamed…	Alkbh5	Alkbh5,BC005561,Chtop,Ddx25,Ddx39,Ddx39b,Eif5a,Eny2,Fyttd1,Gle1,Gm6563,Hhex,Hnrnpa2b1,Ncbp1,Nup107,Nup133,Nup155,Nup160,Nup214,Nup85,Nup88,Nup93,Nxf1,Nxf2,Nxf3,Nxf7,Pabpn1,Pcid2,Poldip3,Polr2d,Rbmx2,Sarnp,Sem1,Smg5,Smg6,Smg7,Srsf10,Thoc1,Thoc2,Thoc3,Thoc5,Thoc6,Thoc7,Tpr,Zc3h11a,Zc3h3
GO Biological Process	GO:1901166	neural crest cell migration involved in autonomic nervous system development	429	0.0799346	1	1	12.0187	0.0832039	1	736	0.0294118	0.0013587	1	5	5	unnamed	unnamed,unnamed,unnamed,unnamed,unnamed,unnamed,unnamed,unnamed,unnamed,unnamed,unnamed,unnamed,unnamed,unnamed,unnamed,unnamed,unnamed,unnamed,unnamed,unnamed,unnamed,unnamed,unnamed,unnamed,unnamed,unnamed,unnamed,unnamed,unnamed,unnamed,unnamed,unnamed,unnamed,unnamed,unnamed,unnamed,unnamed,unnamed,unnamed,unnamed,unnamed,unnamed,unnamed,unnamed,unnamed,unnamed,unnamed,unnamed,unnamed,unnamed…	Nrp1	Nrp1,Nrp2,Phox2b,Sema3a,Sema3f
GO Biological Process	GO:0003272	endocardial cushion formation	429	0.0799346	1	1	12.0187	0.0832039	1	736	0.0294118	0.0013587	1	17	17	unnamed	unnamed,unnamed,unnamed,unnamed,unnamed,unnamed,unnamed,unnamed,unnamed,unnamed,unnamed,unnamed,unnamed,unnamed,unnamed,unnamed,unnamed,unnamed,unnamed,unnamed,unnamed,unnamed,unnamed,unnamed,unnamed,unnamed,unnamed,unnamed,unnamed,unnamed,unnamed,unnamed,unnamed,unnamed,unnamed,unnamed,unnamed,unnamed,unnamed,unnamed,unnamed,unnamed,unnamed,unnamed,unnamed,unnamed,unnamed,unnamed,unnamed,unnamed…	Tmem100	Bmp5,Bmp7,Bmpr1a,Dchs1,Eng,Fgf8,Hey1,Heyl,Msx1,Msx2,Notch1,Rbpj,Smad4,Snai1,Snai2,Tbx20,Tmem100
GO Biological Process	GO:0060562	epithelial tube morphogenesis	431	0.0800436	1	1	2.1465	2.32937	5	20605	0.147059	0.00024266	5	352	353	unnamed,unnamed,unnamed,unnamed,unnamed	unnamed,unnamed,unnamed,unnamed,unnamed,unnamed,unnamed,unnamed,unnamed,unnamed,unnamed,unnamed,unnamed,unnamed,unnamed,unnamed,unnamed,unnamed,unnamed,unnamed,unnamed,unnamed,unnamed,unnamed,unnamed,unnamed,unnamed,unnamed,unnamed,unnamed,unnamed,unnamed,unnamed,unnamed,unnamed,unnamed,unnamed,unnamed,unnamed,unnamed,unnamed,unnamed,unnamed,unnamed,unnamed,unnamed,unnamed,unnamed,unnamed,unnamed…	Ahr,Ncoa3,Nrp1,Osr1,Sall1	Abl1,Abl2,Acvr1,Acvrl1,Adamts16,Adm,Agt,Ahi1,Ahr,Aldh1a2,Alx1,Angpt1,Apaf1,Ar,Areg,Arhgap35,Arid1a,Arl13b,B4galt1,Bbs4,Bcl10,Bcl2,Bmp2,Bmp4,Bmp5,Bmp7,Btrc,C2cd3,Casp8,Casr,Cc2d2a,Ccdc103,Ccdc39,Ccdc40,Ccl11,Ccm2,Cd44,Cecr2,Celsr1,Cfc1,Cfl1,Cited2,Clic4,Cluap1,Cobl,Col4a1,Coq7,Csf1,Csnk2b,Cthrc1,Ctnnb1,Ctnnbip1,Ctsh,Ctsz,Cxcl12,Cxcr2,Cxcr4,Dag1,Dchs1,Ddr1,Deaf1,Dicer1,Dlc1,Dlg1,Dlg5,Dll1,Dll4,Dnaa…
GO Biological Process	GO:0008654	phospholipid biosynthetic process	432	0.0800586	1	1	4.25788	0.469718	2	4155	0.0588235	0.000481348	2	140	140	unnamed,unnamed	unnamed,unnamed,unnamed,unnamed,unnamed,unnamed,unnamed,unnamed,unnamed,unnamed,unnamed,unnamed,unnamed,unnamed,unnamed,unnamed,unnamed,unnamed,unnamed,unnamed,unnamed,unnamed,unnamed,unnamed,unnamed,unnamed,unnamed,unnamed,unnamed,unnamed,unnamed,unnamed,unnamed,unnamed,unnamed,unnamed,unnamed,unnamed,unnamed,unnamed,unnamed,unnamed,unnamed,unnamed,unnamed,unnamed,unnamed,unnamed,unnamed,unnamed…	Pigl,Pik3c3	Abhd5,Agpat1,Agpat2,Agpat3,Agpat4,Agpat5,Ajuba,Alox15,Apoa1,Apoa2,Atm,Cdipt,Cds1,Cds2,Cept1,Chka,Chkb,Chpt1,Crls1,Cwh43,Dgka,Dgkq,Dolk,Dpagt1,Dpm1,Dpm2,Dpm3,Etnk1,Etnk2,Fabp5,Far1,Fdps,Fgf2,Fitm1,Fitm2,Ggps1,Gm20671,Gm20716,Gm9745,Gpaa1,Gpam,Gpat2,Gpat3,Gpat4,Hdhd5,Hexb,Idi1,Idi2,Impa1,Inpp4a,Inpp4b,Inppl1,Isyna1,Lcat,Lclat1,Lpcat1,Lpcat2,Lpcat2b,Lpcat3,Lpcat4,Lpgat1,Mboat1,Mboat2,Mboat7,Mppe1,Mv…
GO Biological Process	GO:1901888	regulation of cell junction assembly	433	0.0801247	1	1	4.25583	0.469944	2	4157	0.0588235	0.000481116	2	73	73	unnamed,unnamed	unnamed,unnamed,unnamed,unnamed,unnamed,unnamed,unnamed,unnamed,unnamed,unnamed,unnamed,unnamed,unnamed,unnamed,unnamed,unnamed,unnamed,unnamed,unnamed,unnamed,unnamed,unnamed,unnamed,unnamed,unnamed,unnamed,unnamed,unnamed,unnamed,unnamed,unnamed,unnamed,unnamed,unnamed,unnamed,unnamed,unnamed,unnamed,unnamed,unnamed,unnamed,unnamed,unnamed,unnamed,unnamed,unnamed,unnamed,unnamed,unnamed,unnamed…	Nrp1,Thy1	Abl1,Ace,Ace2,Acvrl1,Agt,Apod,Arhgap6,Bcas3,Camsap3,Cav1,Clasp1,Clasp2,Cldn1,Col16a1,Coro1c,Dapk3,Dlc1,Dmtn,Efna5,Epb41l5,Epha3,Flot1,Fmn1,Fzd5,Gja1,Gpbar1,Gpm6b,Grem1,Hrg,Ikbkb,Iqgap1,Itgb1bp1,Kdr,Ldb1,Lims1,Macf1,Mmp14,Myo1c,Myoc,Nedd4l,Nphp1,Nphp4,Nrp1,Phldb2,Ppm1f,Prkaca,Prkch,Pten,Ptk2,Ptprj,Rac1,Rap1a,Rap1b,Rapgef1,Rapgef2,Rcc2,Rhod,Rock1,Rock2,S100a10,Sdc4,Slk,Smad3,Snai1,Snai2,Src,Tek,Thy…
GO Biological Process	GO:0021936	regulation of cerebellar granule cell precursor proliferation	434	0.08056	1	1	11.9215	0.0838822	1	742	0.0294118	0.00134771	1	13	13	unnamed	unnamed,unnamed,unnamed,unnamed,unnamed,unnamed,unnamed,unnamed,unnamed,unnamed,unnamed,unnamed,unnamed,unnamed,unnamed,unnamed,unnamed,unnamed,unnamed,unnamed,unnamed,unnamed,unnamed,unnamed,unnamed,unnamed,unnamed,unnamed,unnamed,unnamed,unnamed,unnamed,unnamed,unnamed,unnamed,unnamed,unnamed,unnamed,unnamed,unnamed,unnamed,unnamed,unnamed,unnamed,unnamed,unnamed,unnamed,unnamed,unnamed,unnamed…	Skor2	Cend1,Egf,Fgf2,Gli1,Gli2,Gpr37l1,Igf1,Lhx1,Lhx5,Shh,Skor2,Slc6a4,Smo
GO Biological Process	GO:1901798	positive regulation of signal transduction by p53 class mediator	435	0.0809767	1	1	11.8575	0.0843344	1	746	0.0294118	0.00134048	1	23	23	unnamed	unnamed,unnamed,unnamed,unnamed,unnamed,unnamed,unnamed,unnamed,unnamed,unnamed,unnamed,unnamed,unnamed,unnamed,unnamed,unnamed,unnamed,unnamed,unnamed,unnamed,unnamed,unnamed,unnamed,unnamed,unnamed,unnamed,unnamed,unnamed,unnamed,unnamed,unnamed,unnamed,unnamed,unnamed,unnamed,unnamed,unnamed,unnamed,unnamed,unnamed,unnamed,unnamed,unnamed,unnamed,unnamed,unnamed,unnamed,unnamed,unnamed,unnamed…	Eef1e1	Ankrd1,Atm,Atr,Cdk5rap3,Cdkn2a,Chd5,Ddx5,Eef1e1,Hexim1,Hic1,Msx1,Pla2r1,Pmaip1,Rpl11,Rpl23,Rpl26,Rps7,Spred1,Spred2,Steap3,Trp73,Ubb,Zfp385a
GO Biological Process	GO:0050679	positive regulation of epithelial cell proliferation	436	0.0811565	1	1	2.94139	1.01993	3	9022	0.0882353	0.000332521	3	167	168	unnamed,unnamed,unnamed	unnamed,unnamed,unnamed,unnamed,unnamed,unnamed,unnamed,unnamed,unnamed,unnamed,unnamed,unnamed,unnamed,unnamed,unnamed,unnamed,unnamed,unnamed,unnamed,unnamed,unnamed,unnamed,unnamed,unnamed,unnamed,unnamed,unnamed,unnamed,unnamed,unnamed,unnamed,unnamed,unnamed,unnamed,unnamed,unnamed,unnamed,unnamed,unnamed,unnamed,unnamed,unnamed,unnamed,unnamed,unnamed,unnamed,unnamed,unnamed,unnamed,unnamed…	Gas1,Osr1,Tgfa	Acvrl1,Agap2,Aggf1,Akt1,Ar,Arg1,B4galt1,Bad,Bmp2,Bmp4,Bmp5,Bmp6,Bmpr1a,Bmpr2,Bnc1,C5ar1,C5ar2,Cav2,Ccl11,Ccl2,Ccl24,Ccl26,Ccl5,Ccnd1,Ccr3,Cdc42,Cdh13,Cdh3,Ctnnb1,Cxadr,Cyba,Cyp7b1,Dab2ip,Dlx5,Dlx6,Ecm1,Egfl7,Egfr,Egr3,Epgn,Erbb2,Esrp1,Esrp2,Eya1,F3,Fgf1,Fgf10,Fgf2,Fgf7,Fgf9,Fgfr2,Fgfr3,Flt4,Foxe3,Foxp1,Foxp2,Fzd7,Gas1,Gdf2,Ghrl,Ghsr,Glul,Grn,Has2,Hmga2,Hmgb2,Hpn,Hras,Htr2b,Htra1,Hyal1,Id1,Igf1,Ih…
GO Biological Process	GO:1904888	cranial skeletal system development	437	0.0817484	1	1	4.20625	0.475483	2	4206	0.0588235	0.000475511	2	66	66	unnamed,unnamed	unnamed,unnamed,unnamed,unnamed,unnamed,unnamed,unnamed,unnamed,unnamed,unnamed,unnamed,unnamed,unnamed,unnamed,unnamed,unnamed,unnamed,unnamed,unnamed,unnamed,unnamed,unnamed,unnamed,unnamed,unnamed,unnamed,unnamed,unnamed,unnamed,unnamed,unnamed,unnamed,unnamed,unnamed,unnamed,unnamed,unnamed,unnamed,unnamed,unnamed,unnamed,unnamed,unnamed,unnamed,unnamed,unnamed,unnamed,unnamed,unnamed,unnamed…	Gas1,Smad2	Alx3,Bmp4,Cep55,Chst11,Colec10,Ctnnb1,Dlx2,Eif4a3,Fgf4,Fgfr2,Foxc2,Foxe1,Foxn3,Frem1,Gas1,Gli3,Gnas,Grhl2,Hoxa1,Hoxa2,Ift140,Insig1,Insig2,Irx5,Lhx1,Med12,Mef2c,Megf8,Mmp14,Mmp16,Msx2,Mthfd1l,Ndst1,Neurog1,Nipbl,Nodal,Pax5,Pdgfra,Prrx1,Prrx2,Rab23,Rdh10,Runx2,Setd2,Sh3pxd2b,Six1,Six2,Six4,Slc39a1,Slc39a3,Smad2,Smad3,Tbx1,Tbx15,Tfap2a,Tgfb1,Tgfb2,Tgfbr1,Tgfbr2,Tifab,Trp63,Tulp3,Twist1,Twist2,Wdr19…
GO Biological Process	GO:0045022	early endosome to late endosome transport	438	0.0819137	1	1	11.7162	0.0853519	1	755	0.0294118	0.0013245	1	22	22	unnamed	unnamed,unnamed,unnamed,unnamed,unnamed,unnamed,unnamed,unnamed,unnamed,unnamed,unnamed,unnamed,unnamed,unnamed,unnamed,unnamed,unnamed,unnamed,unnamed,unnamed,unnamed,unnamed,unnamed,unnamed,unnamed,unnamed,unnamed,unnamed,unnamed,unnamed,unnamed,unnamed,unnamed,unnamed,unnamed,unnamed,unnamed,unnamed,unnamed,unnamed,unnamed,unnamed,unnamed,unnamed,unnamed,unnamed,unnamed,unnamed,unnamed,unnamed…	Pik3c3	Aktip,Ankrd27,Becn1,Dnajc13,Emp2,Fam160a2,Flna,Hook1,Hook2,Hook3,Kif16b,Lmtk2,Pik3c3,Ptpn23,Rab5a,Rab7,Rilp,Snf8,Snx16,Stx8,Wdr81,Wdr91
GO Biological Process	GO:2000543	positive regulation of gastrulation	439	0.0821218	1	1	11.6852	0.085578	1	757	0.0294118	0.001321	1	8	8	unnamed	unnamed,unnamed,unnamed,unnamed,unnamed,unnamed,unnamed,unnamed,unnamed,unnamed,unnamed,unnamed,unnamed,unnamed,unnamed,unnamed,unnamed,unnamed,unnamed,unnamed,unnamed,unnamed,unnamed,unnamed,unnamed,unnamed,unnamed,unnamed,unnamed,unnamed,unnamed,unnamed,unnamed,unnamed,unnamed,unnamed,unnamed,unnamed,unnamed,unnamed,unnamed,unnamed,unnamed,unnamed,unnamed,unnamed,unnamed,unnamed,unnamed,unnamed…	Osr1	Foxa2,Lhx1,Osr1,Otx2,Rack1,Scx,Tenm4,Wnt3a
GO Biological Process	GO:1900117	regulation of execution phase of apoptosis	440	0.0823298	1	1	11.6545	0.0858041	1	759	0.0294118	0.00131752	1	26	26	unnamed	unnamed,unnamed,unnamed,unnamed,unnamed,unnamed,unnamed,unnamed,unnamed,unnamed,unnamed,unnamed,unnamed,unnamed,unnamed,unnamed,unnamed,unnamed,unnamed,unnamed,unnamed,unnamed,unnamed,unnamed,unnamed,unnamed,unnamed,unnamed,unnamed,unnamed,unnamed,unnamed,unnamed,unnamed,unnamed,unnamed,unnamed,unnamed,unnamed,unnamed,unnamed,unnamed,unnamed,unnamed,unnamed,unnamed,unnamed,unnamed,unnamed,unnamed…	Tbx5	Aifm1,Apaf1,Bax,Bcl10,Bcl2l1,Bok,Cdkn2a,Cidea,Cxcr3,Dffa,Dlc1,Endog,Fap,Fzd3,Gcg,Hsf1,Pak2,Ptgis,Rffl,Rnf34,Rps3,Sirt2,Tbx5,Trp53,Trp53bp2,Zc3h12a
GO Biological Process	GO:0003337	mesenchymal to epithelial transition involved in metanephros morphogenesis	441	0.0824338	1	1	11.6391	0.0859171	1	760	0.0294118	0.00131579	1	8	8	unnamed	unnamed,unnamed,unnamed,unnamed,unnamed,unnamed,unnamed,unnamed,unnamed,unnamed,unnamed,unnamed,unnamed,unnamed,unnamed,unnamed,unnamed,unnamed,unnamed,unnamed,unnamed,unnamed,unnamed,unnamed,unnamed,unnamed,unnamed,unnamed,unnamed,unnamed,unnamed,unnamed,unnamed,unnamed,unnamed,unnamed,unnamed,unnamed,unnamed,unnamed,unnamed,unnamed,unnamed,unnamed,unnamed,unnamed,unnamed,unnamed,unnamed,unnamed…	Sall1	Bmp4,Gdnf,Grem1,Pax2,Pax8,Sall1,Six2,Smo
GO Biological Process	GO:0021855	hypothalamus cell migration	442	0.0831615	1	1	11.5329	0.0867085	1	767	0.0294118	0.00130378	1	5	5	unnamed	unnamed,unnamed,unnamed,unnamed,unnamed,unnamed,unnamed,unnamed,unnamed,unnamed,unnamed,unnamed,unnamed,unnamed,unnamed,unnamed,unnamed,unnamed,unnamed,unnamed,unnamed,unnamed,unnamed,unnamed,unnamed,unnamed,unnamed,unnamed,unnamed,unnamed,unnamed,unnamed,unnamed,unnamed,unnamed,unnamed,unnamed,unnamed,unnamed,unnamed,unnamed,unnamed,unnamed,unnamed,unnamed,unnamed,unnamed,unnamed,unnamed,unnamed…	Nrp1	Foxb1,Nrp1,Nrp2,Pitx2,Sema3a
GO Biological Process	GO:0060973	cell migration involved in heart development	443	0.0834732	1	1	11.488	0.0870476	1	770	0.0294118	0.0012987	1	14	14	unnamed	unnamed,unnamed,unnamed,unnamed,unnamed,unnamed,unnamed,unnamed,unnamed,unnamed,unnamed,unnamed,unnamed,unnamed,unnamed,unnamed,unnamed,unnamed,unnamed,unnamed,unnamed,unnamed,unnamed,unnamed,unnamed,unnamed,unnamed,unnamed,unnamed,unnamed,unnamed,unnamed,unnamed,unnamed,unnamed,unnamed,unnamed,unnamed,unnamed,unnamed,unnamed,unnamed,unnamed,unnamed,unnamed,unnamed,unnamed,unnamed,unnamed,unnamed…	Nrp1	Bves,Dchs1,Eng,Flrt3,Folr1,Hand2,Mesp1,Ndrg4,Notch1,Nrp1,Pdgfrb,Pitx2,Snai2,Twist1
GO Biological Process	GO:0015931	nucleobase-containing compound transport	444	0.083483	1	1	4.15488	0.481362	2	4258	0.0588235	0.000469704	2	174	174	unnamed,unnamed	unnamed,unnamed,unnamed,unnamed,unnamed,unnamed,unnamed,unnamed,unnamed,unnamed,unnamed,unnamed,unnamed,unnamed,unnamed,unnamed,unnamed,unnamed,unnamed,unnamed,unnamed,unnamed,unnamed,unnamed,unnamed,unnamed,unnamed,unnamed,unnamed,unnamed,unnamed,unnamed,unnamed,unnamed,unnamed,unnamed,unnamed,unnamed,unnamed,unnamed,unnamed,unnamed,unnamed,unnamed,unnamed,unnamed,unnamed,unnamed,unnamed,unnamed…	Alkbh5,Slc35b3	Aaas,Ahctf1,Alkbh5,Alyref,Alyref2,BC005561,Bicd2,Calhm1,Casc3,Chtop,Ckap5,Ddx19a,Ddx25,Ddx39,Ddx39b,Dhx9,Eif4a3,Eif5a,Eif5a2,Eny2,Flot1,Fmr1,Fyttd1,G3bp2,Gja1,Gjb1,Gle1,Gm14085,Gm28038,Gm4353,Gm6563,Gm9242,Hhex,Hnrnpa1,Hnrnpa2b1,Hsf1,Igf2bp1,Igf2bp2,Igf2bp3,Iws1,Khsrp,Kif5c,Lrpprc,Magoh,Magohb,Mcm3ap,Mrpl18,Myo1c,Ncbp1,Ncbp2,Ncbp3,Ndc1,Nol6,Npm1,Nup107,Nup133,Nup153,Nup155,Nup160,Nup188,Nup210,Nu…
GO Biological Process	GO:0021562	vestibulocochlear nerve development	445	0.083681	1	1	11.4582	0.0872737	1	772	0.0294118	0.00129534	1	9	9	unnamed	unnamed,unnamed,unnamed,unnamed,unnamed,unnamed,unnamed,unnamed,unnamed,unnamed,unnamed,unnamed,unnamed,unnamed,unnamed,unnamed,unnamed,unnamed,unnamed,unnamed,unnamed,unnamed,unnamed,unnamed,unnamed,unnamed,unnamed,unnamed,unnamed,unnamed,unnamed,unnamed,unnamed,unnamed,unnamed,unnamed,unnamed,unnamed,unnamed,unnamed,unnamed,unnamed,unnamed,unnamed,unnamed,unnamed,unnamed,unnamed,unnamed,unnamed…	Nrp1	Atp8b1,Chrnb2,Neurog1,Nrp1,Nrp2,Pax2,Pou4f3,Slitrk6,Tifab
GO Biological Process	GO:0003339	regulation of mesenchymal to epithelial transition involved in metanephros morphogenesis	445	0.083681	1	1	11.4582	0.0872737	1	772	0.0294118	0.00129534	1	9	9	unnamed	unnamed,unnamed,unnamed,unnamed,unnamed,unnamed,unnamed,unnamed,unnamed,unnamed,unnamed,unnamed,unnamed,unnamed,unnamed,unnamed,unnamed,unnamed,unnamed,unnamed,unnamed,unnamed,unnamed,unnamed,unnamed,unnamed,unnamed,unnamed,unnamed,unnamed,unnamed,unnamed,unnamed,unnamed,unnamed,unnamed,unnamed,unnamed,unnamed,unnamed,unnamed,unnamed,unnamed,unnamed,unnamed,unnamed,unnamed,unnamed,unnamed,unnamed…	Sall1	Cited1,Ctnnb1,Gdnf,Lif,Pax2,Pax8,Sall1,Stat1,Wnt9b
GO Biological Process	GO:0010771	negative regulation of cell morphogenesis involved in differentiation	447	0.0847914	1	1	4.11717	0.485771	2	4297	0.0588235	0.000465441	2	74	74	unnamed,unnamed	unnamed,unnamed,unnamed,unnamed,unnamed,unnamed,unnamed,unnamed,unnamed,unnamed,unnamed,unnamed,unnamed,unnamed,unnamed,unnamed,unnamed,unnamed,unnamed,unnamed,unnamed,unnamed,unnamed,unnamed,unnamed,unnamed,unnamed,unnamed,unnamed,unnamed,unnamed,unnamed,unnamed,unnamed,unnamed,unnamed,unnamed,unnamed,unnamed,unnamed,unnamed,unnamed,unnamed,unnamed,unnamed,unnamed,unnamed,unnamed,unnamed,unnamed…	Nrp1,Thy1	Aatk,Actn4,Ap1ar,Bcl11a,Cdk5,Cdk5r1,Cdkl3,Cit,Coro1c,Dab1,Dmtn,Dnm3,Draxin,Efna1,Efna5,Efnb3,Epha7,Ephb2,Fbln1,Fstl4,Gdi1,Gorasp1,Id1,Ifrd1,Itgb1bp1,Kank1,Lrp4,Mag,Meltf,Mt3,Nfatc4,Ngef,Nlgn1,Nlgn3,Nrp1,Ntn1,Plxna3,Postn,Ppp3ca,Psen1,Pten,Ptk2,Ptprs,Rapgef2,Rcc2,Rgma,Rnf6,Rtn4,Rtn4r,Rufy3,Ryk,Sema3a,Sema3f,Sema3g,Sema4f,Sema5a,Slit2,Spg20,Syngap1,Tacstd2,Thy1,Tlx2,Tnr,Trak2,Trpc5,Trpc6,Ttc3,Ube3a…
GO Biological Process	GO:1902285	semaphorin-plexin signaling pathway involved in neuron projection guidance	448	0.0848228	1	1	11.2972	0.0885172	1	783	0.0294118	0.00127714	1	6	6	unnamed	unnamed,unnamed,unnamed,unnamed,unnamed,unnamed,unnamed,unnamed,unnamed,unnamed,unnamed,unnamed,unnamed,unnamed,unnamed,unnamed,unnamed,unnamed,unnamed,unnamed,unnamed,unnamed,unnamed,unnamed,unnamed,unnamed,unnamed,unnamed,unnamed,unnamed,unnamed,unnamed,unnamed,unnamed,unnamed,unnamed,unnamed,unnamed,unnamed,unnamed,unnamed,unnamed,unnamed,unnamed,unnamed,unnamed,unnamed,unnamed,unnamed,unnamed…	Nrp1	Nrp1,Nrp2,Plxna3,Plxna4,Sema3a,Sema3f
GO Biological Process	GO:0048762	mesenchymal cell differentiation	449	0.0852765	1	1	2.87916	1.04197	3	9217	0.0882353	0.000325485	3	134	134	unnamed,unnamed,unnamed	unnamed,unnamed,unnamed,unnamed,unnamed,unnamed,unnamed,unnamed,unnamed,unnamed,unnamed,unnamed,unnamed,unnamed,unnamed,unnamed,unnamed,unnamed,unnamed,unnamed,unnamed,unnamed,unnamed,unnamed,unnamed,unnamed,unnamed,unnamed,unnamed,unnamed,unnamed,unnamed,unnamed,unnamed,unnamed,unnamed,unnamed,unnamed,unnamed,unnamed,unnamed,unnamed,unnamed,unnamed,unnamed,unnamed,unnamed,unnamed,unnamed,unnamed…	Nrp1,Osr1,Tmem100	Acvr1,Adam15,Aldh1a2,Alx1,Amer1,Bcl2,Bmp2,Bmp4,Bmp7,Bmpr1a,Cfl1,Cited2,Coro1c,Cul7,Cyp26a1,Cyp26c1,Ddx17,Ddx5,Dicer1,Dlg5,Edn1,Edn3,Ednra,Ednrb,Efna1,Efnb1,Eng,Eomes,Epb41l5,Erbb4,Erg,Fam83d,Fgf10,Fgf15,Fgf8,Fgfr1,Fgfr2,Flna,Folr1,Foxc1,Foxc2,Frzb,Gbx2,Gdnf,Gja1,Gsc,Gsk3b,Hand2,Has2,Hes1,Hey1,Hey2,Heyl,Hif1a,Hmga2,Hnrnpab,Htr2b,Isl1,Jag1,Kbtbd8,Kitl,Klhl12,Lama5,Lef1,Loxl2,Loxl3,Lrp6,Mapk1,Mapk3,…
GO Biological Process	GO:0035418	protein localization to synapse	450	0.0855486	1	1	11.1971	0.0893086	1	790	0.0294118	0.00126582	1	25	25	unnamed	unnamed,unnamed,unnamed,unnamed,unnamed,unnamed,unnamed,unnamed,unnamed,unnamed,unnamed,unnamed,unnamed,unnamed,unnamed,unnamed,unnamed,unnamed,unnamed,unnamed,unnamed,unnamed,unnamed,unnamed,unnamed,unnamed,unnamed,unnamed,unnamed,unnamed,unnamed,unnamed,unnamed,unnamed,unnamed,unnamed,unnamed,unnamed,unnamed,unnamed,unnamed,unnamed,unnamed,unnamed,unnamed,unnamed,unnamed,unnamed,unnamed,unnamed…	Asic2	Arhgap44,Asic2,Baiap2,Bsn,Cdk5,Dlg4,Hspb1,Lrrtm1,Mpp4,Nlgn1,Nlgn2,Nphs1,Nrxn1,Nsg1,Pclo,Rab11a,Rab8a,Reln,Scrib,Shank1,Snap25,Snap47,Stx1b,Stx3,Vamp2
GO Biological Process	GO:0072033	renal vesicle formation	451	0.0856523	1	1	11.183	0.0894216	1	791	0.0294118	0.00126422	1	6	6	unnamed	unnamed,unnamed,unnamed,unnamed,unnamed,unnamed,unnamed,unnamed,unnamed,unnamed,unnamed,unnamed,unnamed,unnamed,unnamed,unnamed,unnamed,unnamed,unnamed,unnamed,unnamed,unnamed,unnamed,unnamed,unnamed,unnamed,unnamed,unnamed,unnamed,unnamed,unnamed,unnamed,unnamed,unnamed,unnamed,unnamed,unnamed,unnamed,unnamed,unnamed,unnamed,unnamed,unnamed,unnamed,unnamed,unnamed,unnamed,unnamed,unnamed,unnamed…	Sall1	Ctnnb1,Fmn1,Kif26b,Sall1,Smo,Wnt4
GO Biological Process	GO:0061009	common bile duct development	451	0.0856523	1	1	11.183	0.0894216	1	791	0.0294118	0.00126422	1	8	8	unnamed	unnamed,unnamed,unnamed,unnamed,unnamed,unnamed,unnamed,unnamed,unnamed,unnamed,unnamed,unnamed,unnamed,unnamed,unnamed,unnamed,unnamed,unnamed,unnamed,unnamed,unnamed,unnamed,unnamed,unnamed,unnamed,unnamed,unnamed,unnamed,unnamed,unnamed,unnamed,unnamed,unnamed,unnamed,unnamed,unnamed,unnamed,unnamed,unnamed,unnamed,unnamed,unnamed,unnamed,unnamed,unnamed,unnamed,unnamed,unnamed,unnamed,unnamed…	Ahr	Ahr,Gak,Hes1,Hhex,Mks1,Notch2,Sox17,Sox9
GO Biological Process	GO:1902533	positive regulation of intracellular signal transduction	453	0.0856579	1	1	1.80483	3.87848	7	34308	0.205882	0.000204034	7	880	887	unnamed,unnamed,unnamed,unnamed,unnamed,unnamed,unnamed	unnamed,unnamed,unnamed,unnamed,unnamed,unnamed,unnamed,unnamed,unnamed,unnamed,unnamed,unnamed,unnamed,unnamed,unnamed,unnamed,unnamed,unnamed,unnamed,unnamed,unnamed,unnamed,unnamed,unnamed,unnamed,unnamed,unnamed,unnamed,unnamed,unnamed,unnamed,unnamed,unnamed,unnamed,unnamed,unnamed,unnamed,unnamed,unnamed,unnamed,unnamed,unnamed,unnamed,unnamed,unnamed,unnamed,unnamed,unnamed,unnamed,unnamed…	Birc2,Bmper,Eef1e1,Nck2,Nrp1,Rit2,Tgfa	1810011O10Rik,A630033H20Rik,AI464131,Abca7,Abl1,Abl2,Abra,Ackr3,Actn4,Ada,Adam8,Adam9,Adcyap1,Adcyap1r1,Adgrg1,Adgrv1,Adipoq,Adipor1,Adora1,Adora3,Adra1a,Adra1b,Adra2a,Adra2b,Adra2c,Adrb1,Adrb2,Adrb3,Agap2,Ager,Ago1,Ago3,Agt,Agtr1a,Ajuba,Akap12,Akap13,Akap5,Akr1b3,Akr1c18,Akt1,Akt3,Alk,Alkal1,Alkal2,Alox12b,Alox15,Angpt1,Ankrd1,Ankrd17,Ankrd6,Apoa1,App,Ar,Araf,Arfgef1,Arhgef5,Arl2bp,Arl6ip5,Arrb1…
GO Biological Process	GO:0072217	negative regulation of metanephros development	454	0.0859632	1	1	11.1407	0.0897608	1	794	0.0294118	0.00125945	1	10	10	unnamed	unnamed,unnamed,unnamed,unnamed,unnamed,unnamed,unnamed,unnamed,unnamed,unnamed,unnamed,unnamed,unnamed,unnamed,unnamed,unnamed,unnamed,unnamed,unnamed,unnamed,unnamed,unnamed,unnamed,unnamed,unnamed,unnamed,unnamed,unnamed,unnamed,unnamed,unnamed,unnamed,unnamed,unnamed,unnamed,unnamed,unnamed,unnamed,unnamed,unnamed,unnamed,unnamed,unnamed,unnamed,unnamed,unnamed,unnamed,unnamed,unnamed,unnamed…	Sall1	Adipoq,Bmp4,Cited1,Ctnnb1,Hnf1b,Pax2,Pax8,Sall1,Stat1,Wt1
GO Biological Process	GO:0060068	vagina development	454	0.0859632	1	1	11.1407	0.0897608	1	794	0.0294118	0.00125945	1	14	14	unnamed	unnamed,unnamed,unnamed,unnamed,unnamed,unnamed,unnamed,unnamed,unnamed,unnamed,unnamed,unnamed,unnamed,unnamed,unnamed,unnamed,unnamed,unnamed,unnamed,unnamed,unnamed,unnamed,unnamed,unnamed,unnamed,unnamed,unnamed,unnamed,unnamed,unnamed,unnamed,unnamed,unnamed,unnamed,unnamed,unnamed,unnamed,unnamed,unnamed,unnamed,unnamed,unnamed,unnamed,unnamed,unnamed,unnamed,unnamed,unnamed,unnamed,unnamed…	Ncoa3	Axl,Bak1,Bax,Esr1,Esr2,Lhx1,Lrp2,Mertk,Ncoa3,Rac3,Rbp4,Tram1,Tyro3,Wnt5a
GO Biological Process	GO:0010761	fibroblast migration	456	0.0861704	1	1	11.1127	0.0899869	1	796	0.0294118	0.00125628	1	12	12	unnamed	unnamed,unnamed,unnamed,unnamed,unnamed,unnamed,unnamed,unnamed,unnamed,unnamed,unnamed,unnamed,unnamed,unnamed,unnamed,unnamed,unnamed,unnamed,unnamed,unnamed,unnamed,unnamed,unnamed,unnamed,unnamed,unnamed,unnamed,unnamed,unnamed,unnamed,unnamed,unnamed,unnamed,unnamed,unnamed,unnamed,unnamed,unnamed,unnamed,unnamed,unnamed,unnamed,unnamed,unnamed,unnamed,unnamed,unnamed,unnamed,unnamed,unnamed…	Tns1	Arid5b,Gm21949,Ilk,Nov,Pip5k1a,Pml,Schip1,Sgpl1,Syne2,Tmem201,Tns1,Zfand5
GO Biological Process	GO:0003231	cardiac ventricle development	457	0.0861972	1	1	2.86579	1.04683	3	9260	0.0882353	0.000323974	3	136	136	unnamed,unnamed,unnamed	unnamed,unnamed,unnamed,unnamed,unnamed,unnamed,unnamed,unnamed,unnamed,unnamed,unnamed,unnamed,unnamed,unnamed,unnamed,unnamed,unnamed,unnamed,unnamed,unnamed,unnamed,unnamed,unnamed,unnamed,unnamed,unnamed,unnamed,unnamed,unnamed,unnamed,unnamed,unnamed,unnamed,unnamed,unnamed,unnamed,unnamed,unnamed,unnamed,unnamed,unnamed,unnamed,unnamed,unnamed,unnamed,unnamed,unnamed,unnamed,unnamed,unnamed…	Ahr,Sall1,Tbx5	2410089E03Rik,Acvr1,Ahr,Ap2b1,Bmp10,Bmp4,Bmpr1a,Bmpr2,Ccm2l,Chd7,Cited2,Cntrl,Col11a1,Cpe,Ctnnb1,Cxcr4,Cyr61,Dand5,Dctn5,Dll4,Dnm2,Dsp,Egln1,Eng,Epo,Epor,Fgf9,Fgfr2,Fgfrl1,Fkbp1a,Foxc1,Foxc2,Foxf1,Foxh1,Frs2,Fzd1,Fzd2,Gata3,Gata4,Gja5,Grhl2,Gsk3a,Hand1,Hand2,Hectd1,Heg1,Hes1,Hey1,Hey2,Heyl,Hif1a,Hoxa13,Id2,Isl1,Jag1,Kcnk2,Klk1b1,Lmo4,Lrp2,Ltbp1,Luzp1,Ly6e,Matr3,Mdm2,Mdm4,Med1,Mef2c,Mesp1,Mybpc3,M…
GO Biological Process	GO:0009611	response to wounding	458	0.0862944	1	1	2.3704	1.68748	4	14927	0.117647	0.000267971	5	386	386	unnamed,unnamed,unnamed,unnamed	unnamed,unnamed,unnamed,unnamed,unnamed,unnamed,unnamed,unnamed,unnamed,unnamed,unnamed,unnamed,unnamed,unnamed,unnamed,unnamed,unnamed,unnamed,unnamed,unnamed,unnamed,unnamed,unnamed,unnamed,unnamed,unnamed,unnamed,unnamed,unnamed,unnamed,unnamed,unnamed,unnamed,unnamed,unnamed,unnamed,unnamed,unnamed,unnamed,unnamed,unnamed,unnamed,unnamed,unnamed,unnamed,unnamed,unnamed,unnamed,unnamed,unnamed…	Nrp1,Pard3,Smad2,Sulf2,Tgfa	Abhd2,Actb,Actg1,Acvrl1,Adam15,Adamts13,Adipor2,Adm,Adra2a,Adra2b,Adra2c,Aif1,Ajuba,Alox15,Ano6,Anxa1,Anxa5,Anxa8,Ap3b1,Apoa5,Apod,Apoh,Aqp1,Arf4,Arg1,Arhgap24,Arhgap35,Arhgef19,Aurka,Axl,B4galt1,BC004004,Bax,Bcl2,Bcl9,Bin3,Bloc1s3,Bloc1s4,Bloc1s6,Bnc1,C1galt1c1,Carmil2,Casp3,Cav3,Ccl2,Ccl20,Ccm2l,Ccnb1,Ccr2,Cd34,Cd40lg,Cd44,Cdh3,Cdk1,Cdk5,Ceacam1,Celsr1,Cflar,Chl1,Clec10a,Clic1,Cnn2,Col1a1,Col3a…
GO Biological Process	GO:0003266	regulation of secondary heart field cardioblast proliferation	459	0.0865846	1	1	11.0572	0.0904391	1	800	0.0294118	0.00125	1	10	10	unnamed	unnamed,unnamed,unnamed,unnamed,unnamed,unnamed,unnamed,unnamed,unnamed,unnamed,unnamed,unnamed,unnamed,unnamed,unnamed,unnamed,unnamed,unnamed,unnamed,unnamed,unnamed,unnamed,unnamed,unnamed,unnamed,unnamed,unnamed,unnamed,unnamed,unnamed,unnamed,unnamed,unnamed,unnamed,unnamed,unnamed,unnamed,unnamed,unnamed,unnamed,unnamed,unnamed,unnamed,unnamed,unnamed,unnamed,unnamed,unnamed,unnamed,unnamed…	Tbx5	Ctnnb1,Eya1,Gng5,Hand2,Hes1,Isl1,Notch1,Six1,Tbx1,Tbx5
GO Biological Process	GO:2001233	regulation of apoptotic signaling pathway	460	0.0868192	1	1	2.36533	1.6911	4	14959	0.117647	0.000267398	4	397	397	unnamed,unnamed,unnamed,unnamed	unnamed,unnamed,unnamed,unnamed,unnamed,unnamed,unnamed,unnamed,unnamed,unnamed,unnamed,unnamed,unnamed,unnamed,unnamed,unnamed,unnamed,unnamed,unnamed,unnamed,unnamed,unnamed,unnamed,unnamed,unnamed,unnamed,unnamed,unnamed,unnamed,unnamed,unnamed,unnamed,unnamed,unnamed,unnamed,unnamed,unnamed,unnamed,unnamed,unnamed,unnamed,unnamed,unnamed,unnamed,unnamed,unnamed,unnamed,unnamed,unnamed,unnamed…	Eef1e1,Gas1,Nck2,Nrp1	Acaa2,Ackr3,Acsl5,Acvr1,Adora2a,Agap2,Agt,Agtr2,Akt1,Alg3,Ankrd2,Apaf1,Apopt1,Ar,Armc10,Arrb2,Atf3,Atpif1,Avp,Bad,Bag5,Bak1,Bax,Bbc3,Bcap31,Bcl10,Bcl2,Bcl2l1,Bcl2l10,Bcl2l11,Bcl2l12,Bcl2l14,Bcl2l2,Bclaf1,Bdkrb2,Bid,Bik,Birc6,Bmf,Bmi1,Bmp4,Bmpr1b,Bnip3,Bok,Brca1,Bub1,Camk2b,Casp2,Casp8,Cav1,Ccar2,Cd44,Cd74,Cdk11b,Cdkn2d,Cep63,Cfap43,Cflar,Cideb,Clu,Col2a1,Cradd,Creb3,Creb3l1,Csf2,Cth,Ctnna1,Ctnnb1…
GO Biological Process	GO:0061550	cranial ganglion development	461	0.0869987	1	1	11.0022	0.0908913	1	804	0.0294118	0.00124378	1	6	6	unnamed	unnamed,unnamed,unnamed,unnamed,unnamed,unnamed,unnamed,unnamed,unnamed,unnamed,unnamed,unnamed,unnamed,unnamed,unnamed,unnamed,unnamed,unnamed,unnamed,unnamed,unnamed,unnamed,unnamed,unnamed,unnamed,unnamed,unnamed,unnamed,unnamed,unnamed,unnamed,unnamed,unnamed,unnamed,unnamed,unnamed,unnamed,unnamed,unnamed,unnamed,unnamed,unnamed,unnamed,unnamed,unnamed,unnamed,unnamed,unnamed,unnamed,unnamed…	Nrp1	Ctnnb1,Nrp1,Nrp2,Sema3a,Six1,Six4
GO Biological Process	GO:2001212	regulation of vasculogenesis	462	0.0871022	1	1	10.9885	0.0910043	1	805	0.0294118	0.00124224	1	13	13	unnamed	unnamed,unnamed,unnamed,unnamed,unnamed,unnamed,unnamed,unnamed,unnamed,unnamed,unnamed,unnamed,unnamed,unnamed,unnamed,unnamed,unnamed,unnamed,unnamed,unnamed,unnamed,unnamed,unnamed,unnamed,unnamed,unnamed,unnamed,unnamed,unnamed,unnamed,unnamed,unnamed,unnamed,unnamed,unnamed,unnamed,unnamed,unnamed,unnamed,unnamed,unnamed,unnamed,unnamed,unnamed,unnamed,unnamed,unnamed,unnamed,unnamed,unnamed…	Tmem100	Adm,Asb4,Cd34,Ceacam1,Emp2,Hey1,Hey2,Kdr,Ramp2,Rap1a,Rapgef2,Tmem100,Xdh
GO Biological Process	GO:0010766	negative regulation of sodium ion transport	462	0.0871022	1	1	10.9885	0.0910043	1	805	0.0294118	0.00124224	1	15	15	unnamed	unnamed,unnamed,unnamed,unnamed,unnamed,unnamed,unnamed,unnamed,unnamed,unnamed,unnamed,unnamed,unnamed,unnamed,unnamed,unnamed,unnamed,unnamed,unnamed,unnamed,unnamed,unnamed,unnamed,unnamed,unnamed,unnamed,unnamed,unnamed,unnamed,unnamed,unnamed,unnamed,unnamed,unnamed,unnamed,unnamed,unnamed,unnamed,unnamed,unnamed,unnamed,unnamed,unnamed,unnamed,unnamed,unnamed,unnamed,unnamed,unnamed,unnamed…	Osr1	Agrn,Atp1a2,Camk2d,Commd1,Drd3,Gm28048,Nedd4,Nedd4l,Osr1,Pcsk9,Serpine2,Slc9a3r1,Stk39,Stoml1,Wnk4
GO Biological Process	GO:0060261	positive regulation of transcription initiation from RNA polymerase II promoter	464	0.0874126	1	1	10.9477	0.0913435	1	808	0.0294118	0.00123762	1	20	20	unnamed	unnamed,unnamed,unnamed,unnamed,unnamed,unnamed,unnamed,unnamed,unnamed,unnamed,unnamed,unnamed,unnamed,unnamed,unnamed,unnamed,unnamed,unnamed,unnamed,unnamed,unnamed,unnamed,unnamed,unnamed,unnamed,unnamed,unnamed,unnamed,unnamed,unnamed,unnamed,unnamed,unnamed,unnamed,unnamed,unnamed,unnamed,unnamed,unnamed,unnamed,unnamed,unnamed,unnamed,unnamed,unnamed,unnamed,unnamed,unnamed,unnamed,unnamed…	Ahr	Ahr,Cand1,Creb1,Esr1,Gtf2f2,Hnf1a,Hnf1b,Ikzf1,Irf8,Nkx2-5,Paxip1,Psmc1,Psmc2,Psmc3,Psmc4,Psmc5,Psmc6,Srf,Sub1,Wnt10b
GO Biological Process	GO:0021702	cerebellar Purkinje cell differentiation	465	0.0879297	1	1	10.8804	0.0919087	1	813	0.0294118	0.00123001	1	13	13	unnamed	unnamed,unnamed,unnamed,unnamed,unnamed,unnamed,unnamed,unnamed,unnamed,unnamed,unnamed,unnamed,unnamed,unnamed,unnamed,unnamed,unnamed,unnamed,unnamed,unnamed,unnamed,unnamed,unnamed,unnamed,unnamed,unnamed,unnamed,unnamed,unnamed,unnamed,unnamed,unnamed,unnamed,unnamed,unnamed,unnamed,unnamed,unnamed,unnamed,unnamed,unnamed,unnamed,unnamed,unnamed,unnamed,unnamed,unnamed,unnamed,unnamed,unnamed…	Skor2	Agtpbp1,Atp2b2,Atp7a,Atxn2,Cacna1a,Cend1,Faim2,Herc1,Ldb1,Lhx1,Lhx5,Rora,Skor2
GO Biological Process	GO:1904064	positive regulation of cation transmembrane transport	466	0.0879712	1	1	4.02903	0.496397	2	4391	0.0588235	0.000455477	2	112	112	unnamed,unnamed	unnamed,unnamed,unnamed,unnamed,unnamed,unnamed,unnamed,unnamed,unnamed,unnamed,unnamed,unnamed,unnamed,unnamed,unnamed,unnamed,unnamed,unnamed,unnamed,unnamed,unnamed,unnamed,unnamed,unnamed,unnamed,unnamed,unnamed,unnamed,unnamed,unnamed,unnamed,unnamed,unnamed,unnamed,unnamed,unnamed,unnamed,unnamed,unnamed,unnamed,unnamed,unnamed,unnamed,unnamed,unnamed,unnamed,unnamed,unnamed,unnamed,unnamed…	Cracr2a,Thy1	Abcc8,Abl1,Actn2,Akap6,Akap7,Amigo1,Ank2,Ank3,Ano6,Aplnr,Arf1,Asph,Atp1b1,Atp1b2,Atp1b3,B2m,Bax,Bdkrb1,Cacna2d1,Cacnb2,Calcr,Calm1,Calm2,Calm3,Capn3,Casq1,Cd19,Cemip,Chp1,Clec4b1,Cnksr3,Cox17,Cracr2a,Ctss,Cxcl10,Cxcl9,Cxcr3,Dmd,Dnm2,Dpp6,Drd1,Drd4,Edn3,Ehd3,Ephb2,Erg,F2,F2r,F2rl3,Fgf14,Flna,Fxyd1,Gal,Galr2,Gjc2,Glrx,Gm21987,Gper1,Gpr39,Gstm7,Gsto1,Hap1,Hfe,Hspa2,Htt,Ikbkb,Il13,Jph2,Kcna1,Kcnc1,Kc…
GO Biological Process	GO:0021559	trigeminal nerve development	467	0.0882398	1	1	10.8404	0.0922478	1	816	0.0294118	0.00122549	1	11	11	unnamed	unnamed,unnamed,unnamed,unnamed,unnamed,unnamed,unnamed,unnamed,unnamed,unnamed,unnamed,unnamed,unnamed,unnamed,unnamed,unnamed,unnamed,unnamed,unnamed,unnamed,unnamed,unnamed,unnamed,unnamed,unnamed,unnamed,unnamed,unnamed,unnamed,unnamed,unnamed,unnamed,unnamed,unnamed,unnamed,unnamed,unnamed,unnamed,unnamed,unnamed,unnamed,unnamed,unnamed,unnamed,unnamed,unnamed,unnamed,unnamed,unnamed,unnamed…	Nrp1	Isl1,Neurog1,Nrp1,Plxna3,Plxna4,Pou4f1,Prrxl1,Sema3a,Sema3f,Tfap2a,Tifab
GO Biological Process	GO:0050858	negative regulation of antigen receptor-mediated signaling pathway	468	0.0885498	1	1	10.8006	0.092587	1	819	0.0294118	0.001221	1	23	23	unnamed	unnamed,unnamed,unnamed,unnamed,unnamed,unnamed,unnamed,unnamed,unnamed,unnamed,unnamed,unnamed,unnamed,unnamed,unnamed,unnamed,unnamed,unnamed,unnamed,unnamed,unnamed,unnamed,unnamed,unnamed,unnamed,unnamed,unnamed,unnamed,unnamed,unnamed,unnamed,unnamed,unnamed,unnamed,unnamed,unnamed,unnamed,unnamed,unnamed,unnamed,unnamed,unnamed,unnamed,unnamed,unnamed,unnamed,unnamed,unnamed,unnamed,unnamed…	Thy1	Btn2a2,Btnl2,Cblb,Cd300a,Ceacam1,Dusp22,Dusp3,Elf1,Ezr,Fcrl5,Lgals3,Lpxn,Pawr,Phpt1,Plcl2,Prnp,Ptpn2,Ptpn22,Ptpn6,Ptprj,Pvrig,Thy1,Ubash3a
GO Biological Process	GO:0003007	heart morphogenesis	469	0.0887848	1	1	2.34666	1.70455	4	15078	0.117647	0.000265287	4	251	251	unnamed,unnamed,unnamed,unnamed	unnamed,unnamed,unnamed,unnamed,unnamed,unnamed,unnamed,unnamed,unnamed,unnamed,unnamed,unnamed,unnamed,unnamed,unnamed,unnamed,unnamed,unnamed,unnamed,unnamed,unnamed,unnamed,unnamed,unnamed,unnamed,unnamed,unnamed,unnamed,unnamed,unnamed,unnamed,unnamed,unnamed,unnamed,unnamed,unnamed,unnamed,unnamed,unnamed,unnamed,unnamed,unnamed,unnamed,unnamed,unnamed,unnamed,unnamed,unnamed,unnamed,unnamed…	Ahr,Nrp1,Tbx5,Tmem100	Actc1,Acvr1,Acvrl1,Adam15,Adamts1,Adgrg6,Ahi1,Ahr,Aldh1a2,Angpt1,Ankrd1,Arid2,Arl13b,Asxl1,Asxl2,Atf2,Axin2,Bmp10,Bmp2,Bmp4,Bmp5,Bmp7,Bmpr1a,Bmpr2,C2cd3,Cav3,Ccdc103,Ccdc39,Ccdc40,Ccm2l,Cfc1,Chd7,Cited2,Cluap1,Col11a1,Col2a1,Col4a3bp,Col5a1,Cpe,Ctnnb1,Cyr61,Dchs1,Dhrs3,Dicer1,Dlc1,Dll1,Dll4,Dnaaf1,Dsp,Dvl2,Dvl3,Efna1,Egln1,Eng,Ephb4,Epo,Epor,Erg,Eya1,Fat4,Fgf8,Fgf9,Fgfr2,Fgfrl1,Fhl2,Fkbp1a,Flna,F…
GO Biological Process	GO:0002181	cytoplasmic translation	470	0.0891696	1	1	10.7221	0.0932653	1	825	0.0294118	0.00121212	1	49	49	unnamed	unnamed,unnamed,unnamed,unnamed,unnamed,unnamed,unnamed,unnamed,unnamed,unnamed,unnamed,unnamed,unnamed,unnamed,unnamed,unnamed,unnamed,unnamed,unnamed,unnamed,unnamed,unnamed,unnamed,unnamed,unnamed,unnamed,unnamed,unnamed,unnamed,unnamed,unnamed,unnamed,unnamed,unnamed,unnamed,unnamed,unnamed,unnamed,unnamed,unnamed,unnamed,unnamed,unnamed,unnamed,unnamed,unnamed,unnamed,unnamed,unnamed,unnamed…	Rplp1	Denr,Eif2d,Eif3a,Eif3b,Eif3d,Eif3f,Eif3m,Eif4ebp1,Ftsj1,Gm10020,Gm10073,Gm17669,Gm3550,Gm5218,Gm8888,Gm8973,Gm9493,Gspt1,Gspt2,Mcts1,Mcts2,Pcbp2,Ptbp1,Rbm4,Rpl15,Rpl22,Rpl22l1,Rpl26,Rpl27a,Rpl29,Rpl30,Rpl31,Rpl35a,Rpl36,Rpl4,Rpl6,Rpl7,Rpl7l1,Rpl8,Rpl9,Rpl9-ps1,Rplp1,Rplp2,Rps20,Rps3,Rps3a1,Rps7,Rwdd1,Ssb
GO Biological Process	GO:0003211	cardiac ventricle formation	471	0.0894793	1	1	10.6833	0.0936044	1	828	0.0294118	0.00120773	1	10	10	unnamed	unnamed,unnamed,unnamed,unnamed,unnamed,unnamed,unnamed,unnamed,unnamed,unnamed,unnamed,unnamed,unnamed,unnamed,unnamed,unnamed,unnamed,unnamed,unnamed,unnamed,unnamed,unnamed,unnamed,unnamed,unnamed,unnamed,unnamed,unnamed,unnamed,unnamed,unnamed,unnamed,unnamed,unnamed,unnamed,unnamed,unnamed,unnamed,unnamed,unnamed,unnamed,unnamed,unnamed,unnamed,unnamed,unnamed,unnamed,unnamed,unnamed,unnamed…	Tbx5	Hand1,Hand2,Mef2c,Mesp1,Nkx2-5,Notch1,Smarcd3,Sox11,Sox4,Tbx5
GO Biological Process	GO:0003206	cardiac chamber morphogenesis	472	0.0895082	1	1	2.81921	1.06413	3	9413	0.0882353	0.000318708	3	135	135	unnamed,unnamed,unnamed	unnamed,unnamed,unnamed,unnamed,unnamed,unnamed,unnamed,unnamed,unnamed,unnamed,unnamed,unnamed,unnamed,unnamed,unnamed,unnamed,unnamed,unnamed,unnamed,unnamed,unnamed,unnamed,unnamed,unnamed,unnamed,unnamed,unnamed,unnamed,unnamed,unnamed,unnamed,unnamed,unnamed,unnamed,unnamed,unnamed,unnamed,unnamed,unnamed,unnamed,unnamed,unnamed,unnamed,unnamed,unnamed,unnamed,unnamed,unnamed,unnamed,unnamed…	Ahr,Nrp1,Tbx5	Acvr1,Adamts1,Adgrg6,Ahr,Bmp10,Bmp4,Bmp5,Bmp7,Bmpr1a,Bmpr2,Cav3,Ccm2l,Cfc1,Chd7,Cited2,Col11a1,Cpe,Ctnnb1,Cyr61,Dhrs3,Dll4,Dsp,Dvl3,Egln1,Eng,Epo,Epor,Fgf8,Fgf9,Fgfr2,Fgfrl1,Fhl2,Fkbp1a,Foxc1,Foxc2,Foxf1,Foxh1,Fzd1,Fzd2,Gata3,Gata4,Gata6,Gja5,Grhl2,Gsk3a,Hand1,Hand2,Heg1,Hes1,Hey1,Hey2,Heyl,Hif1a,Id2,Ift88,Isl1,Jag1,Klk1b1,Lrp2,Ly6e,Mdm2,Med1,Mef2c,Mesp1,Msx2,Mybpc3,Myh6,Myh7,Myl2,Myl3,Nfatc1,Nkx…
GO Biological Process	GO:2000369	regulation of clathrin-dependent endocytosis	473	0.0895825	1	1	10.6704	0.0937175	1	829	0.0294118	0.00120627	1	17	17	unnamed	unnamed,unnamed,unnamed,unnamed,unnamed,unnamed,unnamed,unnamed,unnamed,unnamed,unnamed,unnamed,unnamed,unnamed,unnamed,unnamed,unnamed,unnamed,unnamed,unnamed,unnamed,unnamed,unnamed,unnamed,unnamed,unnamed,unnamed,unnamed,unnamed,unnamed,unnamed,unnamed,unnamed,unnamed,unnamed,unnamed,unnamed,unnamed,unnamed,unnamed,unnamed,unnamed,unnamed,unnamed,unnamed,unnamed,unnamed,unnamed,unnamed,unnamed…	Snap91	Aak1,Bmp2k,Btbd9,Dab2,Dnajc6,Dnm1l,Hip1r,Nlgn1,Scyl2,Smap1,Snap91,Syt11,Tnk2,Tor1a,Ubqln2,Unc119,Wasl
GO Biological Process	GO:0098927	vesicle-mediated transport between endosomal compartments	474	0.0898921	1	1	10.6319	0.0940566	1	832	0.0294118	0.00120192	1	24	24	unnamed	unnamed,unnamed,unnamed,unnamed,unnamed,unnamed,unnamed,unnamed,unnamed,unnamed,unnamed,unnamed,unnamed,unnamed,unnamed,unnamed,unnamed,unnamed,unnamed,unnamed,unnamed,unnamed,unnamed,unnamed,unnamed,unnamed,unnamed,unnamed,unnamed,unnamed,unnamed,unnamed,unnamed,unnamed,unnamed,unnamed,unnamed,unnamed,unnamed,unnamed,unnamed,unnamed,unnamed,unnamed,unnamed,unnamed,unnamed,unnamed,unnamed,unnamed…	Pik3c3	Aktip,Ankrd27,Becn1,Coro1a,Dnajc13,Emp2,Fam160a2,Flna,Hook1,Hook2,Hook3,Kif16b,Lmtk2,Myo1d,Pik3c3,Ptpn23,Rab5a,Rab7,Rilp,Snf8,Snx16,Stx8,Wdr81,Wdr91
GO Biological Process	GO:0072111	cell proliferation involved in kidney development	474	0.0898921	1	1	10.6319	0.0940566	1	832	0.0294118	0.00120192	1	12	12	unnamed	unnamed,unnamed,unnamed,unnamed,unnamed,unnamed,unnamed,unnamed,unnamed,unnamed,unnamed,unnamed,unnamed,unnamed,unnamed,unnamed,unnamed,unnamed,unnamed,unnamed,unnamed,unnamed,unnamed,unnamed,unnamed,unnamed,unnamed,unnamed,unnamed,unnamed,unnamed,unnamed,unnamed,unnamed,unnamed,unnamed,unnamed,unnamed,unnamed,unnamed,unnamed,unnamed,unnamed,unnamed,unnamed,unnamed,unnamed,unnamed,unnamed,unnamed…	Osr1	Bmp2,Bmp4,Bmp7,Egr1,Gpc3,Osr1,Pdgfb,Pdgfrb,Ptch1,Shh,Sis,Stat1
GO Biological Process	GO:0021879	forebrain neuron differentiation	476	0.0899854	1	1	3.97561	0.503067	2	4450	0.0588235	0.000449438	2	62	62	unnamed,unnamed	unnamed,unnamed,unnamed,unnamed,unnamed,unnamed,unnamed,unnamed,unnamed,unnamed,unnamed,unnamed,unnamed,unnamed,unnamed,unnamed,unnamed,unnamed,unnamed,unnamed,unnamed,unnamed,unnamed,unnamed,unnamed,unnamed,unnamed,unnamed,unnamed,unnamed,unnamed,unnamed,unnamed,unnamed,unnamed,unnamed,unnamed,unnamed,unnamed,unnamed,unnamed,unnamed,unnamed,unnamed,unnamed,unnamed,unnamed,unnamed,unnamed,unnamed…	Nrp1,Sall1	Arx,Ascl1,Atf5,Atg7,Atp7a,Axin1,Bcl11b,Cntn2,Csf1r,Dclk2,Dcx,Dicer1,Disc1,Dlx1,Dlx2,Dlx5,Drd1,Drd2,Erbb4,Fezf2,Fgf8,Fgfr2,Foxg1,Gata2,Gbx2,Gnaq,Gsx2,Inhba,Lef1,Lhx5,Lhx6,Lhx8,Nkx2-1,Nrp1,Nrp2,Ogdh,Otp,Pax6,Plxna3,Pou3f4,Rac1,Rac3,Rapgef2,Robo1,Robo2,Sall1,Sall3,Satb2,Sema3a,Shank3,Slc4a10,Slit2,Smarcc2,Sox1,Sox2,Tbr1,Tfap2a,Tfap2c,Ubb,Uncx,Uqcrq,Wnt5a
GO Biological Process	GO:0055123	digestive system development	477	0.0900106	1	1	2.81234	1.06673	3	9436	0.0882353	0.000317931	3	146	147	unnamed,unnamed,unnamed	unnamed,unnamed,unnamed,unnamed,unnamed,unnamed,unnamed,unnamed,unnamed,unnamed,unnamed,unnamed,unnamed,unnamed,unnamed,unnamed,unnamed,unnamed,unnamed,unnamed,unnamed,unnamed,unnamed,unnamed,unnamed,unnamed,unnamed,unnamed,unnamed,unnamed,unnamed,unnamed,unnamed,unnamed,unnamed,unnamed,unnamed,unnamed,unnamed,unnamed,unnamed,unnamed,unnamed,unnamed,unnamed,unnamed,unnamed,unnamed,unnamed,unnamed…	Foxl1,Sall1,Smad2	Acvr2b,Ada,Agr2,Ahi1,Aldh1a2,Alx4,Ascl1,Barx1,Bcl2,Bmp4,C1galt1,Cbfa2t2,Ccdc103,Ccdc39,Ccdc40,Cckbr,Ccnb1,Cdh1,Cdkn1a,Cdkn1c,Cdx2,Cela1,Cfc1,Chd8,Cldn18,Clmp,Cobl,Col3a1,Cps1,Ctnnb1,Cyp1a1,Dab1,Dact1,Dchs1,Dicer1,Dnaaf1,Ednrb,Egfr,Epb41l5,Ephb3,Fat4,Fgf10,Fgf9,Fgfr2,Fgfr3,Foxe1,Foxf1,Foxf2,Foxl1,Foxp4,Gata4,Gata5,Gata6,Gip,Gli2,Gli3,Hif1a,Hip1r,Hlx,Hnf1b,Hoxa5,Hoxd13,Hrh2,Id2,Ift172,Igf1,Igf1r,Ig…
GO Biological Process	GO:0072576	liver morphogenesis	478	0.0902016	1	1	10.5937	0.0943958	1	835	0.0294118	0.00119761	1	8	8	unnamed	unnamed,unnamed,unnamed,unnamed,unnamed,unnamed,unnamed,unnamed,unnamed,unnamed,unnamed,unnamed,unnamed,unnamed,unnamed,unnamed,unnamed,unnamed,unnamed,unnamed,unnamed,unnamed,unnamed,unnamed,unnamed,unnamed,unnamed,unnamed,unnamed,unnamed,unnamed,unnamed,unnamed,unnamed,unnamed,unnamed,unnamed,unnamed,unnamed,unnamed,unnamed,unnamed,unnamed,unnamed,unnamed,unnamed,unnamed,unnamed,unnamed,unnamed…	Tgfa	Cebpb,Cul3,Mki67,Notch2,Prox1,Rps6ka1,Tet2,Tgfa
GO Biological Process	GO:1902459	positive regulation of stem cell population maintenance	479	0.090511	1	1	10.5558	0.0947349	1	838	0.0294118	0.00119332	1	12	12	unnamed	unnamed,unnamed,unnamed,unnamed,unnamed,unnamed,unnamed,unnamed,unnamed,unnamed,unnamed,unnamed,unnamed,unnamed,unnamed,unnamed,unnamed,unnamed,unnamed,unnamed,unnamed,unnamed,unnamed,unnamed,unnamed,unnamed,unnamed,unnamed,unnamed,unnamed,unnamed,unnamed,unnamed,unnamed,unnamed,unnamed,unnamed,unnamed,unnamed,unnamed,unnamed,unnamed,unnamed,unnamed,unnamed,unnamed,unnamed,unnamed,unnamed,unnamed…	Ncoa3	Esrrb,Kdm2b,Lbh,Ncoa3,Prdm14,Rac3,Tead1,Tead3,Tead4,Tram1,Trp63,Yap1
GO Biological Process	GO:0061299	retina vasculature morphogenesis in camera-type eye	480	0.0906141	1	1	10.5432	0.094848	1	839	0.0294118	0.0011919	1	12	12	unnamed	unnamed,unnamed,unnamed,unnamed,unnamed,unnamed,unnamed,unnamed,unnamed,unnamed,unnamed,unnamed,unnamed,unnamed,unnamed,unnamed,unnamed,unnamed,unnamed,unnamed,unnamed,unnamed,unnamed,unnamed,unnamed,unnamed,unnamed,unnamed,unnamed,unnamed,unnamed,unnamed,unnamed,unnamed,unnamed,unnamed,unnamed,unnamed,unnamed,unnamed,unnamed,unnamed,unnamed,unnamed,unnamed,unnamed,unnamed,unnamed,unnamed,unnamed…	Nrp1	Arhgef15,Clic4,Col4a1,Cyp1b1,Fzd4,Lama1,Lrp5,Ndp,Nrp1,Rhoj,Slc4a7,Vegfa
GO Biological Process	GO:0010954	positive regulation of protein processing	481	0.0907172	1	1	10.5306	0.094961	1	840	0.0294118	0.00119048	1	20	21	unnamed	unnamed,unnamed,unnamed,unnamed,unnamed,unnamed,unnamed,unnamed,unnamed,unnamed,unnamed,unnamed,unnamed,unnamed,unnamed,unnamed,unnamed,unnamed,unnamed,unnamed,unnamed,unnamed,unnamed,unnamed,unnamed,unnamed,unnamed,unnamed,unnamed,unnamed,unnamed,unnamed,unnamed,unnamed,unnamed,unnamed,unnamed,unnamed,unnamed,unnamed,unnamed,unnamed,unnamed,unnamed,unnamed,unnamed,unnamed,unnamed,unnamed,unnamed…	Tnp1	Angptl8,Astl,C3,Ccbe1,Clec3b,Cntn2,Ctnnd1,F12,Fuz,Gm28635,Gsn,Hpn,Meltf,Myh9,Nkd2,Phb,Plgrkt,Rhbdd1,Src,Tnp1
GO Biological Process	GO:1903319	positive regulation of protein maturation	482	0.0912325	1	1	10.4683	0.0955263	1	845	0.0294118	0.00118343	1	21	22	unnamed	unnamed,unnamed,unnamed,unnamed,unnamed,unnamed,unnamed,unnamed,unnamed,unnamed,unnamed,unnamed,unnamed,unnamed,unnamed,unnamed,unnamed,unnamed,unnamed,unnamed,unnamed,unnamed,unnamed,unnamed,unnamed,unnamed,unnamed,unnamed,unnamed,unnamed,unnamed,unnamed,unnamed,unnamed,unnamed,unnamed,unnamed,unnamed,unnamed,unnamed,unnamed,unnamed,unnamed,unnamed,unnamed,unnamed,unnamed,unnamed,unnamed,unnamed…	Tnp1	Angptl8,Astl,C3,Ccbe1,Clec3b,Cntn2,Ctnnd1,F12,Fuz,Gm28635,Gsn,Hpn,Meltf,Myh9,Nkd2,Phb,Plgrkt,Rhbdd1,Src,Tfr2,Tnp1
GO Biological Process	GO:0003264	regulation of cardioblast proliferation	483	0.0913355	1	1	10.4559	0.0956393	1	846	0.0294118	0.00118203	1	11	11	unnamed	unnamed,unnamed,unnamed,unnamed,unnamed,unnamed,unnamed,unnamed,unnamed,unnamed,unnamed,unnamed,unnamed,unnamed,unnamed,unnamed,unnamed,unnamed,unnamed,unnamed,unnamed,unnamed,unnamed,unnamed,unnamed,unnamed,unnamed,unnamed,unnamed,unnamed,unnamed,unnamed,unnamed,unnamed,unnamed,unnamed,unnamed,unnamed,unnamed,unnamed,unnamed,unnamed,unnamed,unnamed,unnamed,unnamed,unnamed,unnamed,unnamed,unnamed…	Tbx5	Ctnnb1,Eya1,Gng5,Hand2,Hes1,Isl1,Notch1,Pim1,Six1,Tbx1,Tbx5
GO Biological Process	GO:0021694	cerebellar Purkinje cell layer formation	484	0.0915415	1	1	10.4313	0.0958654	1	848	0.0294118	0.00117924	1	14	14	unnamed	unnamed,unnamed,unnamed,unnamed,unnamed,unnamed,unnamed,unnamed,unnamed,unnamed,unnamed,unnamed,unnamed,unnamed,unnamed,unnamed,unnamed,unnamed,unnamed,unnamed,unnamed,unnamed,unnamed,unnamed,unnamed,unnamed,unnamed,unnamed,unnamed,unnamed,unnamed,unnamed,unnamed,unnamed,unnamed,unnamed,unnamed,unnamed,unnamed,unnamed,unnamed,unnamed,unnamed,unnamed,unnamed,unnamed,unnamed,unnamed,unnamed,unnamed…	Skor2	Agtpbp1,Atp2b2,Atp7a,Atxn2,Cacna1a,Cend1,Faim2,Herc1,Ldb1,Lhx1,Lhx5,Rora,Skor2,Whrn
GO Biological Process	GO:0036092	phosphatidylinositol-3-phosphate biosynthetic process	485	0.0918505	1	1	10.3945	0.0962045	1	851	0.0294118	0.00117509	1	12	12	unnamed	unnamed,unnamed,unnamed,unnamed,unnamed,unnamed,unnamed,unnamed,unnamed,unnamed,unnamed,unnamed,unnamed,unnamed,unnamed,unnamed,unnamed,unnamed,unnamed,unnamed,unnamed,unnamed,unnamed,unnamed,unnamed,unnamed,unnamed,unnamed,unnamed,unnamed,unnamed,unnamed,unnamed,unnamed,unnamed,unnamed,unnamed,unnamed,unnamed,unnamed,unnamed,unnamed,unnamed,unnamed,unnamed,unnamed,unnamed,unnamed,unnamed,unnamed…	Pik3c3	Atm,Inpp4a,Inpp4b,Pik3c2a,Pik3c2b,Pik3c2g,Pik3c3,Pik3ca,Pik3cb,Pik3cd,Pik3cg,Pik3r1
GO Biological Process	GO:0006826	iron ion transport	485	0.0918505	1	1	10.3945	0.0962045	1	851	0.0294118	0.00117509	1	36	41	unnamed	unnamed,unnamed,unnamed,unnamed,unnamed,unnamed,unnamed,unnamed,unnamed,unnamed,unnamed,unnamed,unnamed,unnamed,unnamed,unnamed,unnamed,unnamed,unnamed,unnamed,unnamed,unnamed,unnamed,unnamed,unnamed,unnamed,unnamed,unnamed,unnamed,unnamed,unnamed,unnamed,unnamed,unnamed,unnamed,unnamed,unnamed,unnamed,unnamed,unnamed,unnamed,unnamed,unnamed,unnamed,unnamed,unnamed,unnamed,unnamed,unnamed,unnamed…	Nectin1	Arhgap1,B2m,Cltc,Dnm2,E330017A01Rik,Fth1,Fthl17a,Fthl17b,Ftl1,Ftmt,Gm813,Heph,Hfe,Lmtk2,Meltf,Mmgt1,Nectin1,Picalm,Rab11b,Rep15,Scara5,Sfxn1,Slc11a1,Slc11a2,Slc25a28,Slc25a37,Slc39a14,Slc40a1,Snx3,Steap2,Steap3,Steap4,Tfr2,Tfrc,Timd2,Trf
GO Biological Process	GO:0003207	cardiac chamber formation	487	0.0922622	1	1	10.3459	0.0966567	1	855	0.0294118	0.00116959	1	11	11	unnamed	unnamed,unnamed,unnamed,unnamed,unnamed,unnamed,unnamed,unnamed,unnamed,unnamed,unnamed,unnamed,unnamed,unnamed,unnamed,unnamed,unnamed,unnamed,unnamed,unnamed,unnamed,unnamed,unnamed,unnamed,unnamed,unnamed,unnamed,unnamed,unnamed,unnamed,unnamed,unnamed,unnamed,unnamed,unnamed,unnamed,unnamed,unnamed,unnamed,unnamed,unnamed,unnamed,unnamed,unnamed,unnamed,unnamed,unnamed,unnamed,unnamed,unnamed…	Tbx5	Hand1,Hand2,Mef2c,Mesp1,Nkx2-5,Notch1,Smarcd3,Sox11,Sox4,Tbx20,Tbx5
GO Biological Process	GO:0003073	regulation of systemic arterial blood pressure	488	0.0923242	1	1	3.91578	0.510755	2	4518	0.0588235	0.000442674	2	97	98	unnamed,unnamed	unnamed,unnamed,unnamed,unnamed,unnamed,unnamed,unnamed,unnamed,unnamed,unnamed,unnamed,unnamed,unnamed,unnamed,unnamed,unnamed,unnamed,unnamed,unnamed,unnamed,unnamed,unnamed,unnamed,unnamed,unnamed,unnamed,unnamed,unnamed,unnamed,unnamed,unnamed,unnamed,unnamed,unnamed,unnamed,unnamed,unnamed,unnamed,unnamed,unnamed,unnamed,unnamed,unnamed,unnamed,unnamed,unnamed,unnamed,unnamed,unnamed,unnamed…	Ahr,Asic2	Ace,Ace2,Adamts16,Adm,Adora1,Adra1a,Adra1b,Adra1d,Adrb1,Adrb2,Adrb3,Agt,Agtr1a,Agtr1b,Agtr2,Ahr,Ar,Arhgap42,Asic2,Atp6ap2,Avp,Avpr1a,Avpr1b,Avpr2,Bbs4,Bmpr2,Calca,Chrna7,Corin,Cpa3,Cyba,Cyp11b1,Cyp11b2,Cyp2j5,Ddah1,Drd2,Drd3,Drd5,Ece1,Edn1,Edn2,Edn3,Emp2,Eng,Enpep,F2r,F2rl1,Fshr,G6pdx,Gas6,Gja1,Gja5,Gsk3a,Hsd11b2,Ier3,Kcnk6,Klk1b1,Klk1b26,Manf,Mecp2,Nav2,Ncald,Ndst2,Nedd4l,Nos3,Nox1,Nppa,Nppb,Nr2…
GO Biological Process	GO:0061004	pattern specification involved in kidney development	489	0.0925709	1	1	10.3097	0.0969959	1	858	0.0294118	0.0011655	1	9	9	unnamed	unnamed,unnamed,unnamed,unnamed,unnamed,unnamed,unnamed,unnamed,unnamed,unnamed,unnamed,unnamed,unnamed,unnamed,unnamed,unnamed,unnamed,unnamed,unnamed,unnamed,unnamed,unnamed,unnamed,unnamed,unnamed,unnamed,unnamed,unnamed,unnamed,unnamed,unnamed,unnamed,unnamed,unnamed,unnamed,unnamed,unnamed,unnamed,unnamed,unnamed,unnamed,unnamed,unnamed,unnamed,unnamed,unnamed,unnamed,unnamed,unnamed,unnamed…	Osr1	Bmp4,Foxd1,Hes5,Irx1,Irx2,Irx3,Osr1,Pax2,Pax8
GO Biological Process	GO:0097475	motor neuron migration	490	0.0926738	1	1	10.2977	0.0971089	1	859	0.0294118	0.00116414	1	7	7	unnamed	unnamed,unnamed,unnamed,unnamed,unnamed,unnamed,unnamed,unnamed,unnamed,unnamed,unnamed,unnamed,unnamed,unnamed,unnamed,unnamed,unnamed,unnamed,unnamed,unnamed,unnamed,unnamed,unnamed,unnamed,unnamed,unnamed,unnamed,unnamed,unnamed,unnamed,unnamed,unnamed,unnamed,unnamed,unnamed,unnamed,unnamed,unnamed,unnamed,unnamed,unnamed,unnamed,unnamed,unnamed,unnamed,unnamed,unnamed,unnamed,unnamed,unnamed…	Nrp1	Dab1,Lhx1,Nhsl1,Nrp1,Olig3,Reln,Vegfa
GO Biological Process	GO:0032986	protein-DNA complex disassembly	490	0.0926738	1	1	10.2977	0.0971089	1	859	0.0294118	0.00116414	1	17	17	unnamed	unnamed,unnamed,unnamed,unnamed,unnamed,unnamed,unnamed,unnamed,unnamed,unnamed,unnamed,unnamed,unnamed,unnamed,unnamed,unnamed,unnamed,unnamed,unnamed,unnamed,unnamed,unnamed,unnamed,unnamed,unnamed,unnamed,unnamed,unnamed,unnamed,unnamed,unnamed,unnamed,unnamed,unnamed,unnamed,unnamed,unnamed,unnamed,unnamed,unnamed,unnamed,unnamed,unnamed,unnamed,unnamed,unnamed,unnamed,unnamed,unnamed,unnamed…	Tnp1	Arid1a,Arid2,Cebpg,Grwd1,Hist1h2ba,Hist3h2a,Myc,Rpl23,Smarca4,Smarcb1,Smarcc1,Smarcc2,Smarcd1,Smarcd2,Smarcd3,Smarce1,Tnp1
GO Biological Process	GO:2001237	negative regulation of extrinsic apoptotic signaling pathway	492	0.0927043	1	1	3.90626	0.511998	2	4529	0.0588235	0.000441599	2	100	100	unnamed,unnamed	unnamed,unnamed,unnamed,unnamed,unnamed,unnamed,unnamed,unnamed,unnamed,unnamed,unnamed,unnamed,unnamed,unnamed,unnamed,unnamed,unnamed,unnamed,unnamed,unnamed,unnamed,unnamed,unnamed,unnamed,unnamed,unnamed,unnamed,unnamed,unnamed,unnamed,unnamed,unnamed,unnamed,unnamed,unnamed,unnamed,unnamed,unnamed,unnamed,unnamed,unnamed,unnamed,unnamed,unnamed,unnamed,unnamed,unnamed,unnamed,unnamed,unnamed…	Gas1,Nrp1	Acvr1,Agap2,Alg3,Ar,Bcl2,Bcl2l1,Bcl2l10,Birc6,Bmp4,Brca1,Cfap43,Cflar,Col2a1,Csf2,Ctnna1,Cttn,Cx3cl1,Cx3cr1,Dab2,Dapk1,Eya1,Eya2,Eya3,Eya4,Faim,Faim2,Fcmr,Fga,Fgb,Fgf10,Fgg,Fyn,Gas1,Gata1,Gclc,Gclm,Gdnf,Gfral,Gpx1,Gstp1,Hgf,Hmgb2,Hmox1,Htt,Icam1,Igf1,Il19,Il1b,Il4,Il7,Itga6,Itgav,Lgals3,Lmna,Map2k5,Mapk7,Mcl1,Mr1,Nol3,Nrp1,Pak7,Park7,Pea15a,Peli3,Pf4,Phip,Prdx2,Psen2,Psme3,Raf1,Rb1cc1,Rela,Rffl,R…
GO Biological Process	GO:0072498	embryonic skeletal joint development	493	0.0928795	1	1	10.2738	0.097335	1	861	0.0294118	0.00116144	1	14	14	unnamed	unnamed,unnamed,unnamed,unnamed,unnamed,unnamed,unnamed,unnamed,unnamed,unnamed,unnamed,unnamed,unnamed,unnamed,unnamed,unnamed,unnamed,unnamed,unnamed,unnamed,unnamed,unnamed,unnamed,unnamed,unnamed,unnamed,unnamed,unnamed,unnamed,unnamed,unnamed,unnamed,unnamed,unnamed,unnamed,unnamed,unnamed,unnamed,unnamed,unnamed,unnamed,unnamed,unnamed,unnamed,unnamed,unnamed,unnamed,unnamed,unnamed,unnamed…	Osr1	Bmp4,Bmp7,Col2a1,Ctnnb1,Ext1,Hoxa11,Hoxc11,Hoxd11,Hyal1,Ihh,Nog,Osr1,Osr2,Shox2
GO Biological Process	GO:1900101	regulation of endoplasmic reticulum unfolded protein response	494	0.0929824	1	1	10.2619	0.0974481	1	862	0.0294118	0.00116009	1	17	17	unnamed	unnamed,unnamed,unnamed,unnamed,unnamed,unnamed,unnamed,unnamed,unnamed,unnamed,unnamed,unnamed,unnamed,unnamed,unnamed,unnamed,unnamed,unnamed,unnamed,unnamed,unnamed,unnamed,unnamed,unnamed,unnamed,unnamed,unnamed,unnamed,unnamed,unnamed,unnamed,unnamed,unnamed,unnamed,unnamed,unnamed,unnamed,unnamed,unnamed,unnamed,unnamed,unnamed,unnamed,unnamed,unnamed,unnamed,unnamed,unnamed,unnamed,unnamed…	Nck2	Agr2,Bak1,Bax,Bfar,Bok,Cops5,Crebrf,Ern1,Nck1,Nck2,Pik3r1,Ptpn1,Ptpn2,Tmbim6,Tmem33,Wfs1,Xbp1
GO Biological Process	GO:0051093	negative regulation of developmental process	495	0.0930478	1	1	1.68186	4.75664	8	42076	0.235294	0.000190132	8	909	958	unnamed,unnamed,unnamed,unnamed,unnamed,unnamed,unnamed,unnamed	unnamed,unnamed,unnamed,unnamed,unnamed,unnamed,unnamed,unnamed,unnamed,unnamed,unnamed,unnamed,unnamed,unnamed,unnamed,unnamed,unnamed,unnamed,unnamed,unnamed,unnamed,unnamed,unnamed,unnamed,unnamed,unnamed,unnamed,unnamed,unnamed,unnamed,unnamed,unnamed,unnamed,unnamed,unnamed,unnamed,unnamed,unnamed,unnamed,unnamed,unnamed,unnamed,unnamed,unnamed,unnamed,unnamed,unnamed,unnamed,unnamed,unnamed…	Ncoa3,Nrp1,Osr1,Rit2,Sall1,Skor2,Tbx5,Thy1	2900011O08Rik,Aatk,Abca5,Abcc8,Abcg1,Abl1,Abr,Actn4,Acvr1c,Acvrl1,Adam17,Adamts1,Adamts12,Adamts7,Adamts9,Adcy6,Adcyap1,Adgrb1,Adgrb2,Adgrb3,Adgrg1,Adgrv1,Adipoq,Adipor1,Adrb1,Adrb2,Adrb3,Ahsg,Aida,Alms1,Amot,Angpt2,Angpt4,Ankrd17,Ankrd2,Ankrd26,Anp32b,Anxa1,Anxa2,Ap1ar,Apbb1,Apc,Apcs,Apoe,Apoh,App,Areg,Arf6,Arhgdib,Arhgef15,Arhgef2,Arntl,Arpin,Asap1,Ascl1,Ascl2,Asmt,Aspm,Aspn,Asxl1,Atxn2,Axin1,A…
GO Biological Process	GO:1903960	negative regulation of anion transmembrane transport	496	0.093188	1	1	10.2381	0.0976742	1	864	0.0294118	0.00115741	1	11	11	unnamed	unnamed,unnamed,unnamed,unnamed,unnamed,unnamed,unnamed,unnamed,unnamed,unnamed,unnamed,unnamed,unnamed,unnamed,unnamed,unnamed,unnamed,unnamed,unnamed,unnamed,unnamed,unnamed,unnamed,unnamed,unnamed,unnamed,unnamed,unnamed,unnamed,unnamed,unnamed,unnamed,unnamed,unnamed,unnamed,unnamed,unnamed,unnamed,unnamed,unnamed,unnamed,unnamed,unnamed,unnamed,unnamed,unnamed,unnamed,unnamed,unnamed,unnamed…	Osr1	Akt1,Akt2,Ano9,Gopc,Irs2,Mtor,Osr1,Prkca,Stk39,Tcaf2,Thbs1
GO Biological Process	GO:0034114	regulation of heterotypic cell-cell adhesion	496	0.093188	1	1	10.2381	0.0976742	1	864	0.0294118	0.00115741	1	21	21	unnamed	unnamed,unnamed,unnamed,unnamed,unnamed,unnamed,unnamed,unnamed,unnamed,unnamed,unnamed,unnamed,unnamed,unnamed,unnamed,unnamed,unnamed,unnamed,unnamed,unnamed,unnamed,unnamed,unnamed,unnamed,unnamed,unnamed,unnamed,unnamed,unnamed,unnamed,unnamed,unnamed,unnamed,unnamed,unnamed,unnamed,unnamed,unnamed,unnamed,unnamed,unnamed,unnamed,unnamed,unnamed,unnamed,unnamed,unnamed,unnamed,unnamed,unnamed…	Thy1	Adipoq,Alox15,Apoa1,Bmp7,Cd44,Fga,Fgb,Fgg,Flot1,Gcnt2,Il10,Il1b,Il1rn,Klf4,Map2k5,Mapk7,Mbp,Myadm,Thy1,Tnf,Tnfaip3
GO Biological Process	GO:0006338	chromatin remodeling	498	0.0932579	1	1	3.89251	0.513807	2	4545	0.0588235	0.000440044	2	127	128	unnamed,unnamed	unnamed,unnamed,unnamed,unnamed,unnamed,unnamed,unnamed,unnamed,unnamed,unnamed,unnamed,unnamed,unnamed,unnamed,unnamed,unnamed,unnamed,unnamed,unnamed,unnamed,unnamed,unnamed,unnamed,unnamed,unnamed,unnamed,unnamed,unnamed,unnamed,unnamed,unnamed,unnamed,unnamed,unnamed,unnamed,unnamed,unnamed,unnamed,unnamed,unnamed,unnamed,unnamed,unnamed,unnamed,unnamed,unnamed,unnamed,unnamed,unnamed,unnamed…	Cenpv,Tnp1	Actb,Actl6a,Actl6b,Actr6,Actr8,Anp32b,Anp32e,Arid1a,Arid1b,Ash2l,Atrx,Bahcc1,Bahd1,Baz1a,Baz1b,Baz2a,Bptf,Brdt,Cdkn2a,Cebpg,Cecr2,Cenpp,Cenpv,Chd1,Chd1l,Chd4,Chd5,Chd7,Chd8,Chek1,Ctnnb1,Daxx,Dek,Dmap1,Elof1,Foxa1,Fshr,Gata3,Gatad2b,H2al2a,H3f3a,H3f3b,Hdac1,Hdac2,Hdac4,Hells,Hist1h2ba,Hjurp,Hmg20b,Hmga1,Hmga1-rs1,Hmga2,Hnf1a,Hnrnpc,Ino80,Ino80b,Ino80c,Ino80e,Itgb3bp,Kat2b,Kdm6a,Kdm6b,Klf1,Mbd2,Mbd…
GO Biological Process	GO:0072171	mesonephric tubule morphogenesis	499	0.0936391	1	1	3.88312	0.51505	2	4556	0.0588235	0.000438982	2	57	58	unnamed,unnamed	unnamed,unnamed,unnamed,unnamed,unnamed,unnamed,unnamed,unnamed,unnamed,unnamed,unnamed,unnamed,unnamed,unnamed,unnamed,unnamed,unnamed,unnamed,unnamed,unnamed,unnamed,unnamed,unnamed,unnamed,unnamed,unnamed,unnamed,unnamed,unnamed,unnamed,unnamed,unnamed,unnamed,unnamed,unnamed,unnamed,unnamed,unnamed,unnamed,unnamed,unnamed,unnamed,unnamed,unnamed,unnamed,unnamed,unnamed,unnamed,unnamed,unnamed…	Osr1,Sall1	Adamts16,Agt,Bcl2,Bmp2,Bmp4,Cd44,Ctnnb1,Ctnnbip1,Dchs1,Dlg1,Eya1,Fat4,Fgf1,Fgf2,Fgf8,Fmn1,Foxd1,Gata3,Gdnf,Gli3,Gpc3,Grem1,Gzf1,Hes1,Hey1,Hnf1b,Hoxa11,Hoxd11,Hs2st1,Ilk,Kif26b,Lama5,Lhx1,Myc,Nog,Npnt,Osr1,Pax2,Pax8,Pbx1,Pgf,Pkd2,Ptch1,Sall1,Shh,Six1,Smad4,Sox9,Tacstd2,Tcf21,Timeless,Wnt1,Wnt11,Wnt4,Wnt6,Wnt9b,Wt1
GO Biological Process	GO:0034505	tooth mineralization	500	0.0937019	1	1	10.1792	0.0982394	1	869	0.0294118	0.00115075	1	14	14	unnamed	unnamed,unnamed,unnamed,unnamed,unnamed,unnamed,unnamed,unnamed,unnamed,unnamed,unnamed,unnamed,unnamed,unnamed,unnamed,unnamed,unnamed,unnamed,unnamed,unnamed,unnamed,unnamed,unnamed,unnamed,unnamed,unnamed,unnamed,unnamed,unnamed,unnamed,unnamed,unnamed,unnamed,unnamed,unnamed,unnamed,unnamed,unnamed,unnamed,unnamed,unnamed,unnamed,unnamed,unnamed,unnamed,unnamed,unnamed,unnamed,unnamed,unnamed…	Nectin1	Alpl,Amelx,Cnnm4,Col1a1,Fam20a,Fam20c,Foxo1,Hacd1,Msx2,Nectin1,Ppara,Stim1,Tbx1,Wdr72
#
# Ontology	TermsTested	MinAnnotCount	MaxAnnotCount
#
# GO Biological Process	12858	1	1000

## Sheet: CM1 up
# GREAT version 4.0.4	Species assembly: mm10	Association rule: Basal+extension: 5000 bp upstream, 1000 bp downstream, 1000000 bp max extension, curated regulatory domains included
# Ontology summary statistics are provided in the footer.
#
# Ontology	ID	Desc	Rank	HyperP	HyperBonfP	HyperFdrQ	RegionFoldEnrich	ExpFgRegions	FgRegionsHit	BgRegionsHit	FgSetTermCov	TermCov	NumFgGenesHit	NumBgGenesHit	TotalGenes	FgRegionNames	BgRegionNames	FgGeneNames	BgGeneNames
GO Biological Process	GO:0072080	nephron tubule development	1	3.30156e-10	4.24515e-06	4.24515e-06	5.26968	4.17483	22	6278	0.11	0.0035043	16	82	83	unnamed,unnamed,unnamed,unnamed,unnamed,unnamed,unnamed,unnamed,unnamed,unnamed,unnamed,unnamed,unnamed,unnamed,unnamed,unnamed,unnamed,unnamed,unnamed,unnamed,unnamed,unnamed	unnamed,unnamed,unnamed,unnamed,unnamed,unnamed,unnamed,unnamed,unnamed,unnamed,unnamed,unnamed,unnamed,unnamed,unnamed,unnamed,unnamed,unnamed,unnamed,unnamed,unnamed,unnamed,unnamed,unnamed,unnamed,unnamed,unnamed,unnamed,unnamed,unnamed,unnamed,unnamed,unnamed,unnamed,unnamed,unnamed,unnamed,unnamed,unnamed,unnamed,unnamed,unnamed,unnamed,unnamed,unnamed,unnamed,unnamed,unnamed,unnamed,unnamed…	Adamts16,Bmp2,Ctnnb1,Fgf8,Fmn1,Grem1,Hes1,Hnf1b,Jag1,Kif26b,Lhx1,Notch1,Pou3f3,Sall1,Sox9,Wnt9b	Acat1,Adamts16,Agt,Ahi1,Aqp1,Aqp11,Bcl2,Bmp2,Bmp4,Calb1,Cd44,Ctnnb1,Ctnnbip1,Dchs1,Dlg1,Dll1,Eya1,Fat4,Fgf1,Fgf2,Fgf8,Fmn1,Foxd1,Gata3,Gdnf,Gli3,Gpc3,Grem1,Gzf1,Hes1,Hes5,Hey1,Heyl,Hnf1b,Hoxa11,Hoxd11,Hs2st1,Ilk,Irx1,Irx2,Irx3,Jag1,Kif26b,Klhl3,Lama5,Lgr4,Lhx1,Mef2c,Mtss1,Myc,Nog,Notch1,Notch2,Npnt,Osr1,Pax2,Pax8,Pbx1,Pgf,Pkd1,Pkd2,Pou3f3,Ptch1,Sall1,Shh,Six1,Smad4,Sox8,Sox9,Tacstd2,Tcf21,Tfap2b,…
GO Biological Process	GO:0061326	renal tubule development	2	6.63221e-10	8.5277e-06	4.26385e-06	5.07331	4.33642	22	6521	0.11	0.00337372	16	87	88	unnamed,unnamed,unnamed,unnamed,unnamed,unnamed,unnamed,unnamed,unnamed,unnamed,unnamed,unnamed,unnamed,unnamed,unnamed,unnamed,unnamed,unnamed,unnamed,unnamed,unnamed,unnamed	unnamed,unnamed,unnamed,unnamed,unnamed,unnamed,unnamed,unnamed,unnamed,unnamed,unnamed,unnamed,unnamed,unnamed,unnamed,unnamed,unnamed,unnamed,unnamed,unnamed,unnamed,unnamed,unnamed,unnamed,unnamed,unnamed,unnamed,unnamed,unnamed,unnamed,unnamed,unnamed,unnamed,unnamed,unnamed,unnamed,unnamed,unnamed,unnamed,unnamed,unnamed,unnamed,unnamed,unnamed,unnamed,unnamed,unnamed,unnamed,unnamed,unnamed…	Adamts16,Bmp2,Ctnnb1,Fgf8,Fmn1,Grem1,Hes1,Hnf1b,Jag1,Kif26b,Lhx1,Notch1,Pou3f3,Sall1,Sox9,Wnt9b	Acat1,Adamts16,Agt,Ahi1,Aqp1,Aqp11,Bcl2,Bmp2,Bmp4,Calb1,Cd44,Col4a1,Ctnnb1,Ctnnbip1,Dchs1,Dlg1,Dll1,Eya1,Fat4,Fgf1,Fgf2,Fgf8,Fmn1,Foxd1,Gata3,Gdnf,Gli3,Gpc3,Grem1,Gzf1,Hdac5,Hes1,Hes5,Hey1,Heyl,Hnf1b,Hoxa11,Hoxd11,Hs2st1,Ilk,Irx1,Irx2,Irx3,Jag1,Kif26b,Klhl3,Lama5,Lgr4,Lgr5,Lhx1,Mef2c,Mtss1,Myc,Nog,Notch1,Notch2,Npnt,Osr1,Pax2,Pax8,Pbx1,Pgf,Pkd1,Pkd2,Pou3f3,Ptch1,Sall1,Shh,Six1,Smad4,Sox8,Sox9,Sta…
GO Biological Process	GO:0072001	renal system development	3	1.3738e-09	1.76643e-05	5.8881e-06	2.98571	12.7273	38	19139	0.19	0.00198548	29	297	298	unnamed,unnamed,unnamed,unnamed,unnamed,unnamed,unnamed,unnamed,unnamed,unnamed,unnamed,unnamed,unnamed,unnamed,unnamed,unnamed,unnamed,unnamed,unnamed,unnamed,unnamed,unnamed,unnamed,unnamed,unnamed,unnamed,unnamed,unnamed,unnamed,unnamed,unnamed,unnamed,unnamed,unnamed,unnamed,unnamed,unnamed,unnamed	unnamed,unnamed,unnamed,unnamed,unnamed,unnamed,unnamed,unnamed,unnamed,unnamed,unnamed,unnamed,unnamed,unnamed,unnamed,unnamed,unnamed,unnamed,unnamed,unnamed,unnamed,unnamed,unnamed,unnamed,unnamed,unnamed,unnamed,unnamed,unnamed,unnamed,unnamed,unnamed,unnamed,unnamed,unnamed,unnamed,unnamed,unnamed,unnamed,unnamed,unnamed,unnamed,unnamed,unnamed,unnamed,unnamed,unnamed,unnamed,unnamed,unnamed…	Adamts16,Aqp2,Bmp2,Bmp7,Ctnnb1,Cys1,Emx2,Epha4,Epha7,Fgf8,Fmn1,Gli2,Grem1,Hes1,Hnf1b,Itga3,Jag1,Kif26b,Lhx1,Mecom,Nfia,Notch1,Odc1,Pou3f3,Sall1,Slc5a1,Sox11,Sox9,Wnt9b	2410089E03Rik,Acat1,Ace,Acta2,Acvr2b,Adamts1,Adamts16,Adipoq,Agt,Agtr1a,Agtr1b,Agtr2,Ahi1,Ahr,Akr1b3,Aldh1a2,Amer1,Ampd2,Angpt1,Angpt2,Anxa4,Apc,Aph1a,Aph1c,Aqp1,Aqp11,Aqp2,Arg2,Arid5b,Arl3,Bag6,Basp1,Bax,Bcl2,Bcl2l11,Bdnf,Bmp2,Bmp4,Bmp6,Bmp7,Bmper,C1galt1,Calb1,Car2,Cat,Cd24a,Cd34,Cd44,Cdkn1c,Cenpf,Cep290,Cep55,Cer1,Clcnka,Col4a1,Col4a3,Col4a4,Crlf1,Ctnnb1,Ctnnbip1,Ctnnd1,Ctsh,Cux1,Cxcr2,Cys1,Da…
GO Biological Process	GO:0035295	tube development	4	2.34055e-09	3.00948e-05	7.5237e-06	2.29209	23.9956	55	36084	0.275	0.00152422	48	653	655	unnamed,unnamed,unnamed,unnamed,unnamed,unnamed,unnamed,unnamed,unnamed,unnamed,unnamed,unnamed,unnamed,unnamed,unnamed,unnamed,unnamed,unnamed,unnamed,unnamed,unnamed,unnamed,unnamed,unnamed,unnamed,unnamed,unnamed,unnamed,unnamed,unnamed,unnamed,unnamed,unnamed,unnamed,unnamed,unnamed,unnamed,unnamed,unnamed,unnamed,unnamed,unnamed,unnamed,unnamed,unnamed,unnamed,unnamed,unnamed,unnamed,unnamed…	unnamed,unnamed,unnamed,unnamed,unnamed,unnamed,unnamed,unnamed,unnamed,unnamed,unnamed,unnamed,unnamed,unnamed,unnamed,unnamed,unnamed,unnamed,unnamed,unnamed,unnamed,unnamed,unnamed,unnamed,unnamed,unnamed,unnamed,unnamed,unnamed,unnamed,unnamed,unnamed,unnamed,unnamed,unnamed,unnamed,unnamed,unnamed,unnamed,unnamed,unnamed,unnamed,unnamed,unnamed,unnamed,unnamed,unnamed,unnamed,unnamed,unnamed…	Adamts16,Ambra1,Aqp2,Bmp2,Bmp7,Ctnnb1,Dab2ip,Edn1,Ednrb,Epha4,Epha7,Fgf3,Fgf8,Fmn1,Gas1,Gli2,Grem1,Hes1,Hmga2,Hnf1b,Itga3,Itpk1,Jag1,Kif26b,Kras,Lef1,Lhx1,Map3k7,Mical2,Mycn,Nfia,Notch1,Opa1,Oxtr,Pax3,Pitx2,Pou3f3,Robo1,Ryr2,Sall1,Sox11,Sox9,Tfap2c,Tgfbr2,Tgif1,Vdr,Wnt9b,Zfp36l1	Aard,Abca12,Abl1,Abl2,Acat1,Acvr1,Acvr2b,Acvrl1,Ada,Adamts16,Adamts2,Adamtsl2,Adgrg1,Adm,Adrm1,Agr2,Agt,Ahi1,Ahr,Aimp2,Akp3,Akr1b3,Aldh1a2,Alg3,Alx1,Alx4,Ambra1,Angpt1,Apaf1,Aqp1,Aqp11,Aqp2,Ar,Areg,Arg1,Arg2,Arhgap35,Arid1a,Arl13b,Ascl1,Asxl1,Atoh8,Atp6ap2,Atp7a,Atrx,Atxn1,Atxn1l,B4galt1,Bag6,Bbs4,Bcas3,Bcl10,Bcl2,Bcl2l11,Bdnf,Bmi1,Bmp2,Bmp4,Bmp5,Bmp7,Bmper,Bmpr1a,Bmpr2,Brip1,Btrc,C1galt1,C2cd3,C…
GO Biological Process	GO:0048754	branching morphogenesis of an epithelial tube	5	4.51761e-09	5.80874e-05	1.16175e-05	3.75318	7.1939	27	10818	0.135	0.00249584	22	162	163	unnamed,unnamed,unnamed,unnamed,unnamed,unnamed,unnamed,unnamed,unnamed,unnamed,unnamed,unnamed,unnamed,unnamed,unnamed,unnamed,unnamed,unnamed,unnamed,unnamed,unnamed,unnamed,unnamed,unnamed,unnamed,unnamed,unnamed	unnamed,unnamed,unnamed,unnamed,unnamed,unnamed,unnamed,unnamed,unnamed,unnamed,unnamed,unnamed,unnamed,unnamed,unnamed,unnamed,unnamed,unnamed,unnamed,unnamed,unnamed,unnamed,unnamed,unnamed,unnamed,unnamed,unnamed,unnamed,unnamed,unnamed,unnamed,unnamed,unnamed,unnamed,unnamed,unnamed,unnamed,unnamed,unnamed,unnamed,unnamed,unnamed,unnamed,unnamed,unnamed,unnamed,unnamed,unnamed,unnamed,unnamed…	Adamts16,Bmp2,Bmp7,Ctnnb1,Edn1,Fgf8,Gli2,Grem1,Hmga2,Hnf1b,Kras,Lef1,Lhx1,Mycn,Notch1,Pitx2,Sall1,Sox9,Tfap2c,Tgfbr2,Vdr,Wnt9b	Acvr1,Adamts16,Agt,Ahr,Angpt1,Ar,Areg,B4galt1,Bcl2,Bmp2,Bmp4,Bmp7,Btrc,Casr,Ccl11,Cd44,Celsr1,Clic4,Col4a1,Csf1,Ctnnb1,Ctnnbip1,Ctsh,Ctsz,Cxcl12,Cxcr4,Dag1,Dchs1,Ddr1,Dicer1,Dlg1,Dlg5,Dll4,Edn1,Ednra,Egf,Eng,Epha2,Esr1,Esrp1,Esrp2,Etv4,Eya1,Fat4,Fgf1,Fgf10,Fgf2,Fgf8,Fgfr2,Flt1,Foxa1,Foxa2,Foxc2,Foxd1,Foxf1,Gbx2,Gdf2,Gdf7,Gdnf,Gli2,Gli3,Gna13,Gpc3,Grem1,Gzf1,Hhex,Hhip,Hmga2,Hnf1b,Hoxa11,Hoxa5,Hoxd…
GO Biological Process	GO:0072009	nephron epithelium development	6	6.76606e-09	8.6998e-05	1.44997e-05	4.46044	4.93225	22	7417	0.11	0.00296616	16	104	105	unnamed,unnamed,unnamed,unnamed,unnamed,unnamed,unnamed,unnamed,unnamed,unnamed,unnamed,unnamed,unnamed,unnamed,unnamed,unnamed,unnamed,unnamed,unnamed,unnamed,unnamed,unnamed	unnamed,unnamed,unnamed,unnamed,unnamed,unnamed,unnamed,unnamed,unnamed,unnamed,unnamed,unnamed,unnamed,unnamed,unnamed,unnamed,unnamed,unnamed,unnamed,unnamed,unnamed,unnamed,unnamed,unnamed,unnamed,unnamed,unnamed,unnamed,unnamed,unnamed,unnamed,unnamed,unnamed,unnamed,unnamed,unnamed,unnamed,unnamed,unnamed,unnamed,unnamed,unnamed,unnamed,unnamed,unnamed,unnamed,unnamed,unnamed,unnamed,unnamed…	Adamts16,Bmp2,Ctnnb1,Fgf8,Fmn1,Grem1,Hes1,Hnf1b,Jag1,Kif26b,Lhx1,Notch1,Pou3f3,Sall1,Sox9,Wnt9b	Acat1,Adamts16,Agt,Ahi1,Ampd2,Aqp1,Aqp11,Basp1,Bcl2,Bmp2,Bmp4,Calb1,Cd24a,Cd34,Cd44,Ctnnb1,Ctnnbip1,Dchs1,Dlg1,Dll1,Eya1,Fat4,Fgf1,Fgf2,Fgf8,Fmn1,Foxc1,Foxc2,Foxd1,Foxj1,Gata3,Gdnf,Gli3,Gpc3,Grem1,Gzf1,Hes1,Hes5,Hey1,Heyl,Hnf1b,Hoxa11,Hoxd11,Hs2st1,Ilk,Iqgap1,Irx1,Irx2,Irx3,Jag1,Kif26b,Klf15,Klhl3,Lama5,Lamb2,Lgr4,Lhx1,Magi2,Mef2c,Mtss1,Myc,Myo1e,Nog,Notch1,Notch2,Nphs1,Nphs2,Npnt,Nup93,Osr1,Pax2…
GO Biological Process	GO:0072073	kidney epithelium development	7	8.26397e-09	0.000106258	1.51797e-05	3.7685	6.8993	26	10375	0.13	0.00250602	19	140	141	unnamed,unnamed,unnamed,unnamed,unnamed,unnamed,unnamed,unnamed,unnamed,unnamed,unnamed,unnamed,unnamed,unnamed,unnamed,unnamed,unnamed,unnamed,unnamed,unnamed,unnamed,unnamed,unnamed,unnamed,unnamed,unnamed	unnamed,unnamed,unnamed,unnamed,unnamed,unnamed,unnamed,unnamed,unnamed,unnamed,unnamed,unnamed,unnamed,unnamed,unnamed,unnamed,unnamed,unnamed,unnamed,unnamed,unnamed,unnamed,unnamed,unnamed,unnamed,unnamed,unnamed,unnamed,unnamed,unnamed,unnamed,unnamed,unnamed,unnamed,unnamed,unnamed,unnamed,unnamed,unnamed,unnamed,unnamed,unnamed,unnamed,unnamed,unnamed,unnamed,unnamed,unnamed,unnamed,unnamed…	Adamts16,Bmp2,Bmp7,Ctnnb1,Epha4,Epha7,Fgf8,Fmn1,Grem1,Hes1,Hnf1b,Jag1,Kif26b,Lhx1,Notch1,Pou3f3,Sall1,Sox9,Wnt9b	Acat1,Adamts16,Agt,Ahi1,Ampd2,Aqp1,Aqp11,Arg2,Basp1,Bcl2,Bdnf,Bmp2,Bmp4,Bmp7,Bmper,Calb1,Cat,Cd24a,Cd34,Cd44,Cer1,Crlf1,Ctnnb1,Ctnnbip1,Cxcr2,Dchs1,Dlg1,Dll1,Efnb2,Epcam,Epha4,Epha7,Eya1,Fat4,Fgf1,Fgf2,Fgf8,Fgfr1,Fgfr2,Fmn1,Foxc1,Foxc2,Foxd1,Foxj1,Gata3,Gdf11,Gdnf,Gli3,Gpc3,Grem1,Gsta3,Gzf1,Hes1,Hes5,Hey1,Heyl,Hnf1b,Hoxa11,Hoxd11,Hs2st1,Ilk,Iqgap1,Irx1,Irx2,Irx3,Jag1,Kif26b,Klf15,Klhl3,Lama5,Lamb…
GO Biological Process	GO:0060562	epithelial tube morphogenesis	8	1.00827e-08	0.000129643	1.62054e-05	2.77328	13.7022	38	20605	0.19	0.00184421	35	352	353	unnamed,unnamed,unnamed,unnamed,unnamed,unnamed,unnamed,unnamed,unnamed,unnamed,unnamed,unnamed,unnamed,unnamed,unnamed,unnamed,unnamed,unnamed,unnamed,unnamed,unnamed,unnamed,unnamed,unnamed,unnamed,unnamed,unnamed,unnamed,unnamed,unnamed,unnamed,unnamed,unnamed,unnamed,unnamed,unnamed,unnamed,unnamed	unnamed,unnamed,unnamed,unnamed,unnamed,unnamed,unnamed,unnamed,unnamed,unnamed,unnamed,unnamed,unnamed,unnamed,unnamed,unnamed,unnamed,unnamed,unnamed,unnamed,unnamed,unnamed,unnamed,unnamed,unnamed,unnamed,unnamed,unnamed,unnamed,unnamed,unnamed,unnamed,unnamed,unnamed,unnamed,unnamed,unnamed,unnamed,unnamed,unnamed,unnamed,unnamed,unnamed,unnamed,unnamed,unnamed,unnamed,unnamed,unnamed,unnamed…	Adamts16,Bmp2,Bmp7,Ctnnb1,Edn1,Epha4,Epha7,Fgf8,Fmn1,Gli2,Grem1,Hes1,Hmga2,Hnf1b,Kif26b,Kras,Lef1,Lhx1,Map3k7,Mical2,Mycn,Notch1,Opa1,Pax3,Pitx2,Robo1,Ryr2,Sall1,Sox11,Sox9,Tfap2c,Tgfbr2,Tgif1,Vdr,Wnt9b	Abl1,Abl2,Acvr1,Acvrl1,Adamts16,Adm,Agt,Ahi1,Ahr,Aldh1a2,Alx1,Angpt1,Apaf1,Ar,Areg,Arhgap35,Arid1a,Arl13b,B4galt1,Bbs4,Bcl10,Bcl2,Bmp2,Bmp4,Bmp5,Bmp7,Btrc,C2cd3,Casp8,Casr,Cc2d2a,Ccdc103,Ccdc39,Ccdc40,Ccl11,Ccm2,Cd44,Cecr2,Celsr1,Cfc1,Cfl1,Cited2,Clic4,Cluap1,Cobl,Col4a1,Coq7,Csf1,Csnk2b,Cthrc1,Ctnnb1,Ctnnbip1,Ctsh,Ctsz,Cxcl12,Cxcr2,Cxcr4,Dag1,Dchs1,Ddr1,Deaf1,Dicer1,Dlc1,Dlg1,Dlg5,Dll1,Dll4,Dnaa…
GO Biological Process	GO:0072006	nephron development	9	1.25005e-08	0.000160731	1.7859e-05	3.96644	6.05077	24	9099	0.12	0.00263765	18	131	132	unnamed,unnamed,unnamed,unnamed,unnamed,unnamed,unnamed,unnamed,unnamed,unnamed,unnamed,unnamed,unnamed,unnamed,unnamed,unnamed,unnamed,unnamed,unnamed,unnamed,unnamed,unnamed,unnamed,unnamed	unnamed,unnamed,unnamed,unnamed,unnamed,unnamed,unnamed,unnamed,unnamed,unnamed,unnamed,unnamed,unnamed,unnamed,unnamed,unnamed,unnamed,unnamed,unnamed,unnamed,unnamed,unnamed,unnamed,unnamed,unnamed,unnamed,unnamed,unnamed,unnamed,unnamed,unnamed,unnamed,unnamed,unnamed,unnamed,unnamed,unnamed,unnamed,unnamed,unnamed,unnamed,unnamed,unnamed,unnamed,unnamed,unnamed,unnamed,unnamed,unnamed,unnamed…	Adamts16,Bmp2,Bmp7,Ctnnb1,Fgf8,Fmn1,Grem1,Hes1,Hnf1b,Itga3,Jag1,Kif26b,Lhx1,Notch1,Pou3f3,Sall1,Sox9,Wnt9b	Acat1,Acta2,Adamts16,Agt,Ahi1,Ahr,Ampd2,Angpt1,Angpt2,Aqp1,Aqp11,Basp1,Bcl2,Bmp2,Bmp4,Bmp7,Calb1,Cd24a,Cd34,Cd44,Col4a3,Col4a4,Ctnnb1,Ctnnbip1,Ctnnd1,Dchs1,Dchs2,Dlg1,Dll1,Egr1,Enpep,Eya1,Fat4,Fgf1,Fgf2,Fgf8,Fmn1,Foxc1,Foxc2,Foxd1,Foxj1,Gata3,Gdnf,Gli3,Gm28635,Gpc3,Gpr4,Grem1,Gzf1,Hes1,Hes5,Hey1,Heyl,Hnf1b,Hoxa11,Hoxd11,Hs2st1,Ilk,Iqgap1,Irx1,Irx2,Irx3,Itga3,Jag1,Kif26b,Kirrel3,Klf15,Klhl3,Lama5,…
GO Biological Process	GO:0001655	urogenital system development	10	1.89516e-08	0.000243679	2.4368e-05	2.70784	14.0334	38	21103	0.19	0.00180069	29	336	337	unnamed,unnamed,unnamed,unnamed,unnamed,unnamed,unnamed,unnamed,unnamed,unnamed,unnamed,unnamed,unnamed,unnamed,unnamed,unnamed,unnamed,unnamed,unnamed,unnamed,unnamed,unnamed,unnamed,unnamed,unnamed,unnamed,unnamed,unnamed,unnamed,unnamed,unnamed,unnamed,unnamed,unnamed,unnamed,unnamed,unnamed,unnamed	unnamed,unnamed,unnamed,unnamed,unnamed,unnamed,unnamed,unnamed,unnamed,unnamed,unnamed,unnamed,unnamed,unnamed,unnamed,unnamed,unnamed,unnamed,unnamed,unnamed,unnamed,unnamed,unnamed,unnamed,unnamed,unnamed,unnamed,unnamed,unnamed,unnamed,unnamed,unnamed,unnamed,unnamed,unnamed,unnamed,unnamed,unnamed,unnamed,unnamed,unnamed,unnamed,unnamed,unnamed,unnamed,unnamed,unnamed,unnamed,unnamed,unnamed…	Adamts16,Aqp2,Bmp2,Bmp7,Ctnnb1,Cys1,Emx2,Epha4,Epha7,Fgf8,Fmn1,Gli2,Grem1,Hes1,Hnf1b,Itga3,Jag1,Kif26b,Lhx1,Mecom,Nfia,Notch1,Odc1,Pou3f3,Sall1,Slc5a1,Sox11,Sox9,Wnt9b	2410089E03Rik,Acat1,Acd,Ace,Acta2,Acvr1,Acvr2b,Adamts1,Adamts16,Adipoq,Agt,Agtr1a,Agtr1b,Agtr2,Ahi1,Ahr,Akr1b3,Aldh1a2,Amer1,Amh,Ampd2,Angpt1,Angpt2,Anxa1,Anxa4,Apc,Aph1a,Aph1c,Aqp1,Aqp11,Aqp2,Ar,Arg2,Arid5b,Arl3,Bag6,Basp1,Bax,Bcl2,Bcl2l11,Bdnf,Bmp2,Bmp4,Bmp6,Bmp7,Bmper,C1galt1,Calb1,Car2,Cat,Cd24a,Cd34,Cd44,Cdkn1c,Cenpf,Cep290,Cep55,Cer1,Clcnka,Col4a1,Col4a3,Col4a4,Crlf1,Ctnnb1,Ctnnbip1,Ctnnd1,…
GO Biological Process	GO:0001656	metanephros development	11	1.98623e-08	0.00025539	2.32172e-05	4.86659	3.90417	19	5871	0.095	0.00323625	14	87	87	unnamed,unnamed,unnamed,unnamed,unnamed,unnamed,unnamed,unnamed,unnamed,unnamed,unnamed,unnamed,unnamed,unnamed,unnamed,unnamed,unnamed,unnamed,unnamed	unnamed,unnamed,unnamed,unnamed,unnamed,unnamed,unnamed,unnamed,unnamed,unnamed,unnamed,unnamed,unnamed,unnamed,unnamed,unnamed,unnamed,unnamed,unnamed,unnamed,unnamed,unnamed,unnamed,unnamed,unnamed,unnamed,unnamed,unnamed,unnamed,unnamed,unnamed,unnamed,unnamed,unnamed,unnamed,unnamed,unnamed,unnamed,unnamed,unnamed,unnamed,unnamed,unnamed,unnamed,unnamed,unnamed,unnamed,unnamed,unnamed,unnamed…	Aqp2,Bmp7,Ctnnb1,Fgf8,Fmn1,Grem1,Hes1,Kif26b,Lhx1,Pou3f3,Sall1,Slc5a1,Sox9,Wnt9b	Acat1,Adipoq,Agtr2,Aph1a,Aph1c,Aqp1,Aqp2,Bcl2,Bmp4,Bmp7,Calb1,Cd34,Ctnnb1,Ctsh,Cxcr2,Dlg5,Egr1,Eya1,Fbn1,Fgf10,Fgf8,Fmn1,Foxc2,Foxd1,Foxj1,Fras1,Gata3,Gdf11,Gdnf,Gli3,Gpc3,Grem1,Hes1,Hes5,Hoxa11,Hoxc11,Hoxd11,Id2,Id3,Irx1,Irx2,Irx3,Itga8,Kif26b,Lamb2,Lgr4,Lhx1,Nf1,Nkx3-1,Nphs2,Osr1,Osr2,Pax2,Pax8,Pdgfb,Pdgfra,Pdgfrb,Pkd1,Pkd2,Pou3f3,Ptch1,Rdh10,Ret,Robo2,Sall1,Shh,Sis,Six1,Six2,Six4,Slc5a1,Slit2,…
GO Biological Process	GO:0072240	metanephric DCT cell differentiation	12	3.57143e-08	0.000459215	3.82679e-05	56.9612	0.0877791	5	132	0.025	0.0378788	1	1	1	unnamed,unnamed,unnamed,unnamed,unnamed	unnamed,unnamed,unnamed,unnamed,unnamed,unnamed,unnamed,unnamed,unnamed,unnamed,unnamed,unnamed,unnamed,unnamed,unnamed,unnamed,unnamed,unnamed,unnamed,unnamed,unnamed,unnamed,unnamed,unnamed,unnamed,unnamed,unnamed,unnamed,unnamed,unnamed,unnamed,unnamed,unnamed,unnamed,unnamed,unnamed,unnamed,unnamed,unnamed,unnamed,unnamed,unnamed,unnamed,unnamed,unnamed,unnamed,unnamed,unnamed,unnamed,unnamed…	Pou3f3	Pou3f3
GO Biological Process	GO:0072227	metanephric macula densa development	12	3.57143e-08	0.000459215	3.82679e-05	56.9612	0.0877791	5	132	0.025	0.0378788	1	1	1	unnamed,unnamed,unnamed,unnamed,unnamed	unnamed,unnamed,unnamed,unnamed,unnamed,unnamed,unnamed,unnamed,unnamed,unnamed,unnamed,unnamed,unnamed,unnamed,unnamed,unnamed,unnamed,unnamed,unnamed,unnamed,unnamed,unnamed,unnamed,unnamed,unnamed,unnamed,unnamed,unnamed,unnamed,unnamed,unnamed,unnamed,unnamed,unnamed,unnamed,unnamed,unnamed,unnamed,unnamed,unnamed,unnamed,unnamed,unnamed,unnamed,unnamed,unnamed,unnamed,unnamed,unnamed,unnamed…	Pou3f3	Pou3f3
GO Biological Process	GO:0035239	tube morphogenesis	14	4.78129e-08	0.000614779	4.39128e-05	2.52884	15.8175	40	23786	0.2	0.00168166	37	394	395	unnamed,unnamed,unnamed,unnamed,unnamed,unnamed,unnamed,unnamed,unnamed,unnamed,unnamed,unnamed,unnamed,unnamed,unnamed,unnamed,unnamed,unnamed,unnamed,unnamed,unnamed,unnamed,unnamed,unnamed,unnamed,unnamed,unnamed,unnamed,unnamed,unnamed,unnamed,unnamed,unnamed,unnamed,unnamed,unnamed,unnamed,unnamed,unnamed,unnamed	unnamed,unnamed,unnamed,unnamed,unnamed,unnamed,unnamed,unnamed,unnamed,unnamed,unnamed,unnamed,unnamed,unnamed,unnamed,unnamed,unnamed,unnamed,unnamed,unnamed,unnamed,unnamed,unnamed,unnamed,unnamed,unnamed,unnamed,unnamed,unnamed,unnamed,unnamed,unnamed,unnamed,unnamed,unnamed,unnamed,unnamed,unnamed,unnamed,unnamed,unnamed,unnamed,unnamed,unnamed,unnamed,unnamed,unnamed,unnamed,unnamed,unnamed…	Adamts16,Bmp2,Bmp7,Ctnnb1,Dab2ip,Edn1,Epha4,Epha7,Fgf3,Fgf8,Fmn1,Gli2,Grem1,Hes1,Hmga2,Hnf1b,Kif26b,Kras,Lef1,Lhx1,Map3k7,Mical2,Mycn,Notch1,Opa1,Pax3,Pitx2,Robo1,Ryr2,Sall1,Sox11,Sox9,Tfap2c,Tgfbr2,Tgif1,Vdr,Wnt9b	Abl1,Abl2,Acvr1,Acvr2b,Acvrl1,Adamts16,Adm,Agr2,Agt,Ahi1,Ahr,Aldh1a2,Alx1,Angpt1,Apaf1,Ar,Areg,Arhgap35,Arid1a,Arl13b,Atoh8,B4galt1,Bbs4,Bcas3,Bcl10,Bcl2,Bcl2l11,Bmp2,Bmp4,Bmp5,Bmp7,Btrc,C2cd3,Casp8,Casr,Cc2d2a,Ccdc103,Ccdc39,Ccdc40,Ccl11,Ccm2,Cd44,Cdh1,Cecr2,Celsr1,Cfc1,Cfl1,Chd7,Cited2,Clic4,Cluap1,Cobl,Col4a1,Coq7,Csf1,Csnk2b,Cthrc1,Ctnnb1,Ctnnbip1,Ctsh,Ctsz,Cxcl12,Cxcr2,Cxcr4,Dab2ip,Dact1,Dag…
GO Biological Process	GO:0072233	metanephric thick ascending limb development	15	5.14565e-08	0.000661627	4.41085e-05	52.9498	0.094429	5	142	0.025	0.0352113	1	2	2	unnamed,unnamed,unnamed,unnamed,unnamed	unnamed,unnamed,unnamed,unnamed,unnamed,unnamed,unnamed,unnamed,unnamed,unnamed,unnamed,unnamed,unnamed,unnamed,unnamed,unnamed,unnamed,unnamed,unnamed,unnamed,unnamed,unnamed,unnamed,unnamed,unnamed,unnamed,unnamed,unnamed,unnamed,unnamed,unnamed,unnamed,unnamed,unnamed,unnamed,unnamed,unnamed,unnamed,unnamed,unnamed,unnamed,unnamed,unnamed,unnamed,unnamed,unnamed,unnamed,unnamed,unnamed,unnamed…	Pou3f3	Pou3f3,Umod
GO Biological Process	GO:0001763	morphogenesis of a branching structure	16	6.15129e-08	0.000790933	4.94333e-05	3.2105	8.72138	28	13115	0.14	0.00213496	23	204	205	unnamed,unnamed,unnamed,unnamed,unnamed,unnamed,unnamed,unnamed,unnamed,unnamed,unnamed,unnamed,unnamed,unnamed,unnamed,unnamed,unnamed,unnamed,unnamed,unnamed,unnamed,unnamed,unnamed,unnamed,unnamed,unnamed,unnamed,unnamed	unnamed,unnamed,unnamed,unnamed,unnamed,unnamed,unnamed,unnamed,unnamed,unnamed,unnamed,unnamed,unnamed,unnamed,unnamed,unnamed,unnamed,unnamed,unnamed,unnamed,unnamed,unnamed,unnamed,unnamed,unnamed,unnamed,unnamed,unnamed,unnamed,unnamed,unnamed,unnamed,unnamed,unnamed,unnamed,unnamed,unnamed,unnamed,unnamed,unnamed,unnamed,unnamed,unnamed,unnamed,unnamed,unnamed,unnamed,unnamed,unnamed,unnamed…	Adamts16,Bmp2,Bmp7,Ctnnb1,Edn1,Epha7,Fgf8,Gli2,Grem1,Hmga2,Hnf1b,Kras,Lef1,Lhx1,Mycn,Notch1,Pitx2,Sall1,Sox9,Tfap2c,Tgfbr2,Vdr,Wnt9b	Acvr1,Adamts16,Adm,Agt,Ahr,Angpt1,Ar,Areg,B4galt1,Bcl2,Bmp2,Bmp4,Bmp7,Btrc,Casr,Ccl11,Cd44,Celsr1,Clic4,Col13a1,Col4a1,Csf1,Ctnnb1,Ctnnbip1,Ctnnd2,Ctsh,Ctsz,Cxcl12,Cxcr4,Dag1,Dchs1,Ddr1,Dicer1,Dlg1,Dlg5,Dll4,Dlx2,Drd2,Edn1,Ednra,Egf,Eng,Epha2,Epha7,Ermn,Esr1,Esrp1,Esrp2,Etv4,Eya1,Fat4,Fem1b,Fgf1,Fgf10,Fgf2,Fgf7,Fgf8,Fgfr1,Fgfr2,Flt1,Foxa1,Foxa2,Foxc2,Foxd1,Foxf1,Frs2,Fzd5,Gbx2,Gcm1,Gdf2,Gdf7,Gdnf…
GO Biological Process	GO:0001822	kidney development	17	8.51907e-08	0.00109538	6.44342e-05	2.80492	11.7651	33	17692	0.165	0.00186525	26	277	278	unnamed,unnamed,unnamed,unnamed,unnamed,unnamed,unnamed,unnamed,unnamed,unnamed,unnamed,unnamed,unnamed,unnamed,unnamed,unnamed,unnamed,unnamed,unnamed,unnamed,unnamed,unnamed,unnamed,unnamed,unnamed,unnamed,unnamed,unnamed,unnamed,unnamed,unnamed,unnamed,unnamed	unnamed,unnamed,unnamed,unnamed,unnamed,unnamed,unnamed,unnamed,unnamed,unnamed,unnamed,unnamed,unnamed,unnamed,unnamed,unnamed,unnamed,unnamed,unnamed,unnamed,unnamed,unnamed,unnamed,unnamed,unnamed,unnamed,unnamed,unnamed,unnamed,unnamed,unnamed,unnamed,unnamed,unnamed,unnamed,unnamed,unnamed,unnamed,unnamed,unnamed,unnamed,unnamed,unnamed,unnamed,unnamed,unnamed,unnamed,unnamed,unnamed,unnamed…	Adamts16,Aqp2,Bmp2,Bmp7,Ctnnb1,Cys1,Epha4,Epha7,Fgf8,Fmn1,Gli2,Grem1,Hes1,Hnf1b,Itga3,Jag1,Kif26b,Lhx1,Notch1,Odc1,Pou3f3,Sall1,Slc5a1,Sox11,Sox9,Wnt9b	2410089E03Rik,Acat1,Ace,Acta2,Acvr2b,Adamts1,Adamts16,Adipoq,Agt,Agtr1a,Agtr1b,Agtr2,Ahi1,Ahr,Akr1b3,Aldh1a2,Amer1,Ampd2,Angpt1,Angpt2,Anxa4,Apc,Aph1a,Aph1c,Aqp1,Aqp11,Aqp2,Arg2,Arid5b,Arl3,Bag6,Basp1,Bax,Bcl2,Bcl2l11,Bdnf,Bmp2,Bmp4,Bmp6,Bmp7,Bmper,C1galt1,Calb1,Car2,Cat,Cd24a,Cd34,Cd44,Cdkn1c,Cenpf,Cep290,Cer1,Clcnka,Col4a3,Col4a4,Crlf1,Ctnnb1,Ctnnbip1,Ctnnd1,Ctsh,Cux1,Cxcr2,Cys1,Dact2,Dchs1,Dch…
GO Biological Process	GO:0061138	morphogenesis of a branching epithelium	18	8.74952e-08	0.00112501	6.25007e-05	3.24556	8.31906	27	12510	0.135	0.00215827	22	194	195	unnamed,unnamed,unnamed,unnamed,unnamed,unnamed,unnamed,unnamed,unnamed,unnamed,unnamed,unnamed,unnamed,unnamed,unnamed,unnamed,unnamed,unnamed,unnamed,unnamed,unnamed,unnamed,unnamed,unnamed,unnamed,unnamed,unnamed	unnamed,unnamed,unnamed,unnamed,unnamed,unnamed,unnamed,unnamed,unnamed,unnamed,unnamed,unnamed,unnamed,unnamed,unnamed,unnamed,unnamed,unnamed,unnamed,unnamed,unnamed,unnamed,unnamed,unnamed,unnamed,unnamed,unnamed,unnamed,unnamed,unnamed,unnamed,unnamed,unnamed,unnamed,unnamed,unnamed,unnamed,unnamed,unnamed,unnamed,unnamed,unnamed,unnamed,unnamed,unnamed,unnamed,unnamed,unnamed,unnamed,unnamed…	Adamts16,Bmp2,Bmp7,Ctnnb1,Edn1,Fgf8,Gli2,Grem1,Hmga2,Hnf1b,Kras,Lef1,Lhx1,Mycn,Notch1,Pitx2,Sall1,Sox9,Tfap2c,Tgfbr2,Vdr,Wnt9b	Acvr1,Adamts16,Adm,Agt,Ahr,Angpt1,Ar,Areg,B4galt1,Bcl2,Bmp2,Bmp4,Bmp7,Btrc,Casr,Ccl11,Cd44,Celsr1,Clic4,Col4a1,Csf1,Ctnnb1,Ctnnbip1,Ctsh,Ctsz,Cxcl12,Cxcr4,Dag1,Dchs1,Ddr1,Dicer1,Dlg1,Dlg5,Dll4,Edn1,Ednra,Egf,Eng,Epha2,Esr1,Esrp1,Esrp2,Etv4,Eya1,Fat4,Fem1b,Fgf1,Fgf10,Fgf2,Fgf7,Fgf8,Fgfr1,Fgfr2,Flt1,Foxa1,Foxa2,Foxc2,Foxd1,Foxf1,Frs2,Fzd5,Gbx2,Gcm1,Gdf2,Gdf7,Gdnf,Gli2,Gli3,Gna13,Gpc3,Grb2,Grem1,Grh…
[truncated: 486 more rows]

## Sheet: CM2 down
# GREAT version 4.0.4	Species assembly: mm10	Association rule: Basal+extension: 5000 bp upstream, 1000 bp downstream, 1000000 bp max extension, curated regulatory domains included
# Ontology summary statistics are provided in the footer.
#
[truncated: 505 more rows]

## Sheet: CM2 up
# GREAT version 4.0.4	Species assembly: mm10	Association rule: Basal+extension: 5000 bp upstream, 1000 bp downstream, 1000000 bp max extension, curated regulatory domains included
[truncated: 507 more rows]

[truncated: 14 more sheets: DCT1 down, DCT1 up, LOH1 down, LOH1 up, LOH2 down, LOH2 up, Podo1 up, Podo1 down, Podo2 down, Podo2 up, Podo3 down, Podo3 up, PT1 up, PT2 up]
