# Supplementary material for: Single cell regulatory landscape of the mouse kidney highlights cellular differentiation programs and disease targets
Source: Nat Commun. 2021 Apr 15;12:2277. doi: 10.1038/s41467-021-22266-1 (PMC8050063; doi:10.1038/s41467-021-22266-1)
Supplement: Supplementary file 18 — Supplementary Data 15 [file 41467_2021_22266_MOESM18_ESM.xlsx]

## Sheet: S Table 15
The proportion of cells in each cell type that have open chromatin peaks that overlap with SNPs
	NP	Podo	PT.S1	PT.S3	LOH	DCT	CNT	PC	IC	Endo	immune	stroma1	stroma2	nearest_gene
rs1015754	0.2805	0.0603	0.0283	0.0582	0.0918	0.0189	0.0808	0.1366	0.0334	0.0055	0.0026	0.0088	0.0122	PSD4
rs11144181	0.1353	0.034	0.0024	0.0057	0.0113	0.0042	0.008	0.0038	0.0017	0.0038	0	0.0237	0.0079	PIP5K1B
rs11261014	0.1671	0.0614	0.0247	0.0371	0.0579	0.0411	0.0592	0.0543	0.0701	0.0207	0.0052	0.0101	0.0051	KLHDC7A
rs1133262	0.2209	0.1776	0.1394	0.2136	0.1668	0.1547	0.1775	0.1985	0.1836	0.1094	0.1425	0.1609	0.1492	CHD9
rs115174552	0.2939	0.2149	0.2356	0.2661	0.2166	0.2305	0.2366	0.2475	0.222	0.1993	0.1321	0.2055	0.2003	TFDP2
rs12102971	0.1393	0.0768	0.034	0.0386	0.0832	0.0621	0.0751	0.1094	0.0968	0.0731	0.0803	0.1156	0.1161	SLC7A6
rs12151280	0.3248	0.3202	0.2669	0.2558	0.2767	0.2263	0.2856	0.277	0.2621	0.2901	0.2487	0.3049	0.2741	ZNF540
rs12409193	0.384	0.2807	0.255	0.3572	0.2839	0.2558	0.2765	0.3109	0.2721	0.2546	0.2098	0.2995	0.3247	HNRNPR
rs12627881	0.1008	0.0099	0.0131	0.0196	0.0198	0.0284	0.0216	0.0166	0.0584	0.0042	0	0.0115	0.0136	MRTFA
rs13012504	0.142	0.0439	0.0243	0.0247	0.0369	0.0284	0.0262	0.0438	0.015	0.0469	0.0104	0.0899	0.0997	AC053503.1
rs1817050	0.2715	0.1743	0.2144	0.2563	0.218	0.1937	0.2196	0.2445	0.2321	0.2247	0.1917	0.2143	0.2122	KBTBD2
rs1887251	0.1057	0.0175	0.0045	0.0067	0.0176	0.0084	0.0068	0.0083	0.005	0.0241	0.0285	0.027	0.017	AL157944.1
rs2863240	0.3392	0.1601	0.0693	0.1081	0.1138	0.0337	0.1081	0.1819	0.0735	0.0152	0.0104	0.0304	0.0223	PAX8-AS1
rs2945236	0.2012	0.0504	0.0673	0.0859	0.0524	0.0168	0.0273	0.0702	0.025	0.0473	0.013	0.0399	0.0365	PRAG1
rs3904682	0.5363	0.3662	0.3171	0.4107	0.3148	0.2989	0.3424	0.3796	0.3172	0.3615	0.3316	0.4544	0.4829	CEP170
rs41308922	0.1953	0.1283	0.1507	0.1729	0.1122	0.1211	0.149	0.1389	0.1319	0.0997	0.0829	0.1244	0.1602	ASTN2
rs60319313	0.3244	0.0143	0.0035	0.0226	0.0259	0.0021	0.0137	0.0121	0.0017	0.0068	0	0.0081	0.0133	AC008278.1
rs6062342	0.1214	0.08	0.0924	0.1153	0.1053	0.1095	0.1195	0.1177	0.1052	0.076	0.0881	0.0872	0.0964	TCEA2
rs62397242	0.2325	0.1414	0.168	0.1945	0.1464	0.1295	0.1706	0.1562	0.1736	0.1571	0.1503	0.1941	0.2133	MXD3
rs7072970	0.1129	0.011	0.0703	0.0242	0.024	0.0084	0.0148	0.0098	0.025	0.0042	0.0078	0.0054	0.0054	LARP4B
rs72646553	0.203	0.1053	0.0483	0.0885	0.1163	0.0768	0.1354	0.1826	0.1102	0.1377	0.0337	0.1082	0.1351	PSMA5
rs73670554	0.1156	0.0208	0.0018	0.0057	0.0245	0.0074	0.0046	0.0008	0	0.0038	0.0052	0.0101	0.0235	UNCX
rs742722	0.1089	0.0175	0.0152	0.0149	0.0099	0.0021	0.0068	0.0045	0.005	0.0038	0.0026	0.0189	0.0229	CTCFL
rs75320251	0.2666	0.1754	0.1855	0.2275	0.1957	0.2021	0.1775	0.2158	0.1619	0.1795	0.1736	0.1758	0.2255	ABCC10
rs7947450	0.3974	0.3037	0.2759	0.3304	0.3434	0.3116	0.3163	0.3321	0.2955	0.2817	0.3109	0.3272	0.3823	AC090559.1
rs80195519	0.1062	0.0208	0.0004	0.0015	0.0176	0.0032	0.0114	0.0121	0	0.0013	0.0026	0.0088	0.0045	LINC01356
rs897172	0.4113	0.3213	0.332	0.3989	0.3393	0.3768	0.3663	0.3683	0.3589	0.3032	0.2953	0.3746	0.4092	MBD5
rs9267488	0.2482	0.1919	0.1928	0.2398	0.2037	0.2358	0.2218	0.2302	0.2237	0.209	0.2228	0.2252	0.2266	NFKBIL1
rs9269094	0.1667	0.1075	0.1024	0.1436	0.078	0.0874	0.0978	0.1049	0.1135	0.1271	0.1347	0.1413	0.1585	HLA-DRB9
rs9610915	0.1882	0.1447	0.0811	0.1462	0.1378	0.1305	0.132	0.1751	0.1402	0.128	0.0933	0.1217	0.1404	MAFF
rs9881491	0.1541	0.0998	0.1032	0.1328	0.094	0.0905	0.0887	0.1192	0.1135	0.1022	0.0907	0.1244	0.124	ATRIP
rs11143731	0.0753	0.1513	0.043	0.0103	0.0471	0.0768	0.0614	0.0347	0.0134	0.0042	0.0052	0.0142	0.0201	PIP5K1B
rs116220032	0.1743	0.216	0.0197	0.035	0.059	0.0095	0.0501	0.0966	0.0701	0.0169	0.0026	0.1156	0.0743	HOXD3
rs1758633	0.0511	0.1173	0.0089	0.0129	0.0052	0.0011	0.0011	0.0083	0.0017	0.0017	0	0.0027	0.0051	UBAP2
rs2454954	0.0744	0.2182	0.0335	0.0623	0.0521	0.0263	0.0364	0.04	0.0284	0.0139	0.0207	0.0223	0.0432	FGFR4
rs3785354	0.0515	0.1524	0.0043	0.0587	0.032	0.0263	0.0159	0.0611	0.0501	0.0629	0.0466	0.0527	0.0788	NUPR1
rs4836766	0.0936	0.17	0.1077	0.106	0.089	0.1368	0.0717	0.0838	0.0935	0.0296	0.013	0.1007	0.1311	ASTN2
rs7105835	0.026	0.1195	0.0054	0.0144	0.0295	0.0126	0.025	0.0385	0.005	0.0486	0.0155	0.0487	0.0181	GAB2
rs11071939	0.0193	0.0285	0.1155	0.0659	0.0094	0.0105	0.0148	0.0075	0.0367	0.0034	0.013	0.0088	0.0062	SMAD3
rs11079418	0.0045	0.0044	0.1174	0.0113	0.0066	0.02	0.0137	0.0091	0.005	0.0046	0.0078	0.0068	0.0045	BCAS3
rs1130039	0.0184	0.011	0.1199	0.0417	0.0276	0.0389	0.0307	0.0189	0.0217	0.0127	0.0492	0.0088	0.0088	APTR
rs1145086	0.004	0.0033	0.1046	0.0648	0.0044	0.0168	0.0057	0.0053	0.015	0.0038	0.0052	0.0061	0.0028	GATM
rs11633294	0.009	0.0154	0.1024	0.0602	0.0799	0.0358	0.0466	0.0332	0.0434	0.0051	0.013	0.0277	0.0333	IGF1R
rs12066343	0.0721	0.0746	0.2147	0.1616	0.1475	0.1642	0.1195	0.1162	0.1219	0.049	0.0207	0.0379	0.0294	BCAR3
rs12480880	0.0054	0.0132	0.1924	0.1338	0.0074	0.0221	0.0011	0.0083	0.02	0.0042	0.0155	0.0074	0.0079	CYP24A1
rs1317983	0.0273	0.011	0.1371	0.1307	0.0386	0.0505	0.0478	0.0385	0.0551	0.0122	0.0155	0.0243	0.0243	AL157371.2
rs16942000	0.0202	0.0811	0.245	0.0371	0.0124	0.0274	0.0148	0.0166	0.0301	0.0156	0.0389	0.0135	0.0116	AC051619.3
rs1785418	0.0121	0.0121	0.1561	0.0293	0.0058	0.02	0.0125	0.0166	0.0234	0.0051	0.0155	0.0108	0.0116	EPB41L3
rs209969	0.0099	0.0099	0.1458	0.1251	0.0072	0.0147	0.0091	0.0181	0.0117	0.0034	0.0155	0.0061	0.0062	CYP24A1
rs223490	0.0197	0.0121	0.1863	0.1781	0.0628	0.0568	0.0546	0.0468	0.0367	0.0076	0.0259	0.0088	0.0105	MANBA
rs2286530	0.0157	0.0066	0.1359	0.0216	0.0088	0.0179	0.0159	0.0174	0.0167	0.0207	0.0078	0.0609	0.0229	AC005746.2
rs2762943	0.0547	0.0175	0.2438	0.1482	0.0394	0.06	0.058	0.0468	0.0768	0.0194	0.0233	0.0176	0.0209	CYP24A1
rs3770636	0.0121	0.011	0.196	0.1575	0.0149	0.0221	0.0137	0.0174	0.0234	0.0084	0.0207	0.0088	0.0079	LRP2
rs3812035	0.0063	0.0077	0.124	0.0273	0.0052	0.0158	0.0102	0.0158	0.015	0.0068	0.0078	0.0088	0.0079	SLC34A1
rs3849773	0.0076	0.0099	0.1916	0.1642	0.0099	0.0189	0.0068	0.0121	0.02	0.0042	0.013	0.0108	0.0062	DAB2
rs4077451	0.0152	0.0132	0.4	0.0957	0.0218	0.04	0.0137	0.0294	0.0434	0.0118	0.0285	0.0162	0.017	LINC01228
rs4836758	0.0054	0.0077	0.1601	0.071	0.0254	0.0316	0.0068	0.0068	0.0217	0.0063	0.0207	0.0068	0.0071	ASTN2
rs4918943	0.0152	0.011	0.1711	0.1009	0.0601	0.1305	0.1081	0.0687	0.0434	0.0279	0.0415	0.0744	0.0853	SORBS1
rs57516305	0.0108	0.0055	0.1152	0.0211	0.0248	0.0316	0.008	0.0121	0.0134	0.0059	0	0.0054	0.0071	IGF1R
rs7164602	0.0811	0.0658	0.2055	0.07	0.0609	0.0484	0.0421	0.0732	0.0618	0.0519	0.0803	0.0243	0.0266	GATM
rs72696807	0.0072	0.0154	0.2095	0.1431	0.0284	0.0516	0.0137	0.0121	0.0835	0.0055	0.0181	0.0095	0.0057	MRPS21
rs79483120	0.0233	0.0789	0.1021	0.0638	0.0141	0.0116	0.008	0.006	0.0217	0.0093	0.0104	0.0176	0.0356	SMAD3
rs10019829	0.0031	0.0011	0.039	0.1168	0.0011	0.0053	0.0034	0.0008	0.005	0.0025	0.0026	0.002	0.0028	FAM47E
rs10047382	0.2173	0.1557	0.1816	0.2398	0.1662	0.1832	0.2071	0.197	0.192	0.174	0.1321	0.1866	0.1927	WDR37
rs10254963	0.0739	0.0241	0.2115	0.2759	0.1814	0.2074	0.1786	0.1358	0.1402	0.008	0.013	0.0149	0.0133	AC011005.3
rs1047464	0.2155	0.1919	0.2205	0.3016	0.2106	0.2537	0.2298	0.197	0.222	0.1807	0.1606	0.2116	0.2328	BANF1
rs10491277	0.0004	0	0.0139	0.1009	0.0022	0.0011	0.0011	0.0008	0.0017	0.0017	0	0.0014	0.0028	AFF4
rs1052571	0.3808	0.2982	0.3654	0.4349	0.3228	0.4179	0.3902	0.3879	0.3523	0.2969	0.3342	0.3651	0.4021	CASP9
rs10774031	0.0085	0.0132	0.186	0.21	0.0193	0.0211	0.0216	0.037	0.025	0.0076	0.0078	0.0088	0.0105	SLC6A13
rs10804681	0.0453	0.0099	0.0646	0.105	0.035	0.0253	0.0546	0.0287	0.0401	0.0393	0.013	0.0162	0.0144	TFDP2
rs10994856	0.0054	0.0011	0.124	0.1539	0.0088	0.0137	0.0057	0.0128	0.01	0.0034	0.0078	0.0047	0.0025	A1CF
rs11126399	0.2056	0.1162	0.1654	0.2265	0.1293	0.1063	0.1468	0.1562	0.1519	0.1225	0.114	0.1494	0.1517	AC074008.2
rs112327574	0.1765	0.0351	0.376	0.4941	0.2594	0.2947	0.347	0.326	0.2771	0.0232	0.044	0.0358	0.0257	GRB7
rs112463197	0.0233	0.0186	0.0804	0.106	0.0146	0.0116	0.0102	0.0211	0.015	0.0313	0.0078	0.0128	0.0102	TMEM120A
rs11249896	0.03	0.0044	0.0167	0.176	0.0951	0.0232	0.0444	0.077	0.0184	0.0042	0.0104	0.0088	0.0045	MFHAS1
rs112680895	0.2106	0.1425	0.1742	0.2177	0.1701	0.1979	0.1547	0.1992	0.2053	0.1647	0.1321	0.1657	0.2147	TMEM120A
rs11603206	0.0354	0.0077	0.0747	0.1462	0.0278	0.0074	0.0216	0.0755	0.0334	0.0055	0.0026	0.0115	0.0102	OVOL1-AS1
rs11632640	0.1788	0.0789	0.0863	0.2712	0.1039	0.0537	0.0535	0.1306	0.0801	0.049	0.0415	0.0331	0.0362	CHAC1
rs11637068	0.1743	0.1217	0.1414	0.2012	0.1323	0.1621	0.1547	0.1291	0.1352	0.1187	0.1554	0.1535	0.1769	SIN3A
rs11674652	0.1004	0.0482	0.08	0.1251	0.0568	0.0474	0.0546	0.0891	0.0451	0.0747	0.0285	0.0892	0.0723	DDX1
rs117314773	0.0757	0.0658	0.1097	0.2419	0.0956	0.1032	0.1092	0.1442	0.1235	0.1204	0.1425	0.1129	0.1009	NFATC1
rs11759956	0.237	0.1809	0.2531	0.2964	0.1348	0.1147	0.1468	0.1766	0.1586	0.2116	0.1088	0.1981	0.2458	RREB1
rs11820062	0.1676	0.1272	0.1166	0.2419	0.1877	0.1863	0.1695	0.1977	0.2137	0.147	0.1632	0.1176	0.167	RELA
rs11894953	0.2321	0.1919	0.2914	0.3453	0.1431	0.1632	0.1604	0.1751	0.1569	0.1486	0.1295	0.2089	0.2006	TPRKB
rs12053113	0.2272	0.1886	0.2102	0.3011	0.2103	0.2442	0.2025	0.2038	0.2137	0.1744	0.1632	0.1853	0.208	ACVR2A
rs12150603	0.0197	0.0121	0.1489	0.1935	0.0424	0.0347	0.0068	0.04	0.0267	0.011	0.0104	0.0122	0.0116	PGAP3
rs12194138	0.056	0.0143	0.0513	0.1801	0.0135	0.02	0.0091	0.0143	0.015	0.0063	0.0104	0.1291	0.1548	LPA
rs12223593	0.3858	0.3454	0.3346	0.4215	0.3658	0.3695	0.3902	0.4	0.3589	0.2863	0.3523	0.3475	0.3586	FNBP4
rs12343877	0.0125	0.0197	0.1218	0.1647	0.0096	0.0063	0.0034	0.0098	0.0234	0.0122	0.0078	0.0196	0.0263	AL353616.2
rs12442743	0.0067	0.0154	0.1682	0.1791	0.0179	0.0305	0.0114	0.0128	0.0434	0.0034	0.0181	0.0095	0.0088	IGF1R
rs12479010	0.047	0.0088	0.0101	0.1328	0.0273	0.0042	0.0137	0.0211	0.0117	0.0025	0.0078	0.0054	0.0059	AC008278.1
rs12488303	0.0493	0.0461	0.0139	0.157	0.0378	0.0126	0.0239	0.0438	0.0751	0.0106	0.0155	0.0494	0.0523	ITIH4
rs12617964	0.1098	0.0439	0.378	0.4339	0.282	0.3442	0.3163	0.326	0.3339	0.0249	0.0907	0.0568	0.0407	ZFP36L2
rs1264350	0.0932	0.1195	0.2889	0.3464	0.1185	0.1495	0.149	0.1517	0.217	0.041	0.0596	0.0906	0.1034	LINC00243
rs12941866	0.3427	0.25	0.4122	0.4931	0.3233	0.3853	0.3549	0.3396	0.3823	0.2813	0.3394	0.2982	0.3286	MYO19
rs13108218	0.0403	0.0164	0.2174	0.2949	0.1745	0.1989	0.1775	0.1268	0.1068	0.0194	0.0337	0.0189	0.0192	HGFAC
rs13281414	0.4234	0.4079	0.386	0.4704	0.409	0.4305	0.4198	0.4415	0.4591	0.291	0.3238	0.33	0.3334	RMDN1
rs1346266	0.1555	0.0932	0.1009	0.1837	0.1326	0.1316	0.1365	0.1774	0.1436	0.0807	0.0777	0.1062	0.1029	SPATA5L1
rs13737	0.1591	0.1469	0.1998	0.2949	0.1662	0.2126	0.2082	0.1766	0.2304	0.1372	0.1503	0.1481	0.1766	IMP3
rs151245	0.0372	0.0186	0.0591	0.1544	0.0157	0.0063	0.0091	0.0347	0.0134	0.0059	0	0.0135	0.0105	AQP4-AS1
rs1667383	0.0049	0.0055	0.0573	0.1045	0.0041	0.0063	0.0034	0.0053	0.0083	0.003	0.0026	0.0047	0.004	ZNF568
rs16856847	0.1586	0.0559	0.3907	0.4143	0.0615	0.0726	0.0933	0.0981	0.0634	0.0279	0.0389	0.0507	0.0463	LRP2
rs17206198	0.0251	0.0164	0.0654	0.2131	0.0708	0.0326	0.0444	0.0732	0.01	0.0046	0.0078	0.0115	0.0093	TDRD12
rs17413465	0.0076	0.0044	0.0868	0.1076	0.0692	0.1042	0.066	0.0347	0.0367	0.0084	0.013	0.0142	0.0138	MIR4422HG
rs17523471	0.2926	0.2708	0.3249	0.403	0.3084	0.3453	0.3652	0.3321	0.3806	0.2525	0.2435	0.2691	0.2981	SENP2
rs17524059	0.4211	0.3783	0.5244	0.578	0.4722	0.5474	0.537	0.5125	0.5008	0.4016	0.4197	0.4124	0.4052	NFE2L2
rs1787034	0.3454	0.3246	0.3509	0.4581	0.3815	0.4263	0.4198	0.3653	0.4307	0.3535	0.3057	0.3496	0.4004	MAP3K11
rs1800359	0.0108	0.011	0.1181	0.2131	0.0303	0.02	0.0216	0.0151	0.0234	0.0063	0.0078	0.0095	0.0082	FANCA
rs1800668	0.2173	0.1546	0.2945	0.3242	0.2048	0.2242	0.2935	0.2958	0.2855	0.25	0.2358	0.2076	0.2077	RHOA
rs189796619	0.2016	0.1601	0.2428	0.3572	0.2219	0.2842	0.248	0.2355	0.2154	0.1427	0.1451	0.1771	0.1834	LACTB
rs1968127	0.1998	0.1557	0.1763	0.2573	0.161	0.1863	0.1877	0.2	0.2087	0.1719	0.2047	0.1744	0.2342	AC006001.3
rs2004640	0.047	0.0362	0.0279	0.1153	0.0207	0.0158	0.0205	0.0219	0.0184	0.0198	0.057	0.0412	0.0396	IRF5
rs2024564	0.0108	0.0197	0.3466	0.3484	0.0207	0.0389	0.0114	0.0211	0.0351	0.0106	0.0233	0.0142	0.0155	CTCFL
rs2027349	0.1308	0.1042	0.1006	0.1652	0.1064	0.1316	0.1263	0.1291	0.1002	0.0832	0.0855	0.1332	0.1226	VPS45
rs2042371	0.0063	0.0033	0.0598	0.2048	0.0058	0.0074	0.0046	0.0113	0.0117	0.0148	0.0052	0.0169	0.004	DNAJC16
rs2047866	0.1268	0.1075	0.1105	0.192	0.0899	0.1126	0.1172	0.1117	0.1219	0.0849	0.1036	0.0879	0.1198	UBE2Q2
rs2069274	0.1353	0.0691	0.1746	0.1822	0.0664	0.0537	0.0523	0.0657	0.0534	0.0325	0.0233	0.0933	0.0893	BDH2
rs2071023	0.0246	0.0351	0.5422	0.6222	0.0358	0.0568	0.0307	0.0362	0.0584	0.0186	0.0466	0.0588	0.0362	PCK1
rs209960	0.0372	0.0132	0.0753	0.1076	0.0532	0.0432	0.0694	0.077	0.0768	0.0186	0.0285	0.0439	0.0387	BCAS1
rs216364	0.2858	0.1996	0.2895	0.4169	0.2439	0.2463	0.2594	0.2709	0.2738	0.1943	0.215	0.2684	0.2806	UBE2R2-AS1
rs223332	0.233	0.2105	0.2798	0.3546	0.2398	0.2758	0.2878	0.2332	0.2688	0.1778	0.215	0.2116	0.2277	CISD2
rs223391	0.4812	0.4243	0.525	0.6125	0.495	0.5358	0.5119	0.5026	0.5509	0.4493	0.4974	0.4659	0.4987	UBE2D3
rs2280714	0.0018	0.0044	0.0109	0.1595	0.0025	0.0011	0.0034	0.0008	0.0033	0.0017	0.0026	0.002	0.0031	TNPO3
rs2284819	0.1599	0.1743	0.2339	0.2826	0.2404	0.2705	0.2503	0.2347	0.2321	0.0802	0.158	0.1258	0.0992	EXOG
rs2286828	0.3598	0.3454	0.391	0.4931	0.3782	0.4453	0.4437	0.3698	0.4391	0.3429	0.342	0.3766	0.4058	STYXL1
rs2287637	0.1711	0.0329	0.1483	0.2167	0.0537	0.0179	0.0182	0.046	0.0184	0.0106	0.013	0.0115	0.0136	DDX1
rs2287876	0.0591	0.1173	0.4111	0.4514	0.1014	0.0842	0.0694	0.0732	0.0902	0.0313	0.044	0.0406	0.0494	SLC7A9
rs2303370	0.3302	0.2851	0.2801	0.3917	0.2434	0.2516	0.281	0.2755	0.3272	0.2711	0.2358	0.286	0.3156	NRBP1
rs2378256	0.2392	0.2259	0.3225	0.404	0.2958	0.3663	0.3595	0.2717	0.374	0.1879	0.1995	0.1663	0.2136	NCOA6
rs2456173	0.1156	0.0998	0.339	0.4606	0.1781	0.1126	0.0751	0.1419	0.0835	0.0253	0.0363	0.046	0.0455	FGFR4
rs2732439	0.0484	0.0482	0.0518	0.105	0.0276	0.0284	0.0364	0.0347	0.0317	0.0084	0.0078	0.0291	0.0319	ZNF641
rs2844600	0.0139	0.0143	0.0171	0.1462	0.0066	0.0011	0.0046	0.0015	0.0033	0.0008	0.0052	0.0054	0.0045	HLA-B
rs2959852	0.0627	0.0504	0.0704	0.1004	0.0673	0.0611	0.0535	0.0755	0.0701	0.0448	0.0415	0.0669	0.0565	NRG4
rs3117583	0.2702	0.2314	0.2263	0.3402	0.247	0.2926	0.2833	0.2891	0.3189	0.2411	0.215	0.286	0.3162	APOM
rs335728	0.0045	0.0022	0.0491	0.2275	0.0157	0.0137	0.0068	0.0121	0.0184	0.0046	0.0078	0.0081	0.0031	NRG4
rs34230854	0.1797	0.1382	0.1948	0.2527	0.1442	0.1695	0.1638	0.1698	0.1503	0.1115	0.1166	0.1373	0.1707	SFMBT1
rs34720381	0.2406	0.1941	0.2211	0.3026	0.2051	0.2284	0.2184	0.234	0.2738	0.182	0.2073	0.1954	0.2116	PRRC2C
rs35639114	0.0806	0.0219	0.1317	0.21	0.0201	0.0147	0.0125	0.0128	0.025	0.0144	0.013	0.0426	0.0602	AC008278.1
rs35718454	0.3051	0.2873	0.3264	0.4292	0.3049	0.3621	0.3595	0.3374	0.3823	0.2897	0.2902	0.2725	0.3023	DNAJC16
rs3749147	0.1743	0.1261	0.1507	0.194	0.1375	0.1779	0.1479	0.1615	0.1436	0.1377	0.1373	0.1609	0.1684	AC074091.1
rs3749386	0.2531	0.2127	0.2522	0.2939	0.1927	0.2095	0.2355	0.2664	0.2421	0.2002	0.1606	0.1819	0.2091	ACVR2B
rs3755133	0.099	0.0713	0.072	0.1071	0.0802	0.0611	0.0592	0.0943	0.0768	0.0439	0.0363	0.0771	0.0865	DDX1
rs3774729	0.0152	0.0208	0.267	0.3031	0.0168	0.0274	0.008	0.0143	0.0284	0.0072	0.0285	0.0176	0.0144	ATXN7
rs3785839	0.022	0.0219	0.2785	0.3736	0.0273	0.0716	0.0762	0.0491	0.0417	0.0144	0.0544	0.0216	0.0167	AC005746.2
rs3790583	0.2742	0.2061	0.4006	0.4668	0.2279	0.26	0.2708	0.2128	0.3957	0.1702	0.2073	0.2792	0.2385	TESK2
rs3803650	0.2563	0.2083	0.2159	0.2995	0.1985	0.2137	0.2036	0.2211	0.197	0.1765	0.1788	0.2306	0.2614	PRMT7
rs3809646	0.1425	0.1272	0.1461	0.2331	0.1422	0.2	0.1695	0.1585	0.1553	0.1157	0.1451	0.1305	0.1537	VPS9D1
rs3817160	0.147	0.1118	0.1404	0.2198	0.1397	0.1147	0.1263	0.1766	0.1336	0.1807	0.1166	0.1778	0.1633	PPP1R1B
rs3846221	0.1147	0.1009	0.1031	0.1395	0.0954	0.0937	0.091	0.1034	0.0835	0.0676	0.057	0.094	0.1068	PSMD6
rs396742	0.1398	0.1064	0.2862	0.3824	0.1188	0.1789	0.1479	0.1404	0.1636	0.0507	0.0959	0.0872	0.1102	SPATA2L
rs397891	0.0932	0.0625	0.0725	0.1148	0.0642	0.0642	0.0637	0.0747	0.0735	0.0663	0.044	0.0636	0.0822	CDK10
rs41284816	0.2164	0.1393	0.1813	0.2795	0.1907	0.2053	0.2173	0.2128	0.207	0.1681	0.1606	0.1947	0.2099	DLEU2
rs4140512	0.3589	0.352	0.3942	0.4781	0.3727	0.4326	0.3879	0.3834	0.4174	0.3399	0.3653	0.3252	0.3899	MRTFA
rs4293393	0.0233	0.011	0.1171	0.2198	0.2004	0.1684	0.083	0.0309	0.1185	0.0114	0.0233	0.0135	0.0099	UMOD
rs4504703	0.2088	0.1711	0.1589	0.2172	0.159	0.1874	0.2014	0.1887	0.192	0.152	0.171	0.1941	0.1893	PIP5K1B
rs4714700	0.0233	0.0055	0.0121	0.1086	0.0063	0	0.0091	0.0091	0.0033	0.0144	0.0078	0.0237	0.0418	LINC02537
rs4810081	0.0193	0.0011	0.0321	0.1626	0.0028	0.0042	0.0034	0.003	0.0033	0.0042	0	0.0142	0.0065	PCK1
rs4970764	0.1111	0.0603	0.3084	0.3479	0.0645	0.0474	0.033	0.0589	0.0467	0.0224	0.0389	0.0439	0.0446	SYPL2
rs527118	0.1183	0.0493	0.3225	0.4328	0.0543	0.0421	0.0228	0.0551	0.0501	0.0135	0.0363	0.0467	0.0483	SLC6A13
rs529224	0.2294	0.2149	0.1986	0.2476	0.1692	0.1695	0.1752	0.2075	0.202	0.1457	0.1554	0.192	0.2263	CDC14A
rs55746968	0.1846	0.1623	0.1747	0.2918	0.1736	0.2379	0.2071	0.203	0.2504	0.1693	0.1762	0.1873	0.1938	AFF4
rs59110119	0.2052	0.1996	0.1622	0.2301	0.194	0.1937	0.1945	0.2106	0.1886	0.1706	0.1813	0.2143	0.2292	MED1
rs6058070	0.2648	0.193	0.2047	0.2661	0.1764	0.2116	0.1934	0.1909	0.207	0.1951	0.1632	0.2373	0.2492	DYNLRB1
rs62026667	0.2012	0.1491	0.1692	0.2331	0.1549	0.1632	0.1741	0.2038	0.2137	0.171	0.1969	0.1826	0.1885	AC051619.4
rs62108306	0.1944	0.1853	0.2068	0.282	0.1723	0.1968	0.19	0.1804	0.1886	0.1596	0.1606	0.1711	0.221	SELENOKP1
rs62394273	0.0067	0.011	0.2416	0.3021	0.0069	0.0221	0.0034	0.0189	0.0351	0.0089	0.0207	0.0122	0.0088	SLC17A1
rs6467229	0.0318	0.0175	0.1989	0.3402	0.1353	0.1505	0.1035	0.0642	0.0718	0.0118	0.0285	0.0183	0.0155	AC011005.3
rs67901563	0.0945	0.011	0.0719	0.1101	0.0452	0.0095	0.0307	0.0619	0.0351	0.0046	0.0104	0.0027	0.0079	OVOL1
rs67957569	0.1994	0.1173	0.4567	0.5085	0.4079	0.4611	0.4516	0.3691	0.4424	0.0258	0.0622	0.0507	0.0381	KLHDC7A
rs67995174	0.2715	0.2007	0.2727	0.3793	0.2732	0.26	0.3049	0.3283	0.2922	0.185	0.2617	0.1893	0.1989	AP5B1
rs68008113	0.2334	0.216	0.2785	0.3309	0.2078	0.2379	0.2105	0.2332	0.2137	0.1833	0.1632	0.2035	0.2275	RMDN1
rs680386	0.3759	0.3268	0.3968	0.4905	0.3749	0.4358	0.3857	0.3864	0.3723	0.3155	0.3394	0.3671	0.4205	ZNF436-AS1
rs6982502	0.2563	0.0965	0.2375	0.385	0.1389	0.0758	0.1513	0.1796	0.2671	0.3138	0.0855	0.1555	0.2396	AC091114.1
rs7170846	0.2245	0.2127	0.235	0.3165	0.2279	0.2621	0.2628	0.2581	0.2705	0.1757	0.1813	0.213	0.2424	RPS27L
rs7262274	0.1286	0.0987	0.1252	0.2012	0.1271	0.1842	0.1809	0.1419	0.1503	0.0731	0.1062	0.0994	0.1085	NCOA6
rs72927167	0.0085	0.011	0.0762	0.174	0.016	0.0189	0.0182	0.0777	0.0234	0.0152	0.0104	0.0128	0.0088	HOXD3
rs7462883	0.1685	0.159	0.1504	0.1879	0.151	0.1474	0.157	0.1842	0.1419	0.1081	0.0622	0.1264	0.1215	RMDN1
rs74821401	0.1882	0.1447	0.2137	0.2527	0.164	0.1863	0.1661	0.2279	0.1803	0.1554	0.1865	0.1352	0.1385	MIR29B2CHG
rs7528419	0.0421	0.0175	0.1585	0.1626	0.0251	0.0158	0.0171	0.0113	0.0434	0.0118	0.0155	0.0352	0.061	CELSR2
rs75318400	0.3472	0.2807	0.3077	0.4128	0.2913	0.3168	0.3504	0.3457	0.3606	0.2568	0.2176	0.2968	0.297	BRD3
rs75458893	0.1958	0.1513	0.1897	0.2707	0.1698	0.2053	0.2116	0.1872	0.197	0.1394	0.1503	0.1657	0.1873	MAN2C1
rs75585851	0.0376	0.0186	0.1495	0.3145	0.1342	0.0958	0.0319	0.0234	0.0651	0.0076	0.0285	0.0176	0.0107	PDILT
rs7565830	0.0963	0.0417	0.1792	0.2357	0.0932	0.1232	0.1138	0.1087	0.0484	0.0308	0.0259	0.1163	0.0565	TANC1
rs7595075	0.2106	0.1447	0.2554	0.3515	0.2445	0.2811	0.2708	0.3079	0.2705	0.1263	0.1114	0.1481	0.1698	SH3YL1
rs77924615	0.0349	0.0197	0.2246	0.3788	0.2607	0.2611	0.1013	0.0377	0.1703	0.0101	0.044	0.023	0.0147	PDILT
rs7964492	0.2316	0.1765	0.1916	0.2681	0.196	0.2095	0.2025	0.2098	0.2104	0.1427	0.1503	0.2137	0.2328	R3HDM2
rs8108837	0.2137	0.1831	0.2841	0.5522	0.1838	0.2368	0.2184	0.1872	0.2187	0.1685	0.1373	0.1873	0.2153	NUDT19
rs869400	0.3961	0.3849	0.4381	0.4792	0.3944	0.4653	0.4323	0.3864	0.3573	0.3653	0.3756	0.4253	0.436	ETV5
rs876954	0.0148	0.0055	0.0537	0.142	0.0314	0.0053	0.0068	0.0083	0.005	0.0025	0.0078	0.0041	0.0062	AC103957.2
rs9313758	0.2213	0.1831	0.2122	0.2573	0.1968	0.2	0.2139	0.2158	0.2337	0.1567	0.1503	0.1981	0.2054	LMAN2
rs945959	0.095	0.0877	0.0816	0.1148	0.0626	0.0653	0.0569	0.0709	0.0868	0.0625	0.0933	0.0683	0.1	EDEM2
rs9489	0.0148	0.0197	0.1239	0.2398	0.013	0.0084	0.0046	0.0045	0.0134	0.0068	0.0285	0.0074	0.0311	FGFR4
rs976015	0.0287	0.0099	0.1547	0.279	0.0369	0.0326	0.0614	0.1155	0.0384	0.0068	0.013	0.0095	0.0119	DDX1
rs9817615	0.276	0.1404	0.1382	0.3139	0.2434	0.2663	0.2844	0.3049	0.2788	0.0967	0.0415	0.1663	0.182	PLXNB1
rs9838614	0.1384	0.1009	0.1036	0.1451	0.1116	0.1095	0.1195	0.1253	0.1302	0.098	0.0544	0.1231	0.1305	EXOG
rs9876891	0.181	0.1327	0.1622	0.2007	0.1444	0.14	0.1627	0.1781	0.1503	0.0777	0.1736	0.0879	0.0786	CCDC51
rs9901219	0.2285	0.1853	0.2076	0.2882	0.218	0.2411	0.2378	0.2264	0.2554	0.1829	0.1969	0.2001	0.2074	FBXL20
rs12922822	0.0013	0.0022	0.0012	0.0134	0.1127	0.0411	0.0296	0.0045	0.0134	0.0017	0.0026	0.0041	0.0023	UMOD
rs13335818	0.0892	0.0329	0.0104	0.0268	0.2018	0.0642	0.0239	0.0113	0.0401	0.0068	0.0078	0.0128	0.0073	UMOD
rs2834317	0.0341	0.0066	0.0015	0.0262	0.2373	0.0347	0.0205	0.0272	0.0117	0.0046	0.0052	0.0108	0.0099	LINC00649
rs407307	0.0444	0.0197	0.0065	0.0386	0.2139	0.0463	0.025	0.0264	0.1018	0.0097	0.0052	0.0176	0.0099	PGAP3
rs10745354	0.0269	0.0088	0.0254	0.0407	0.0962	0.1221	0.1081	0.0732	0.0835	0.0038	0.0052	0.0061	0.004	SORT1
rs12024377	0.0569	0.0395	0.0298	0.052	0.0954	0.1232	0.0899	0.0604	0.0417	0.0334	0.0233	0.0507	0.0684	MFSD4A
rs12937411	0.004	0.0088	0.0468	0.0448	0.0706	0.1684	0.0956	0.0257	0.0551	0.0118	0.0052	0.0257	0.0105	DHRS11
rs13178623	0.0744	0.0208	0.0438	0.1374	0.2241	0.2947	0.083	0.0785	0.0551	0.0122	0.0078	0.0264	0.0155	AC093523.1
rs187355703	0.31	0.1678	0.1062	0.2012	0.3999	0.5905	0.57	0.4174	0.3689	0.152	0.0389	0.2164	0.2594	HOXD-AS2
rs4788102	0.1837	0.1743	0.1952	0.2548	0.2133	0.2632	0.2105	0.1925	0.1903	0.1326	0.171	0.142	0.1746	SH2B1
rs6658336	0.0529	0.0121	0.0268	0.0612	0.2533	0.3074	0.248	0.0981	0.0952	0.0139	0.0207	0.0156	0.013	MFSD4A
rs7218361	0.0022	0.0033	0.0008	0.0299	0.0422	0.1432	0.0546	0.0098	0.005	0.003	0.0026	0.0027	0.0017	AC009283.1
rs72923457	0.1084	0.0197	0.005	0.0278	0.1158	0.2042	0.1513	0.0755	0.1219	0.0093	0.0104	0.0771	0.1091	HOXD-AS2
rs73655407	0.0081	0.0088	0.1666	0.0525	0.1017	0.1853	0.0535	0.0181	0.0301	0.0089	0.0259	0.0101	0.0107	ASTN2
rs868351	0.0067	0.0022	0.0575	0.0211	0.0163	0.1232	0.0375	0.0762	0.0451	0.0046	0.0803	0.0041	0.0057	AKR1A1
rs9896940	0.0533	0.0175	0.2125	0.2177	0.2111	0.2589	0.2548	0.2355	0.2437	0.0207	0.0363	0.0203	0.015	GRB7
rs10901813	0.0802	0.0625	0.0581	0.0911	0.1028	0.1126	0.1354	0.1057	0.1102	0.0773	0.0725	0.0595	0.0591	FAM53B
rs1656911	0.0609	0.0077	0.005	0.0129	0.1221	0.1284	0.157	0.1162	0.0768	0.0059	0.0026	0.0095	0.0079	AC068631.1
rs17691584	0.1478	0.1469	0.1371	0.1909	0.1648	0.2084	0.2321	0.1932	0.2254	0.0946	0.0881	0.1427	0.1574	AFF4
rs2079742	0.0072	0.0033	0.0221	0.019	0.0132	0.0337	0.1957	0.0672	0.0818	0.0055	0.0104	0.0162	0.0105	AC005746.2
rs2280231	0.1349	0.0921	0.1391	0.1812	0.1657	0.1832	0.2002	0.1698	0.172	0.0764	0.0674	0.0805	0.1014	NDUFS3
rs2286527	0.0058	0.0055	0.1028	0.0216	0.0157	0.0611	0.1377	0.0891	0.0668	0.0093	0.0104	0.0196	0.017	AC005746.2
rs2291285	0.2173	0.1414	0.2169	0.2275	0.2227	0.2474	0.2958	0.2242	0.2487	0.1292	0.171	0.1663	0.1565	PIGW
rs34773350	0.0927	0.0318	0.2863	0.3551	0.277	0.2968	0.4096	0.32	0.2437	0.0169	0.0544	0.0277	0.0198	TFCP2L1
rs6760828	0.2339	0.1689	0.1546	0.2182	0.226	0.2158	0.2491	0.2317	0.2154	0.1985	0.1477	0.2299	0.2342	GTF3C2
rs7191618	0.1841	0.1524	0.1707	0.2378	0.2139	0.2463	0.2753	0.2113	0.2705	0.1554	0.1399	0.1873	0.1828	SGF29
rs7498579	0.0018	0.0022	0.0217	0.0659	0.086	0.1053	0.1217	0.006	0.0518	0.0038	0.0078	0.0061	0.0051	PDILT
rs7840156	0.2415	0.1645	0.2657	0.3402	0.2745	0.3105	0.3788	0.32	0.3322	0.1807	0.1503	0.1907	0.1998	DEPTOR
rs805306	0.0896	0.0395	0.0376	0.1122	0.1574	0.1811	0.2366	0.2091	0.1736	0.0342	0.0492	0.0751	0.1029	MPIG6B
rs9892365	0.0054	0.0252	0.0161	0.0129	0.0325	0.0463	0.1627	0.0536	0.0735	0.011	0.0026	0.0433	0.0867	C17orf82
rs9907379	0.0918	0.08	0.2333	0.1204	0.0979	0.1126	0.3129	0.243	0.222	0.1237	0.0622	0.2218	0.2419	TBX2-AS1
rs10852626	0.099	0.0154	0.0047	0.0108	0.03	0.0453	0.1251	0.2377	0.1085	0.0308	0.0078	0.1339	0.1613	SPIRE2
rs1109838	0.1084	0.0833	0.0595	0.1523	0.0755	0.12	0.1388	0.1789	0.1553	0.0372	0.0285	0.0832	0.0805	SPIRE2
rs112880843	0.1608	0.1053	0.0545	0.1354	0.1329	0.1021	0.1388	0.1849	0.1619	0.0853	0.1658	0.1298	0.1322	ZPBP2
rs1407747	0.0968	0.0164	0.0055	0.0108	0.0356	0.0116	0.0466	0.1472	0.0451	0.0186	0	0.1244	0.0624	RNFT1P2
rs150457564	0.0565	0.0428	0.0259	0.0417	0.0499	0.0484	0.0751	0.1185	0.0735	0.0169	0.0052	0.0331	0.0314	HAGLR
rs219781	0.043	0.0274	0.0224	0.0396	0.0438	0.0432	0.0956	0.157	0.1202	0.0405	0.0389	0.048	0.0384	AP000695.1
rs281386	0.3911	0.2489	0.0367	0.1122	0.3054	0.3726	0.3606	0.4045	0.3105	0.0587	0.1451	0.3448	0.4041	MAMSTR
rs310318	0.0094	0.0055	0.0043	0.0103	0.0174	0.0105	0.0478	0.1125	0.01	0.0038	0	0.0081	0.0105	STC1
rs4960289	0.0479	0.1151	0.0108	0.0206	0.0485	0.0505	0.0796	0.1404	0.0651	0.0089	0.0104	0.0291	0.0771	RREB1
rs4971101	0.017	0.0055	0.0027	0.0062	0.0251	0.0074	0.033	0.2453	0.025	0.0068	0.0337	0.0135	0.0254	AL713999.1
rs607518	0.0645	0.0779	0.0038	0.0103	0.0466	0.0316	0.1172	0.283	0.1669	0.0046	0.0104	0.0203	0.0138	ANXA9
rs73167039	0.0842	0.0428	0.0326	0.0633	0.0736	0.0558	0.0762	0.1177	0.0668	0.0498	0.0285	0.0629	0.0444	MRTFA
rs78496188	0.1904	0.0811	0.1897	0.1873	0.2271	0.2642	0.3197	0.357	0.2304	0.1938	0.1244	0.1062	0.0664	SPTBN1
rs833917	0.03	0.0088	0.0157	0.0252	0.0612	0.0768	0.1058	0.1434	0.0968	0.0101	0.0078	0.0169	0.0178	SIPA1L3
rs9894370	0.0175	0.0022	0.0016	0.0026	0.019	0.0232	0.1069	0.1109	0.0751	0.0025	0.0104	0.0027	0.0042	IKZF3
rs116470308	0.2993	0.3268	0.4061	0.4581	0.3115	0.4021	0.3823	0.3826	0.4725	0.3108	0.285	0.2772	0.2837	CHD9
rs11703601	0.2079	0.1294	0.1136	0.1745	0.1287	0.1389	0.1536	0.163	0.2371	0.1617	0.1269	0.1528	0.1806	PLA2G6
rs1264304	0.1738	0.0998	0.1471	0.2156	0.1356	0.1653	0.1627	0.1645	0.2204	0.125	0.1347	0.1636	0.1904	VARS2
rs1264326	0.3047	0.1656	0.2323	0.3587	0.3379	0.3558	0.4005	0.3623	0.414	0.046	0.0415	0.192	0.2001	DDR1
rs13198178	0.3185	0.227	0.3405	0.475	0.3917	0.4074	0.4505	0.4204	0.5259	0.2044	0.272	0.2644	0.2337	TFEB
rs1452589	0.0085	0.0088	0.0169	0.0118	0.005	0.0179	0.0102	0.003	0.1336	0.003	0.0078	0.0054	0.0076	AC105094.2
rs17575205	0.2168	0.2259	0.1751	0.2265	0.1932	0.1853	0.2082	0.2377	0.2387	0.144	0.1995	0.188	0.2167	ATXN7L2
rs2057069	0.0497	0.0307	0.0766	0.177	0.0488	0.0663	0.0626	0.1411	0.1836	0.0165	0.013	0.0284	0.0232	TFEB
rs2305929	0.2083	0.1853	0.231	0.2985	0.2131	0.2726	0.273	0.2453	0.3372	0.2601	0.2306	0.1778	0.2167	MRPL33
rs2364725	0.0193	0.0044	0.0123	0.0437	0.0113	0.0084	0.008	0.0234	0.2788	0.0106	0.0104	0.0034	0.0023	NFE2L2
rs3754324	0.0797	0.0164	0.0047	0.0149	0.0645	0.08	0.0717	0.034	0.1503	0.0038	0.0518	0.0338	0.0122	HSPB7
rs41266632	0.2684	0.1897	0.1746	0.2666	0.2687	0.2979	0.2856	0.3026	0.3139	0.2154	0.2176	0.2772	0.2687	GABPB2
rs5750558	0.0031	0.0121	0.043	0.0396	0.0107	0.0042	0.0125	0.0189	0.1002	0.0114	0.0104	0.0128	0.0246	PLA2G6
rs5758896	0.047	0.0482	0.1303	0.1909	0.0361	0.0463	0.1718	0.1389	0.1953	0.0152	0.0155	0.0615	0.1167	A4GALT
rs61926301	0.1752	0.1414	0.17	0.2496	0.1783	0.2179	0.2173	0.1638	0.2755	0.1381	0.1321	0.1697	0.1772	ATF1
rs7227150	0.0076	0.0044	0.0364	0.1163	0.0256	0.0653	0.0284	0.0038	0.2087	0.0034	0.0052	0.0189	0.0088	AC105094.2
rs72827166	0.0457	0.0252	0.0267	0.0731	0.0488	0.0821	0.0739	0.0551	0.1002	0.0182	0.0052	0.0196	0.0212	AC087491.1
rs73484108	0.009	0.0011	0.0107	0.0355	0.0152	0.0379	0.0398	0.0581	0.2855	0.0046	0.0181	0.0061	0.0045	PRKAG2
rs750416	0.03	0.011	0.1361	0.0499	0.0664	0.0684	0.1058	0.1064	0.192	0.0084	0	0.0095	0.0189	TFCP2L1
rs75172050	0.0618	0.0625	0.1422	0.2028	0.2161	0.1747	0.1627	0.1268	0.2304	0.0372	0.0363	0.069	0.0489	MINDY1
rs79926430	0.0323	0.0329	0.1722	0.1709	0.0824	0.08	0.1729	0.1766	0.177	0.0642	0.0259	0.0406	0.0328	SETBP1
rs111581093	0.004	0.0022	0.0027	0.0087	0.003	0.0042	0.0011	0.0038	0.005	0.1398	0.0155	0.0791	0.0294	BCAS3
rs12125786	0.0054	0.0022	0.0013	0.0015	0.0006	0.0011	0.0011	0.003	0.0017	0.136	0.0026	0.0041	0.0042	AL353681.1
rs218871	0.0663	0.011	0.0144	0.0237	0.0284	0.0137	0.0102	0.0377	0.0067	0.2475	0.0415	0.0676	0.0359	AC012119.1
rs227368	0.0551	0.0186	0.0289	0.0299	0.0265	0.0095	0.0193	0.0981	0.0417	0.1723	0.0622	0.0358	0.0373	MANBA
rs2413503	0.0175	0.0175	0.0053	0.0262	0.0061	0.0158	0.0102	0.0385	0.01	0.1993	0.0337	0.0115	0.0161	PLA2G6
rs3760230	0.0412	0.0493	0.0627	0.0741	0.0182	0.0684	0.0501	0.0204	0.02	0.1296	0.0181	0.0622	0.0791	SMG6
rs3806443	0.2581	0.2083	0.2283	0.2028	0.1577	0.1305	0.1445	0.2219	0.1386	0.2669	0.1528	0.2339	0.2453	RHOC
rs6088747	0.0085	0.0044	0.0024	0.0051	0.003	0.0021	0.0011	0.0211	0.0033	0.1719	0.0026	0.0122	0.0079	PROCR
rs6426837	0.009	0.0011	0.0032	0.0067	0.0039	0.0053	0.0091	0.0038	0.0083	0.1715	0	0.094	0.0616	AL355862.1
rs6504010	0.0085	0.0044	0.003	0.0051	0.0033	0.0053	0.0023	0.0113	0.005	0.1423	0.0389	0.0805	0.0822	BCAS3
rs6706968	0.0125	0.0143	0.155	0.1318	0.0119	0.0158	0.0091	0.0264	0.0167	0.1617	0.0259	0.021	0.0105	AC073257.1
rs72629024	0.2572	0.1908	0.2522	0.3119	0.255	0.3074	0.306	0.3147	0.2922	0.3425	0.2383	0.3259	0.3283	PPDPF
rs72895265	0.0031	0.0044	0.0026	0.0036	0.0069	0	0.0034	0.0075	0.0017	0.1161	0.0026	0.0081	0.0099	AC007319.1
rs931127	0.181	0.1798	0.0818	0.139	0.1249	0.1316	0.1286	0.1577	0.1903	0.2492	0.1839	0.2137	0.2487	SIPA1
rs113437942	0.0538	0.0614	0.0928	0.1071	0.0375	0.0305	0.0353	0.0174	0.0167	0.1246	0.2953	0.1176	0.1532	AC116366.3
rs3094605	0.1232	0.1162	0.208	0.2393	0.1654	0.1779	0.1559	0.1932	0.1786	0.2285	0.3109	0.0947	0.1054	HCP5
rs4728142	0.0775	0.0285	0.0076	0.0525	0.0135	0.0032	0.0057	0.0128	0.0033	0.0072	0.1813	0.0527	0.0876	IRF5
rs55785724	0.0851	0.045	0.1453	0.0525	0.043	0.0379	0.0273	0.0536	0.0267	0.0849	0.1477	0.0554	0.0684	SLC34A1
rs56328918	0.0488	0.0241	0.0031	0.0118	0.0287	0.0137	0.0171	0.0785	0.025	0.0473	0.1192	0.0284	0.0206	ZFP36L2
rs8126001	0.1196	0.068	0.0358	0.0736	0.0819	0.0695	0.0728	0.1019	0.0634	0.1085	0.1917	0.1163	0.1164	OPRL1
rs9262142	0.0233	0.0099	0.0038	0.0149	0.0096	0.0074	0.0091	0.0604	0.005	0.228	0.2746	0.0473	0.052	PPP1R18
rs3856202	0.0121	0.0044	0.0105	0.019	0.0072	0.0053	0.0046	0.0106	0	0.0106	0.0026	0.1569	0.0805	AL355862.1
rs4442348	0.0184	0.0121	0.0031	0.0067	0.005	0.0042	0.0171	0.0158	0.0167	0.0971	0	0.2448	0.1681	AL355862.1
rs56049812	0.1514	0.0746	0.0411	0.1101	0.0598	0.02	0.041	0.0853	0.0434	0.0498	0.0337	0.1515	0.1348	FAM47E-STBD1
rs62027209	0.2115	0.1502	0.1328	0.2172	0.148	0.14	0.1559	0.1623	0.172	0.1347	0.0933	0.2272	0.2269	AC105036.3
rs9652858	0.0179	0.0175	0.0495	0.0093	0.0066	0.0084	0.0068	0.0098	0.0083	0.0587	0.0285	0.1819	0.0932	BCAS3
rs9901671	0.0757	0.034	0.0267	0.0587	0.0251	0.0295	0.0284	0.0755	0.02	0.1639	0.0155	0.2238	0.1014	SMG6
rs10019833	0.0515	0.0307	0.1019	0.053	0.046	0.02	0.0341	0.0483	0.02	0.0245	0.0104	0.0696	0.1116	SHROOM3
rs11774381	0.0385	0.0164	0.0116	0.1034	0.0358	0.0084	0.0341	0.0581	0.0417	0.0291	0.0466	0.0798	0.1099	AC022784.1
rs12366798	0.0341	0.0406	0.004	0.0041	0.0116	0.0032	0.0091	0.0211	0	0.0308	0.0155	0.0629	0.1334	RERG
rs1278664	0.0305	0.0121	0.0127	0.0201	0.0121	0.0042	0.0091	0.0604	0.0117	0.0245	0	0.0507	0.1328	SORT1
rs1861631	0.0085	0.0033	0.0012	0.0051	0.0044	0.0274	0.0296	0.006	0.1202	0.0038	0.0026	0.0622	0.1212	AC007563.2
rs2236682	0.2164	0.1754	0.1429	0.2141	0.1607	0.1747	0.1718	0.1864	0.207	0.1715	0.1399	0.1785	0.2218	KAT5
rs2280039	0.0972	0.0625	0.0687	0.089	0.0739	0.0653	0.0626	0.0845	0.0818	0.0511	0.0311	0.096	0.1184	AC053503.1
rs2288671	0.1658	0.1316	0.1185	0.174	0.1163	0.1147	0.1183	0.1638	0.1152	0.1364	0.1736	0.1643	0.1871	ERI1
rs2834330	0.0475	0.0318	0.0024	0.0093	0.0405	0.0232	0.0228	0.0543	0.0317	0.0503	0.0078	0.0676	0.1079	LINC00649
rs4574536	0.0385	0.0241	0.0576	0.122	0.0367	0.0705	0.1024	0.1162	0.1102	0.1715	0.0207	0.3049	0.3371	HSPA4
rs476235	0.0184	0.011	0.007	0.0108	0.0061	0.0032	0.008	0.0068	0.0033	0.0553	0	0.1988	0.2546	SLC22A2
rs4790870	0.0081	0.0066	0.0026	0.0082	0.0074	0.0021	0.0091	0.0385	0.005	0.0072	0.0207	0.0595	0.143	SMG6
rs4859673	0.0314	0.0055	0.0012	0.0021	0.0041	0	0.0068	0.0038	0.0017	0.0034	0	0.0277	0.1424	SHROOM3
rs56367238	0.1228	0.0493	0.0569	0.0376	0.1227	0.0874	0.0751	0.1472	0.0868	0.0456	0.0337	0.144	0.1944	CCDC158
rs6058194	0.0018	0.0044	0.0008	0.0026	0.0025	0.0011	0	0.0023	0.0017	0.0034	0.0052	0.0561	0.1057	EDEM2
rs62300864	0.0399	0.0175	0.0107	0.0288	0.0102	0.0021	0.0034	0.0158	0.0117	0.008	0.0104	0.0406	0.1181	SHROOM3
rs6663989	0.095	0.0636	0.0492	0.0612	0.0766	0.0411	0.0762	0.1049	0.0668	0.0431	0.0466	0.0947	0.1678	AL356356.1
rs7187776	0.228	0.1974	0.1886	0.2301	0.2034	0.2095	0.2253	0.1887	0.227	0.1689	0.158	0.2028	0.2407	TUFM
rs72694954	0.1156	0.1031	0.0294	0.0463	0.04	0.02	0.0239	0.0302	0.0267	0.095	0.1114	0.1291	0.1628	PLEKHO1
rs72694956	0.1971	0.1974	0.027	0.0309	0.0956	0.1011	0.0671	0.0951	0.0935	0.076	0.1606	0.217	0.2732	PLEKHO1
rs760077	0.1967	0.1107	0.1201	0.1662	0.1323	0.1947	0.1502	0.1698	0.1386	0.1174	0.158	0.2292	0.2958	MTX1
rs805305	0.2478	0.1404	0.094	0.1307	0.1827	0.1737	0.223	0.2332	0.182	0.2221	0.1088	0.2644	0.304	CLIC1
rs869202	0.2455	0.2741	0.2126	0.2759	0.1753	0.1358	0.1684	0.203	0.182	0.1689	0.2176	0.336	0.4244	GAB2
rs9472141	0.0426	0.0548	0.0016	0.0077	0.0149	0.0074	0.0296	0.0332	0.0134	0.0042	0.0026	0.0548	0.1283	AL157371.1
rs9841110	0.0076	0.0208	0.0093	0.0268	0.0309	0.0442	0.025	0.0196	0.0301	0.057	0	0.1068	0.1823	RNA5SP130
