# Supplementary material for: Single cell regulatory landscape of the mouse kidney highlights cellular differentiation programs and disease targets
Source: Nat Commun. 2021 Apr 15;12:2277. doi: 10.1038/s41467-021-22266-1 (PMC8050063; doi:10.1038/s41467-021-22266-1)
Supplement: Supplementary file 19 — Supplementary Data 16 [file 41467_2021_22266_MOESM19_ESM.xlsx]

## Sheet: Sheet1
REAGENT or RESOURCE	SOURCE	IDENTIFIER
Chemicals, Antibodies, Peptides, and Recombinant Proteins
Guinea pig anti-FOXL1	own production	(Aoki, R. et al., Cell Mol. Gastroenterol. Hepatol., 2016)
Mouse anti-E-Cadherin	BD Transducton	Cat#610182
Goat anti-WT1	Santa Cruz	Cat#sc-7385
Cy2-conjugated donkey secondary antibody	Jackson ImmunoResearch Laboratories	Cat#715-225-150
Cy3-conjugated donkey secondary antibody	Jackson ImmunoResearch Laboratories	Cat#715-165-150
Cy5-conjugated donkey secondary antibody	Jackson ImmunoResearch Laboratories	Cat#715-175-150
AlexaFluor 488-conjugated donkey secondary antibody	LifeSciences	Cat#A11029
DPBS	Corning	Cat# 21-031-CV
Tet System Approved FBS	Clontech	Cat# 631106
Nonidet™ P40 Substitute	Sigma	Cat# 74385
Magnesium Chloride Solution	Sigma	Cat# M1028
Ultrapure BSA (50 mg/ml)	Thermo Fisher	Cat# AM2616
RNAse inhibitor	Applied Biosystems	Cat# 100021540
Critical Commercial Assays
Bioanalyzer High Sensitivity DNA kit	Agilent Technologies	5067-4626
Chromium Cell B Chip	10X Genomics	PN-120262
Chromium Chip E	10X Genomics	PN-1000082
Chromium Controller	10X Genomics	PN-120223
Chromium i7 Multiplex Kit	10X Genomics	PN-120262
Chromium Single Cell 3’ Reagent Kits v3	10X Genomics	PN-1000092
Chromium Single Cell ATAC Library & Gel Bead Kit	10X Genomics	PN-1000110
Chromium Single Cell ATAC Library & Gel Bead Kit and Chromium i7 Multiplex Kit N	10X Genomics	PN-1000084
Countess AutoCounter	Invitrogen	C10227
Illumina Library Quantification Kit	KAPA Biosystems	KK4824
Multi Tissue dissociation kit	Miltenyi	130-110-201
Nuclei PURE Prep Nuclei Isolation Kit	Sigma	NUC-201
Deposited Data
Mouse adult kidney WGBS data	(Hon, G. C. et al., Nat. Genet. 2013)	GSM1051156
Mouse kidney H3K27ac and H3K4me1 CHIP-seq, WGBS, and RNA-seq	ENCODE project	ENCFF338WZP, ENCFF872MVE, ENCFF455HPY, ENCFF049LRQ, ENCFF179NTO, ENCFF071PID, ENCFF746MFH, ENCFF563LOO, ENCFF184AYF, ENCFF107NQP, ENCFF465THI, ENCFF769XWI, ENCFF591DAX
Six2 ChIP-seq data in nephron progenitor cells	(O’Brien, L. L. et al., Development, 2016)
Human ChIP-seq data for H3K4me1 and H3K27ac	Roadmap Epigenomic datasets	GSM3716711, GSM3716714
Human ChIP-seq data for H3K4me3	Ian Fingerman	GSM1586397
Software and Algorithms
bedtools v. 2.29.2	open source	https://bedtools.readthedocs.io/en/latest/
Cell Ranger ATAC v. 1.1.0	10X Genomics	https://support.10xgenomics.com/single-cell-atac/software/downloads/latest
Cell Ranger v. 3.1.0	10X Genomics	https://support.10xgenomics.com/single-cell-gene-expression/software/downloads/latest
CellPhoneDB v. 2.1.2	open source	https://www.cellphonedb.org
ChromVAR v. 3.1.0	open source	http://bioconductor.org/packages/release/bioc/html/chromVAR.html
Cicero v. 1.5.5	open source	https://github.com/cole-trapnell-lab/cicero-release
deeptools v. 2.0	open source	https://deeptools.readthedocs.io/en/develop/
ENCODE ATAC-seq pipeline v. 1.9.1	open source	https://github.com/kundajelab/atac_dnase_pipelines
GenomicRanges v. 1.40.0	open source	https://doi.org/doi:10.18129/B9.bioc.GenomicRanges
GREAT v. 4.0.4	open source	http://great.stanford.edu/public/html/
Harmony v. 1.0	open source	https://github.com/immunogenomics/harmony
HOMER v. 4.10.4	open source	http://homer.ucsd.edu/homer/motif/
IGV v. 2.8.9	open source	http://software.broadinstitute.org/software/igv/
MACS2 v. 2.2.6	open source	https://github.com/taoliu/MACS
Monocle3 v. 0.1.3	open source	http://cole-trapnell-lab.github.io/monocle-release/
SCENIC v. 1.1.2.2	open source	https://aertslab.org/#scenic
Seurat v. 3.0	open source	https://satijalab.org/seurat/
SeuratWrappers v. 1.0	open sourse	https://github.com/satijalab/seurat-wrappers
snapATAC v. 1.0	open source	https://github.com/r3fang/SnapATAC
SoupX v. 1.4.5	open source	https://github.com/constantAmateur/SoupX
UCSC bedgraphtobigwig v. 2.8	open source	http://hgdownload.soe.ucsc.edu/admin/exe/linux.x86_64.v385/
UCSC liftOver v.1.14.0	open source	https://genome.ucsc.edu/cgi-bin/hgLiftOver
VelocytoR v. 0.17	open source	https://github.com/velocyto-team/velocyto.R
VisCello v. 1.0.0	open source	https://github.com/qinzhu/VisCello
